# Supplementary material for: Proteomic Stratification of Prognosis and Treatment Options for Small Cell Lung Cancer
Source: Genomics Proteomics Bioinformatics. 2024 Apr 18;22(2):qzae033. doi: 10.1093/gpbjnl/qzae033 (PMC11423856; doi:10.1093/gpbjnl/qzae033)
Supplement: qzae033_Supplementary_Data [file qzae033_supplementary_data.zip]

Archive with 13 entries (13 files):
- SF2.pdf
- SF3.pdf
- Supplementary material captions.docx
- Table S1-done.xlsx
- Table S2-done.xlsx
- Table S3-done.xlsx
- Table S4-done.xlsx
- Table S5-done.xlsx
- Table S6-done.xlsx
- Table S7-done.xlsx
- Table S8-done.xlsx
- Table S9-done.xlsx
- SF1.pdf
