# Supplementary material for: Proteomic Stratification of Prognosis and Treatment Options for Small Cell Lung Cancer
Source: Genomics Proteomics Bioinformatics. 2024 Apr 18;22(2):qzae033. doi: 10.1093/gpbjnl/qzae033 (PMC11423856; doi:10.1093/gpbjnl/qzae033)
Supplement: qzae033_Supplementary_Data [file qzae033_supplementary_data.zip › Table S2-done.xlsx]

## Sheet: Stable2
Table S2 Proteomic results (FOT) of each case in the discovery cohort
Group	S-I																												S-II																				S-III
Gene_symbol	Exp078131	Exp077959	Exp077962	Exp078137	Exp078138	Exp077964	Exp078139	Exp078141	Exp078142	Exp078143	Exp078144	Exp078288	Exp078290	Exp078292	Exp078293	Exp078125	Exp078294	Exp078126	Exp078296	Exp078128	Exp078129	Exp078299	Exp078300	Exp078301	Exp078302	Exp078303	Exp078304	Exp078305	Exp077956	Exp078132	Exp078133	Exp077960	Exp078135	Exp078136	Exp077967	Exp078140	Exp077968	Exp078287	Exp077972	Exp077973	Exp078112	Exp078289	Exp078291	Exp078295	Exp078127	Exp078297	Exp078298	Exp078130	Exp077954
A1BG	1.55759	2.33348	3.97206	3.22691	0.544622	0.770258	1.34474	7.07534	7.59222	1.43863	3.00352	0.517049	2.39335	0.653575	1.98513	1.07485	3.64265	2.28961	1.22158	2.96048	1.41857	1.83003	2.82827	0.719055	1.0572	4.21074	1.629	0.774625	3.18036	1.63209	2.46181	6.4283	1.45956	4.4033	3.13962	1.94468	1.76904	3.33973	1.49284	0.648519	1.25087	2.27848	0.632103	2.68966	1.56403	5.27504	1.81776	4.72447	0.458628
A2M	1.51468	4.42875	2.52444	7.40238	2.57575	2.13905	1.89116	4.43493	2.08314	3.56025	4.24617	1.01973	5.3771	4.72103	5.67439	2.45319	6.33758	6.3743	1.20869	1.8958	1.29787	3.16688	2.76842	3.08897	1.65972	3.84909	0.772288	0.817851	27.1127	3.95613	4.23775	6.50806	14.3912	9.44723	0.732634	2.60891	11.4943	3.86383	6.64923	242.839	4.0547	1.87753	28.1445	5.1881	2.90369	4.12742	2.79336	12.4738	0.436701
A2ML1	0	0	0	0	0	0	0	0	0	0	0	0	0	0	0	0	0	0	0	0	0	0	0	0	0	0	0	0	0	0	0	0	0	0	0	0	0	0	0	0	0	0	0	0	0	0.0464129	0	0	0
AAAS	1.40107	1.77747	2.32799	0	0	0.940215	0.0959981	0	0	0	1.18418	0	0.428215	0	0	1.33304	0.280042	0.958527	0	0	0	0	0.0993094	0	0	2.02504	0	2.63815	1.4483	0	0	0	0	0	0	0	0	0	0	0	0	0	0	0.154519	0.0595008	0	0.0870555	0.101981	0.536832
AACS	0	0	0	2.34605	0	0	0.729112	0	0.763057	0.612646	0.325675	0	0	0	0	0.869943	0.640501	5.02172	0	0.330858	0	0.291807	0	0	0	0.495035	0.217356	1.95127	0.472613	0.46709	0	0.238253	0	0	0	0	0	0	0.312759	0	0.299555	0	0	1.24914	0	0.846977	0.957065	0	0
AAK1	0	0	0	0	0	0	0	0	0	0	0	0	0	0	0	0	0	0.0358281	0	0	0	0	0.0528155	0	0	0	0	0.0573412	0	0	0	0	0	0	0	0	0	0	0	0	0	0	0	0	0	0	0	0	0
AAMDC	0	0.702646	1.01067	0	0.802752	0	0	8.43665	2.57515	0.862394	5.76202	0	0	0	4.09814	0	0.205053	0.386605	0	2.59684	0.823534	1.79011	0	1.57204	3.4406	0	0	1.37684	0.468237	0	0	0.380684	0.212539	1.22798	3.88541	0	0	0	0	0.856167	1.15989	0	0	0	0	0	0	0	0
AAMP	0	0	0	0.121907	0	0	0.116765	0	0	0	0	0	0	0	0.210121	0	1.00482	0.10536	0	0	0	0.121722	0.447233	0.39151	0	0	0.0641731	0	0	0	0	0	0	0	0	0	0	0	0	0	0	0	0	0	0.162261	0.719812	0	0	0
AAR2	0	0	0	1.14576	0	0	0	0.200929	0	0.0317563	0.324298	0	0.375066	0.172327	0	0	0	0	0	0	0	0	0.438736	0	0	0	0	0	0.0458585	0	0	0	0.197658	0	0	0	0	0	0	0	0.605419	0	0	0	0	0	0	0	0
AARS	8.88819	2.56434	2.09225	6.46997	2.91293	2.73846	8.39177	2.85944	4.99411	4.9824	5.89794	3.48269	0.955375	4.59079	6.05943	4.35939	3.43161	6.83945	5.66184	2.62428	2.89494	8.23155	11.191	2.72119	5.75049	3.30264	2.32131	5.03372	2.25684	7.58227	4.36288	2.59277	1.62911	2.3154	5.52249	0.962814	4.1203	11.6505	0.93204	5.87704	2.08133	4.41388	0.900403	7.06792	5.6643	3.53564	4.53372	3.17267	3.24517
AARS2	0.805582	0.310487	0.285401	0.18521	0.27158	0.190229	0.356312	0	0	0	0.283533	0	0.0640388	0	0.0407434	0	0.290119	0.834777	0.345022	0.00786282	0	0.0065721	0.0512071	0.175699	0	0.155324	0	0.172465	0.0792375	0.0666424	0.0542617	0.301359	0	0	0.00877268	0	0	0	0	0.105507	0.281093	0.00652866	0	0.154038	0.132081	0.201036	0	0	0.171401
AARSD1	0	0	0.708772	0	0.508568	0.25878	0.197496	0	0.681167	0	0.128854	0.149036	0.878785	0	0	0.134413	0.335163	0	0	0	0	1.09248	0.485122	0.343916	0.482949	0	0	0	0.260106	0.457982	0	0	0	0	0	0	0	0	0.022936	0	0	0	0	0	0.367795	0	0	0	0
AASDHPPT	0.784237	0	0.54075	0.706392	0.203573	0.0496137	0.0676219	0	0	0.447664	0.0647861	0.337733	1.26745	0.194622	0.358488	0	0	0.627605	0.1968	0.477557	0	0.669284	0.698795	0.235803	0.0795761	0	0.193493	0.191367	0	0	0.583541	0.0997275	0	0.11951	0.16	0	0	0.684273	0.212752	0.209598	0.619073	0.383556	0	0.943573	0.110951	0.194561	0	0.428997	0.145646
AASS	0	0	0	0	0	0	0	0	0	0	0	0	0	0	0	0	0	0	0	0	0	0	0	0	0	0	0	0	0	0	0	0	0	0	0	0	0	0	0	0	0	0	0	0	0	0	0	0	0
AATF	0	0	0	0	0	0	0.0537789	0	0.0760191	0	0	0	0.393991	0	0	0	0	0	0	0	0	0.0886659	0.320088	0.178635	0.0148324	0.176197	0.0221201	0.206518	0.0863598	0	0	0	0	0	0	0	0	0	0	0	0	0	0	0	0	0	0	0	0
ABAT	0	0.16737	0.09378	0	0.25016	0	0	0	0.258899	0	0	0	0	0	0.877907	0	0.261	0	0	1.00372	0.217464	0.459249	0.429186	0.734982	0.153272	0	0.912058	0	0.103277	0.353868	0	0.121511	0.111855	0	0.0782695	0.300116	0	0	0.385765	0	0	0	0	1.0971	0.231465	0.363187	0	0	0
ABCA3	0	0	0	0	0	0	0	0	0	0	0	0	0	0	0	0	0	0	0	0	0	0	0	0	0	0	0	0	0	0	0	0.494945	0	0	0.00652538	0	0	0	0	0	0	0	0	0.209229	0	0	0	0	0
ABCB10	0	0	0	0	0.0429728	0	0	0	0	0	0	0	0	0	0	0	0	0	0	0.0236265	0	0	0	0	0.0584209	0	0	0.10496	0	0	0	0	0	0	0	0	0.0425197	0	0	0	0	0	0	0	0	0.202873	0	0	0.0571124
ABCB6	0	0	0	0	0	0	0	0	0	0	0	0	0	0	0	0	0.108017	0	0	0	0	0	0	0	0	0	0	0	0	0	0	0	0	0	0	0	0	0	0	0	0	0	0	0	0	0	0	0	0
ABCB7	0	0	0	0	0	0	0	0	0	0	0	0	0.159463	0	0	0	0	0	0	0	0	0	0	0	0	0	0	0	0	0	0	0	0	0	0	0	0	0	0	0	0	0	0	0	0	0.0863337	0	0	0
ABCB8	0	0	0	0	0	0	0	0	0	0	0	0	0	0.123296	0	0	0.0916461	0	0	0	0	0	0	0	0	0	0	0	0	0	0	0	0	0	0	0	0	0	0	0	0	0	0	0	0	0	0	0	0
ABCC1	0.221859	0.0779223	0.0780887	0	0	0.0129103	0.224899	0	0	0.00359496	0	0	0.0774842	0.338391	0	0	0.447687	0	0	0	0	0.10017	0.372861	0	0.00500267	0.0583303	0	0	0	0.215674	0	0	0	0	0.015434	0	0	0.0492295	0.00996167	0	0	0	0	0	0	0.148088	0.266181	0	0
ABCD1	0	0	2.18709	0	0	0	0	0	0	0.137427	0	0	0	0	0	0.0837239	0	0	0	0.096269	0.0639445	0	0	0	0	0	0	0	0	0.078772	0	0.0483348	0	0	0.153322	0	0	0	0.0518356	0	0	0	0	0.356915	0	0	0	0.0463825	2.00951
ABCD3	0.0949106	0.557656	0	0.321339	0.0373235	0.0171826	0.102207	0.122159	0.0799549	0.0298265	0.0837707	0.360781	0.0615318	0.361716	0.0560668	0.320702	0.0861494	0.318613	0.156039	0.334976	0.141771	0.0152778	0.168278	0.0102584	0.157644	0.405274	0.0426263	0.0616599	0	0.0501065	0.0791311	0	0.0960172	0.185772	0	0	0	0.0402465	0.0472717	0	0	0.08879	0	0.197192	0.0312472	0.0272	0.184887	0.322175	0
ABCE1	0.369708	0.545018	0.343215	0.354056	0.769107	0.571988	0.728633	1.45391	0.6251	0.0959333	0.772078	0.875299	2.5313	1.04727	0.348147	0.101589	0	1.13504	0.44622	0.453285	0	0.64007	1.24643	0.699358	0.429784	0.409723	0.383187	1.19879	0.555235	0.474553	0.589426	0.999587	0.215003	0.672373	0.728416	3.5321	0.491856	0.411726	0.295449	0.43971	0.991129	0.660264	0	0.4645	0.0929974	0	0.933774	0	0.121905
ABCF1	1.22702	1.27204	0.776488	1.2015	0.655356	1.06163	1.58334	1.27602	0.482421	0.706327	0.489235	2.20754	1.47587	1.1469	0.288881	0.756175	3.36459	0.546137	3.24465	2.26192	1.86687	1.55521	4.22639	0.911289	0.693822	0.788585	0.834919	2.74839	0.54166	1.11349	0.676296	1.06868	0.722489	1.87037	1.00512	0.924971	0.644775	1.10494	0.543353	1.20252	2.43344	0.883838	0.215752	4.28216	1.64321	0.866653	1.26802	0.743634	0.960484
ABCF2	0	0	0	0.676548	0.169267	0	0	0.291819	0	0	0	0	2.33655	0	0	0	0	0.82244	0	0	0	0	1.10536	0	0	0.0882218	0	0.493239	0	0	0	0	0	0	0	0	0	0.461143	0	0	0.164833	0.196924	0	0	0.0796464	0	0	0	0
ABCF3	0.043747	0.0874617	0.0505236	1.48914	0.789511	0.0577466	0.68808	0.685583	0.615487	0.448829	0.850214	0.32101	0.724041	0.232631	1.02104	0.109895	0.013088	0.385838	1.42516	0.594391	0.418448	0.328808	0.796982	0.431673	0.615912	0.0154354	0	0.411966	0.58842	0.0184926	1.22199	0.0503423	0.0154173	0	0.103078	0	0.249768	1.23551	0.0913155	0.0307915	0	0.991048	0	1.02975	0.0167356	0.989773	0.305507	0.0401451	0.0277116
ABCG5	0	0	0	0	0	0	0	0	0	0	0.0328995	0	0	0	0.0439987	0	0	0	0.0258592	0	0	0	0	0	0	0.069832	0	0.046312	0	0	0	0	0	0	0	0.0684213	0	0	0	0	0	0	0	0	0	0	0.113266	0	0
ABHD10	0.55493	1.03414	6.56296	0	0.492792	1.88714	0.553912	0	2.72346	4.00241	3.23927	0	1.02393	0.115474	0.650193	1.9604	2.67725	6.42059	7.43676	3.06364	1.98781	5.25784	14.637	0	5.71528	3.42994	3.14691	0	3.01641	3.03241	0.678775	3.54584	0.628948	0.396519	0.779903	0	5.33957	0.854105	3.13466	0.412006	0.298164	0	0.223931	1.34587	2.10635	3.03253	0	1.32318	1.81626
ABHD11	1.12332	0	0.706887	1.02003	0	0.0132683	1.09985	0	0	0.846462	3.11818	0	0	0	0	1.08238	8.17988	2.95875	3.49539	0.103092	0	0.324502	0	1.19805	0.628998	1.72899	1.28018	0.381739	0	1.58795	0	0.178209	0.556417	0	2.23893	0	0	0	0.223694	0	0	0.823362	0	0.542009	0.284029	1.01924	2.55202	1.3526	0.0721813
ABHD12	0.478024	0.406682	0.467099	1.4815	0.255654	0	0.692662	0	3.23118	0.927369	0.983957	0	0	1.25216	0.966221	1.41711	1.76677	2.83396	7.15703	1.27259	9.1424	1.1989	0	1.46752	0.294957	1.22666	2.18353	1.15172	1.05537	0.825868	0.784572	3.82275	0	0.540717	1.25422	0.842555	0	0	1.00832	0.395131	0.140979	6.09843	0	4.64776	0.267695	1.76447	1.15185	1.11004	1.25753
ABHD13	0	0	0	0	0	0	0	0	0	0	0	0	0	0	0	0	0	0	0	0	0	0	0	0	0	0	0	0	0	0	0	0	0	0	0	0	0	0	0	0	0	0	0	0	0	0	0	0	0
ABHD14B	3.68151	2.51585	2.35126	5.35034	1.78704	4.5861	1.92586	1.03092	5.23892	1.0784	1.23811	0	0.167084	1.13161	2.28361	0.927483	3.85042	5.15359	2.35718	1.35815	1.84772	0.427086	5.00454	0.557045	1.41619	3.2193	2.98133	3.37126	1.27066	2.36742	2.38449	5.84981	1.35379	2.6537	4.20872	0.439946	3.16771	3.6314	2.58007	4.03113	6.65612	4.10886	2.35387	5.86425	5.19169	6.15545	2.06417	2.44135	1.21126
ABHD16A	0.608831	0.372479	0	0.358311	0.101098	0	0	0.25042	0	0	0.358863	0	0	0	0	0.37673	3.21202	0.768568	0.17707	0	0	0	0	0.427879	0.451156	0.776742	0.7787	0.692155	0	1.6264	0	0	0	0	0.469035	0	0.223402	0.361453	0	0.193385	0.352361	0	0	0.328583	2.1515	0	0	0	0.265872
ABHD17C	0	0	0	0	0	0	0	0	0	0	0	0	0	0	0	0	0	0	0	0	0	0	0	0	0	0	0	0	0	0	0	0	0	0	0	0	0	0	0	0	0	0	0	0	0	0	0	0	0
ABI1	0	0	0	0.337586	0	0.701619	0	0	0	0.852753	0	0.513027	0.217099	0.682312	0.278718	0	0	0.586716	0.648378	0.179759	0	0.644894	0.277211	0.570443	0.507451	1.07141	0.646091	2.23057	0.415328	0.133749	0.0842722	1.33937	0.875855	0	0	0	0.255245	0.250941	0.858842	0	0	0	0.242876	0.770201	0.601005	0.637904	0.315451	0.0823757	0.513037
ABI2	0	0	0	0	0	0	0.0516024	0	0	0.0451006	0	0	0.068846	0	0	0	0	0	0	0	0	0.139255	0	0	0	0.483866	0	0	0	0	0	0	0	0	0	0	0	0	0	0	0	0	0	0	0	0	0	0	0
ABI3	0	0	0	0	0	0	0	0	0	0	0	0	0	0	0	0	0	0	0	0	0	0	0	0	0	0	0	0	0	0	1.82761	0	0	0	0	0	0	0	0	0	0	0	0	0	0	0	0.494569	0	0
ABI3BP	0	0	0	0.0671436	0	0	0	0	0	0	0	0	0	0	0	0	0.506064	0	0	0	0	0	0	0.111388	0.440094	0	0	0	0	0	0	0	0.121963	0	0	0	0	0	0	0	0	0	0	0.0157388	0	0.209782	0	0	0
ABLIM1	0	0	0.069454	0	0	0	0	0	0	0	0	0	0	0	0	0	0	0	0	0	0	0	0	0	0	0	0	0	0	0	0	0	0.280375	0	0	0	0	0	0	0	0	0	0	0	0	0	0	0	0
ABLIM3	0	0	0	0	0	0	0	0.0186195	0	0	0	0	0	0	0	0	0	0	0	0	0	0	0	0	0	0	0	0	0	0	0	0	0	0	0	0	0	0	0	0	0	0	0	0	0	0	0	0	0
ABR	0	0	0	0	0	0	0.0545027	0	0.106677	0	0	0	0	0	0	0.438596	4.39877	0.0848737	0	0	0	0	0	0	0	0	0.0866746	0	0.739443	0.144458	1.64575	0	0	0	0	0	0	0	1.55081	0	0.471516	0	0	0	0	0	0	0	0
ABRACL	1.33466	19.1493	12.6658	22.2794	27.0356	89.5082	5.8648	8.23956	16.451	32.5028	5.79775	15.3991	10.3267	11.1697	0.500858	14.0409	9.84917	19.5202	32.0109	28.4739	21.9389	9.23186	7.26356	23.4743	14.9108	33.3955	5.69855	40.8873	5.11051	19.5442	25.387	18.5582	6.97261	26.632	18.2814	2.17534	11.5443	22.2605	18.9507	13.431	18.2826	7.57756	5.63477	9.85786	24.7384	15.2057	34.0014	16.2435	5.53255
ABT1	0	1.22595	0.849101	0.112126	0.750146	0.0683368	0	0.20815	0.183009	0	0.175818	0.577803	0.764523	0	0.0528237	0.129559	0	0.194352	0.10481	0	0	0.991476	0.101572	0	0.150042	0	0	0.0875435	1.04825	0.147867	0.417953	1.13583	0.301538	0	0	0	0	0	0.0713013	0	0	0.0731994	0	0.077236	0	0.0414684	0	0.129024	0.0418602
ACAA1	0	0	0	0.291511	0	0	0	0	0	0	0	0	0	12.179	18.1075	2.29752	0.602729	3.73468	0	5.21884	0	3.46689	12.4051	0	6.84797	4.21599	5.3267	7.33758	0	0	0	6.21253	3.75688	10.8968	0	0	0	0	0	0	0	0	0	11.1908	5.82341	6.92706	0	3.68862	0
ACAA2	13.183	10.6421	17.3576	11.9509	10.9747	1.25325	8.6927	9.15951	10.6604	15.056	9.42895	5.1364	4.06093	7.1479	26.4097	13.0577	24.7904	8.68562	7.70462	8.66228	9.08999	10.6487	7.17605	10.3803	12.3841	15.2608	10.4764	9.42642	6.62152	9.92367	6.24943	3.73504	9.70866	8.52615	6.80864	6.98211	6.19708	9.45732	5.41263	4.18079	3.5054	10.1079	2.46541	13.5353	6.63274	8.98694	13.5039	12.6439	3.52307
ACACA	0.138668	0	0.0670396	0.787156	0.544655	0.288545	0.430129	0	0.515133	0.0459813	0.633711	0.327975	0.211023	0.0225027	0.320674	0.426113	0.480847	1.46047	0.612978	0.0318046	0.0152183	0.429981	3.14672	0.436775	0.352906	0.753056	0.410301	0.440191	0.348278	0.322995	0.0241208	0	0.293869	0.321518	0.513372	0	0.49776	1.12186	0.0490388	0.534066	0	0.353098	0	1.13463	0.349003	0.307116	0.394133	0.58899	0.575734
ACAD10	0	0	0	0.228739	0	0	0.00364014	0	0	0	0	0	0	0	0	0	0	0	0	0	0	0	0	0	0	0	0	0	0	0.138882	0	0	0	0	0	0	0	0	0	0	0	0	0	0	0	0	0	0	0
ACAD8	0.196243	0.233212	0	0	0	0.0332928	0	0	0	0	0.108969	0	0	0	3.03507	0	0	0.399272	0	0.284563	0	0.0548613	0	0	0	0	0	0	0	0	0.949992	3.2748	0.0737779	0.538065	0	0	0.127054	0	0	0	0	0	0	0	0	0.0440559	0	0.621799	0
ACAD9	0.427883	2.27912	0.664979	0.451214	0.329968	1.66209	0.797238	0.653953	0.666042	0.655474	0.404049	0.173312	0.419929	0.464603	4.69075	0.759278	0.443155	0.389239	1.70424	0.988715	0.749835	1.53569	0.184189	0.931224	0.373668	1.97589	0.397692	0.384584	0.906732	0.942478	0.495648	0.468418	0.636323	0.25407	0.141686	0.752097	5.94962	0.652658	0.936719	0.373686	0.805094	0.192871	0	4.415	0.487334	1.51805	0.386399	2.04767	0.332892
ACADM	1.05793	2.17248	2.66572	0.95393	0.812296	2.94432	2.14555	2.88394	0.209035	2.66629	1.5783	1.8131	2.38646	0.595807	0	2.26252	0	3.12298	0	0.920445	2.12007	1.15289	3.19171	0.837742	1.14752	0.993533	0	0.769301	1.50588	2.36338	1.85225	1.34969	0.77303	1.58433	2.00879	0.656972	1.27852	0.625252	0.818632	0	1.0606	2.41407	0.2167	1.85995	4.85933	1.76713	1.4812	1.04172	1.12106
ACADS	0	0	0.223697	0.521337	0	0.0744795	0.570289	0	0.525429	0.634582	0.579839	0	0	2.4506	0.0351292	0	0.900003	0.241818	0	0.912698	1.57818	0.410723	1.74764	0.211423	0.0392013	1.0801	3.38391	0	0.817217	0.281566	0.0523657	1.82726	0.53207	0.752282	2.17207	0.370661	0.0793233	1.41847	0	1.76483	1.67396	2.19898	0.244297	4.00893	2.73221	0.673534	1.7823	0.0595138	0.0657934
ACADSB	0	0	0	0	0	3.175	2.62221	0	0.0546627	0	0	0	0	0.444069	0	0	0	0	0	0	0	0	0	0	0	0	0	4.4503	0	0	0	0	0	1.34373	0	0	0	0	0	0	3.37689	0	0	0	0.301806	0	0	0	0
ACADVL	2.31957	3.23336	3.20709	3.58917	1.64964	1.02476	1.64806	4.94544	2.36012	2.24409	5.07115	0.0645764	0.0161428	1.63528	4.28812	4.78075	9.76655	1.31965	1.2599	1.87062	3.22356	1.24481	2.72113	1.9868	5.03958	1.92947	2.25515	2.58887	5.1632	4.53921	3.19712	5.05982	2.04071	3.65385	4.90107	1.04708	6.95097	2.79759	2.44285	2.73081	4.39911	4.15713	1.67244	5.26124	4.5942	2.62093	3.47177	3.10552	1.03569
ACAN	0	0	7.68702	0	5.85799	1.74086	0	4.1176	0.557485	0	0	0	0	0.266232	0	0	14.3126	0.242933	0	0	0	0	0	76.4663	14.0219	0	0.716219	0	660.267	53.6922	0	0	7.07893	17.9092	0	0	555.563	11.8264	32.2752	1133.79	0	0.952058	870.956	0	0	0	0	79.0019	14.3642
ACAP1	0	0	0	0	0	0	0.0638413	0	0	0	0	0	0	0	0	0	0	0	0	0	0	0	0	0	0.0535367	0	0	0.108449	0	0	0	0	0	0	0	0	0	0	0	0	0.0284592	0	0	0	0.142865	0.042013	0	0	0
ACAP2	0.201065	0.150698	0.290248	0.695797	0.303307	0	0.460019	0.145545	0.335925	0.397044	0	0.201985	0.131037	0.0957684	0.378819	0	0	0	0.578805	0.492813	0.481846	0	0.246937	0	0.268313	0	0.267937	0.258841	0	0.507087	0	0.326718	0	0	0.240745	0	0.868499	1.05884	0.609573	0.107833	0	0.823031	0	1.56836	0	0.512669	0.136897	0.155064	0
ACAT1	0.770398	2.92636	1.83266	4.33475	1.4302	1.63003	0.868692	0.685138	1.19038	1.25968	2.14883	0.341097	1.894	6.5702	0.816441	1.10933	1.06314	2.25417	0.295035	1.82021	0.922026	1.71798	7.49738	1.06118	0.491419	0.190347	2.58884	1.41914	0.369778	0.905455	0.729942	1.63055	2.4733	1.27607	1.4972	1.83506	1.82856	0	0.884369	8.31801	6.46979	1.82265	0.612797	4.30496	1.90007	4.30557	2.23257	0.493783	1.31634
ACAT2	1.6503	2.06601	1.57873	3.46668	5.22011	2.81711	4.48704	1.96187	2.63842	5.37778	4.09427	9.09275	1.62087	5.3326	8.11375	3.63186	0.876897	5.97538	4.55013	3.05185	4.58427	3.55065	3.52597	2.52511	1.38756	3.14423	2.25283	5.18858	4.35523	4.44798	2.64464	3.19857	3.52019	4.04154	3.76109	0.859411	3.37404	3.12075	1.91511	2.75664	4.28721	1.92251	0.437953	2.8437	3.94857	3.91322	3.1638	3.12126	4.11131
ACBD3	1.75763	0	0.113997	0.770615	0.113277	0.191333	0.492561	1.52766	0.76014	3.1287	4.4306	0.460917	0.353019	0.506462	0.129189	0.126746	3.67401	0.265313	1.3451	0.837501	0.0842783	0.244569	0.405862	0.433661	0.133012	0.213741	0	0.732417	0	3.03543	0.970276	0.299141	0.207461	1.57496	0.330851	0.939331	0.280983	0.360144	0	0.730236	1.10488	0.313006	0	0.221892	2.02177	0.431367	0.275294	1.33411	0.378395
ACBD5	0	0	0	0	0	0	0	0	0	0	0	0	0	0	0	0	0	0	0	0	0	0	0	0	0	0	0	1.09501	0	0	0	0	0	0	0	0	0	0	0	0	0	0	0	0	0	0	0	0	0
ACBD7	0	0.179088	0	0	0	0	0	0	0	2.47872	7.05633	0	0	0	0	0	8.77434	0	0	0.455097	0	0	0	6.11473	0	0	0.403104	0	0	0	0	0.210164	0	0	0	0	0	0	2.41307	0	0	0	0	0	0	0	0	0	0.68865
ACE	0	0	0	0.0584416	0	0.250234	0	1.96698	0	0	0	0	0	0	0.301672	0	0	0	0	0	0.146292	0	0	0	0	0.364664	0	0	0	0	0	1.30154	0.0504846	0	0	0	0.045016	0.651861	0	0	0	0	0	0.180528	0.355279	0.304793	0	0	0
ACE2	0	0	0	0	0	0	0	0	0	0	0	0	0	0	0	0	0	0	0	0	0	0	0	0	0	0	0	0	0	0	0	0	0	0	0	0	5.7756	0	0	0	0	0	0	0	0	0	0	0	0
ACIN1	2.9044	1.21888	1.59026	1.4207	1.56255	1.04078	0.768158	3.64328	0.82702	1.49826	1.35126	0.833612	1.10894	0.503293	1.21238	0.772286	1.59598	0.718931	1.36732	2.25603	1.54609	1.73783	1.07415	0.734357	1.38215	2.39634	1.10498	0.554654	0.774196	1.58299	1.70926	0.63754	0.605477	0.832474	0.156537	0.476258	0	0.457898	1.30109	0.38616	0.99551	0.901322	0.174913	0.694491	0.500738	0	1.34147	0.904621	0.975082
ACLY	4.86939	5.52762	1.48037	7.65712	2.2403	4.27347	1.93023	2.49092	1.79551	3.24039	4.14964	0.990049	5.87243	1.6282	7.5868	1.70792	2.47045	4.74326	2.09015	5.37966	3.5235	2.47578	6.14388	1.66491	3.43734	7.36466	1.11544	2.76036	2.46183	4.39167	1.95312	5.18606	1.35201	4.09906	9.30779	2.99278	2.17863	1.85529	2.86793	1.3216	3.30787	6.75875	0.722006	1.21064	3.17686	1.99869	4.29498	5.1375	3.86803
ACO1	1.49932	0.536131	1.66145	1.74544	1.39429	0.057106	1.52384	1.24888	1.94867	1.66316	1.57428	0.65759	0.0808817	2.08548	1.38388	4.96118	2.29016	3.61532	2.15978	2.14221	1.33983	1.92002	2.16861	1.67839	1.69168	1.07323	1.99888	3.58989	2.36017	2.31757	1.59259	0.710234	0.909163	1.62564	2.75655	0.682624	2.72442	1.69325	1.41194	1.17091	1.23202	2.0059	1.54591	3.64715	2.73073	1.80056	3.63686	3.03263	1.64852
ACO2	4.79695	4.29598	5.81039	4.41889	2.88996	4.14529	3.11189	5.17824	3.20893	5.92024	3.50286	2.02344	1.96734	3.35344	6.32894	5.45015	9.0403	7.8222	2.74484	1.5383	5.16828	7.59572	3.03415	2.56206	10.9803	6.3569	6.02336	4.80573	4.99912	9.51596	3.28824	8.12964	4.51317	6.86675	8.00813	1.71251	8.13685	3.39383	3.19093	4.63099	3.74138	5.95001	1.44272	8.11522	7.25485	7.47319	6.6805	5.64145	3.26626
ACOT1	0	0.209419	2.57258	2.52391	0.239635	0.479238	0	0.313372	0.494968	0.221953	0	0.980807	1.77299	0.140874	0	0.275818	0.806047	0.46258	0	0.295922	0.359083	0.865105	0.881067	0.25745	0.716204	0.19934	0	0.406548	0.279517	0	0	0	0.289005	2.74914	0	0	1.15766	0.772654	0.315012	0.39875	2.64139	0.981827	0	0.814376	0.178124	0.259674	3.6574	0.256979	0
ACOT11	0	0	0	0	0	0	0	0	0	0	0	0	0	0	0	0.0454187	0	0	0	0	0	0	0	0	0	0	0	0	0	0	0	0	0	0	0	0	0	0	0	0	0	0	0	0	0	0	0	0	0
ACOT13	0	0	0	0	0	0.638455	0	0	0	0	0	0	0	0	0	0	5.51113	1.76006	1.87545	0	0	0	0	0	0	0	0	1.20546	0	0	0	0	0	0	1.94659	0	0	0	0	0	0	0	0	0	0.597367	0	0	2.25138	0.569285
ACOT2	0.376298	0.174516	2.14381	2.26991	0.199696	0.399365	0	0.340102	0.449847	0.184961	0	0.902346	1.53204	0.138209	0.460102	0.229849	0.821844	0.407598	0.325492	0.246602	0.516862	0.757658	0.905608	0.233293	0.596837	0.327159	0.141309	0.35006	0.232931	0.109442	0	0	0.380457	2.4424	0	0	0.964719	0.774751	0.26251	0.332291	2.20116	1.01723	0	0.678646	0.385265	0.338842	3.18775	0.214149	0
ACOT7	0.921594	0.987744	2.05027	5.15506	3.1002	1.26423	1.93717	1.39293	2.24005	1.30578	4.57648	2.67943	2.90638	1.55758	0.765285	3.56281	10.5106	4.53343	0.530311	4.36416	3.23276	2.92076	3.17272	4.26519	0.982277	1.16545	1.97927	0.374202	1.44976	4.43328	2.77752	0	3.32534	1.75034	0.872619	0.5864	0	5.97225	3.10492	0.970409	0.502367	3.47658	0	4.45338	2.29649	2.47583	3.25774	0.837145	0
ACOT8	0	0	0	0.0626063	0	0	0	0	0	0	0	0	0	0	0	0.0192436	0	0	0	0	0	0	0	0	0	0	0	0	0	0.0183438	0	0	0	0	0	0	0	0	0	0	0	2.43715	0	0.193734	0	0	0	0	0
ACOT9	0	0	0	2.09657	0.379681	0.15259	0	0.160189	0.872426	0.511395	2.64973	0	2.07384	3.44119	1.5378	0.134073	1.14532	1.81613	0.0923494	0.95849	1.1876	0.0204575	2.22425	0	0.49347	0.774284	0	1.65874	0.137392	0.352607	1.44106	0.276631	0.453069	2.01785	0.256369	0	0.368855	2.55924	0	0.107898	0.169112	2.39514	0.57327	3.61582	1.47776	0.68869	2.08811	1.83832	0.120725
ACOX1	0	0.384764	0.322679	1.20862	0.296179	0	0	0	0	0.235341	0.425719	0.516603	0	0	0.109399	1.05857	11.9152	10.7762	0.421291	0.329292	0	0.072008	0.187822	0	10.4734	0.497402	0	0	0.112098	0.343678	0	0	0	0	0	0	0	1.4384	0	4.49728	0	0.492618	0	0.43552	0.0619968	0.239708	0	0.376955	0.208097
ACOX3	0	0.0935299	0	0	0	0	0	0	0	0.0576983	0	0	0	0	0	0	0	0	0	0	0	0	0	0	0.188203	0	0	0.17142	0	0	0.138841	0	0	0	0	0	0	0	0	0	0	0	0	0	0.144673	0	0	0.0386741	0
ACP1	6.50437	10.0543	15.1866	3.37832	14.2611	16.9006	31.3226	12.033	12.7639	9.72325	16.0177	9.0526	25.6026	11.3585	13.293	9.41492	10.1098	11.059	11.8665	20.5769	25.573	9.13934	13.1307	14.5558	14.0205	27.3302	7.88983	15.956	15.9466	21.4216	14.021	15.5398	1.97559	30.3129	13.642	3.27892	7.31205	18.055	15.8952	16.5818	16.7254	4.9104	5.88282	8.32097	9.27268	11.1527	11.7536	12.558	37.7673
ACP2	0	0.584367	0	0	0.269565	0	0	0	0.181809	0	0.0328835	0	0	0.124246	0.563616	0.359086	0.384172	0.492589	0.166494	0.402718	0.0502756	0	0.19987	0	0	0	0	0.432184	0.245862	0.448347	0.442394	0.404552	0.147605	0.449241	0.588749	0.0316057	0.635714	0.515935	0.0322047	0	0.203247	0.566833	0.735928	0	0.197518	0.608596	0	0.436586	0.452099
ACP5	0.290195	0.176352	0.203058	0.568804	11.5833	0.25611	0.303663	0	0.361872	0	0	0	0	0.197029	0	0	0	0	0	0	0.064393	0	0	0	0.46953	0	0	0	0.212816	0.0388128	0.083748	0.26706	0.279522	0.207242	0.401826	0.176137	5.05901	0	0	0	0.402916	0	0	2.23214	0.395599	0	0.929023	1.08797	0.227818
ACPP	0	0	0	0	0	0.488672	0	0	0.152034	0	0	0	0	1.2272	0	0	0	0	0.310544	0	0	0	0	0	0	0	0	0	0	2.44879	0	0	0	0	0.355647	0	0	0	0	0	0	0	0	0	0	0	0	0	0
ACSF2	0	0.284043	0	0	0	0.0459956	0	0.160378	0	0	0	0	1.51935	0	0.0941908	0	0	0	0	0.0839866	0	0	0	0	0	0.360109	0	0.0844759	0	0	0	0	0.244161	0	0.179743	0.106284	0	0	0	0	0	0	0	0	0	0	0.359258	0	0
ACSF3	0.0552105	0	0	0	0.17009	0.136758	0.0360904	0.0775514	0.130917	0	0	0	0	0	0	0	0	0.119382	0	0	0	0	0	0	0.215514	0	0	0	0	0.067282	0.0935751	0	0	0.328677	0	0	0	0	0	0	0	0	0	0	0	0	0	0.0700058	0
ACSL1	0.825432	0.462848	0.558262	0.870958	0.659255	0.676563	0.552222	0.373161	0.555414	0.366164	0.870529	0.0590448	0.473121	0.347184	0	0.555661	1.36086	0.493101	0.406927	0.369899	0.750619	0.427175	0.922877	0	0.45951	0.0739759	0.452317	0.99751	0.478576	1.07047	0.680331	0.839845	0.506763	0.71809	0.493267	0.199202	2.4741	0.938222	1.09828	0	0.486972	0.585355	0	0.936811	1.25302	0.264037	0.949735	0.515347	0
ACSL3	0.0495979	0	0	2.15502	0	0	0	0	0	0.138316	0.0742007	0	1.00473	0	0	0	0.715843	0.317552	0	0.0522932	0.0750026	0	0	0.154419	2.12982	2.00965	0	1.8287	0	0	0	0.0536303	0.1471	0.144873	0.0452502	0	0.0634371	0.203468	0.054624	0	0	0.502917	0	0	0.0920389	0.279228	0	2.15973	0.541171
ACSL4	0	0	0	0	0	2.12011	0	0	0	0	0	0	0	0.263378	0	0	0	0	0	0	0	0	0	0	1.88514	1.93515	2.42832	14.6026	0	0	0.164078	0	0	0	0	0	0	0	0	0	0	0	0	0	0.237753	2.42029	0	1.69588	0
ACSL5	0	0	0	0	0	0	0	0	0	0	0	0	0	0	0	0	0	0	0	0	0	0	0	0	0	0	0	0	0	0	0	0.535481	0	0	0	0	0	0	0	0	0	0.121925	0	0	0.0893558	0	0	0	0
ACSL6	0	0	0	0	0	0	0	0	0	0	0	0	0	0	2.28389	0	0	0	0	0	0.0659154	0	0	0	0	0	0	0	0	0	0	0	0	0	0	0	0	0	0	0	0	0	0	0	0	0	0	0	0
ACSS1	0	0	0	0	0	1.3264	0.725922	0	0	0	0	0	0	0	0	0	0	0	0	0	0	0	0	0	0	0	0	0	0	0	0	0	0	0	0	0	0	0	0	0	0.563348	0	0	0	0.414679	0	0	0	0
ACSS2	0	0	0	0	0	0	0	0	0	0	0	0	0	0	0	0	0	0	0	0	0	0	0	0	0	0	0	0.313642	0	0	0	0.201517	0	0	0	0	0	0	0	0	0	0	0	0.687891	0.625597	0	0	0	0
ACSS3	0	0	0.132623	0	0	0	0	0	0	0	0	0	0.0430698	0	0	0	0	0	0	0	0.0616242	0	0	0	0	0	0	0	0.0231978	0	0	0	0	0.120045	0	0	0	0	0	0	0.641623	0	0	0	0	0	0	0	0
ACTA1	266.202	180.135	172.034	289.107	143.326	143.252	167.58	181.438	105.415	110.817	167.54	109.063	98.3462	93.3689	133.585	159.211	145.052	164.3	121.753	178.055	214.609	107.713	235.121	151.177	200.132	168.301	110.238	139.46	193.006	228.367	124.594	341.153	152.214	175.627	236.592	46.3779	458.151	186.171	216.979	125.85	219.78	300.859	49.7608	237.379	253.495	222.74	230.048	260.558	109.389
ACTA2	212.989	171.323	168.587	251.509	122.267	140.622	142.827	165.959	80.6756	109.729	134.54	98.2627	85.6155	88.6239	125.118	143.387	134.571	155.934	108.299	175.532	214.075	101.071	216.482	135.515	184.011	142.217	99.785	125.186	187.275	173.258	101.944	326.911	124.965	163.974	222.83	45.8072	454.895	172.478	212.444	123.846	203.864	265.922	49.165	188.152	244.577	206.277	213.453	242.955	105.492
ACTB	966.931	368.744	590.017	1012.76	655.857	374.155	643.322	669.331	725.94	508.53	938.426	409.803	345.511	324.247	381.816	513.952	450.268	845.124	449.918	744.563	599.01	437.458	964.283	778.204	761.55	658.442	336.824	413.02	597.847	900.907	621.832	1367.51	610.082	866.688	1163.99	314.321	2208.08	613.92	964.868	940.654	794.86	871.976	162.66	646.357	909.728	561.141	849.585	1029.54	383.196
ACTBL2	135.365	70.9994	77.4777	115.718	61.4581	67.986	76.3393	189.282	36.5643	44.7923	70	64.3442	51.8335	60.1034	94.7512	64.893	83.0084	87.0717	62.9543	88.0685	98.7933	63.35	128.774	93.1584	122.599	77.7605	57.8806	80.7178	83.6557	90.8675	55.0279	176.303	69.2065	62.1682	117.655	18.6282	252.002	97.6837	113.868	79.3451	92.1016	208.069	30.5959	121.26	146.957	100.829	237.867	137.773	64.0364
ACTC1	267.62	181.145	172.94	289.549	144.326	143.828	167.771	182.538	106.474	111.745	168.022	109.404	98.4185	95.0206	134.21	160.129	145.33	165.704	121.883	178.582	216.103	108.141	236.109	151.667	200.619	168.831	111.248	139.857	193.127	229.055	125.169	342.027	153.255	177.546	230.842	47.4143	460.115	186.573	217.851	127.465	222.833	301.296	50.9604	237.433	255.555	223.352	231.203	258.885	109.693
ACTG1	966.931	368.744	590.017	1012.76	655.857	374.155	643.322	669.331	725.94	508.53	938.426	409.871	345.625	324.247	381.816	513.952	450.268	845.124	449.918	744.58	599.01	437.458	964.308	778.204	761.55	658.442	336.824	413.02	597.847	900.907	621.832	1367.51	610.082	866.688	1163.99	314.321	2208.08	613.92	964.868	940.654	794.86	871.976	162.66	646.48	909.728	561.199	849.737	1029.54	383.196
ACTG2	228.07	180.837	175.769	266.552	128.861	147.043	151.003	174.113	85.3579	114.924	140.55	105.324	90.8448	93.5149	133.376	152.398	141.528	165.87	114.431	187.01	224.862	106.293	229.179	144.891	195.718	149.489	104.516	132.654	178.414	183.252	107.92	343.12	128.095	173.249	235.961	48.3289	480.588	181.097	223.004	130.504	216.114	285.657	52.4222	200.524	259.831	220.179	228.313	254.242	111.924
ACTL6A	8.41765	3.58649	1.68089	1.76971	5.84992	4.74144	7.19122	3.93977	5.06526	2.78404	7.89603	3.57925	4.08195	4.09722	10.7654	4.27903	8.85381	10.7455	4.81049	8.56878	5.41551	6.1786	0.665712	5.31312	3.665	4.3986	5.50293	9.26017	5.66435	5.10183	1.3814	0.909083	8.19485	1.54227	8.40366	1.60294	1.77871	13.3883	4.38292	1.54936	4.56266	7.97885	0.502177	4.47634	3.05987	5.07857	4.93992	3.01598	3.18548
ACTL6B	0	0	0	0	0	0	0	0	0	0	0	0	0	0	0	0	0	0	0	0	0	0	0	0	0	0	0	0	0	0	0	0	0	0	0	0	0	0	0	0	0	0	0	0	0	0	0	0	0
ACTN1	14.6861	8.45034	8.6823	20.3052	8.61846	8.40646	12.4034	17.3544	13.2359	8.18751	12.7187	7.15464	6.5713	17.4783	14.0575	12.4586	15.4526	15.1073	10.5347	9.42213	13.0935	12.4606	15.0646	4.66384	15.3546	15.7865	9.41858	23.2868	14.7655	15.9882	12.3925	16.2871	12.8123	24.218	15.6576	6.04634	36.8553	24.4285	16.0126	16.4307	16.959	29.6751	9.3853	15.2804	19.3296	7.74491	30.4318	22.8447	7.6408
ACTN2	2.34628	2.70693	1.90082	3.69003	1.33052	2.68395	2.61602	4.83366	2.65093	2.37093	2.77025	3.05161	1.06895	6.19968	3.35595	4.1429	2.17879	4.14754	3.33041	2.01216	2.19154	1.96213	3.21346	1.33531	2.60228	2.74088	1.75812	4.90708	2.51199	3.51766	1.8708	3.23019	1.87473	4.29556	2.20229	2.39374	4.94542	4.84373	2.99429	3.24296	3.62178	4.9596	1.98571	5.68379	3.78709	1.54903	6.29108	4.3109	2.40988
ACTN3	0.854085	0.478045	0.618761	1.14031	0.276348	0.621873	0.521995	0.980358	0.403145	0.325345	0.516783	0.493637	0.234011	1.21104	1.16532	1.28583	0.776574	1.25237	0.642245	0.375481	0.897716	0.662299	1.12975	0.430122	0.763248	0.743589	0.766072	1.86851	1.27742	0.962722	0.352345	0.929224	0.568643	0.957209	0.950887	0.358461	2.53112	1.62515	1.03261	0.713897	1.00009	1.729	0.212742	1.38626	1.22824	0.498294	1.81878	1.04651	0.745136
ACTN4	14.4595	8.49061	10.3431	19.4033	10.9633	9.85478	17.1186	17.0778	13.5241	10.0907	10.3539	8.99577	6.48507	21.8253	16.9675	26.5949	18.4903	37.764	15.8621	12.7254	12.8803	16.3732	14.2717	8.46294	17.5319	15.0278	11.5174	23.6466	13.2633	19.0546	9.54246	16.6313	14.8132	22.8056	17.3154	6.66923	41.7662	25.6385	16.0135	13.3326	20.3503	24.4765	9.64235	29.1303	22.9831	8.39673	26.7211	18.2397	13.7206
ACTR10	0.417756	16.4318	0	0.982223	0.373343	0	0	37.6269	1.18336	0.571215	0.625697	0.57034	0.305805	1.04334	0.700872	9.19944	0.60253	11.2195	0.354054	0.65184	0.68058	0.116274	6.18329	3.71887	0.721461	0.111891	11.4311	1.52412	0	0	0.0710737	29.1609	0.1387	29.3815	13.9251	3.81673	0.0930661	0	22.3577	0.10494	0.523892	1.11842	0	1.30054	0.407391	0	10.5116	1.33795	0.557753
ACTR1A	2.41763	1.16488	3.29065	4.1719	1.55731	1.49814	1.9833	0.983951	1.38388	1.29089	5.59493	7.89048	3.26063	3.64097	3.87283	4.44028	19.1243	9.2802	3.45764	4.78913	3.29332	0.950499	1.84585	7.20066	3.45254	6.23158	12.7626	3.35138	1.63909	3.10145	1.6493	1.68924	5.89956	3.41291	4.04868	1.48132	1.97298	1.5189	2.15623	2.59265	1.68234	6.97639	0.377777	6.54609	3.66874	2.37017	2.84071	3.71507	0.849318
ACTR1B	0.629344	0	1.25642	0	0	0	0	0	0	0.312029	0.594492	0.740867	0	0.476634	0.54202	0.952246	5.49782	0.920854	1.16847	0.970107	0.810018	0.621275	0	1.08019	0.784818	0	0.567644	0.21082	0.302279	0.599721	0.321721	0	0.687496	0.126408	0	0	0	0	0	0	0	0	0	0.656848	0.277466	0.355486	0	0.94135	0
ACTR2	12.915	8.80991	6.20145	17.5836	14.7391	5.82518	15.216	11.1239	10.5211	12.4405	15.2235	7.21417	4.21849	6.38754	6.75756	10.3684	16.0547	14.6366	3.42593	22.5328	28.7271	17.0828	13.594	5.05485	4.06216	27.7901	8.20066	19.0161	10.1299	11.8157	16.8041	9.81544	9.45312	28.99	13.1295	3.75297	18.2475	14.3751	8.8917	6.71378	12.967	12.3843	5.58385	32.3267	17.0391	29.4444	19.5716	11.0046	10.3172
ACTR3	8.92328	5.39465	6.05553	11.791	6.00025	4.68283	7.09232	9.67574	6.52184	3.54388	5.63156	4.09072	5.92917	7.41352	9.74568	6.72224	7.84056	9.21359	4.6875	6.97062	8.46581	8.2374	11.6439	6.31791	9.74075	4.62505	5.77585	11.2491	7.55887	10.0983	6.82761	8.08445	4.39722	11.1199	17.3346	3.75166	13.5682	7.8776	7.00067	6.77407	9.9469	14.5045	3.99867	9.59441	20.808	9.43815	12.5499	9.42912	7.3088
ACTR3B	0	0	0	0	0	0.722519	0	0	0	0	0	0	0	0	0	0	0	0	0	0	0	0	0	0	1.0694	0	0	0	0	1.12583	0	0	0	0	0	0	0	0	0	0	0	0	0	0	0	0.744408	0	0	0
ACTR6	0	0	0	0	0	0	0	0	0	0	0	0	0.0488206	0	0.129981	0	0	0	0	0	0	0	0	0	0	0	0	0	0	0	0	0	0	0	0	0	0	0	0	0	0	0	0	0	0	0	0	0	0
ACY1	0	0	0	0	0.0192428	0	0	0	0.403712	0	0	0	0	0	0	0.0712262	0	0	0	0	3.22278	0	0	0	0	0.0886395	0	0	0	0	0	0	0	0	0	0	1.52671	0	0	0	0	0	0	0	0	2.68379	0	5.00867	0
ACYP1	17.4853	7.00491	3.43026	30.9259	3.9513	16.5885	3.04656	3.41085	2.35972	8.43246	7.45229	25.1643	7.44841	7.14562	10.42	31.4969	20.9222	6.36054	23.2035	18.9279	9.43605	28.1263	0.094484	45.7362	5.10603	17.922	67.4456	20.4079	10.4866	7.92057	15.9412	2.46195	3.81746	5.7432	8.28163	2.20007	0	3.77924	5.69123	5.01666	0.648617	22.6845	6.36854	4.0029	1.30961	7.72054	20.7266	15.0812	4.59365
ACYP2	0	0	0	0	0	0	0	0	0	2.62349	0	0	0	0	0	0	0	0	0	0	0	1.88079	0	0	0	0	0	0	0	0	0	0	0	0	0	0	0	0	0	0	0	0	0	0	0	0	0	0	0
ADA	0	0	0	0	0	0	0.895069	0	0.373637	0	0	0	0.228602	0	0	0	0	0	0	0	0	0.302242	0.0967826	0	0	0.142747	0	0.37011	0.14116	0	0	0	0.0513716	1.68723	0	0	0.150966	0	0	0	4.43214	0.464432	0	1.17603	0.190933	0	0	0.24139	0
ADAM10	0.0856794	0	0.463609	0	0.216149	0.126819	0.360137	0.156971	0.36447	0.354995	0.07944	0.036003	0.23879	0	0	0	0.18104	0	0	0.593323	0.219093	0.512813	0.252362	0.0361149	0	0.307992	0.19045	0	0	0.121078	0.196656	0.563488	0.0691361	0.307042	0	0	0	0.194844	0.361753	0.144684	0.218192	0	0	0.0874749	0.347604	0.243997	0	0.0904286	0
ADAM17	0	0	0	0	0	0	0	0	0	0	0	0	0	0	0	0	0	0	0	0.0643269	0	0	0	0	0	0.189822	0	0	0	0	0	0	0	0.0693181	0	0	0	0	0	0	0	0	0	0	0	0	0	0	0
ADAMTS16	0	0	0	0	0	0	0	0	0	0	0	0	0	0	0	0	0	0	0	0	0	0	0	0	0	0	0	0	0	0	0	0	0	0	0	0	0	0	0	0	0	0	0	0	0	0	0.048414	0	0
ADAMTS4	0	0	0	0	0	0	0	0	0	0	0	0	0	0	0	0	0	0	0	0	0	0	0	0	0	0	0	0	0	0	0	0	0	0	0	0	0	0	0	0	0.97522	0	0	0	0	0	0.196692	0	0
ADAR	0.833855	0.826687	0.650857	1.70145	1.00865	1.00962	1.10001	2.01323	1.03341	1.02816	1.05918	1.36382	0.942148	1.96954	0.765556	1.07337	1.61827	0.8382	0.648803	1.92248	0.427887	1.27187	0.96732	1.0672	0.773367	1.21679	0.832709	2.65544	1.87929	1.61452	0.715397	1.88259	1.21548	2.63378	2.25873	0.517342	0.558715	0.872078	0.894861	2.76613	9.49657	3.26613	0.30714	1.16697	0.764522	1.061	0.94553	0.745516	0.629113
ADARB1	0	0	0	0	0	0	0	0	0	0	0	0	0	0	0	0	0	0	0	0	0	0	0	0	0	0	0	0	0	0	0	0	0	0	0	0	0	0	0	0	0	0	0	0	0	0	0	0	0
ADCK3	0	0.328434	0.457657	0	0	0	0.155531	0	0	0	0	0	0.432323	0	0	0	0	0	0.229983	0	0.167926	0.366083	0	0	0	0.608386	0.0524074	0.123052	0	0	0	0	0.293651	0	0	0	0	0	0	0	0.541397	0	0	0	0	0	0	0.203202	0
ADD1	0.515862	0.165108	0.340344	4.78075	0.726087	0.500899	0.323475	0.590636	0.186524	0.851312	0.704264	0.566072	0.726347	0.533812	1.43049	0.218577	2.43925	0.928682	0.193911	0.678346	1.22601	2.82607	2.17234	5.25935	2.54644	1.72997	0.697843	4.75039	0.745005	0.510312	0.715069	0.262923	1.14818	0	0.535169	0.343752	0.737235	0.32358	0.338341	0.341589	0.245292	1.56332	0.377715	1.09396	0.852315	0.942971	0.299699	0.666606	0.431178
ADD2	0.673152	0	0.345437	0	0.640713	0.225494	0.176183	0	0.202974	1.59084	0.702472	0.36046	0	0	2.19643	1.14316	2.90964	0.323549	0.405493	0.520268	0.741705	1.35603	0	3.70062	0.878826	1.08704	1.81988	0	1.52426	0.560728	1.69085	0	0.371781	0	0.209082	0.931776	0.159397	0	0.379817	0.455306	0	2.74467	0.106885	0.620298	0	0	0.239791	0.405872	0.457157
ADD3	0	0.524035	0	0	0	1.41268	0	2.74071	1.07909	0	0	0.246271	1.05241	0.518148	0.774485	0	0.433455	0	0	0	0.149185	0	1.44864	2.36759	0	0	1.43478	1.56017	0	0	0	1.14358	0	2.12011	2.2197	0.175493	7.81455	1.28792	0.283609	0.636995	0.557221	2.27718	0.964799	0	0.837513	1.93322	0.26442	0	0.723767
ADH1A	0	0.160045	0.807345	1.50821	0.180768	1.18169	0.38182	0.587992	0.996822	0.121344	0	0.517572	0	0.496628	0	0	0	0.505139	0	1.91402	1.42159	0.764453	0	0	0	0.553189	0.179166	0	0	0	0.325831	5.85642	6.1795	0.735878	2.07605	0.333349	6.71501	2.36904	1.62961	0	1.4825	1.0839	4.29661	4.21774	1.45496	2.88913	0.74512	0.777715	0
ADH1B	0	0.240358	0.985402	2.00093	0.240477	1.11106	0.362729	1.22331	1.00617	0.175971	0	0.610282	0	0.731795	0	0.751582	0	0.613412	0	1.81831	1.89878	0.72623	0.185704	0	0	0.552263	0.311203	0	0.193905	0	0.30954	8.49973	7.64869	0.699084	2.62362	0.660381	10.2566	2.32929	1.95076	0.418444	2.2592	1.18546	4.32721	6.08008	1.70951	3.5152	1.46685	0.92179	0.644085
ADH1C	0	0	0.488451	0	0.10719	0.922527	0	0	0.89349	0	0	0.412267	0	0	0	0	0	0	0	0.642563	0	0.598811	0	0	0	0	0	0	0	0	0.217602	4.30557	4.1752	0.652198	1.21512	0	4.01519	0	0.883862	0	0.54835	0.925509	2.37517	3.42675	1.05016	1.86805	0	0	0
ADH5	2.05141	2.10725	2.46774	2.92735	1.00962	3.05435	1.74827	0.585057	1.16641	0.492969	1.17427	1.06273	6.08231	1.11683	3.75588	1.16569	4.32468	1.31045	4.19149	1.03413	4.08414	0.809765	3.79396	0.756707	1.24462	8.82318	3.05531	1.98979	1.47914	3.78955	2.60837	5.88271	3.88873	0.378473	1.49982	0	4.26573	3.66989	3.43897	0.995291	8.03615	3.94409	0.568817	1.96643	4.76514	1.54336	1.74851	2.48148	0.4982
ADI1	0	0.107013	0.779764	0.951767	1.93079	0.876801	0	0	0	1.44001	0.774697	3.55818	4.38728	0	0.15368	0.367141	2.59957	0.306593	0.476981	1.61773	0	0	0	3.07902	0.809842	3.96555	0	7.54414	0	0.428701	0.614693	0.34097	0	0	0.343283	0	0	7.58345	0.790658	3.02271	0.23404	2.82531	0	5.16654	0	5.50656	12.6879	0	1.90354
ADIRF	0	0	0.423591	0	0	0.241248	0	5.14929	0	0	0	0	0	0	0	0	0	1.7435	0	0	2.74088	0	0	3.76645	0	3.08523	0.907105	0	0.702563	0	0	0	4.97241	0	0	0	0	0	2.08402	1.38003	0	3.32075	2.07364	1.10199	0	1.08453	1.13992	0	0
ADK	0	0.395033	0	0.465986	0	0.464167	0.0759962	0.499438	0	0	0.482713	0	0.0736685	0.335902	0	0	0	0.121992	0	0.291966	0.66585	0.108706	0	0	0.253602	0.456379	0	0	0.465167	0.43421	0	0.252507	0	8.27553	0	0	0	0.462254	0.823351	0	0.756507	0	0	2.32231	0	0	0	0	0.618702
ADNP	4.2404	0.6023	0.326793	0.250988	0.862013	0.405571	1.13123	3.49644	0.796174	0.31828	1.06022	0.261301	0.762736	0.363169	0.53864	0.944511	0.575644	0.420903	0.708167	0.703201	0.415605	7.93907	0.258384	11.1738	0.995719	2.91398	14.2313	0.878985	0.248277	0.137045	0.137391	0.155911	0.708861	0.118472	0	0.522683	0	0.114418	0.215365	0	0.26014	0.734207	0	0.591616	0.801691	0	0.286003	0.233143	0.209611
ADO	0	0	0	1.68516	0	0	0	1.13216	0	0	0	0	0.789842	3.03804	4.64914	0	0	0	0	0	0	0	0	0	0	0	0	2.04959	0	0	0	0	0	2.66355	0	0	0	0	0	0	0	2.28719	0	0.471629	0	0	0	0	0
ADPGK	0.19867	0.11838	0.156104	0.806636	0.150888	0.216818	0	0.393995	0.737852	0.182693	0.688337	0.320113	0.645167	0.806624	0.553889	0.512498	0.0638904	0.522479	0.616928	0	0.0479752	0.399837	1.66253	0.247119	0.569867	0.818796	0	0.749764	0.250318	0	0.828339	0	0.406602	0.398787	0.0801244	0.415206	0	1.01803	0.22743	0.1683	0	0.426794	0.228072	1.75106	0.700991	0.59093	0.908325	0.78713	0.22571
ADPRHL1	0	0	0.33137	0	0.220947	0	0	0	0	0	0	0	1.54398	0	0	0	0	0	0	0	0.0874403	0	0	0.58337	0	0.147904	0	0	0	0	0	0.287045	0	0	0	0	0	0	0	0	0	0.1931	0	0	0	0	0.217478	0	0
ADPRHL2	2.5225	1.58876	2.90502	3.96758	2.37737	0.351364	0.749449	1.07767	1.89326	2.57234	0.602485	0.944392	1.6653	0.390037	2.90745	0.647473	1.62896	2.0753	1.66493	1.06467	2.89125	2.85713	2.99508	0.0799511	1.42536	3.49488	2.7617	0.598951	1.74394	4.42931	3.37804	0.285867	1.74414	7.00743	2.83667	0.407807	0.320885	2.31766	1.04551	3.93908	1.1055	1.58038	0	1.89147	0.732441	1.55063	4.07752	0.695447	0.491459
ADRBK1	0.0122835	0	0.0749031	6.45447	0.0149422	0.208277	0.0110269	0.0098672	0.00604	4.8442	0.21395	0.370826	0	0.0152919	6.78172	0	4.57747	2.73634	0.224868	0	5.23205	0.42431	0	0.132954	0.0336483	0	0.0550828	0.0950912	0.0358782	0.0520896	0.0889887	0	0.0378744	0.0194891	0.0371175	0	0	0.0167369	0.100992	0.133934	0.191339	7.1104	0	0.180492	0.68955	0.20476	0.00606498	0	0.055753
ADRBK2	0	0	0	0.0348596	0	0	0	0	0	0	0	0	0	0	0	0	0	0	0.016293	0	0	0	0	0	0	0	0	0.0100735	0	0	0.0806629	0	0	0	0	0	0	0	0	0	0	0	0	0	0	0	0	0	0
ADRM1	1.14651	0.292221	0.346039	0.377507	0.438069	0.258592	0.268087	0	0.753872	0	0.772506	0.28473	0.289668	0.928633	0.519268	0.325326	0	0.50578	0.29334	0.418179	0.737279	0.594913	1.52913	0.240579	0	1.6805	0.407391	1.04826	0.669736	0.67066	0.0215336	0.745579	0	0.48887	0.822657	0	2.28582	0.84581	0.112238	0	0.719374	0.719153	0	0.569014	0.403368	0.556834	0	0	0.28697
ADSL	0.417959	0.157822	0.710924	0.380611	0.281356	0.449893	0.0811848	0.778587	0	0.09736	0	0.472545	1.04999	0.355285	0.621685	0.201053	1.53225	0.416679	0.637623	0.374589	0.643188	1.07249	2.62928	0.302892	0.661393	0.426598	0.676066	0.620784	0.339535	0.216958	0.306644	0.30895	0.278166	0.230517	0.675664	0.170036	0	1.70838	0.125341	0	0.270464	0.909481	0	0.876333	0.756333	0.366949	0.589452	0.0656089	0.33293
ADSS	0.862227	0.961969	1.56671	0	0.428277	4.74982	2.59879	1.12597	6.60079	2.91242	2.66176	0.515804	1.74309	1.79715	0.782485	0.916583	2.62362	1.75179	1.16861	2.32229	0.754894	3.08895	1.27723	2.29321	4.9395	1.04607	0.668618	4.91498	0.106249	1.88535	2.50375	0	3.97021	2.15259	0.188898	0	0	2.51249	0	0	0.700492	1.43189	0.164206	1.36071	5.78322	1.85473	1.03133	1.20818	0
ADSSL1	0	0	1.17016	0	0	0	0	0	0	0	1.56627	0	0	0	0	1.42871	0	0	1.03019	0	0	0	0	0	0	0	0	0	0	0.659217	0	0	0	0	0	0	0	0	0	0	0	0	0	0	0	1.11971	0	0	0
AEBP1	4.71025	0.883644	3.54113	1.85994	0.654463	0.639704	0.385768	2.34531	2.74737	2.06296	3.36117	0.488474	0	2.8712	1.05448	1.65211	2.19894	0.5037	0.329581	0.347133	0.430683	1.77315	1.36154	0.0254386	4.52538	0.622256	1.58889	0.330564	4.04117	1.23367	2.58634	3.54148	0.467733	2.52956	6.67219	0.516288	7.52789	3.4293	4.89684	6.02516	2.72277	3.32905	0	1.04211	2.7436	0.67986	2.59418	7.57874	1.96265
AFAP1L2	0	0	0	0	0	0	0	0	0	0	0	0	1.82254	0	0	0	0	0	0	0	0	0	0	0	0	0	0	0	0	0	0	0	0	0	0	0	0	0	0	0	0	0	0	0	0	0	0	0	0
AFG3L2	1.20896	2.92689	1.47468	1.28639	0.727763	0.26379	0.262692	1.52547	1.13054	1.19932	0.661807	0.820984	0.81887	0.317283	0.27168	1.48173	0.683597	2.78556	0.449898	0.813484	2.12415	1.053	0.478625	0.638284	2.05624	1.32311	2.38552	0.244729	0.83796	0.576377	0.377818	0.92153	0.270868	0.341425	0.880837	0.0759046	0.633939	0.457376	0.609711	0.383781	0.332594	0.371727	0.0797181	0.488423	0.675867	0.392646	1.1559	1.08688	0.520827
AFM	0	0.0495998	0	0	0	0.00892206	0	0.10044	0	0	0	0	0.146558	0	0	0	0	0	0	0	0	0.0635379	0	0	0	0	0	0	0.0314577	0	0	0.111454	0	0	0.157036	0.0289096	0.0507724	0	0	0	0	0	0	0	0	0	0	0	0
AGAP1	0	0	0	0	0	0	0.395287	0	0	0	0	0	0	0	0	0	0	0	0	0	0	0	0	0.513429	0	0.273331	0.771255	0	0	0	0	0	0	0	0	0	0	0	0	0	0	0	0	0	0	0	0	0	0
AGAP3	0	0	0	0	0	0	0	0	0	0	0	0	0.182015	0	0.276269	0	0	0	0	0	0	0.0933222	0	0	0	0.11823	0	0	0	0	0	0	0	0	0	0	0	0	0	0	0	0	0	0	0	0	0	0	0
AGER	0	0	0	0	0	1.36473	0	9.56109	0	0	0	0.0697913	0	0	0	0	0	0	0	0	0	0	0	0	0	0	0	0	0	0	0	0.66003	4.63642	0	0.725261	0	0	0	0	0	0	0	0	4.35183	0	0	0	0	0
AGFG1	0	0	0	0	0	0	0	0	0	0	0	0	0.103655	0	0	0	0	0	0	0	0	0	0	0	0	25.541	0	0	0	0	0	0	0	0	0	0	0	0	0	0	0	0	0	0	0	0	0	0	0
AGK	0.41125	0	0	0	1.71003	0	0	0	0	0	0.172503	0	0	0	0	0	0	0	3.34626	0	0	1.42592	0	0	0.412905	0.570984	0	0	0	0	0.180807	0	0	7.77922	0	0	0	0	0	0	0	0	0	2.00999	0	0	0	0	0
AGL	0.169119	2.86203	0.280651	0.687379	0.121452	1.85089	0.199718	3.62464	2.01203	0.318571	2.69336	1.96316	0.271329	0.382084	2.86764	0.683201	0.033327	1.31002	0.487704	2.40917	0.348926	0.604774	5.07433	0.22567	1.01135	1.93597	3.32306	3.73098	1.78696	0.385865	0.276752	1.83224	1.11367	0.37562	2.1116	0.522328	0.421631	4.64828	0.0979775	0.555172	1.96599	3.065	0.169729	0.393311	1.6316	0.137607	2.93047	2.67275	2.87365
AGO1	0.394682	2.20437	0.955867	0	0.725675	0.482567	0.22972	0.122815	1.94261	0.560742	0.0839397	0.228467	0	0.0737061	11.0879	1.53684	5.33761	0.0866858	0	0.244116	0.800206	0.542703	0	0.43924	0.695767	5.69756	0.17504	0	1.00582	6.07115	4.33582	2.31799	0.683715	0.342633	1.32204	0.0320814	0.160317	0.0703656	0.398443	0.469094	0.364903	0.113314	0	0	0.0350034	0.828104	0.111794	0.776091	1.17714
AGO2	0.744604	0.484303	0.389416	0.851251	0.414996	0.233345	0.163651	0.186781	0.196249	0.848957	0.247514	0.326173	0.237541	0.448357	0.124192	0.123593	0	1.19942	0.397754	0.496938	0.293691	0.698863	0.389565	0.478099	0.887091	0.490155	0.494021	0.398108	0.695486	0.440369	0.34251	0.330063	0.130799	0.615819	0.470442	0.23942	0	0.479709	0.213454	0.179102	0.3082	0.32933	0.208328	1.81144	0.537685	0.869223	0.434234	0.168436	0.463304
AGO3	0.799987	0.0619779	0.188064	0	0.0791195	0.0242758	0	0	0	0	0.0582342	0	0	0	0	0.0434067	0.0262926	0	0	0.221332	0	0.0782906	0	0.495099	0	0.766488	0.0862706	0	0.49868	0	0.145899	0.246255	0	0.456835	0	0	0	0	0	0	0	0.292442	0	0	0	0	0	0	0.172329
AGO4	0	0	0.0698771	0	0	0	0	0	0	0	0	0.0969537	0	0	0	0	0	0	0	0	0	0	0	0	0	0	0	0	0.0620505	0	0	0	0	0	0	0	0	0	0	0	0	0	0	0	0	0	0	0	0
AGPAT1	0	0	0	1.1136	0	0	0	0	0	0.557368	1.74986	0	0.364826	0	2.15026	1.16397	5.62197	2.34322	2.78443	0	0	0	1.00603	0	0	0	1.28959	0	0	0	0.298977	0.191785	0.351919	0	0	0.39184	0	0	0	1.01347	0	0	0	0	0	0	0	0.672041	0
AGPAT2	0	0	0	0	0	0	0	0	0	0	0	0	0	0	0	0	2.76744	0	0	0	0	0	0	0	0	0	0	0	0	0	0	0	0	0	0	0	0	0	0	0	0	0	0	0	0	0	0	0	0
AGPAT5	0.205832	0.0319329	0.0326429	0.256542	0.0797175	0.0329202	0	0.157305	0.1118	0.0555422	0.278545	0.200034	0	0.127141	0.331914	0.423178	0.190079	0	0.627004	0.458077	0.0302444	0.36491	0.131233	0	0.2772	0.0403643	0.600344	0	0	0	0.399051	0.186066	0.129553	0	0.239387	0	0	0	0.159397	0.235389	0	0	0	0.289546	0.115119	0	0	0.21397	1.81146
AGPAT6	0	0	0	0.0550527	0	0	0	0	0	0	0	0	0.216855	0	0	0	0	0	0	0	0	0	0	0	0	0	0.132815	0	0	0	0	0	0	0	0	0	0	0	0	0	0	0	0	0.206383	0	0	0	0	0
AGPAT9	0	0	0	0	0	0	0	0	0	0	0	0	0	0	0	0	0	0	0	0	0	0	0	0	0	0	0	0	0	0	0	0	0	0	0	0	0	0	0	0	0	0	0	0	0	0	0	0	0
AGPS	0.299173	0.137991	0.636132	0	0	0.146381	0.231371	0.0618286	0	0.400744	0	0.0969004	0.220475	0	0.0935971	0.108329	0.379709	0	0.037476	0.28303	0.198693	0.230394	0	0	0	0.394765	0	0	0.103469	0	0	0.0967131	0.117858	0	0.0720374	0	0	0	0.205886	0.539887	0.0451423	0	0	0.179136	0	0	0	0	0.853425
AGR2	0	1.06532	0	0.317616	1.4477	0.58806	2.0643	7.21332	0.771596	2.75371	0	0.665087	0	0	0.528819	0	0	0	0	0	4.30741	7.41312	0	11.7393	2.51381	0	0	2.19276	1.67824	0	0	10.6636	1.71934	2.24269	2.6813	0.42189	12.7459	3.23015	1.53614	3.48511	0	0	64.7389	0.178032	5.30229	1.51919	4.43791	6.32547	0
AGR3	0	0	0	0	0	0.897859	0	0	0	0	0.657295	0	0	0	0	0	0	1.18428	0	0	3.12577	1.46099	0	0	0	0	0	0	0	0	0	12.5521	0	0	3.0536	0	0	0	0	0	1.25033	0	21.1699	0.778678	0	0	0	0	0
AGRN	0	0.642225	0.87827	0.0653406	0.412042	0.856996	0.145225	1.04586	0.0777708	0.242288	0.149802	0.233358	0	1.32497	0.645746	0	0.197683	0	0.0481737	0.0707788	0.276306	0.186525	0.870104	0.0292672	0.0881308	0.00119984	0.36147	0.110597	0.600307	0.0489327	0.00601617	2.46387	0.834063	0	0.962039	0.19998	0.975853	0.642151	0.810106	0.536893	0.210379	0.0875201	0.126241	0.331014	0.048696	0.189289	0.385955	0.124935	0
AGT	0.279423	0.670655	0.637472	6.30076	0.0187021	0.116911	0.979461	7.33284	12.9699	4.99975	1.15152	2.45409	5.23503	0.274524	6.24276	0.250322	0.737187	0.662332	0	0.23654	0.117248	3.00705	0	0.364563	0.054673	0.51632	3.32455	3.67299	0.415937	0.15395	0.586174	1.00364	0.511437	2.77251	0.93406	0.270196	0.770623	5.19867	0.291684	0.186919	0.305484	2.9621	1.75447	4.68508	0.206046	1.10155	0.380583	2.38028	0.209326
AGTPBP1	0	0	0	0	0.0225458	0	0	0	0	0	0	0	0	0	0	0	0	0	0	0	0	0	0	0	0	0	0	0	0	0	0	0	0	0	0	0	0	0	0	0	0	0.0585159	0	0	0	0	0	0	0
AGTRAP	0	0.387832	0	0	0	0	0	0	0	0.725206	0.148337	0	0	0	0	0	0	0.208234	0.196788	0	0.146725	0	1.8209	0	0.851058	0.790461	0	0	0	0	0	0	0	0	0.902554	0	0	1.27891	0	0	0.529946	0.449573	0	0	0.500991	0	0.818742	0	0
AGXT	0	0	0	0	0	0	0	0	0	0	0	0	0	0	0	0	0	0	0	0	0	0	0	0	0	0	0	0	0	0	0	0	0	0	0	0	0	0	0	0	0	0	0	0	0	0	0	0	0.119715
AHCTF1	0	0.0230855	0	0	0	0.0239929	0	0.0180986	0.144416	0.215183	0	0.162799	0.160005	0.0793913	0.189094	0.0513089	0	0.0301769	0	0	0.0611063	0.188282	0.173162	0.0208905	0	0	0.0176344	0.150446	0	0.0132287	0	0	0.0157896	0	0	0.0906509	0	0.164714	0	0	0.0347977	0.158794	0	0	0.0388321	0	0	0	0.136039
AHCY	17.9729	9.53486	15.1861	22.2405	14.2659	6.44039	30.9601	17.4271	20.5743	14.3105	18.9324	11.7465	19.809	26.0257	9.80516	17.1284	25.84	22.4072	29.1326	14.5257	17.9244	25.1056	27.2685	15.0926	19.8529	20.1086	17.7758	21.9878	11.879	15.2016	10.652	11.3103	10.9086	27.6569	17.9175	4.88847	18.6232	19.4121	17.6774	9.43053	19.9734	19.6507	2.62074	22.8285	25.8733	8.13736	31.061	16.8173	14.576
AHCYL1	23.4264	1.55434	2.07599	29.6952	1.26542	1.9394	2.79237	1.18665	2.53628	2.48905	3.6884	25.8248	3.3578	0.461312	32.469	1.90478	4.34864	13.7969	2.21654	3.19573	1.53731	14.8597	45.8009	0.453071	1.46198	2.34422	17.8091	2.58934	3.26746	1.36399	1.55638	1.62781	1.26094	2.06317	32.9749	0.452538	2.62443	2.29712	2.37552	1.44522	56.1845	27.4183	1.02684	53.3764	2.65682	31.0045	54.5694	2.37288	30.3092
AHCYL2	0	0.766976	1.42494	0.426026	0.656644	0.308216	2.24379	0.553994	2.30242	0	1.13669	0.670588	0	0	0.795862	0.927461	1.8479	2.00471	1.20031	0.869148	0	1.11647	1.62263	0	1.19325	0.311683	1.06106	2.06781	0.714374	0.64175	0.44337	1.69695	0	0	1.69451	0.40234	1.7098	0.41853	0.84812	0	1.40922	0.447026	0.330061	1.73053	2.04575	0.598139	1.7135	0	0
AHDC1	0	0	0	0	0	0	0	0	0	0	0	0	0.0328252	0	0.0350655	0	0	0	0	0	0	0.0372794	0	0.0206809	0	0	0	0	0	0	0	0	0	0	0	0	0	0	0	0	0	0.201891	0	0	0	0	0	0	0
AHNAK	1.45871	1.5488	1.37074	2.46355	1.25776	4.32233	5.30654	5.09558	1.59752	1.2928	1.62279	0.653544	0.185402	2.90909	2.15223	0.409384	1.16147	0.882467	0.233635	0.167024	1.64116	3.21547	2.82616	1.04481	3.47342	2.02522	1.72007	19.1853	1.39476	2.61076	1.40166	5.74659	6.20277	7.93384	2.39387	1.18719	7.68281	3.8617	3.29166	1.9848	5.96597	5.94191	2.10288	4.3142	5.17907	5.94826	3.77441	4.80633	1.32967
AHNAK2	0	0	0	0	0	0	0	0	0	0	0	0	0	0	0	0	0	0	0	0	0	0	0	0	0	0	0	0	0	0	0	0	0	0	0	0	0	0	0	0	0	0	0.021338	0	0	0	0	0	0
AHSA1	1.80184	2.02497	1.52262	3.27548	1.87351	0.511922	0.385795	2.52003	0.350642	0.9892	1.04344	3.04474	1.49691	1.26045	2.39128	1.69887	0.918582	1.34647	2.75937	1.81193	2.96414	3.27226	2.94923	1.96877	2.14349	3.20282	0.289532	2.4361	1.14682	2.4232	0.49479	0.545991	0.998116	1.55617	0	0.185555	0	5.39288	1.98187	0.734068	0.797062	2.31335	0.588462	2.80991	1.85666	1.12232	1.41118	2.27059	0.153421
AHSG	2.19973	1.35023	1.90398	7.58711	0.546741	1.06613	1.65235	3.35801	1.30449	0.901711	2.28293	1.20534	5.14027	1.9797	3.67648	1.23443	2.34881	0.676912	0.9503	0.680252	0.96047	1.19034	1.21424	0.593099	2.31767	2.64787	1.83455	0.732712	0.937133	1.37884	2.1619	2.10259	1.08914	1.31009	2.97331	1.60198	0.407624	2.2276	5.82758	1.6154	2.2698	2.61985	1.21815	1.98506	1.38798	0.968443	3.22786	4.15924	0.652784
AIDA	0	0	0.176069	0	0	0.159366	0	0	0	0.971191	1.23043	0.619786	0.532674	0	0.219433	0.0728142	0.311828	0.129424	0.277535	0	0	0.696237	0.554812	0.979294	0.489102	0.160984	0.675569	0.777415	0	0.319559	0.671615	0.185007	0	0	0	0	0	0	0	0	0.428906	0	0.482073	0	0.322944	0.109699	1.0415	0	0
AIF1	0	0	0	0	0	0	0	0	0	0	0	0	0	0	0	0	0	0	0	0	0	0	0	0	0	0	0	0	0	0	0	0	0	0	0	0	0	0	0	0	2.49944	0	0	0	1.07648	0	0	0	0
AIF1L	0	0	0	0	0	0	0	0	0	0	0	0	0	0	0	0	0	0	0	0	0	0	0	0	0	0	0	0	0	0	0	0	0	0	0	0	0	0	0	0	0	0	0	0	0	0	0	0	0
AIFM1	90.9234	0.0347375	2.6773	1.08775	1.43478	2.70518	1.09039	2.86503	106.707	2.66052	1.69173	0	0.871596	0.522678	0	2.86497	4.69413	0.92505	0.802444	0.488765	3.87984	2.13872	0.717862	0	8.10718	8.64212	3.60045	2.9061	0.803784	1.38483	0.714117	1.27307	0.29775	6.65996	2.59006	127.032	1.27366	2.44178	2.25219	0	1.32168	0	0.473134	2.23491	6.50765	0.790598	6.22732	0.247983	1.69868
AIM1	0	0	0	0	0	1.61962	0	0	0	0	0	0	0	0	0	0	0	0	0	0	0	0	0	0	0	0	0	0	0	0	0	0	0	0	0	0	0	0	0	0	0	0	0	0	0	0	0	0	0
AIMP1	0.629165	0.927372	1.03908	1.58902	1.45291	0.584254	0.658542	2.15015	0.361637	0.642545	0.885114	0.726118	1.98522	1.41399	0.786978	0.442677	5.57395	0.851926	1.76313	0.769936	0.827119	2.0674	3.60558	1.71057	0.474179	1.19159	0.786758	0	0.628862	1.93373	0.678167	1.1303	0.371713	1.4094	1.71448	0	0.894192	0.738944	0.247895	0.814215	1.04196	1.51009	0	1.46229	1.16547	1.03778	0.770655	0.546053	0.699768
AIMP2	0.385675	0.638984	0.284747	4.1865	0.780779	0.585839	0.817804	1.30156	0.709741	0.101143	0.838281	0.746393	1.20503	1.2702	1.6	0.487308	1.75315	3.00454	0.946733	1.13348	1.02048	9.58641	3.32994	1.66598	9.82031	0.535055	1.10871	2.03449	0.596256	1.04349	4.30442	0.833305	3.95356	1.57918	3.00348	0.0358961	1.0246	2.46321	0.454986	1.20228	1.31176	1.72819	0.649388	2.05839	0.42849	0.276052	0.37912	0.510401	1.67295
AIP	0.984241	0	0	0	0.606895	0	0.852958	0.548136	0.725909	0	1.10095	0	0	0.518365	0.571088	0.171651	0	0.557276	0.738178	0.342545	0	0	0	0	0.455393	0.170506	0.401004	1.25224	1.07949	0	0	0	0	0.105583	1.00086	0.439394	0	1.39422	0	0.710364	0.579533	0	0	1.38586	0	0	1.1192	0	1.00811
AK1	7.25777	3.00385	7.57401	0	7.60542	2.06634	1.82278	4.813	5.91206	4.24826	4.10309	4.17885	1.09185	3.1427	7.30241	5.25901	6.91037	2.74714	11.8271	10.456	2.85035	10.3873	20.7829	10.2649	1.80282	1.53272	3.32265	0.59693	1.58676	1.34007	2.84181	10.7727	6.68082	1.86674	6.82724	3.12614	8.22197	0.186406	5.03175	2.86221	1.92451	5.33976	3.84488	8.30473	1.86968	8.23132	8.10644	8.12817	1.69334
AK2	12.4573	3.69405	11.5744	14.0767	6.10304	7.67559	3.07115	4.04548	9.75518	4.56705	4.88718	1.80285	4.89241	2.49674	4.84463	8.76598	13.8494	2.28591	9.76712	5.73101	3.92947	10.9173	6.47781	6.75602	9.27537	3.02218	13.9994	13.4712	2.46717	5.08405	1.82113	9.76197	3.13391	9.4418	8.34807	0.808326	6.0903	11.459	3.44489	8.12456	8.12473	19.4845	2.25497	11.3106	10.1031	10.1249	25.122	9.59317	5.87398
AK3	2.04266	2.03171	4.2961	1.94161	1.64555	1.32933	1.72751	1.04445	2.33037	5.15486	3.00725	2.21645	1.6313	8.94318	2.10581	6.98612	4.20553	3.03642	5.61975	3.8306	4.09335	4.65637	1.59088	3.64479	4.15777	4.01127	3.76359	4.53963	3.94819	8.47054	2.08975	3.7896	0.9525	1.68425	3.67365	0.839934	3.52685	4.23096	3.51403	2.29979	2.76147	8.20466	0.566053	5.12049	1.6712	3.91587	3.20656	4.24947	2.6442
AK4	0	1.96394	0	0	0	1.24985	0	2.33638	0	0	0	0	0.566812	0	2.56073	0	0	1.18039	0	0	0	0.87887	0.396402	0	0	0	0	1.1222	0	0	0	0	0	0	1.64508	0	0	0	0	0	0	0	0	0	0	0	0	0	0
AK5	0	0	0	0	0	0	0	0	0	0	0	0	0	0	0.416239	0	0	0	0	0	0	0	0	0	0	0	0	0	0	0	0	0	0	0	0	0	0	0	0	0	0	0	0	0	0	0	0	0	0
AKAP1	1.10296	0	0	0	0	0.451058	0	0	0	0	1.0704	1.98737	0	0	0	0	0	0.829585	1.6304	0.92837	0	0.660507	0	1.10961	0.324924	1.08116	0	0	0	0	0	0	0	0	0	0	0	0	0	0	0	0	0	1.52573	0	0	0	0.0359382	0
AKAP12	0	0	0.0975128	0	0.0759482	0	0	0.0206919	0	0	0	0	0.433017	0	0.197016	0	0	0	0.743078	0	0	0	0	0.274443	0	0.0107655	0	0	0	0	0	0	0.215666	0	0	0	0.0750482	0	0	0	0	0	0	0	0.0161144	0	0.0661515	0.0312246	0
AKAP13	0	0	0	0	0	0	0	0	0	0	0	0	0	0	0	0	0	0	0	0	0	0	0.0645145	0	0	0	0	0	0	0	0	0.0776094	0	0	0	0	0	1.68519	0	0	0	0	0	0	0	0	0	0	0
AKAP17A	0.0335005	0	0	0.080216	0	0	0	0	0	0	0	0.0304412	0.00838284	0	0	0	0	0.429643	9.08318	3.03094	0	0.020096	0.0145447	0	0	0	0.0107868	0	0	0	0	0	0	0	0	0	0	0	0	0	0	0.0355201	0	0.0436702	0	0	0	0	0
AKAP2	0	0.225501	0	0	0	1.14119	0	0	0	0	0	0	0	0	0.470745	0	0	0	0	0	0	0	0	0	0	0	0	0	0	0	0	0.576521	0.244955	0	0	0	0	0	0.501645	0	0	0	0	0	0	0	0	0	0
AKAP5	0	0	0	0	0	0	0	0	0	0	0	0	0	0	0	0	0	0	0	0	0	0	0	0.0955296	0	0	0.29554	0	0	0	0	0	0.348956	0	0	0	0	0	0	0	0	0	0	0	0	0	0	0	0
AKAP8	0.309478	0	0.0235092	0.436293	0.182387	0.0211028	0.0797884	4.6922	0.428819	0	0.258413	0	0	0	0	0.150609	0.267551	0.325274	0.124049	0	0	0.15636	0	0	0.0599038	0.121703	0.0423039	0.251095	0	0.100845	0.116349	0	0.305389	0.164367	0	0.0519073	0	0.260958	0	0	0.153732	0.106603	0	0.249585	0.286561	0	0	0.19881	0.0385188
AKAP8L	0	0.190486	0.0422807	0.286579	0.253432	0.191703	0	0	0	0.0562705	0	0.0825779	0	0	0	0.0493053	0.132158	0.151174	0	0.13645	0.196723	0	0	0.0655911	0.171326	0.287252	0	0	0.232633	0.13477	0	0.062811	0	0.22827	0	0	0	0.101458	0.34367	0	0.0511761	0	0	0	0	0	0	0	0
AKAP9	0.0744839	0	0	0.0370077	0.115286	0	0	0	0.0339751	0.0273156	0	0	0.049304	0.00296841	0	0.0238003	0	0.0898111	0	0	0	0.0389775	0.00336616	0.0315401	0.0732355	0.0191419	0	0	0	0	0	0.0112049	0.00297936	0	0.0233654	0	0	0.0167593	0	0	0	0.0983989	0	0	0	0.0793271	0	0	0
AKR1A1	60.1686	42.8932	5.06144	101.03	10.3384	2.33411	6.31169	31.7326	6.70879	6.42167	11.6378	2.98001	6.62921	43.613	19.4075	34.9082	47.9793	12.6583	13.6149	21.459	13.1189	35.452	31.6859	18.1885	8.80277	67.2863	7.36306	16.46	8.60119	8.21523	10.613	6.75994	3.03299	50.1244	59.6047	21.8246	73.351	66.3229	42.943	22.1214	6.41944	16.0652	33.2261	13.2521	43.1118	15.9222	46.5643	13.8439	6.62098
AKR1B1	13.1401	7.50911	6.81184	4.88392	8.73072	1.35509	6.31265	7.39657	6.30578	6.55314	10.3622	2.81449	6.99153	2.95223	5.98288	1.8306	12.15	8.60202	6.21948	8.51501	9.88949	1.10584	7.53747	2.29358	2.03645	9.30799	2.90972	15.5137	6.39867	6.72316	7.7792	4.77986	4.18356	11.7646	7.85471	3.17376	11.8639	8.64997	2.59202	4.06096	13.6278	16.4175	1.99204	7.4093	7.56284	3.24238	10.7547	3.76773	4.29392
AKR1B10	0	0	0	0	0	0	0	0	0	0	0	0	0	0	0	0	0	0	0	0	0	0	0	0	0	0	0	0	0	0	0	0	0	0	0	0	0	0	0	0	0	0	0	0	0	0.252368	0	0	0
AKR1B15	0	0	0	0	0	0	0	0	0	0	0	0	0	0	0	0	0	0	0	0	0	0	0	0	0	0	0	0	0	0	0	0	0	0	0	0	0	0	0	0	0	0	0	0	0	0	0	0	0
AKR1C1	0	0	0	0	0	0	0	0	0	0	0	0	0	0	0	0	0	2.2009	0.482828	0	0	0	0	0	0	0	0	0	0.223964	0	0	0	0.167643	0	0	0	0.444974	1.48934	0	0	0	0	0	0	0	0	0	0	0
AKR1C2	0	0	0	0	0	0	0	0	0	0	0	0	0	0	0	0	0	2.10903	0	0	0	0	0	0	0	0	0	0	0.10123	0	0	0	0	0	0	0	0	1.58592	0	0	0	0	0	0	0	0.188178	0	0	0
AKR1C3	0	0	0	0	0	0	0	0	0	0	0	0	0	0	0	0	0	2.149	0.478917	0	0	0	0	0	0	0	0	0	0	0	0	0	0.189066	0	0	0	0.479625	1.43858	0	0	0	0	0	0	0	0	0	0	0
AKR1C4	0	0	0	0	0	0	0	0	0	0	0	0	0	0	0	0	0	1.56414	0	0	0	0	0	0	0	0	0	0	0	0	0	0	0	0	0	0	0	0.584838	0	0	0	0	0	0	0	0	0	0	0
AKR1E2	3.29651	0	2.42051	3.10401	2.97856	0	0	3.12368	0	3.15171	4.69439	1.2518	1.13065	2.14639	1.93913	2.58135	7.94598	1.73441	3.36937	1.58911	1.91182	2.79966	2.91354	1.85534	2.24859	11.044	2.28885	4.60527	4.75417	2.98363	4.61028	0	2.53081	2.60317	9.23539	0.0914835	1.81742	0	0	3.76112	2.31801	4.36262	0.959683	3.50994	0	3.42506	4.38267	2.17564	2.49755
AKR7A2	2.597	1.80981	4.14108	7.28599	3.10888	2.48147	1.60096	4.64967	5.06951	6.36298	6.04566	2.50444	3.30483	6.60374	5.64051	5.76649	46.1335	28.1943	2.62395	14.1464	4.35844	0.99162	8.21508	2.01661	2.37482	4.52612	3.18765	0.9901	41.318	6.89261	2.97572	13.4512	5.98721	10.6443	3.98463	3.773	9.68166	1.04595	9.03201	8.36927	6.10704	21.6671	5.72702	1.3707	3.56711	10.4573	3.22249	53.9485	0.865023
AKR7A3	0	0	0.0551056	0	0	0	0	0	0	0	0	0	0	0	0	0	0	0.648496	0	0	0	0	0	0	0	0	0	0.436209	0	0.219735	0	0	0	0	0	0	0.0770073	0	0	0.101274	0	0	0	0	0	0.0531199	0	0	0
AKT1	2.97487	0.22114	0.288995	0.0621276	0.108772	0.0394118	0.323212	1.70385	0.163494	0	0.128277	0	0.149583	0	1.0149	0	0.649263	0.334704	0	0	0.463152	0.116659	0.0617855	0.358302	0.238362	0	0	0.231336	0.782712	0.311577	0	0.201091	0.224359	0.289593	0	0.405318	0.680137	0	0.282691	0	1.30397	0.370138	0.0366164	0	1.23569	0.640618	0.809978	0	0.201618
AKT1S1	0	0	0	0	0	0	0	0	0	0	0	0	0.34235	0	0	0	0	1.04405	0	0	0	0	0	0	0	0.284823	0	0	0	0	0	0	0	0	0	0	0	0	0	0	0	0	0	0	0	0	0	0	0
AKT2	0.764038	0.223462	0.191227	0.93309	0.0738051	0.0529762	0.733369	0.985374	0.129323	0.0282199	0.813121	0	0	0.361933	1.11371	0	1.09852	4.15929	0.438532	0	0.397364	0.0995232	0	0.319088	2.75687	0	0	0.487829	0.308436	0.230234	0	1.08061	0.228929	7.02818	0	0.323054	0.128341	0.158579	0.279776	0	0.203074	0.49655	0	0	4.55666	0.518627	0	0.757328	0
AKT3	0.0982619	0.0449436	0.170988	0.0122746	0.076284	0	0	0.115026	0.17944	0.183294	0	0	0.0701937	0	0.931218	0	0.133295	0.340823	0.265404	0	0.510716	0	0	0.288264	0.131805	0	0.272418	0.236219	0.110864	0	0	0.118079	0	0	0.0987748	0	0.0301164	0	0.144327	0	0	0.428947	0	0	0	0.508951	0.407134	0.345521	0.0995532
ALAD	3.50247	1.53564	1.40179	0.876944	0.413981	1.41136	2.7796	2.71348	1.11992	0.821792	0.825979	1.28381	0.535924	2.95409	0.478271	0.969365	3.93806	1.14943	0.995903	1.81764	0.622923	0	1.89897	0.663913	1.32921	0.7848	0.706635	12.4342	0.694816	0.54237	1.93722	1.3439	0.761401	0	1.66575	0.520662	1.6688	2.72382	1.47258	0.851916	2.02398	0	3.00097	2.12351	1.09625	3.29061	2.48311	1.69664	0
ALB	387.336	476.64	722.945	874.898	200.562	354.897	368.847	727.667	341.264	261.869	573.237	161.233	660.695	279.025	535.743	482.468	749.12	290.759	165.369	288.049	248.7	473.667	203.295	134.26	356.778	670.171	326.717	234.012	432.985	629.583	672.131	1420.53	822.657	795.218	641.708	272.613	828.978	598.006	695.568	157.913	494.089	349.424	343.147	629.649	245.199	234.134	361.823	653.749	168.402
ALCAM	1.627	1.00497	1.64709	1.2004	10.7444	3.52782	6.12085	0	4.06702	0	10.2146	0.91551	0	0	0	6.19701	16.9736	2.36685	36.2267	0	0	5.41976	0	3.91265	18.2486	0	7.7285	0	4.49032	10.5382	1.74061	0	0	0	2.86437	0	22.1596	1.72975	1.79618	2.44351	0	0	0	1.73672	0	0	0.54012	0	10.0201
ALDH16A1	1.72197	1.34086	1.09821	1.83283	1.44698	1.33254	0.500356	1.94072	1.75146	0.616056	1.09289	1.06526	1.0343	1.37832	1.18954	0.729652	1.84441	0.931074	2.04994	2.32916	4.21656	1.25522	2.86455	0.265466	2.21178	0.949884	0.203871	1.19291	0.73959	1.08148	0.669026	1.55474	0.677771	1.66312	1.00841	0.199449	0.964118	1.65999	0.767476	1.67442	1.42861	0.538298	0.629204	1.89943	2.56726	2.42956	0.905585	1.27639	1.65889
ALDH18A1	10.4337	6.38262	7.49204	11.8703	0.83534	8.80433	10.5731	7.26716	1.06518	0.518403	2.28302	0.522906	6.60362	4.15362	8.31422	0.763894	2.51213	7.24119	0.393928	2.86674	1.79053	3.79769	17.7324	1.15904	1.45169	3.17639	2.74608	2.97428	9.8264	2.52763	0.59331	2.99365	1.11222	3.31163	2.77135	0.737817	1.80727	13.5754	7.70453	10.3808	6.90331	6.76638	2.89087	10.1281	1.44814	4.59188	1.224	0.85367	1.954
ALDH1A1	1.27027	4.57061	8.86123	3.09734	3.45133	17.7388	2.59042	16.4109	3.50651	0.93763	2.17829	0.399368	0	2.14714	0.290721	0.531149	15.2887	62.3352	5.4176	2.16134	12.6151	14.5567	16.4417	1.22726	2.59204	6.52164	0.938053	53.5421	5.15857	6.36041	2.9808	6.41036	6.6884	6.53932	3.88209	0.177667	9.02443	7.62188	1.74571	0.138146	4.83723	6.94775	7.78703	13.1443	11.871	11.7026	10.1783	3.64347	6.34456
ALDH1A2	0	0	0	0	0	0	0	0	0	0	0	0	0	0	0	0	0	0	0	0	0	0	0	0	0	0	0	0	0	0	0	0	0	0	0	0	1.09649	0	0	0	0	0	0	0	0	0	0	0	0
ALDH1A3	0	0.0281667	0.384002	0	0	0	0	0	0	0	0.686961	0	0	1.01829	0	0	0	0	0	0	0	0	0.145515	0	0.434436	0	0	0.193699	0	0.122656	0.165154	0.397708	0	0.248019	0.304938	0.546837	0	0.0911142	0.079958	0	0.893668	0	0	0	1.51904	0	0	0	0.588917
ALDH1B1	0.0780267	0.455487	2.01416	0.295861	0.283082	0.627348	0.366054	1.38376	0.262852	0	0.26339	0	0.49647	0.782784	1.34253	0.761673	0.246296	0.374015	0.685659	1.2088	0.276892	0.729516	0.868658	0	1.19508	1.01196	0.0867031	1.70181	0.319141	0.445084	0.255672	0.413244	0.395623	0.173221	1.22603	0.690751	1.05124	0.504777	0.298947	0.122407	0.791984	1.66143	0	0	0.979803	0	0	0.0663128	1.95632
ALDH1L1	0	0	0	0	0	0	0	0	0	0	0	0	0	0	0.130641	0	0	0	0	0	0	0	0.452133	0	0	0	0	0	0	0	0	0	0	0	0	0	0.0304398	0	0	0	0	0	0.19953	0	0	0	0	0	0
ALDH1L2	0	0	0	0	0	0	0	0	0	0	0	0	0	0	0	0	0	0	0	0	0	0	0	0	0	0	0	0	0	0.0179996	0.518275	0	0	0	0	0	0	0.245541	0	0	0	0.0942159	0	0	2.67122	0	0	0	0
ALDH2	0.365236	0.377121	0.454791	1.15743	0.826923	0.559124	0.661673	1.3937	3.5041	0.210232	0.13428	1.67505	1.99601	5.41331	0.382599	0.70381	2.16193	0.939706	2.26044	1.32228	0.155253	0.277347	1.12637	0.453482	0.926676	1.96175	1.43293	2.4597	1.47124	1.39241	6.86648	6.65279	1.57685	13.384	2.2851	1.772	7.93672	3.18719	0	2.82152	4.76304	1.45141	2.97487	11.166	5.7001	1.44432	3.7254	2.60651	3.86987
ALDH3A1	0	0	0	0	0	0	0	0	0	0	0	0	0	0	0	0	0	0	0	0	0	0	0	0	0	0	0	0	0.70442	0	0	0	0	0	0	0	0	1.74302	0	0	0	0	0	0	0	0	0	0	0
ALDH3A2	3.09886	1.18932	0.335726	1.28766	3.7429	0.770198	6.11451	5.72877	14.441	3.48181	3.30652	1.23436	0	4.56228	7.91229	2.47804	17.8888	0	7.73057	5.14503	1.48748	0	0.61887	0	5.28767	4.30761	2.69938	5.56337	0.678728	3.86345	0.59751	1.89586	2.32796	1.62022	4.50734	2.23033	1.60602	4.80749	0	0	0.540067	7.84658	2.42048	5.06132	3.99936	7.36192	7.27493	4.6778	0.303904
ALDH3B1	0	0	0	0	0	0	0	0	0	0	0	0	0	0	0	0	0	0	0	0	0	0	0	0	0	0	0	0	0	0	0	0	0	0	0	0	0	0	0	0	0	0	0	0	0	0.471786	0	0	0
ALDH4A1	1.09112	0	0	2.44103	0.219054	1.48694	0.271627	3.72956	0	17.741	0	0	0.491179	1.4049	0	0	0	0	0	0	2.12762	0	3.3563	0.864061	0	0	0.444534	0	0	0	0	0	0	0	0	0	0	0	0	0	2.01707	0	0	0	0	0	3.21747	0	0
ALDH5A1	0.173104	0.253467	3.92838	0	0.052293	2.69782	0.231286	0.321013	0.687368	0.19218	0.261232	0	0.0314534	0.0635496	0.616018	0	0.276476	0.110781	1.61533	0	0	0.398436	0.0614416	0	0	0.0690399	0.811338	1.06477	0	0	0.0766228	0.418978	0	0	0	0	0	0.172197	0	0	0.377276	0	0	0.410038	0.355535	0.0246063	0	0	0
ALDH6A1	5.62078	5.41722	1.87957	2.08929	2.66083	2.53169	3.69591	3.02892	8.74804	2.51367	1.96048	3.89586	3.53832	6.02575	5.23474	2.52431	3.51749	1.41609	2.25571	1.7916	5.99591	4.30919	5.72253	0.272812	2.34647	4.22431	1.92698	5.7522	2.92004	1.1347	2.31202	4.21864	0.714285	2.73653	4.57733	1.51245	6.262	7.85256	3.35062	4.35467	0.919285	2.23214	1.90916	7.91173	6.65293	2.25427	5.57881	2.14029	3.95533
ALDH7A1	1.00488	1.40502	2.18406	3.54282	0.969659	0.332543	2.04702	0.986357	0.591815	5.85697	0.571001	0	5.00162	3.5443	2.34103	0	10.0656	0	3.12217	3.74575	1.93444	1.77262	11.7271	1.81542	1.15539	2.07011	1.20375	3.73562	0.215494	3.35073	0	2.10256	1.52811	0	3.71403	0.992906	1.7434	9.05758	1.86047	3.99611	0.497769	7.22435	0.736414	2.04112	3.01395	1.28462	2.17468	1.18098	1.75142
ALDH9A1	5.21857	3.48085	5.64783	4.84784	3.14822	2.01133	3.67346	5.88773	5.31424	3.52225	3.41428	1.90906	2.22909	2.90976	2.56877	2.55181	9.5168	4.09897	3.65479	2.14481	1.27203	2.89651	0.21297	1.90556	4.1336	3.56555	3.21023	6.70155	3.19904	4.11471	1.85964	4.4523	2.50851	4.7396	3.87231	0.98778	3.93533	6.91915	2.12843	3.78484	3.06615	3.21025	2.7278	1.57779	3.90848	3.17892	1.523	3.63357	3.70103
ALDOA	79.7273	123.235	62.3888	99.2859	36.961	48.1683	88.8231	78.414	74.2541	41.371	58.0169	49.4864	21.8757	24.8269	75.7581	125.673	70.7603	175.085	49.2237	44.259	66.7239	108.614	43.3804	58.6123	59.735	65.3573	93.9826	122.305	85.8928	79.4118	83.0685	80.5604	59.6695	63.736	126.443	34.4242	220.419	113.258	114.782	158.518	42.4134	65.078	133.617	84.0008	89.811	71.2448	113.458	53.8105	86.378
ALDOB	0	0	0	0	0	0	0	1.81473	3.68796	0	0	0	0	0	0	0	0	0	0	0	2.43493	0	0	0	0	0	0	0	0	1.57836	0	0	0	0	0	0	7.04478	0	0	0	0	2.59181	0	0	0	6.84939	0	0.136959	0
ALDOC	13.7618	6.34534	4.35899	27.5899	3.56781	8.69309	9.8082	8.11924	2.30086	6.13732	5.23517	7.03057	22.1946	5.56272	92.6778	16.762	17.1967	17.2162	6.5002	7.03155	12.3978	19.1371	6.58122	7.3455	11.2032	10.5472	17.9806	26.1856	7.70574	8.40346	2.95992	3.80715	13.1444	11.8303	10.0684	1.18887	12.7846	27.5398	7.04425	13.3709	7.44123	18.5055	2.64035	10.5119	22.4962	6.7631	18.3418	10.0965	5.77838
ALG1	0	1.56613	0	16.6217	0	0.229062	0.0724631	0	0.399804	0	0	0	0	0	0	0	1.49718	0.0439326	1.28962	0	0.0480382	0.0252403	0	0	0	0	0.0176605	0.0409434	0	0	3.12087	1.24869	0	3.26858	0.203259	0	0	0	0	0	0.221131	2.60566	0	0.0510702	0.410514	0.0322056	0.0567268	0	0
ALG11	0	0	0	0	0	0	0.0826199	0	0	0	0	0	0	0	0	0	0	0	0	0	0	0	0	0	0	0	0	0	0	0	0	0	0	0	0	0	0	0	0	0	0	0	0	0	0.34974	0	0	0	0
ALG2	0	0.607379	0	0	0	0	0	0	0	0	0	0	0	0	0	0	1.91381	0	0.0495827	0	0	0	0	0	0	0	0	0	0	0	0.0978419	0	0	0	1.20241	0	0	0	0	0	0	0	0	0	0.558521	0	0	0	0
ALG3	0	0	0	0	0	0	0	0	0	0	0	0	0	0	0	0	0	0	0	0	0	0	0	0	0	0	0	0	0	0	0	0	0	0	0	0	0	0	0	0	0	0	0	0	0	0	0	0	0
ALG5	0	0	0	0	0	0	0	0	0	0.716523	0	0	0.770915	0	0	0	0	0	0	0	0	0	0	0	0	0	0	0	0	2.89323	0.252209	0	0	0.907629	0	0	0	0	0	0	2.86673	2.6611	0	3.18322	0	0	0	0	1.96751
ALG6	0	0	0	0	0	0	0	0	0	0	0	0	0	0	0	0	0	0	0	1.69454	0	0	0	0	0	0	0	0.653847	0	0	0	0	0	0	0	0	0	0	0	0	0	0	0	0	0	0	0	0	0.0290023
ALG9	0	0	0	0	0.0801802	0	0	0	0	0	0	0	0	0	0	0	0	0	0	0	0	0	0	0	0	0	0	0	0	0	0	0	0	0	0	0	0	0	0	0	0	0	0	0	0	0	0	0	0
ALKBH1	0	0	0	0	0	0	0	0	0	0	0	0	0	0	0	0	0	0	0	0	0	0	0	0	0	0	0	0	0	0	0	0	0	0	0	0	0	0	0	0	0	0	0	0	0	0	0	0	0
ALKBH4	0	0	2.90414	0	0	0	0	1.64497	0	0	0	0	0	0	0	0	0	0	0	0.435391	0	0	0	0	0	0	0	0	0	0	0	0	0	0	0	0	0	0	0	0	1.34229	0	0	0	0	0	0	0	0
ALKBH5	0	0.193528	0.126106	0.293935	0.130476	0.24356	0.217214	0.107205	0	0.17078	0	0.754335	0.0854098	0	0	1.3963	0	0.124403	0.0656699	2.37258	0	0.113887	0	0.0904361	0.39876	0.117066	0	1.8286	0.372009	0.369209	0	0	0.173201	0.069081	0.0487191	0	0	0	0.0644055	0	0	0.543847	0	1.07714	0.497467	0.0931886	0	0.218318	0
ALKBH8	0	0	0	0	0	0	0	0	0	0	0	0	0.0276873	0	0	0	0	0	0	0	0	0	0	0	0	0	0	0	0	0	0	0	0	0	0	0	0	0	0	0	0	0	0	0	0	0	0	0	0
ALOX15	0	0	0	0	0	0	0	0	0	0	0	0	0	0	0	0	0	0	0	0	0	0	0	0	0	0	0	0	0	0	0	0	0.013143	0	0	0	0	0	0	0	0	0	0	0	0	0	0	0	0
ALOX5	0	0.902094	0	0.125345	0	3.08641	0	1.9452	0	0.0926016	0	0	0	0.897961	0	0	0	0	1.30385	0.141059	0	0	0.124903	0	0.0753595	0.100237	0.0664622	2.02709	0.164996	0.0899121	1.90474	0.0887017	0	1.13918	1.57085	0	0.114968	0.271322	5.74024	0.163417	4.04023	0	0	14.1383	0.669654	8.60275	3.85655	0.0742869	0.0395976
ALOX5AP	0	0	0	0	0	0	0	0	0	0	0	0	0	0	0	0	0	0	0	0	0	0	0	0	0	0	0	0	9.1199	0	0	0	0	0	0	0	0	0	0	0	0	0	0	0	0	0	0	0	0
ALPI	0	0	0	0	0	0	0	0	0	0	0	0	0	0	0	0	0	0	0	0	0.0110094	0	0	0	0	0	0	0	0	0	0	0	0	0	0	0	0	0	0	0	0	0	0	0	0	0	0	0	0
ALPL	0	0	0	0	0	0	0	1.75447	0	0	0	0	0	0.753567	0	0	0	0	0	0	0	0	0	0	0	0	0	0	0	0	0	0.191207	0	0	0	0	0	0.183144	0	0	0	0	0	0	0	0	0	0	0
ALS2	0	0	0	0	0	0	0	0	0	0	0	0	1.59819	0	0	0	0	0	0	0	0	0	0	0	0	0	0	0	0	0	0	0	0	0	0	0	0	0	0	0	0	0	0	0	0	0	0	0	0
ALX4	0	0	0	0	0	0	0	0	0	0	0	0	0.187791	0	0	0	0	0	0	0	0	0	0	0	0	0	0	0	0	0	0	0	0	0	0	0	0	0	0	0	0	0	0	0	0	0	0	0	0
ALYREF	22.373	13.7981	16.4448	17.0344	13.3072	9.26754	28.3861	18.3388	13.7424	14.5862	7.83314	22.2046	23.2421	11.954	28.8103	18.4585	6.98462	30.457	22.1041	24.0742	18.7239	22.8009	22.2551	19.8334	19.5411	14.762	12.8049	17.6584	23.2081	21.6507	6.9722	20.0606	13.6093	23.2762	16.3536	6.64699	35.5694	22.6018	11.9604	39.8337	22.7972	19.9671	8.38186	15.1514	12.8154	9.00132	17.5905	17.9049	19.2344
AMACR	0	0	0	0	0	0	0	0	0	0	0	0	0	0	0	1.8376	0	5.32431	0	0	0	0.711349	0	0	0	0	0	0	0	0	0	0	0	0	0	0	0	0	0	0	0	0	0	0	0	0	0	0	0
AMBP	2.84357	4.10839	1.36254	6.36447	1.56622	1.34313	0.545977	19.0303	251.558	1.92989	1.30815	2.72344	1.34656	7.66103	5.50933	0.576436	0	1.81399	0	0.745445	2.49637	0	4.17904	4.57003	0.623682	0	2.74855	0.876253	5.02066	1.8265	0.400226	6.71913	6.7283	3.82707	7.36524	7.47785	8.5096	2.64072	2.59313	8.09253	174.146	4.45055	9.05049	7.50058	3.31872	6.21743	13.1287	67.5473	1.78041
AMDHD2	0	0.117051	0	0.0943667	0.108543	0	0.121846	0	0.0346033	0.129823	0.178211	0.0476923	0	0.149907	0.280372	0.0746972	0.70914	0	0.244222	0	0	0.430996	0.753009	0.223638	0.111875	0.173432	0	0	0	0	0.30798	0	0.18329	0	0	0	0.121813	0	0	0.116424	0	0	0	0.284457	0.139645	0.329383	0.254249	0.114988	0.172997
AMIGO2	0	0	0	0	0	0	0	0	0	0	0	0	0	0	0	0	0.140451	0	0	0	0	0	0	0	0	0	0	0	0	0	0	0	0	0	0	0	0	0	0	0	0	0	0	0	0	0	0	0	0
AMPD2	0.0918179	0.0417325	1.55184	0.180358	0	0.716472	0	0	0.0662407	1.18116	0	0.0843028	1.16654	1.13068	0	0.0725959	0.908632	0.594006	0.0815886	0	0	1.85856	0.515058	0.209443	0.839651	0.742408	1.47513	0.0804506	0.688768	0.239652	0	0	0.472532	0.157959	0.356687	0	0.735582	0.72117	0	0.0994938	0.154481	0	0	1.28942	0.156499	0.105159	0.65718	0.0695219	0.289543
AMPD3	0	0	0	0	0	0	0	0	0	0	0	0	0	0	0	0	0.182585	0	0	0	0	0	0	0	0	0	0	0	0	0	0	0	0	0	0	0	0	0	0	0	0	0.157256	0	0	0	0	0	0	0.0159138
AMPH	0	0.119257	0	0	0.311986	0	0	0	0	0.827541	0	0	0	0	0	0	1.31887	0.343497	0	0.638655	0	0	0	0	0	0	4.30223	0	1.27028	0	0.572164	0	0	0	0	0	0	0	0	0	0	0	0	0	0	0.259267	0	0	0
AMY1A	0	0	0	0	0	0	0	0	0	0	0	0	0	0	0	0	0	0	0	0	0.0554777	0	0	0	0	0	0	0	0	0	0	0	0	0	0	0	0	0	0	0	1.06135	0	0	0	0	0	0	0	0
AMY1B	0	0	0	0	0	0	0	0	0	0	0	0	0	0	0	0	0	0	0	0	0.0554777	0	0	0	0	0	0	0	0	0	0	0	0	0	0	0	0	0	0	0	1.06135	0	0	0	0	0	0	0	0
AMY1C	0	0	0	0	0	0	0	0	0	0	0	0	0	0	0	0	0	0	0	0	0.0554777	0	0	0	0	0	0	0	0	0	0	0	0	0	0	0	0	0	0	0	1.06135	0	0	0	0	0	0	0	0
AMY2A	0	0	0	0	0	0	0	0	0.0291255	0	0	0	0	0	0	0	0	0	0	0	0.094202	0	0	0	0	0	0	0	0	0	0	0	0	0	0	0	0	0	0	0	0	0	0	0	0	0.219497	0	0	0
AMY2B	0	0	0	0	0	0	0	0	0	0	0	0	0	0	0	0	0	0	0	0	0.0554777	0	0	0	0	0	0	0	0	0	0	0	0	0	0	0	0	0	0	0	0	0	0	0	0	0	0	0	0
ANAPC1	0	0	0	0	0.00215659	0	0	0	0	0.00318138	0	0.0026973	0.0437155	0	0.0330242	0	0	0	0	0	0	0	0	0	0.0448724	0.00386095	0	0	0	0.0129015	0	0	0	0	0	0	0	0	0	0	0	0	0	0	0	0	0	0	0
ANAPC13	0	0	0	0	0.18971	0	0	0	0	0.181042	0	0.192117	0.25015	0	0.3701	0	0	0	0	0	0	0.159884	0.158237	0.18004	0	0	0.215947	0	0.152288	0	0	0	0	0	0	0	0	0	0	0	0	0	0	0	0.237656	0	0	0	0
ANAPC2	0	0.0651481	0	0	0	0	0.145201	0	0	0	0.0274325	0	0	0	0	0	0	0	0	0	0	0	0	0	0	0.0253092	0	0	0.0700381	0	0	0	0	0	0	0.0893615	0	0	0	0	0	0	0	0.12485	0	0	0	0	0.244585
ANAPC4	0.00977604	0	0	0.600078	0	0	0.0199909	0.0368656	0	0	0	0	0.0056782	0	0.0149038	0	0.011918	0.00812212	0	0	0.221606	0	0.350628	0	0.0158036	0	0.0032235	0.00801048	0	0	0	0	0	0	0	0	0	0.0167024	0	0	0	0	0	0	0	0.0146795	0	0	0
ANAPC5	0	0	0	0	0	0	0.270589	0	0	0	0	0	0	0	0.0122401	0.123548	0	0	0	0	0	0.00263681	0	0.610162	0	0	0	0	0	0	0	0	0	0	0	0.14152	0	0	0	0	0	0	0	0	0	0	0	0	0
ANAPC7	0	0	0	0	0	0	0.0826488	0	0	0	0.200369	0	0.208683	0	0	0	0	0	0	0.0432669	0	0	0	0	0	0	0	0	0	0	0	0	0	0	0	0	0	0	0	0	0	0	0	0	0	0	0	0	0
ANG	0	0	0.232698	0	0.375629	0.259596	0	0.494256	0	0.565541	0	0	0	0	0	0	0	0	0	0	0	0	0	1.84066	1.3757	0	0.193032	0	7.98473	0	0	0	0	5.61178	1.84279	0	24.973	0	4.59421	25.2337	0	0	14.3911	0	0	0	0	0	0.402713
ANGPTL2	0	0.064294	0.297743	0.188166	0.00637211	0.0215106	0	0	0.402946	0.0151021	0.128242	0	0.0227029	0.334327	0.0130899	0.050227	0.282992	0	0	0.0776831	0	0.117963	0	0	0	0.0741974	0.158488	0	0.867169	0	0	0	0	0	0.245635	0	0.564871	0	0.128788	0.330768	0.0361054	0.0874193	0	0.300082	0	0.192864	0.119664	0.574574	0.059154
ANGPTL7	0	0	0	0	0	0	0	0	0	0	0	0	0	0	0	0	0	0	0	0	0	0	0	0	0	0	0	0	0	0	0	0	0	0	0	0	0	0	0	0	0	0	0	0	0	0	0.064236	0	0
ANK1	0	0.0621421	2.13091	0	0	0.133726	0.0212422	0.0408837	0.033246	0.064509	0	0.0648874	0.227265	0.246184	0.0787717	0	0	0.0474492	0.0464794	0.236881	0.0101429	0	0.444472	0.0655389	0	0	0	0	0.00437368	0	0	0.0401907	0.152908	0	0	0.42778	0.81642	0.0874886	0.474864	0	0	0.0373129	0.719336	0.0633649	0	0.122797	0	0	0
ANK2	0	0.0106487	0	0	0.0653508	0.0244832	0	0	0	0.0237714	0.0536931	0	0.0260927	0	0.285001	0.0311196	0	0.0570999	0.0264438	0.661247	0.0652901	0	0	0.021089	0	0	0.157264	0.0275242	0.0412172	0.658778	0	0	0.0425297	0.0212243	0.238801	0	0	0	0.0553632	0.132052	0	0	0	0.0682032	0.0384777	0.245889	0	0	0.0328405
ANK3	0	0	0	0	0	0.0260142	0.00761498	0	0	0	0	0	0.0714553	0.0145079	0.181806	0.0273815	0	0.0342876	0	0.0583609	0	0.131074	0	0	0	0	0.0473245	0.255707	0	0	0	0	0	0.0820772	0	0	0	0.126883	0	0.0445544	0.0644871	0	0.0312935	0	0.0491486	0.0792251	0	0	0
ANKFY1	0.111809	0.821898	0.971226	1.43752	0.219325	0.0264446	0.07921	2.07364	0	0.117026	1.38682	2.36209	0.66761	0.0325174	4.83458	2.75722	3.08774	0.0498012	0.174954	0	0.0893805	0	0.966973	0.388024	2.32434	0	1.47964	0.0349262	0.217899	1.11257	0.498529	2.30726	0.65411	0.298022	1.38703	0.00619213	0	0.994758	0	0	0.654772	0.898669	0.302802	1.02398	0.241998	3.29975	0.861496	0.0931354	0
ANKHD1	0.0357289	0.0823776	0	0.180751	0	0.0194517	0	0	0	0.0589779	0	0	0.213266	0.190165	0.121836	0.0029239	0.205112	0	0.0591852	0	0.0402081	0	0.158031	0	0	0	0.0770602	0	0	0.116338	0	0	0.00475347	0	0	0	0	0	0.0245009	0	0	0	0	0	0	0	0.0788563	0	0
ANKHD1-EIF4EBP3	0.0344177	0.0408833	0	0.0942137	0	0.0187379	0	0	0	0.0267636	0	0	0.082094	0.153848	0.0630548	0.0028166	0.0782427	0	0.0570133	0	0.0222376	0	0.0603914	0	0	0	0.0455467	0	0	0.101632	0	0	0.00457903	0	0	0	0	0	0.0236018	0	0	0	0	0	0	0	0.059839	0	0
ANKIB1	0	0	0	0	0	0	0	0	0	0	0.133766	0.103242	0	0	0	0	0	0	0	0	0	0	0	0	0	0	0	0	0	0	0	0	0	0	0	0	0	0	0	0	0	0.0460658	0	0.698574	0	0	0	0	0
ANKLE2	0	0	0	0.111511	0	0	0	0	0	0	0	0	0	0	0.124482	0	0	0	0	0	0	0	0	0	0	0	0	0	0	0	0	0	0	0	0	0	0	0	0.0605246	0	0	0	0	0	0	0	0	0	0
ANKMY2	0	0	0	0	0	0	0	0	0	0	0	0	0	0	0	0	0	0	0	0	0	0	0	0	0	0	0	0	0	0	0	0	0	0	0	0	0	0.515993	0	0	0	0	0	0	0	0	0	0	0
ANKRD13A	0	0	0	0.431148	0	0	0.160141	0	0.320151	0	0	0	0	0	0	0	0	0	0	0	0	0	0	0	0	0	0	0	0	0	0	0	0	0	0	0	0	0	0	0	0	0	0	0.63077	0	0	0	0	0
ANKRD17	0.0538135	0.0473684	0.0332611	0.130966	0	0.0150411	0.0183715	0	0.0391312	0.0838841	0.0248429	0.0877352	0.141361	0.193618	0.116061	0.0199638	0.134259	0.0485921	0.0899002	0.177141	0.0602966	0.0293866	0.0862405	0.00616381	0.118575	0.0140843	0.0841159	0	0.00848195	0.0890841	0	0.023141	0	0.0619223	0.231536	0.0339426	0	0.0811928	0.0101826	0	0.0859123	0.0447886	0	0	0.0395437	0.0275742	0.174805	0.0654784	0
ANKRD27	0	0	0	0	0	0	0	0	0	0	0	0	0	0	0	0	0	0	0	0	0	0	0	0	0	0	0	0	0	0	0	0	0	0	0	0	0	0	0	0	0	0	0	0.284648	0	0	0	0	0
ANKRD28	0	0	0	0.0544596	0	0	0	0	0	0	0	0	0	0	0	0	0.311003	0	0	0	0	0.0727217	0.0651457	0	0.0402433	0	0	0	0	0	0	0	0	0	0	0	0	0	0	0	0	0	0	0	0	0	0	0	0
ANKRD44	0	0	0	0	0	0	0	0	0	0.200595	0	0	0	0	0	0	0	0	0	0	0.148844	0.00966531	0.023668	0	0.758163	0	0	0	0	0	0.0904681	0.023264	0	0	0	0	0	0	0	0	0.10494	0.21083	0	0.0936492	0.19992	0.12281	0.10264	0	0
ANKRD65	0	0	0	0	0	0	0	0	0	0	0	0	0	0	0	0	0	0	0	0	0	0	0	0	0	0	0	0	0	0	0	0	0	0	0	0	0	0	0	0	0	0	0	0	0	0	0	0	0
ANKS1A	0.0482112	0	0	0.0292849	0	0	0	0	0	0	0	0.0141809	0.0852793	0	0.617264	0	0.0411875	0.136399	0.35281	0.0711856	0	0.0863594	0.0315074	0.00617486	0	0.0348584	0.00971014	0.0293425	0	0	0	0	0.0204552	0	0	0	0	0	0	0	0.0517003	0.0668397	0	0.53044	0.0332787	0	0.0517875	0	0
ANKZF1	0	0	0	0	0	0	0	0	0	0	0	0	0	0	0	0	0	0	0	0	0	0.0779882	0	0	0	0.142541	0	0	0	0	0	0	0	0	0	0	0	0	0	0	0	0	0	0	0	0	0.687753	0	0
ANLN	0	0	0	0	0	0	0.0120785	0	0	0	0	0	0.104908	0	0	0	0	0.0374885	0	0	0	0.00157413	0	0	0	0	0	0	0	0	0	0	0	0	0	0	0	0	0	0	0	0	0	0	0	0	0	0	0
ANO6	0	0	0.0590336	0	0	0	0.319221	0	0	0	0	0	0.150602	0	0	0	0	0	0	0	0	0	0	0	0.307676	0	0	0	0	0	0	0	0	0	0	0	0	0	0	0	0	0	0	0	0	0	0	0	0
ANP32A	26.4871	8.1465	6.86314	9.99633	12.3459	8.12835	19.3458	13.3792	14.3482	8.55093	8.54782	18.5749	13.432	10.8272	16.0388	8.34452	10.6277	7.22415	20.2073	6.03784	6.09772	15.2046	11.2433	13.9062	11.077	9.98399	17.9463	27.2314	6.51506	2.55956	7.50726	8.92242	7.34635	24.2408	8.64208	0	0	9.89986	7.10251	9.09031	5.83795	11.9479	0	5.38877	18.8881	12.8086	7.75421	8.19654	6.54868
ANP32B	38.2491	11.0364	30.4615	13.4383	9.5181	21.586	15.75	13.5686	31.99	9.62716	19.516	16.2059	16.7174	14.8627	30.9443	26.5696	41.1197	16.3153	16.4452	9.51784	13.7212	30.8584	20.9045	41.8409	69.5379	16.9912	28.6178	25.6388	22.5015	8.56813	10.5525	11.0727	31.6464	22.6893	11.7084	7.21981	10.1434	13.3046	11.2595	10.7085	44.2291	21.3771	5.24294	12.423	22.5452	13.4945	41.6701	11.1177	6.82972
ANP32D	0	0	0	0	0	0	0	0	0	0	0	0	0	0	0	0	0	0	0	0	0	0	0	0	0	0	0	0	0	0	0	0	0	0	0	0	0	0	0	0	0	0	0	0	0	0	0	0	0
ANP32E	90.0202	1.14257	0	11.0944	21.0983	8.41573	8.08157	56.6396	34.8201	7.88338	27.9298	3.44993	16.6875	8.24269	23.3851	13.3397	3.61915	18.4001	9.98333	3.22361	7.31331	17.0636	8.4454	5.68618	6.44184	11.2836	8.29852	26.8468	3.03753	8.3508	18.0724	4.06118	48.0788	10.5691	4.01349	0.654902	5.25899	14.9503	0	0	5.61909	11.6162	2.52966	7.06692	35.3698	18.9378	14.1688	31.5011	2.35031
ANPEP	0	0.426691	0.11402	0.12234	0	0	0	0.13605	2.80592	0	0	0	0	0.0213961	0	0.10347	0	0	0.107922	0	1.12971	0	0.143822	0	0	0	0	0	0.0980561	0.250908	0	0.137266	0	1.63192	0.481742	0	15.5285	1.35758	0.0261535	0.960976	0	0.330061	0	0	0	2.95478	0	1.34324	0
ANXA1	22.3238	8.43949	3.16521	31.4416	7.61134	261.19	54.7023	26.1346	15.6446	8.82401	10.4877	7.6581	5.3163	254.807	21.1196	7.93091	8.22318	15.839	6.25174	4.97762	17.3304	8.80007	36.2938	10.5687	17.6189	5.86704	9.12249	578.29	15.2165	20.1819	20.8214	17.7332	15.9452	43.7305	18.8676	10.6759	20.209	44.2784	13.3603	15.9979	196.105	36.5515	27.7215	37.8025	47.472	42.8359	46.724	20.4677	9.41089
ANXA11	19.7973	18.2605	15.5215	18.4535	5.47589	2.83301	2.15136	18.0094	3.51317	15.3432	2.33788	0.752613	1.06027	5.08009	13.066	13.8007	29.4856	16.6741	0.392343	18.522	5.13805	12.0384	14.2324	5.62149	26.4013	14.8533	4.63761	17.4685	20.0592	24.8707	15.7311	24.8451	11.31	16.5635	24.0218	2.75334	8.68906	10.3378	19.4859	7.50877	3.68617	5.61919	2.67607	10.2407	13.4881	19.0625	10.1826	27.8366	20.5827
ANXA2	61.6194	37.3981	21.6222	73.411	42.7598	29.2718	45.0378	155.645	57.2364	68.445	52.4846	17.2019	9.23976	64.769	24.7257	26.0334	19.0678	24.6312	48.32	30.0054	50.1539	24.2876	74.156	30.5658	46.0264	23.563	23.0327	51.9116	52.9147	53.2561	67.9005	108.352	51.2186	87.8603	99.4053	27.7429	109.381	76.4749	47.8808	64.4281	52.3987	91.9207	46.2483	108.313	88.9832	54.2648	95.9318	117.783	34.5088
ANXA3	5.66329	3.839	1.21224	2.3986	0.261263	2.56849	5.69638	1.68735	8.61621	0.917924	1.32961	0.879744	0	12.9248	0.332808	1.94773	0	0.948467	0	0	2.36375	0	4.43144	0.0310452	1.96283	4.21954	0.0249382	12.0714	2.39826	2.23418	14.4121	5.99784	20.3604	4.74803	8.50324	1.24135	6.78597	11.7112	3.85492	1.73634	9.95234	1.38112	3.76436	4.1695	9.46038	6.28523	2.13314	3.30385	2.52186
ANXA4	7.45034	28.2773	6.65154	10.9743	3.30276	272.73	12.9234	19.9286	18.4957	13.4688	9.04668	2.12203	5.17651	14.3972	2.63545	6.76876	21.0288	7.80783	6.12805	6.8118	17.0562	8.28737	7.45866	9.44554	10.4648	9.42204	12.522	120.458	11.7133	13.1891	19.7496	12.0109	21.1081	27.1881	16.5528	2.84104	17.8314	19.4511	11.4504	6.83442	18.1857	12.2974	5.57421	13.8116	14.9832	22.1861	10.5127	26.6849	13.338
ANXA5	142.043	37.9155	18.8102	125.572	93.6377	55.0734	71.5308	68.9723	67.0596	75.8563	95.7035	60.5874	21.0381	68.7424	139.767	59.6884	52.9325	84.6079	66.6518	45.5129	79.9917	68.1209	64.6702	30.5208	110.754	68.5657	109.112	76.8493	59.1912	65.4374	125.928	144.676	93.9319	136.759	156.506	42.1559	100.502	159.71	47.1615	81.5688	69.2862	130.175	108.711	135.827	120.232	100.484	160.967	90.6485	58.3011
ANXA6	15.0121	9.57173	6.83702	19.8972	7.94517	4.0003	7.4024	11.2751	12.9931	9.15615	8.98793	6.53177	5.73085	15.0813	15.8033	6.39692	10.5722	7.33118	4.17415	9.58458	12.7498	6.05884	18.4806	7.06417	10.6713	10.2321	7.33956	10.3292	11.6534	17.6035	10.1237	16.1674	26.8856	21.6375	23.2659	10.5878	27.6467	20.6882	12.6328	30.4856	29.7263	33.1652	18.4685	21.6544	24.6551	21.3552	31.7771	23.058	14.4971
ANXA7	5.34147	2.14473	2.14959	5.85691	1.71883	2.44792	0.845687	2.72082	2.60314	2.70642	8.16593	1.77861	0.337487	0	2.99206	1.79762	6.77969	2.01914	2.32505	7.40342	3.95751	2.69718	7.05151	1.31564	4.27629	5.07157	3.78136	2.44519	3.88438	4.38069	1.74168	4.00957	3.21073	4.19784	6.68918	1.13905	5.09667	8.47645	2.94124	2.27471	2.74251	2.8702	2.11623	3.58086	4.36029	5.33219	4.72582	3.33037	3.16791
AOC1	0	0	0	0	0	0	0	2.91493	0	0	1.48398	0	0	0	2.63346	0	0	4.01753	6.62145	0	0.130796	0	0	0	0	0	0	0	0	0	0	0	0	0	0	0	0	0	0.589801	0	0	0	0	3.36883	0	0	0	0	0
AOC3	0.927762	10.9765	4.45546	2.24294	0.592313	14.584	0.368223	27.7151	0.696958	4.44453	0.608373	1.02552	0	17.7792	0	0.860501	0	1.84749	0	2.33431	9.32001	1.61239	2.47925	0.754373	8.13032	0	0.565652	0.724796	0.28409	0.540989	6.82629	30.6962	34.7988	12.0692	14.3032	1.07292	6.31508	1.03146	11.9422	3.13442	12.9735	1.8767	2.36151	32.3922	5.43282	20.5214	39.4244	1.85727	14.7367
AP1B1	1.35241	0.421976	1.14653	1.35704	0.412394	2.1952	0.990837	0.96366	0.43494	1.00672	2.67917	1.14278	11.5105	3.02777	1.94501	1.57747	1.95172	2.48347	3.66293	1.06205	0.97828	7.31821	2.13705	4.04232	1.28483	1.28432	0.591755	3.00458	0.864161	1.31836	2.63459	1.43146	1.97472	5.77429	1.69202	4.58364	0.858047	9.82481	0.924816	2.79672	1.24689	7.57106	1.02346	1.85449	1.47064	0.620029	6.0429	5.41353	0.35769
AP1G1	0.344329	0.922724	1.16589	0.879677	0.50863	2.87164	0.649749	0.284482	0.906894	1.68495	1.43253	0.386078	1.96002	0.90085	1.09035	0.382509	2.45735	3.01236	1.55334	0.297438	0.20073	2.20921	0.902645	0.858781	1.97521	1.83384	1.81035	0.90266	0.705789	0.869602	1.21632	1.92097	1.31425	0.683896	1.54229	0.829676	0.800308	1.3044	0.505981	1.10845	2.07753	1.44117	1.11114	0.546382	0.69692	0.516068	1.04429	0.344631	0.478181
AP1G2	0	0	0	0	0	0	0	0	0	0	0	0	0	0	0	0	0.943735	0	2.02457	0	0	0	0	0	0.866661	0	0	2.12091	0	26.0126	0	0	0	0	0.796323	0	0.628666	0	0.607367	0	0	0	0	0	0	0	1.30548	0	0
AP1M1	0	0.0229805	0.568436	1.45669	1.04393	0.15122	0.827461	2.20392	0.92097	3.09149	1.81872	0.369781	2.52615	0.364939	2.05767	0	1.03899	2.55436	1.49525	0	0	0.299608	2.82737	1.90343	3.23071	1.04169	2.3568	1.90536	0	0.82564	0	2.57574	0.960745	0	0.595824	1.17082	0.41737	1.74239	0.458806	0.349486	0.485526	2.12934	0	2.36376	0	0	2.9566	2.56694	1.61115
AP1M2	0	0	0.149456	0	0.195101	0.490146	0.0234778	0	0	0	0	0	0	0	0	0	1.36559	1.43461	0	0	0	1.05636	0	0.163998	0.0835451	0	0.632002	0.0798656	0	0	0	0	0	0	0	0	0	0.121208	0	0	0.0339274	0	0	0	0.036393	0	0	0	0
AP1S1	0	0.095988	1.46871	0	0.29185	1.06701	0.334032	0	0	0.337567	0.463795	0	0	0	0	1.15981	0	0.150122	0.250248	0.575952	0	0.618102	0.287434	0	0.369726	0	0.277743	0.101298	0	1.13669	0	0.275375	0	0	0.270676	0.072767	0	1.55052	0.0839373	0	0	0.0753103	0	0	0	0	0	0.469522	0.149473
AP1S2	0	0	0	0.653995	0	0	1.12732	0	0	0	0	0	0	0	0.194701	1.69516	0	0.690726	0.215751	0	1.28751	0.201507	0.571218	0.713245	0.465836	0	0	0.37119	0	0.128646	0	0.170366	0	0.469094	0	0	0	0.786386	0.144033	0	0	0	0	0	0	0	0	0.319156	0
AP2A1	1.01125	2.13269	1.0482	1.34695	1.59272	1.544	2.2372	0.841342	1.10299	0.916466	1.52334	1.52573	2.30244	2.1902	2.00474	1.19344	2.00968	1.82416	1.8447	2.33313	2.02215	2.09727	1.83371	1.34718	2.59573	2.21691	1.12959	2.86721	1.70543	1.23411	0.584598	1.84044	3.59057	3.52596	3.67823	0.413926	2.03619	1.47003	2.1913	1.5961	1.21772	0.574228	0.321433	1.08139	3.72093	1.6711	2.6866	3.42357	1.79164
AP2A2	1.61742	0.765609	0.547896	2.96139	0.773712	0.402612	1.0245	1.8179	3.04873	2.14381	0.683013	0.74813	3.91147	1.45886	2.37528	1.34708	2.6299	1.67016	1.11652	0.664949	2.73406	1.00023	1.86685	3.18445	1.55327	1.34784	0.630741	1.43297	1.3103	0.718536	0.722728	2.16981	1.39716	2.0552	1.52698	0.320716	1.06357	5.30891	0.581709	0.589607	1.33898	3.45518	0.239523	0.52763	2.47839	1.53909	2.95778	1.88345	0.492184
AP2B1	2.02941	3.46838	2.53253	3.2359	1.25967	3.59942	5.75598	2.02016	1.35114	7.43721	4.31704	0.84675	12.8051	3.43321	2.90709	1.78303	2.51928	3.64491	2.13352	1.70286	2.15419	8.83564	1.68569	3.44521	1.86166	3.28335	1.87557	3.08034	1.10669	6.65162	4.01778	1.48308	2.23064	6.08998	1.483	3.27586	1.09716	11.4859	1.9929	2.01169	5.21351	3.27579	0.562617	2.86708	2.94931	2.42932	3.86746	5.79435	0.576164
AP2M1	2.48978	1.75273	0.195577	3.35321	1.73951	1.06486	1.79076	6.73716	0.900431	0.702163	2.74154	0.382205	3.11428	2.58657	4.9898	0.254975	1.2791	3.19478	0.844351	1.17938	2.58508	3.55767	1.61693	2.93839	1.97502	3.91706	0.783221	1.35769	0.960378	2.47523	2.56102	2.3024	3.19256	2.90593	0.612953	1.92135	1.00386	3.09156	2.7133	1.73293	2.43417	5.94377	0.676261	0	2.69798	2.69513	1.77732	0.176291	0.636925
AP2S1	4.05945	0.437226	0	4.72736	0	0	2.00061	5.54487	2.7875	3.83967	3.05921	0.961048	3.59991	13.6522	9.02083	1.01413	0	0.87958	3.38657	0	2.96335	2.4507	3.0109	4.65793	2.53561	1.37716	3.42349	11.1409	1.32213	2.27034	1.75184	2.93267	2.69699	6.08872	1.72509	16.0661	10.1737	12.9531	1.03323	0	1.12002	8.92524	0	7.80664	3.10585	12.5128	7.88316	3.62499	1.61335
AP3B1	0.749166	1.36305	0.693237	2.30022	1.07112	0.530252	1.25148	1.66045	0.914011	0.700223	1.28561	0	1.86082	1.56929	0.0141908	0.808228	1.34222	2.68834	1.36897	0	0.382356	1.38169	0.301293	0	1.24804	1.00208	2.59451	1.81326	0.198227	0.966511	1.96617	0.861346	0	0.444102	1.30696	0	1.89007	3.734	1.40792	2.51801	1.36739	2.31328	0	2.12579	0.670795	0.952334	2.46723	0	0.911739
AP3B2	0	0	0	0	0	0	0	0	0	0	0	0	0	0	0	0.0203975	0.740868	0.0568338	0.449699	0	0	1.64579	0	0.842742	0	0	0	0	0	0	0	0	0	0	0	0	0	0	0	0	0	0	0	0	0	0	0	0	0
AP3D1	0.787831	0.157852	0.15235	0.873036	0.402197	0.146225	0.194029	0.270402	0.0821306	0.449497	0.483091	0.0847175	0.660441	0.122736	0.34681	0.196457	0.591944	1.87879	0.687558	0.327957	0.232503	0.61888	0.896674	0.545752	0.497671	0.56551	0.761911	0.407573	0.193092	0.304136	0.410604	0.39154	0.145111	0.0405122	2.77486	0	0.266239	0.260558	0.139833	0.217233	0.393558	0.993981	0	1.40638	0.23605	0.530598	1.86077	0.203448	0.49013
AP3M1	0	0.0329256	0.0210795	0	0	0	0.578124	0	0	0.0361154	0	0	0	0	0	0.0404835	1.25831	0.374565	0	0.148816	0	0	0	0	0	0	0	0.678163	0.369784	0.572595	0	1.47218	0	1.03709	0.162305	0	0	0	0.649864	0	0	0	0	0.215393	0.467386	0	0	1.01954	0.157331
AP3M2	0	0	0	0	0.230618	0	0	0	0	0	0	0	0	0	0	0	0	0	0	0	0	0	0	0	0	0	0	0	0	0	0	0	0	0	0	0	0	0	0	0	0	0	0	0	0	0	0	0	0
AP3S1	0	4.60892	0.161398	0	0	0.383412	0	0	0	0	0	0	0.103078	0	0	0	0	8.32501	0	0	5.61875	0	0	0	0	0	0	0	0	1.45993	0	0	0	0	10.1876	0	0	0	4.07529	0	0	0	0	0	7.72343	0	1.17468	2.34605	0
AP4S1	0	0.0443454	0.0520716	0	0	0	0	0	0	0	0	0	0.038049	0	0	0	0	0	0	0	0	0	0	0	0	0	0	0.0290641	0.0523806	0	0	0.0439487	0	0	0	0	0	0	0.047405	0	0	0	0	0	0.0816157	0	0	0	0
AP5B1	0	0	0	0	0	0	0	0	0	0	0.00444608	0	0	0	0	0	0	0	0	0	0	0	0	0	0	0	0	0	0	0.00915979	0	0	0	0.00475587	0	0	0	0	0	0	0	0.00796493	0	0	0	0	0	0	0
AP5S1	0	0	0	0	0	0.821198	0	0	0	0.0538507	0	0	0	0	0	0	0	0	0	0	0	0	0	0	0	0	0	0	0	0	0.357424	0	0	0	0	0	0	0	0	0	0	0	0	0	0	0	0	0	0
AP5Z1	0	0	0	0.0652967	0.0564616	0	0.0520973	0	0.175996	0	0	0.130893	0	0.0327087	0	0	0.190716	0.108202	0	0	0	0	0.0315318	0	0	0.079948	0	0	0	0.187559	0	0	0	0	0	0	0	0	0	0	0.176436	0	0	0.149114	0	0	0	0	0
APBB1	0	0	0	0	0	0	0	0	0	0	0	0	0	0	0	0	0	0	0	0	0	0	0	0	0	0	0	0	0	0	0	0	0	0	0	0	0	0	0	0	0	0	0	0	0	0	0	0	0
APBB1IP	0	0	0	0	0.0578222	0	0	0	0.136723	0.0440191	0	0	0	0	0	0	0	0	0	0	0	0.103078	0	0	0	0	0	0	0	0	0	0.300498	0.177069	0	0	0	0	0.0441759	0	0	0	0.0388851	0	0	0	0.0724189	0.288372	0	0
APCS	10.4167	8.5339	9.53872	13.7064	3.87112	22.9298	10.6141	62.6487	7.08576	7.12176	4.77913	7.38556	1.99384	21.9967	3.54602	6.80256	2.25219	10.022	0	0.603079	15.8406	3.37534	3.28717	6.58106	7.91975	5.73021	7.13137	11.9323	22.8128	7.45498	7.87019	60.8208	17.7773	14.2932	19.9052	16.284	21.6716	15.6174	24.6331	119.828	60.2938	16.93	26.6869	71.6851	26.8022	16.1688	130.285	41.735	11.344
APEH	1.14386	0.473104	1.38563	0.709602	1.51488	1.28584	0.036724	1.30799	1.27245	0.51738	0.807483	0.0766519	0.548727	0	0.125016	0.632448	3.53231	1.49559	0.296719	0.186531	0.737785	1.47335	1.28482	0.0533732	1.07128	0.840125	0.563289	0.992335	0.415485	3.19682	0.710461	0.164709	1.12811	3.59913	0.844992	0.557505	0.725641	0.683548	0.367478	0.36588	0.819201	0.374108	0.35086	0.561682	1.65799	1.1161	0.945036	0.412369	0.269632
APEX1	15.8093	4.22412	5.33675	8.69305	12.007	3.83868	11.7195	20.8962	7.04763	7.84952	7.01546	8.42459	21.6595	11.1253	13.9016	6.50657	15.4322	8.25871	5.78399	13.2855	14.9752	12.7185	12.4253	9.1326	17.0619	16.7656	15.8672	32.8447	5.80732	9.61278	2.7074	6.02625	6.81766	16.4064	8.28715	5.24977	5.03075	17.24	3.82725	6.66867	10.579	14.416	0.342836	5.33974	16.6527	2.3614	12.6207	1.60558	6.47319
APH1A	0	0	0	0	0	0	0	0	0	0	0	0	0	2.66058	1.8071	0	0	0	2.28621	0	0	0	0	0.737823	0	1.45473	0	1.28549	0	0	0	0	0	0	0	0	0	0	0	0	0	0	0	0	0	0	0	0	0
API5	14.069	10.6796	12.0879	7.88431	4.76672	11.9284	17.3328	2.25286	4.62821	3.02092	7.25464	5.62974	9.74981	9.50588	4.43836	4.20511	6.89139	15.1623	14.385	17.4721	4.61403	4.10421	4.80248	16.5283	13.444	4.42742	11.8886	8.54178	7.06857	8.85055	1.90786	7.05615	2.80667	10.6129	4.65368	0.741232	7.09211	4.62295	11.0038	4.10228	7.86486	5.80516	1.96703	10.1809	4.79982	1.91828	21.1395	15.5161	8.77863
APIP	0.592507	0.329526	0.516883	1.0093	0.171183	0.748633	0.803895	0.0710455	0	0.472017	2.44549	0.0796292	0	0.588379	1.0289	1.87354	0	0.988343	0.501912	3.10539	0	0.44389	0.595035	0.828394	3.23762	0.522065	0.496703	1.08869	0.173464	0.88646	0.196377	0.449646	0.212047	0.255085	0.380791	0.173632	0.33725	0.613085	0.0296702	0.0332082	0.803465	0.0346883	0.0622399	0.647456	2.40034	0.811309	0.685397	0	0.496878
APLP2	0	0	0	0	0	0	0	0	0	0	0	0	0	0	0	0	0	0	0	0	0	0	0	0	0	0	0	0	0	0	0	0	0	0	0	0	0	0	0	0	0	0	0	0	0	0	0	0	0.0605659
APMAP	6.39516	6.48163	2.96964	14.7399	12.2928	3.08213	5.92135	4.52521	9.18697	7.77064	1.90664	0.94615	4.98898	5.58519	5.67593	13.2153	5.60544	15.3916	7.33396	34.4217	9.65678	12.2496	4.74196	22.5465	3.72092	11.1336	22.7365	4.98921	9.19699	8.85521	5.908	6.47991	7.35545	1.42611	10.8651	1.82998	4.32231	11.2016	4.21648	5.74846	2.43496	8.38607	4.04221	13.5654	12.2334	2.01968	6.3819	5.45088	3.65114
APOA1	67.7824	60.3464	74.4972	81.4515	34.1492	21.6724	35.5957	102.577	48.8916	14.8418	54.2749	14.8835	87.1967	55.9286	80.3417	26.9885	35.0806	14.3748	11.8134	37.8752	28.663	38.2437	32.5955	5.96515	61.5987	53.5914	20.6048	20.5385	52.3442	40.4601	42.5557	69.9289	52.2111	85.9963	52.8696	24.3285	82.7424	71.4856	60.0482	16.9344	53.4165	45.7721	152.441	59.1941	23.8167	15.9974	42.2639	85.6711	25.3056
APOA1BP	0	4.62645	5.34572	1.81561	0	0.191685	3.15855	0	3.94933	1.27218	0	0	5.88525	3.82414	0.349848	5.05693	19.3386	0	0	1.69597	0.370878	5.8809	0	0	2.76854	1.67773	4.55911	4.19599	2.47212	0.817375	0	1.89565	3.65126	1.41549	0.765648	0	2.03506	7.33445	10.453	1.38784	0.332779	0	0	3.19666	3.94867	0	0.690425	1.91097	0.843015
APOA2	0	3.43939	0	4.0965	0	2.48144	0	0	0	0	0	0	5.31046	0	0	0	0	0	0	0	0	0	0	0	6.32343	0	0	0	0	0	0	0	0	0	0	6.11637	0	0	0	0	4.68573	0	1.12015	0	0	0	0	0	4.91665
APOA4	2.6157	19.1434	7.58744	9.57239	1.75382	1.30127	2.46458	3.89298	3.98903	5.10633	1.30721	1.13003	2.12332	0	9.61267	1.19786	2.27731	1.52629	2.68478	1.50343	4.25379	2.86501	1.87176	1.14254	12.4683	6.61882	2.74337	0	5.50975	5.90406	3.62951	5.78741	2.46111	7.80586	22.9411	0.871978	9.24832	8.64767	4.75247	3.82138	4.22428	2.4991	2.86458	3.77404	1.77118	0	3.78815	3.39934	6.4456
APOB	0.244277	0.0851793	0.17442	0.759869	0.0128719	0.785719	0.103793	0.700185	0.112671	0.125271	0.0831121	0.222393	0.444047	0.110501	1.15556	0	0.0365177	0.301987	0.0240985	0.261009	0.0754385	0.171505	1.77749	0.0463548	0.127003	0.250772	2.5647	0.018465	0.332473	0.0647955	0.173957	0.913114	0.239124	0.825574	0	0.453652	0.277748	1.11382	0.165938	0.607496	0.130765	0.223123	1.08825	0.239571	0.458735	0.206859	1.14909	0.0427694	0
APOBEC3A	0	0	0	0	0	0	0	0	0	0	0	0	0	0	0	0	0	0	0	0	0	0	0	0	0	0	0	0	0	0	0	0	0	0	0	0	0	0	0	0	0	0	0	0	0	0.352784	0.662832	0	0
APOBEC3A_B	0	0	0	0	0	0	0	0	0	0	0	0	0	0	0	0	0	0	0	0	0	0	0	0	0	0	0	0	0	0	0	0	0	0	0	0	0	0	0	0	0	0	0	0	0	0.339718	0.638283	0	0
APOBEC3B	0	0	0	0	0	0	0	0	0	0	0	0	0	0	0	0.507786	0.181907	0	0.388054	0	0.258556	0	0	0	0	0	0	0	0	0	0	0	0	0	0.0493746	0	0	0	0	0.213209	0	0	0	0	0	0.857915	0.50401	0	0
APOBEC3C	0	0	0	0	0	0	0	0	0	0.777766	0	0	0	0	0	0	0	0	0	0	0	1.52123	0	0	0	0	0	0	0	0	0	0	0	0	0	0	0	0	0	0	0	0	0	0	0	0.0820494	0	0	0
APOBEC3F	0	0	0	0	0	0	0	0	0	0	0	0	0	0	0	0.0611398	0.0885437	0	0	0.127319	0	0	0	0	0	0	0	0	0	0	0	0	0	0	0	0	0	0	0	0	0	0	0	0	0	0	0.357868	0	0
APOBEC3G	0	0	0	0	0	0	0	0	0.045416	0	0	0	0	0	0	0	0	0	0	0	0	0	0	0	0	0	0	0	0	0	0	0	0	0	0	0	0	0	0	0	0	0	0	0	0	0.0862573	0	0	0
APOBR	0.0265492	0.0234687	0	0	0	0	0	0	0.371062	0	0	0	0	0	0	0	0	0	0	0	0	0	0	0	0	0	0	0.166745	0	0	0	0	0	0.36958	0	0	0	0	0	0	0.303266	0	0	0.4318	0.351213	0	0.114142	0	0
APOC2	0	0	0	0	0	0	0	0	0	0	0	0	0	0	0	0	0	0	0	0	0	0	0	0	0	0	0	0	0	0	0	0	0	0	0	2.22266	0	0	0	0	0	0	0	0	0	0	0	0	0
APOC3	0	0	0	0.83147	0.969708	0.19755	0.334628	0.816999	0.773774	0.419145	0	0	0	0	1.31588	0	1.17366	1.54873	0	1.56238	0.642439	0	0	0	1.40914	0.76396	0	0.344749	0	0	1.18259	1.16133	2.70019	0.429079	0	2.25665	0	0	0	0	0	0	0.282166	1.8177	0.324642	1.36247	0	0.455533	0.460612
APOD	1.04449	2.53338	0	0	0	0.957767	0	3.29862	0	0	2.41557	0	0	1.23575	0	4.31799	0	0	0	0	2.29809	0	0	0	0	4.15765	0	1.19608	12.4656	0	0	7.86695	0	0	2.01012	0	6.65666	0	4.96328	6.03173	1.02134	0	3.09076	0	0	15.2183	2.64632	5.26182	0
APOE	7.57724	29.0536	4.83097	14.4427	1.44754	3.05615	1.67443	12.1556	12.1206	2.70382	14.1228	0.400394	1.081	2.28961	6.8438	2.17355	8.58443	0.755895	2.61306	1.10278	9.80473	0.991724	4.77101	0.268155	11.1999	1.68416	0.938248	2.9521	13.8565	7.73456	4.43097	7.0804	5.35187	12.0005	18.4041	2.73056	15.0297	3.03811	3.64051	6.77157	7.63046	5.89681	3.60934	4.17996	3.70255	3.16358	6.8471	38.3324	4.04181
APOH	0	0	0	0	0	0	0	0	0	0	0	0	0	0	0	0	0	0	0	0	0	0	0	0	0	0.0323369	0	0	0	0	0	0	0	0	0	0	0	0	0	0	0	0	0	0	0	0	0	0	0
APOL1	0	0	0	0	0	0	0	0	0	0	0	0	0.41878	0	0	0	0	0	0	0	0	0	0	0	0	0	0	0	0	0	0	0	0	0	0	0	0	0	0	0	0	0	0	0	0	0	0	0	0
APOL2	0.0978128	0	0	0.882549	0.331148	0	0.644933	0.229166	0.886174	0	2.02047	0.370813	0	0.339349	0.318752	0	0.613448	0.157934	0.306075	1.07872	1.06464	0.703201	0.941927	0	0.206069	2.49005	0.158719	1.96602	0	0	1.99102	0	1.96521	3.94448	0.144503	0.549573	0	1.23172	0.125484	0	0.271404	14.0588	0.316007	1.81828	2.0337	0.303143	3.23024	0.298216	0
APOL3	0	0	0	0	0	0	0	0	0	0	0	0	0	0	0	0	0	0	0	0	0	0	0.241054	0	0	0	0	0	0	0	0.400616	0	0	0.459324	0	0	0	0	0	0	0.0745339	0.571901	0	0.170348	0.347639	0	0	0	0
APOO	0	0	2.20492	0	0	0	0	0	0	0	2.32615	0	0	1.19944	0	0.66478	0	0.996122	0	2.74892	0	0	0	0	0.286274	0	0	0	0	1.36781	1.34695	4.65825	0	0	1.41993	0.387797	0	0	2.75077	0.300167	0.0840513	0	0	1.12504	0	0	0	0	0.0549681
APOOL	0	0	0	0	0	0	0	0	0	0	0	0	0	0	0	0	0	0	0	0	0	0	0	0	0	0	0	0	0	0	0	0	0	0	0	0	0	0.0293016	0	0	0	0	0	0	0	0	0	0	0
APP	0	0.143426	1.02735	0.232413	0.37173	0	0	0	1.11519	0.946137	0.478059	0	0.451108	0	0	0.680767	0.494566	0.675959	0.2236	0	0	0.722455	0	0.80243	1.10478	0	1.35414	0	0.37877	0	0	0	0	0	0	0	0	0	0	0.213516	0	0.522734	0	0.947712	0	0.237685	0	0.777393	1.38383
APPL1	0.521377	0.309888	0.401457	0.778055	0.0577192	0.371881	0.0318162	0.168964	0.485984	0	0.102766	0.0579832	0	0	0.0320406	0.0635373	0.0502241	0.651505	0.0399375	0.019128	0.522839	0.212391	0.106041	0.0320959	0.164293	0.519615	0.105688	0.224665	0.164477	0.202454	0.240825	0.235849	0.402391	0.0727778	0.327004	0.138825	0.176555	0.516008	0.0377903	0.213717	0.253797	0	0	0.427175	0	0.079209	0.863979	0	0.123836
APPL2	0	0.1228	0.294723	0	0	0	0	0	0.225026	0.0167715	0.0788316	0.0375167	0.166302	0	0.255936	0.407478	3.36097	0.341403	0.146203	0	0.739514	0	0.124378	0	0.040813	0.200374	0.0961369	0.32579	0	0.317571	0	0.497314	0.168371	0	0	0	0	0.103136	0.17752	0.20464	0	0.0147335	0	0.336708	0	0.422773	0.701638	0	0
APRT	8.8925	10.9667	11.7608	25.7492	16.2028	7.72091	9.03224	15.353	13.1498	3.91636	15.7265	6.16754	9.30009	24.2843	21.9823	5.2666	7.91105	12.8852	9.99079	5.70375	22.2157	14.0105	7.79675	8.10956	18.9993	12.7807	13.8216	6.59317	16.2947	32.7251	12.2787	21.8096	25.1449	31.3345	27.9259	7.70116	41.2528	12.0807	25.0484	21.599	5.72718	32.3527	5.30148	6.3503	42.3613	13.4529	34.5428	40.7142	6.25078
APTX	0	0	0	0	0	0	0	0	0	0	0	0	0	0	0	0	0	0.153371	0	0	0	0	0	0	0	0	0	0	0	0	0	0	0	0	0	0	0	0	0	0	0	0	0	0	0	0	0	0	0
AQR	0.535661	0.547167	0.513713	0.242711	0.659745	0.474535	0.263603	0.384439	0.0903721	0.492194	0.628242	0.503927	0.442677	0.869293	0.420391	0.499792	0.33671	0.197019	0.443049	0.127474	0.210929	0.79107	0.258783	0.467706	0.598963	0.331742	0.385809	0.294576	0.184438	0.266735	0	0.33242	0.204759	0.0580337	0.244166	0.340116	0	0.182656	0.28635	0.124839	0.461523	0.208259	0	0.194595	0.033456	0.0486031	0.38715	0.498071	0.486565
ARAF	0.0643228	0	0.0409546	0.1203	0.739365	0	0	0.0723031	0	0	0	0	0	0	0	0.273351	0.0934541	0.0771493	0	0.0150765	0.393211	0	0	0	0.0635122	0	0	0.603016	0.0215863	0.0470266	0.174333	0	0	0.114258	0.112197	0	0	0.0902133	0	0	0.070132	0.0355136	0	0.209155	0.117891	0.0489013	0.160464	0.0576784	0
ARAP1	0.132906	0	0.00654691	0.256286	0.0876027	0.00556363	0.0254606	0.0751117	0.0625614	0.111698	0.198912	0.0673061	0.43493	0.090867	0.222901	0.296967	0.370794	0	0.114783	0.0898126	0.142849	0.184208	0.0530451	0.212105	0.0960674	0.168784	0.0918285	0.222434	0.084186	0.0643292	0.168916	0	0.648296	0	0.0500862	0.0308418	0.0457973	0	0	0	0	0.371805	0.0485213	0.532784	0.0589232	0.285045	0.325778	0.243072	0
ARCN1	2.8241	1.34875	1.86932	2.71342	2.18741	1.68442	1.94597	1.51096	1.42833	1.09793	2.10835	0.668763	2.13506	1.02986	2.23882	1.03221	2.20866	4.69757	2.09624	1.17478	1.66163	1.88314	2.73973	1.80678	1.98741	2.6378	1.47032	2.30661	1.30378	2.38174	1.63284	2.60275	0.555675	2.20046	1.59846	0.284899	4.1295	2.42591	2.10049	2.11708	2.28778	1.97205	3.53171	1.75191	4.82183	1.8072	2.30221	6.16152	1.16745
ARF1	23.0211	16.0988	14.2867	27.1479	6.45219	4.79802	20.2747	22.2792	12.2453	8.03524	14.1369	14.276	13.524	8.50819	10.3487	15.9796	26.4341	17.9559	18.2276	11.2954	5.07835	10.1078	23.3889	21.7942	8.56547	9.54871	17.4234	13.2691	5.63182	11.7151	9.81105	24.1833	5.60739	15.9991	21.7851	3.41239	26.1206	12.768	9.3472	17.9994	21.1672	24.317	12.3783	13.0636	20.1799	19.5627	13.4837	19.4299	15.8672
ARF3	23.0211	16.0988	14.2867	27.1479	6.45219	4.79802	20.2747	22.2792	12.2453	8.03524	14.1369	14.276	13.524	8.50819	10.3487	15.9796	26.4341	17.9559	18.2276	11.2954	5.07835	10.1078	23.3889	21.7942	8.56547	9.54871	17.4234	13.2691	5.63182	11.7151	9.81105	24.1833	5.60739	15.9991	21.7851	3.41239	26.1206	12.768	9.3472	17.9994	21.1672	24.317	12.3783	13.0636	20.1799	19.5627	13.4837	19.4299	15.8672
ARF4	9.63737	6.14788	6.54166	7.6449	7.30059	3.78606	5.78672	9.20285	10.6436	5.15517	6.25051	6.52713	3.21728	7.45316	6.99837	7.12341	13.1444	13.7624	9.32718	3.62439	5.06815	4.58216	12.5003	10.2215	11.3595	10.8555	6.04862	9.96566	4.50035	7.67701	4.67316	9.13576	4.39128	9.77623	13.7402	3.07371	19.7848	15.5202	8.63835	10.0897	10.5836	17.4449	7.01884	11.1995	11.4188	7.30384	14.4237	8.28983	11.6916
ARF5	8.31055	7.29171	9.80498	9.11532	35.5635	4.56496	6.72807	4.27949	11.4807	7.92595	7.17846	9.45906	5.10062	9.48036	6.84645	6.92086	19.9406	12.8948	10.9948	25.4969	4.45979	4.09093	6.53517	8.74063	8.53906	10.2341	4.94078	12.0849	19.3813	4.54715	33.8678	42.8946	24.483	5.8715	7.2357	4.53174	18.2049	8.06187	6.20677	12.3464	47.3016	16.2328	5.66212	13.9399	6.34135	10.3439	12.4108	7.89096	7.51021
ARF6	1.89698	1.8754	1.85679	0.496826	0.213786	0.741745	1.46418	1.21464	1.57215	2.35313	2.61524	1.70375	0	0.60697	0.678881	0.853922	1.96053	1.31325	0.962873	1.24523	0.597164	1.1906	0.773788	1.54375	1.79895	2.87098	2.53996	1.85761	1.6908	0	0.997084	1.53008	0.907966	1.06637	1.25223	0.554805	1.35404	0.90828	2.06744	0.984193	3.03357	1.38016	0	1.4714	2.2206	1.8318	3.45264	0.790153	0.683366
ARFGAP1	0	0	0.232758	0	0	0	2.98239	0	0	0	0	0	0	0.976855	0	0	0	0	0	0	0.702032	0	1.55935	0	0	1.35484	0	0	0	0	0	0	0	0	0	0	0	0	0	0	0	0	0	0	0.540773	0	0	0	0
ARFGAP2	0	0	0.468034	0	0.0553426	0.127261	0.0489313	0.0927872	0.186022	0.496635	0	0.247274	0.552142	0.117511	0.182784	0.416994	2.0494	0.303397	1.59256	0.872881	0.937244	0.531385	0.151046	0.121512	0.0567834	1.95458	0	0.264056	0.517457	0.9645	0.495541	0.238194	0.0943216	0	0	0	0	0.922423	0.142094	0	0.201268	0.457174	0	0	0.371018	1.11555	0.327894	0	0
ARFGAP3	0.237757	0.277003	0.193917	0.271875	0	0.0365992	0	0	0	0	0	0	0	0	0.149718	0	0.227084	0.265099	0	0	0	0.267656	0	0.0770915	0.045689	0	0.200562	0	0	0	0	0.426957	0	0	0	0	0	0.0377126	0	0	0.179268	0.272716	0	0	0.530606	0.2299	0	0	0
ARFGEF1	0	0	0	0	0	0.00178194	0	0	0	0.00633695	0	0	0	0	0	0	0.0182192	0.111698	0	0	0	0.0228603	0.124048	0	0.0420916	1.9653	0	0	1.47105	0	0	0	0.0133807	0	0.0498027	0	0	0.0410259	0	0	0	0	0	0.388206	0	0	0.13606	0	0.0116422
ARFGEF2	0	1.37528	1.33103	0.05544	0.851855	0.600203	0.884784	0	0	0.682726	0.585075	0	0	0	0	0	0.686741	0.0479453	0	1.77789	0	0.183295	0.0910278	0	0.128565	2.22974	0.0166237	0.203907	1.48018	1.06883	0.467987	0	0.513277	0.16991	0.387796	0	0	3.59481	0	0	0	0	0	0.036625	2.74925	0	0.752507	0	0
ARFIP1	0.525328	0.804326	0.61279	0.470312	0	1.08657	1.03093	0.878841	1.23126	0.483968	0.425139	0.440226	0	0	0.518633	1.23698	3.55646	0.614939	3.27066	0.869018	1.19532	0.394474	0.871286	0.181568	0.30288	0.303837	0.369878	1.12788	0.993996	2.44791	0.90978	0.811507	0	0.530206	0.843027	0	0.879405	0.435266	0.160737	0.843225	0.530722	0	0	1.57425	0.361937	2.15605	1.03637	0.239972	0.190485
ARFIP2	0	0	0	0	0	0	0	0	0	0	0	0	0	0	0	0	0.188941	0	0	0	0	0	0	0	0	0	0	0	0	0	0	0	0	0	0	0	0	0	0	0	0	0	0	0	0	0	2.14616	0	0
ARG2	0	3.51095	0.401234	0.229313	0.476332	0	0	0	0.18829	0	0	1.32758	0	0	0	0.083387	0	0	0	4.04585	0	0	0	0	0.346373	2.48756	0.83208	0	3.55088	0.493834	0.219054	0	0	0	1.21907	0.186599	0.19469	0	0	0	0	0.344244	0	0	1.87304	0.260668	0	0	0
ARGLU1	0	0	0.674249	0	0	0	0	1.05971	1.67132	0	0	2.14766	1.6362	0	0	0.449961	0	0	0	0	0.74719	0	0	0	0	0	0	0	0	0	0	0	0	0	0.843042	2.18995	0	2.22611	0	1.07207	8.32356	0	0	0	0	0	0.908335	0.998982	0
ARHGAP1	3.21721	0.725432	2.17323	1.90081	0.68367	1.38777	2.22524	3.02723	1.69155	1.52246	2.0817	3.48406	1.08214	1.97423	1.52798	3.4064	6.68381	6.18298	3.85106	1.58086	2.18468	1.73775	1.01669	4.07539	0.55693	2.17333	0.419264	0.421011	11.7584	3.47893	3.33869	2.50743	1.9001	5.31351	4.47991	0.522132	15.5445	2.84516	2.75237	3.49401	8.0034	3.53758	1.27147	3.30947	2.69776	7.76867	3.19073	9.75468	1.64125
ARHGAP10	0	0	0	0	0	0	0	0	0	0	0	0	0	0	0.193564	0	0	0	0	0	0	0	0	0	0	0	0	0	0	0	0	0	0	0	0	0	0	0	0	0	0	0	0	0	0	0	0	0	0
ARHGAP17	0.0929562	0.100375	0.0848901	1.66928	1.67348	0.104461	0.115236	0.0205612	0.807817	0	0.0691064	0.974722	0.0457735	0.149303	0.102081	0.287049	0.205897	0.141772	0.0708399	0.318618	0.0472544	0.0914242	0.292592	1.0193	0.0724888	0.371766	0.106046	0	0	0.0979608	0.158472	0.203092	0.0424247	0	0.196852	0.0518335	0.358959	1.90933	0.0861142	0.235369	0.137498	1.44539	0.154034	0.135621	0	0.0755967	0.199488	0.16702	0.184877
ARHGAP18	0	0	0	0	0	0	0	0	0	0	0	0	0	0	0	0	0	0	0	0	0	0	0	0	0	0	0	0	0	0	0	0	0	0	0	0	0	0	0	0	0	0	0	0	0.190009	0	0	0	0
ARHGAP25	0	0	0	0	0	0	0	0	0	0	0	0	0	0	0	0	0	0	0	0	0	0	0	0	0	0	0	0	0	0	0	0	0	0	0	0	0	0	0	0	0	0	0	0	0	0	0	0	0
ARHGAP28	0	0	0	0	0	0	0	0	0	0	0	0	1.00119	0	0	0	0	0	0	0	0	0	0	0	0	0	0	0	0	0	0	0	0	0	0	0	0	0	0	0	0	0	0	0	0	0	0	0	0
ARHGAP29	0	0	0	0	0	0	0	0	0	0	0	0	0	0	0.0569009	0	0	0	0	0	0	0	0	0	0	0	0	0	0	0	0	0	0	0	0	0	0	0	0	0	0	0	0	0	0	0	0	0	0
ARHGAP35	0	0	0	0	0.314578	0	0.179117	0	0	0	0.393136	0	0	0	0.180136	0	0	0.362377	0	0	0	0	0	0.0785409	0	0	0	0	0	0	0	0.0160928	0.123612	0	0.0356005	0.057695	0	0	0	0.924683	0	0	0	0	0	0	0	0	0
ARHGAP4	0.208308	0	0.262845	0	0	0.280074	1.22471	0	0	0.132724	0	0	0	0	0.0933295	0.226106	0	1.20512	0.102872	0.141079	0.307156	0	0	0.0896128	0.123022	2.39429	0	0.526094	0	0	0	0	0.181294	0	0.577029	0	0	0.24696	0.0277162	0	0	1.56062	0.0192722	0.28527	0.210587	1.12117	0.261901	1.03361	0
ARHGAP5	0	0	0	0	0	0	0	0	0	0	0	0	0	0	0.0489602	0	0	0.175816	0	0	0	0	0	0	0	0	0	0.0231903	0	0	0	0	0	0	0	0	0	0	0	0	0	0	0	0	0	0	0	0	0
ARHGDIA	43.858	14.809	12.8076	44.9928	30.5181	15.1963	28.7427	43.0058	63.7856	5.08264	46.5878	21.8992	23.2752	12.9741	40.3959	48.9956	27.5639	58.9911	50.1026	22.5293	47.0928	15.5247	59.1899	12.3487	23.6947	25.0771	25.8366	34.0744	19.6796	58.7774	31.0541	30.5115	12.235	47.5261	48.7707	5.14528	35.0443	59.5991	26.9589	31.3207	30.7059	25.5495	128.912	84.01	27.5648	21.3444	34.8843	33.9558	23.5954
ARHGDIB	5.16742	2.80328	0	7.23807	6.74012	2.03142	2.71698	7.7826	2.86934	0	2.68754	0	0	4.29929	4.70009	0	0	0	0	0	3.8751	5.88723	21.4928	0.31963	13.0275	0	0	16.4145	1.23874	3.81484	2.74944	11.3631	3.18555	15.1703	17.3144	4.44883	7.75691	8.94656	6.30483	5.41586	19.5539	0	0.818052	12.8105	13.732	9.09985	12.731	4.80577	1.67709
ARHGEF1	1.14431	0.475418	0.219933	2.38109	0.366715	0.549017	1.80515	0.324648	0.611844	1.42917	1.23409	0.325652	0.155953	1.56043	0.438826	1.31677	1.88896	1.25344	1.84587	1.39993	0.348856	0.546585	0.951031	0.163443	0.712377	0	0.691343	3.61905	0.0539541	0.353421	0.951916	0.872802	0.357242	0.626824	0.767661	0.36909	2.10499	2.46502	0.843864	2.11014	2.72935	3.21064	0.0405123	7.56835	1.38445	1.95889	1.71265	0.772955	0.368563
ARHGEF10	0	0	0	0	0	0	0	0	0	0	0	0	0	0	0	0	0	0	0	0	0	0	0	0	0	0	0	0	0	0	0	0	0	0	0	0	0	0	0	0	0	0	0	0	0	0	0	0	0.0590784
ARHGEF11	0	0	0	0.0417701	0	0	0	0	0	0.0220551	0	0	0	0	0	0.0383341	0.139716	0	0	0	0	0	0.0385196	0	0	0	0	0.0256692	0	0	0	0	0.571945	0	0	0	0	0	0	0	0	0.0398996	0	0	0	0	0	0	0
ARHGEF16	0	0.0991007	0.142543	0.228109	0	0	0.1622	0.010824	0	0.0433748	0.0570048	0.137308	0	1.956	0.205642	0	4.55962	0.364545	0	0.138427	0	0.178328	0.0337835	0.0670387	0.265878	0	0	0	0.0894522	0	0.195238	0	0	0	0	0	0	1.15566	0.11199	0	0	0	0	0	0.113883	0.21419	0.0304988	0.0424849	0
ARHGEF2	2.23204	0.451939	5.36491	4.47209	1.57367	3.39246	3.46349	0.898722	2.15734	1.43577	1.507	2.01302	0.0801153	6.48095	1.37997	2.3473	2.93787	1.09474	1.5832	1.71717	2.082	1.81448	0.476215	1.59765	0.700615	1.51049	1.40087	3.51776	3.95949	0.312999	2.10286	2.80189	0.86436	6.41503	1.22934	0.483695	0.538132	0.117876	1.26981	1.01129	2.43897	1.60703	0	0.669577	0.623447	2.11361	1.34748	5.34926	4.03239
ARHGEF40	0	0	0	0	0	0	0	0	0	0	0	0	0	0	0	0	0	0	0	0	0	0	0.185901	0	0	0	0	0	0	0	0	0	0	0	0	0	0	0	0	0	0	0	0	0	0	0	0	0	0
ARHGEF6	0	0	0	0	0	0	0	0	0.0785585	0	0	0	0	0	0	0	0	0	0	0	0	0	0	0	0	0	0	0	0	0	0	0	0	0	0.0102674	0	0	0	0	0	0.0467024	0.0572113	0	0	0.0583802	0	0	0	0
ARHGEF7	0.147636	0.374782	0.423887	1.03803	1.47928	0.42746	0.845367	0.4779	0	0.269418	0.911438	0.777994	0.888675	0.154975	0.967936	0	0.77824	1.29498	1.29007	0	0.38971	0.881349	0.905487	0.742984	0.434549	0.547649	0.738339	1.02019	0	2.61405	0.300013	0.76489	0.231893	0.325761	0.747269	0.0605145	0	0.917823	0	0	1.54082	0.187111	0	0.150445	0.548416	0.438964	0.837011	0.140893	0.272999
ARID1A	0.259325	0.402293	1.02002	0.12951	0.230179	0.273159	0.154833	0.232471	0.0621919	0.310992	0.223361	0.0808287	0.425531	0.0499719	0.0788854	0.220717	0.262297	0	0	0.212641	0.270072	0.212276	0.272462	0.544702	0.27819	0.255005	0.0790744	0.511856	0.194986	0.0835182	0.191956	0	0.286678	0.305411	0.313111	0.0032945	0	0.360992	0.108447	0	0.101918	0.172815	0	0.31275	0.620973	0.108814	1.28958	0.021869	0
ARID1B	0.149768	0	0	0	0	0	0	0	0	0	0.103859	0.0926486	0	0	0	0	0	0.287795	0	0	0	0.307193	0	0.227923	0.0637435	0	0.0596088	0.657357	0	0	0	0	0	0	0	0	0	0	0	0	0	0	0	0.115491	0	0	0	0	0
ARID2	0	0	0	0	0	0.644674	0.618912	0	0	0	0	0.00667361	0.698388	0	0	0	0	0	0	0	0.186478	0	0	0.254143	0.301451	0	0	0	0.125884	0	0	0	0	0	0	0	0	0	0	0	0	0	0	0	0	0	0	0	0
ARID3A	0	0	0	0	0	0	0	0	0	0	0	0	1.22847	0	0	0	0	0	0	0	0	0	0	0	0	0	0	0	0	0	0	0	0	0	0	0	0	0	0	0	0	0	0	0	0	0	0	0	0
ARID3B	0	0	0	0	0	0	0	0	0	0	0	0	0.190959	0	0	0	0	0	0	0	0	0	0	0	0	0	0	0	0	0	0	0	0	0	0	0	0	0	0	0	0	0	0	0	0	0	0	0	0
ARIH1	0	0	0	0	0.114949	0	0	0	0	0.204777	0	0	0.131283	0	0	0	0	0.0213191	1.39088	0	0	0.890785	0.0254241	0.066461	2.7279	1.03219	0	0	0	0	0	0	0	0	0	0	0	0	0	0	0	2.21575	0	0.217651	0	0	1.25487	0	0
ARIH2	0	0	0	0.170566	0	0	0	1.67793	0	0	0.118814	0	0.324552	0	0	0.0553001	0	0.0883731	0.128645	0	0.44976	0.233131	0	0	0	0	0	0	0	0	0	0	0	0	0	0	0	0.38512	0	0	0	0	0	0	0	0	0	0	0
ARL1	0	2.37351	3.55448	3.61451	0.779529	3.17729	1.48326	0.329919	4.16026	2.22223	3.56832	1.66011	1.1409	3.06679	3.20599	3.00012	4.37378	4.61244	3.43408	3.48064	1.35577	3.0533	2.34659	1.28346	2.79711	2.28586	1.71681	2.58466	4.88439	2.78379	2.62853	4.3707	1.70737	2.23933	2.19674	1.26565	1.49657	4.33669	6.45907	0	3.58235	1.90808	0	3.75036	5.46916	1.49551	5.99798	0	2.38625
ARL15	0	0	0	0	0	0	0	0	0	0	0	0	0	0	0	0	0	0	0.410502	0	0	0	0	0	0	0.169547	0	0	0	0	0	0	0	0	0	0	0	0	0	0	0	0	0	0	0	0	0	0	0
ARL2	16.0824	0.268501	4.32558	2.891	3.05602	3.37203	1.66059	1.41741	12.2607	1.43442	1.06553	2.44652	45.0452	0.788319	1.5807	2.54739	25.8273	20.3005	0	11.8413	8.52681	1.56819	3.11201	5.5931	1.00444	3.92225	1.62469	6.16836	7.83529	0	4.63302	4.6081	0	12.3356	11.6666	0.697277	1.2151	20.2688	2.4386	2.42895	0	3.19974	0.545091	2.25825	6.43048	0.681083	1.03005	2.67783	0
ARL2BP	0	0	0.668105	0	0	0	0	0	0	0	0	0	0	0	0	0	0	0.898399	0	0	1.92995	0.938694	0	0	1.48673	0	0.60958	0	0	0.0560018	0	0	0	0	0	0	0	0	0	0	0	0	0	0	0	0	0	0	0
ARL3	0.365576	0.733216	1.7598	3.91109	2.31619	0.254656	0	1.33449	0	1.53755	1.24488	0.698106	3.74488	2.45678	1.99334	0	6.82159	0.729976	0.194721	0.830035	0.935153	0.562216	1.50376	3.40965	1.017	3.9606	2.76489	0.956049	0.937608	0.575521	0.71788	0.863653	0.879158	0.339824	0.550622	0.531678	1.18148	0	0.696718	0.615233	0.286218	6.70038	0.0682515	0.303451	0.685532	1.09681	0.74237	0.257375	0.359152
ARL6	0	0	0	0	0	0	0	0	0	0	0	0	0	0	0	0	0	0	0	0	0	0.0643413	0	0.0600221	0	0	0	0	0	0	0	0	0	0	0	0	0	0	0	0	0	0	0	0	0	0	0	0	0
ARL6IP4	0	1.1475	0	0	0	1.5452	0	0	0	0	0	0	0	0	0	0	0	0	0	0	0	0	0	0	0	0	0	0	2.31145	0	0	0	0	0	0	0	0	0	0	0	0	0	0	0	0	0	0	0	0
ARL6IP5	5.76525	5.03234	2.0504	12.0599	15.147	2.07796	17.7777	9.75211	8.98902	19.5138	27.2058	1.59222	1.74861	6.44118	9.37116	13.3507	2.40395	16.8581	4.27797	2.63257	5.68941	10.3524	8.80591	8.77373	19.9507	4.83758	5.14273	45.2606	20.836	4.52882	16.2852	11.1243	5.39354	3.33455	15.3372	1.50714	15.3395	19.8601	3.52366	3.98721	10.7594	10.4325	5.51066	22.696	9.63462	29.6867	12.0883	5.65853	3.0897
ARL6IP6	0	0	0.362321	0	0	0.595411	0	0	0	0	0	0	0	0	0	0	0	0	0	0	0.282114	0	0	0	0	0	0	0	0	0	0	0.603805	0	0	0	0	0	0	0	0	0	0	0	0	0	0	0	0	0
ARL8A	0	1.27522	0.52949	19.2529	0.433387	0.269963	0	0	0	0.630239	0	0.496151	0.939042	0.995618	0	0.253687	2.10407	0.888311	0	1.75964	0.0908938	0	0	0.527983	0	0.401383	0.559371	28.1513	0	0.703961	0.230061	1.00397	0	2.10283	2.03751	0.373386	1.42047	1.59861	0.1819	0	4.95297	2.46802	0	0	0.334125	0.469959	0	0.780988	0
ARL8B	0	1.45189	1.06892	1.9493	1.3457	0.975465	0.792123	1.62757	1.54994	1.14818	1.25135	0.514509	2.12517	0.603956	1.34767	0.245691	3.86741	8.36419	0.543115	1.65621	0.0908938	0.675135	0.666308	0.512826	0.516745	1.78942	1.643	1.85332	0	0.516206	0	3.29702	0.756763	0	3.56119	0	0.836555	1.55649	1.65131	0.592856	4.60144	1.09865	1.29691	2.10099	1.31287	1.64315	3.20027	0	0.829793
ARMC1	0	0	0	0.719226	0	0	0	0	0	0	0.105758	0	0.487696	0	0	1.29395	0.507043	1.21476	1.28448	1.50606	0.446778	0.887303	0	0	2.00323	0	0.185408	0	0.176156	0	0	0	0	0	0	0	0	0	0.271345	0	1.16771	0	0	0	1.27919	0	0.976489	0	0
ARMC6	0	0	0	0	0.0408627	0	0	0	0	0	2.67018	0	0	0	0	0	0	0.244532	0	0	0.0936111	0	0	0	0	0	0	0	0	0	0	0	0	1.20618	0	0	0	0	0	0	0	0	0	0	0	0	0	0	0
ARMC8	0.0651757	0.0802714	0.0258785	0.129025	0	0.973415	0	0	0	0.387576	0.0658543	0.0355203	0	0	0.50489	0.0514108	0	0	0.285046	0.255129	0	0	0	0.120886	0.813404	0.182416	0	0	0	0	0	0	0.0692117	0	0	0	0	0	0	0	0.460487	0.117033	0	0.47283	0	0.132154	0	0	0
ARMCX3	0	0	0.405657	0	0	0	0	0	0	0	0.243466	0	0.166956	0	0.874902	0.278184	0	1.3753	0.18049	0	0	0.828972	0	0	0	0.467347	0.465518	0	0	0.182829	0.444765	0.0554115	0	0.268512	0	0	0	0.098957	0	0	0.3806	0	0	0	0	0.373128	0	0	0.291736
ARPC1A	0.753927	0.599022	0.720331	1.81183	1.53859	0.397058	1.45607	0.487779	0	1.8038	1.76041	2.37527	1.91876	0.885466	0.673423	0.470469	1.9638	1.39776	0	31.6014	2.25452	2.82407	0	1.7749	1.24258	1.65432	1.57175	1.13933	0	2.74115	1.281	1.76058	0.596791	2.79223	1.23739	1.29164	0.545125	0	0.583004	0	18.334	1.05702	0	1.68644	0.433611	0.898735	2.5325	0.661643	0.465499
ARPC1B	2.49128	0.642207	0.289598	2.4871	0.835686	0.539835	1.9606	2.56932	2.48183	0.854056	4.03309	0.052701	0.343233	1.15137	1.4738	1.2684	2.83766	1.70124	0.864927	1.99328	3.12524	1.01954	2.28804	0.168746	3.33682	2.75263	0.563164	2.14539	0.841119	1.33651	1.98393	2.49287	1.48671	2.78355	2.58081	0.222297	1.79854	2.53662	1.28261	1.11042	3.4108	2.41453	0.894614	3.04477	4.1213	2.96751	3.23363	2.98464	2.0413
ARPC2	3.20137	9.86063	9.46541	8.38932	15.7816	10.0858	5.74211	11.4858	12.1309	9.87204	10.4658	4.01463	8.1976	5.4231	5.54192	7.21013	8.24875	12.6013	2.05156	6.78854	9.132	15.7805	10.6999	3.09345	9.26564	14.3662	5.62908	8.10023	5.1705	8.97458	8.9513	13.3594	5.61106	16.2271	11.7415	4.02361	10.7902	6.90606	8.34559	8.16323	14.3126	12.2282	4.97694	19.7512	13.1632	13.0928	28.6243	7.43642	5.62746
ARPC3	0.892352	0.389366	6.27505	1.77756	2.59218	3.6353	3.79147	3.32434	4.15309	4.90994	5.69286	1.9542	2.08632	1.85688	1.51164	0.505771	7.07196	5.48343	3.58578	6.79801	9.91935	0.287474	1.71855	2.06432	7.74811	4.70287	3.64733	6.00149	9.70319	4.85096	3.58393	0.990829	3.49098	7.99699	11.0178	1.45919	8.12693	2.64997	6.19097	4.75883	10.2766	3.45413	1.61035	4.38827	7.72732	9.06518	9.43583	8.36508	2.68346
ARPC4	12.1719	8.56933	14.9949	16.9333	11.8162	10.1264	4.06667	15.8193	8.22918	14.6861	18.1509	10.8187	5.80674	22.4558	16.299	14.7079	25.2327	10.7622	15.1056	11.5981	29.4875	15.2173	17.938	6.5137	21.6302	16.7178	15.8435	19.6062	12.9032	22.1964	14.0495	14.7991	10.6654	26.2556	20.9689	6.79447	25.0146	43.3613	13.7762	11.6483	25.2372	20.7144	38.4823	17.0884	32.1199	24.6637	12.595	19.7844	14.1086
ARPC4-TTLL3	0	0.676491	1.54013	2.32644	2.2441	0.796606	0.881539	3.9127	0	1.64249	0	2.07595	0.86941	2.49615	0	1.17096	3.18909	0	0	2.00864	1.43603	2.3266	2.04521	0	3.38781	0.862759	1.48176	1.98804	1.08002	2.41522	1.45755	1.09672	1.54086	3.32284	1.7405	0.7944	1.51589	4.37339	1.29088	1.12468	2.34761	2.95928	0.381524	1.13844	2.1893	1.57993	1.86343	1.38673	1.14554
ARPC5	1.25287	1.66449	6.74435	6.92023	7.43968	0	0	1.96891	6.61242	5.25886	9.84706	0	0	7.10697	2.98255	1.53078	1.35426	2.78535	0	1.16784	0.781918	3.45067	12.047	0	4.44977	12.1784	0	6.89374	2.19092	1.84886	5.57011	10.2625	6.41323	8.13447	4.12211	0	2.51591	0	2.82415	0	4.66007	0	1.5469	0	3.79297	4.77889	7.73134	2.70301	0
ARPC5L	2.69221	1.20867	1.52443	0	0.710953	0.479527	0	0	1.12875	0	0.317517	0.959939	0.477122	1.32736	0	0	0	5.84943	1.01615	4.48457	0.792576	0.815577	0	0.584674	0.924067	0	1.10259	0	0.95195	0	0	2.41208	0.397116	0	4.02302	0.657409	0	1.88512	1.70978	0	4.3689	1.64258	0.358402	0	0	0	2.84672	1.48484	1.13606
ARPP19	0.234057	0	1.61203	0	4.01641	0.751912	0	2.57729	0	2.69529	0	0	0	0.30414	0	0	0	0	4.62818	0	2.83321	3.22063	3.33225	3.5143	0	0	0.683193	0	0	0	0	0	0	0	0	0.528819	0	0	0	0	1.39882	0.29459	0	1.22965	0	0	0	0	0.9407
ARRB1	0	0	0	0	0	0.429012	0	0	0	0	0	0	0.878261	0	0	0	0.540391	0	0	0.82151	0	0	0.610096	0	0	0	0	0.717241	0	0	0	0	0	0.448588	0.538417	0	0	0	0.330017	0	0	0	0	1.89468	0.916051	0.691144	0.777373	0	0
ARRB2	0	0	0	0	0	0	0	0	0	0	0	0	0	0	0.140162	0	0	0	0	0	0	0	0	0	0	0	0	0	0	0	0	0	0	0	0	0	0	0	0	0	0	0	0	0	0	0	0	0	0
ARSA	0.0971953	0	0.0347401	0	0.944414	0	0	0	0	1.4458	0	0	0	0	0.887392	0	4.64688	1.58269	0	0.199251	0	0.445913	1.11441	0	0	0	1.25456	0	0	0	2.49959	0.555736	0.107396	0.208972	0	0	0	2.03209	0.0214942	0	0	0.811864	0	3.96916	0	3.95435	0	0.595372	0
ARSB	0	0	0	0	0	0	0	0	0	0	0	0	0.012693	0	0	0	0	0	0	0	0	0	0	0	0	0	0	0	0	0	0	0	0	0	0	0	0	0	0	0	0	0	0	0	0	0	0	0	0
ARSD	0	0	0	0	0	0	0	0	0	0	0	0	0	0	0	0	0	0	0	0	0	0	0	0	0	0	0	0	0	0	0	0	0.25944	0	0	0	0	0.168134	0	0	0	0.149298	0	0	0	0	0	0	0
ARSF	0	0	0	0	0	0	0	0	0	0	0	0	0	0	0	0	0	0	0	0	0	0	0	0	0	0	0	0	0	0	0	0	0	0	0	0	0	0	0	0	0	0.109223	0	0	0	0	0	0	0
ARVCF	0	0	0.00807211	0.0111858	0	0	0	0	0	0	0	0	0	0.398648	0.883427	0.238703	1.01617	0	0	0	0	0	0	0.314714	0	1.02466	0.788948	0	0	0	0	0	0.00520866	0	0	0.0671918	0	0	0	0	0	0	0	0	0	0.352845	0.0230157	0	0
ARX	0	0	0	0	0	0	0	0	0	0	0	0	0	0	0.0502159	0	0	0	0	0	0	0	0	0.0281755	0	0	0	0	0	0	0	0	0	0	0	0	0	0	0	0	0	0	0	0	0	0	0	0	0
AS3MT	0	0	0	0	0	0	0	0	0	0	0	0	0.009064	0	0	0	0	0	0	0	0	0	0	0	0	0	0	0	0	0	0	0	0	0	0	0	0	0	0	0	0	0	0	0	0	0	0	0	0
ASAH1	1.74646	0.355061	2.26982	4.15917	3.14529	1.82831	2.84025	2.42758	3.57455	1.08817	3.39168	0.274659	0.644377	2.43782	1.23657	1.42717	6.25473	6.85293	1.93045	2.08959	2.75758	4.75545	2.81509	0.427093	2.68462	2.56789	4.00264	2.2818	0.908048	3.10286	4.66563	2.93911	3.03878	5.13556	3.66333	1.65267	12.7622	3.98511	4.07423	0.60024	1.92283	2.70408	2.70391	5.59936	1.39618	8.71182	5.40826	7.01665	2.06117
ASAP1	0	0	0	0	0	0	0	0	0	0	0	0	0	0	0	0	0	0	0	0	0	0	0	0	0	0	0	0	0	0	0	0	0	0	0	0	0	0	0	0	0	0	0	0	0.0138931	0	0	0	0
ASAP2	0	0	0	0	0	0	0	0	0	0	0	0	0	0.246974	0	0	0	0	0	0	0	0	0	0	0	0	0	0	0	0	0	0	0	0	0	0	0	0	0	0	0.0986518	0	0	0	0	0	0	0	0
ASCC2	0	0	0	0	0	0.268789	0	0	0	0	0	0.533619	0	0	0	0	0	0.671673	0	0	0	0.324705	0	0.768535	0.481445	0	0	0	0	0	0	0	0	0	0	0	0	0	0	0	0	1.00629	0	0	0	0	0	0	0
ASCC3	0.0154932	0	0.0290306	0.471171	0.0717991	0.0332349	0.00962891	0	0	0.939336	0.0109581	0.0938817	0	0	0.0192464	0	0	0.2284	0	0	0.100613	0.888591	0.0150126	0.0418803	0.204197	0.229207	0.264096	0.15319	0.849743	0	0	0.0367949	0	0	0	0	3.28119	0.040276	0	0	0.150174	0.080646	0	0.0524368	0.016219	0.024868	0.0591651	0	0
ASCL1	0	0	0	0	0	0	0	0	0	0	0	0	0	0	0	0	0	0	0	0	0	8.67425	0	0	0	0	0	0	0	0	0	0	0	0	0	0	0	0	0	0	0	0	0	0	0	0	0	0	0
ASF1A	1.71391	0	0.122804	2.39677	0.421446	0.25281	2.00154	1.01742	0.713341	2.57825	0	0.830584	0.267806	1.72519	1.59824	0.528163	0	2.36238	6.04939	0	7.94837	3.74622	0.983731	0.884736	0.490645	2.43178	3.21342	0.577724	0.626363	0	1.67896	0	2.62878	4.81703	0	0.257373	0	2.21724	4.61713	1.69062	0.382309	0.293606	0.232112	0.713957	0	0.670138	0	0.737047	0
ASF1B	1.0171	0.111249	0	0	0	0.0888529	0	0	0	2.01869	0	0	0	0	0	0.284403	2.22385	1.71024	3.28381	0.638434	2.3565	0	0	0.562989	0	1.67373	4.07349	0	0.485602	0.117481	0	0	2.19678	0	0	0	0	0	3.38183	0	0	0.192191	0	0	0	0	0.805904	0.208912	0
ASH2L	0.266184	0	0.132068	0.388123	0.568314	0.31885	0.664075	0.19063	0.115716	0.463485	0.206212	0.510054	0.175674	0.374846	0.676252	0.777082	0.369056	0.282053	1.79466	0	0.384873	0.362604	0.687989	0.736443	0.237705	0.196059	0.38581	0.358471	0.193251	0.585712	0.361201	0.126532	0.294864	0.317265	0	0.162	0	0.309956	0.072531	0.4201	0.347471	0.142262	0	0.799638	0.604925	0.264766	0.44512	0	0.15324
ASL	0	0	0	0.128862	0	0	0	0	0.29467	0	0.954233	0	0.397188	0	0.840594	0	0	0.590568	0	0	0.0383342	0	0	0	0	0	0	0	0	0	0	0.447584	0	0	0	0	0	0	0	0.304768	0	0	0	0	0.457528	0.232845	0	0	0
ASMTL	0.0401924	0	0.280434	0	0	0	5.57379	0	3.02181	0	0.0613895	0	0	0	0	0	0.0635201	0.136304	0	0	0	0.0192811	9.06668	0	5.15858	0	0	0.0857605	0	0	0	0	0	0	0	0	0	0	0	0	0	0.0390951	0	0.0319553	0	0	0.337109	0	0
ASNA1	1.14441	15.0304	1.99756	6.14987	1.99956	1.25524	0.667764	1.03434	1.24458	4.28551	4.26341	2.95479	1.10244	2.20103	8.37474	2.42731	7.84056	4.69166	9.53053	2.85545	9.12844	3.4562	9.83199	6.20146	1.11525	6.68485	5.40881	3.12979	2.97035	3.57263	3.16872	0.742809	1.03073	3.8157	5.04728	6.12368	0.330858	8.59209	1.79528	1.0484	2.19193	1.89764	1.66055	13.9855	2.44774	3.61178	8.69179	9.59982	2.86612
ASNS	0.588744	0	0.220051	0.699382	1.71803	0	0	0	0.165822	0.90794	0.293548	0.103799	0.487677	0	0.163633	0	0.630202	5.04111	1.06542	1.75229	1.46682	1.01649	0.0385365	1.09846	1.71927	1.59563	0.196358	0.932223	0	1.7564	0.805092	0	0.47457	0.449047	0.838765	0	0.42297	1.60127	0.353496	0	0	0.993411	0	5.1747	0.275511	1.38479	0.554945	2.06094	1.29714
ASPH	1.59243	0.268522	0	1.18128	0.816087	0.07977	1.38392	1.09741	1.15655	1.4268	0.0345011	0.234948	4.43864	0.699233	1.31123	0.599909	0.168485	0.745153	0.717414	0.540441	0.69472	1.05998	1.80925	0	0.866694	0.19753	0.907795	0.365441	0	0.313526	0.770562	1.1417	0.221957	0.983307	0.434271	0.194013	1.10149	1.63704	0.60849	0.0289672	1.00815	0.999402	0.0442005	47.4154	1.51984	0.155239	0.897048	0.950309	0.180736
ASPM	0	0	0	0	0	0	0	0	0	0	0	0	0	0	0	0	0	0	0	0	0	0	0	0	0	0	0	0	0	0	0	0	0	0	0	0	0	0	0	0	0	0	0	0	0	0	0	0	0
ASPN	0	0.556193	0.696208	0.47412	1.46612	0	0	0.8826	0	0	0	0	0	1.79144	1.45532	0	14.5163	0	0	0	0	0.682545	1.73283	0	1.71396	0	0.396417	0	3.05717	0	0	1.18524	0.237693	0	0.580594	0	14.0464	1.02682	6.31111	1.70291	1.02524	0	0.678974	0	0	0	0.140167	0	1.48974
ASPSCR1	0	0.241912	0	0	0.529175	0	0	0	0	0	0.809528	0.318789	0.396535	0	0.401681	0.0787469	0.346988	0.101268	0.108844	0	0	0	0	0.222052	0	0.279929	0.168289	0	0	0.188023	0	0	0	0	0	0	0	0.225394	0	0	0.435654	0	0	0	0	0	0	0	0
ASRGL1	2.23764	0.632849	2.6171	1.29573	1.3865	3.92044	2.74049	2.09521	3.6937	2.62998	3.18341	4.31838	0	0.656499	3.49299	2.39331	2.89668	5.89496	4.65917	5.45301	0.300145	1.12464	0	2.8389	4.36889	2.14363	0	7.98178	1.19435	0	3.37779	0.497118	1.08797	0.214171	0.483121	0	1.96801	0	2.49495	1.15277	0	1.69055	0	0.694362	0.535022	5.97144	0.816467	0.474179	1.52953
ASS1	1.13069	5.34075	0	0.0971783	0	0	0	2.50315	0.448886	0	0	0	0.901444	0	5.7893	0.503219	0.0889334	0	0	1.28279	1.61224	0	0	0	0	1.8054	0	0	0	0	1.1629	0	2.05563	0	3.26612	3.17738	2.66399	1.34714	0.470994	0	0	6.25672	2.92912	0.454508	0	0.983451	2.96203	0.369058	0
ASTN2	0	0	0	0	0	0	0	0	0	0	0	0	0	0	0.152553	0	0	0	0	0	0	0	0	0	0	0	0	0	0	0	0	0	0	0	0	0	0	0	0	0	0	0	0	0	0	0	0	0	0
ASUN	0.33259	0.0185678	0.130617	0.0928963	0	0.118759	0	0	0	0.0804454	0.267782	0.00590028	0.554277	0.189453	0.181698	0.143871	0	0.327411	0	0	0.429016	0.339819	0.550463	0.00441597	0.697638	0.515007	0.0170064	0.418704	0	0.412827	0.121888	0	0	0	0	0	0	0	0.13674	0	0	0	0	0	0.364674	0	0	0	0
ATAD1	0.261514	0	0	0.147329	0	0	0	0	0	0	0	0.0964778	0.555668	0.536123	0.146917	0.0705537	0.144068	0.480368	0	0.736336	0.065623	0.171737	0.482099	0.374301	0.326587	0.231415	0.420679	0.550114	0	0	0	0	0.291214	0	0	0	0	0	0.0534418	0	0	0.055048	0	0.0864294	0.202772	0.687951	0.231178	0	0
ATAD2	0	0.0165221	0	0	0.116654	0.378002	0.103453	0	0	0.0700567	0.0381043	0.0376899	0.0845345	0.0950487	0	0	0.0426709	0	0	0	0.121984	0.00773466	0	0.167779	0	0.0519076	0	0	0	0	0	0.0138515	0.0202797	0	0	0.0890123	0	0	0	0	0.0622576	0	0	0.0392019	0.00976849	0.137022	0	0	0.0866173
ATAD2B	0	0	0	0	0	0	0	0	0	0	0	0	0.0257625	0	0	0	0	0	0	0	0	0	0	0	0	0	0	0	0	0	0	0	0	0	0	0	0	0	0	0	0	0	0	0	0	0	0	0	0
ATAD3A	0.378726	0.956709	1.68979	3.90889	0.492755	0.63045	1.96046	0.301304	2.42462	0.469818	0.751669	0.234566	2.26283	4.22348	2.1132	3.49475	0.758861	1.58915	0.329559	1.42999	1.04948	1.78097	2.26046	2.585	1.88081	0.729274	2.19393	1.02137	0.841279	0.623089	0.502068	0.305472	0.366925	2.96482	0.609167	0	0.601208	1.73608	0.742927	0.170591	2.22488	0.88685	0	1.31404	2.58542	1.59151	3.91392	6.16564	2.72104
ATAD3B	0	0.607665	1.04712	3.20197	0.317706	0.343626	1.4512	0.181257	0	0.306326	0.677167	0.150951	1.75545	2.17474	1.90189	3.00232	0.386401	1.12973	0.296895	1.16211	0.947043	0.866267	2.0034	2.1498	1.38739	0.392463	1.73948	0.494318	0.502455	0.338764	0.453398	0.281941	0.208202	2.20063	0.499961	0	0.384766	1.29068	0.365203	0	1.51353	0.751956	0	1.14874	1.84216	1.35746	2.98159	4.82909	2.11613
ATAD3C	0	0.409021	0.439508	0.142701	0.210339	0.0664569	0.0924886	0.0589175	0	0.386024	0	0.098102	0.489693	0.608433	0	0	0	0.204953	0	0	0	0.148295	0.311938	0.483651	0	0.0794664	0.119342	0	0.249839	0	0	0	0.103791	0.344187	0	0	0	0	0	0	0.165148	0	0	0.155122	0.109746	0.157367	0	0.284519	0
ATE1	0	0	0	0	0	0	0	0	0	0	0	0	0.247074	0	0	0	0	0	0	0	0	0	0	0	0	0	0	0	0	0	0	0	0	0	0	0	0	0	0	0	0	0	0	0	0	0	0	0	0
ATG12	0	0	0	0	0	0	0	0	0	0	0	0	0	0	0	0	0	0	0	0	0	0	0	0	0	0	0	0	0	0	0	0	0	0	0	0	0	0	0	0	0	0	0	0	0	0	0	0	0
ATG2A	0	0	0	0	0	0	0	0	0.0083734	0	0	0	0	0	0	0	0	0	0	0	0	0	0	0	0	0	0	0	0	0	0	0	0	0	0	0	0	0	0	0	0	0	0	0	0	0	0	0	0
ATG3	0.572558	0.169163	0.0939529	0.168447	0.769479	0.354319	0.498434	0.996795	0.750984	0.667913	0.927628	0.295688	0.400257	0.850451	1.56967	0.389044	0.441441	1.11738	1.54893	0	0	0.964409	0.856743	0.698077	2.08885	0.840055	0.942637	0	0	0.44011	1.22694	1.41677	0.561802	0.254876	1.00717	0	0	0.277268	0.657648	0	0.801921	1.0644	0	1.10525	0.224978	0.800578	2.37279	0	2.13156
ATG4B	0	0.17215	0.488377	1.51812	0.225718	0	1.14603	0	0.982422	0.888583	0.506268	0.692345	0.503737	0.167482	1.16924	0.329219	0.702074	0.817348	0.350168	0.424855	0.396435	0.797947	0.771075	0.429315	1.03438	0.961926	0.353617	0.51713	0.284978	0.722972	0.490078	0	0	0.560499	0	0.037678	0.128485	1.43239	0	0	0.22905	0.542923	0	0.711054	0.259928	0.471094	0.573084	0.978408	0.149358
ATG7	0.612909	0.0630229	0	0.374474	0	0	0	0	0	0	0	0	0	0	0	0	0	1.06002	0	0	0.0443134	0	0.635906	0	0	0	0	0.0190562	0	0	0	0	0.298886	0.103021	0	0	0	0	0	0	0.437133	0.822329	0	0	0.524597	0	0.333233	0	0.070133
ATG9A	0.0203552	0	0	0	0	0	0	0	0	0	0	0.0185225	0	0	0	0	0	0.011001	0.0354898	0	0	0	0	0.00915391	0.0662614	0	0	0	0	0	0	0	0	0	0	0	0	0	0	0	0	0	0	0	0	0	0	0	0
ATIC	1.96153	1.18875	8.27848	3.4116	2.29626	3.88857	6.06423	2.70819	6.30963	3.73257	4.12412	1.48039	10.3262	2.80689	5.30864	6.03388	4.52794	6.53482	5.59181	3.10446	4.39919	8.57314	7.74344	2.6872	4.66774	5.00134	3.01357	6.72905	2.0656	3.72254	6.81938	2.23367	6.42578	6.70101	1.44115	0.536599	2.2923	5.55289	1.31053	0.934245	1.0527	2.33137	0.830214	7.17792	6.39863	2.85488	3.34108	3.30745	2.50668
ATL1	0	0	0	0.110526	0.240586	0	0	0.0291991	0.139391	0.0992379	0.0744678	0.138821	0.0689121	0	0	0	0.304267	0.546991	0	0.36352	0.0720884	0	0	0.267836	0.0587051	0.138855	0.195839	0	0.132539	0	0.334429	0	0.217051	0	0	0	0	0	0	0	0	0.252698	0	0.184993	0.0405771	0	0.0641972	0.0739527	0
ATL2	0	0	0	0	0	0	0	0	0	0	0	0	0.322402	0	0	0	0	0	0	0	0	0	0.104169	0.107529	0	0	0	0	0	0	0	0	0	0	0	0	0	0	0	0	0	0	0	0.130208	0	0	0	0	0
ATL3	0.887646	0.0211116	0.807568	0.850054	0.652165	0.332484	1.35802	0.725613	1.03104	0.102154	0.128037	0.548569	0.156644	0.504872	0.263877	0.174803	2.33775	0.0879023	0.624663	0.0982837	0.04081	0.246628	0.179503	0.11536	0.67604	0	1.53959	1.21276	1.22146	0.121603	0.543247	0.599053	0.462236	0.707253	0.466962	0.0605998	0.634683	0.574592	0.570277	0.397972	0.836823	0.826033	0.290862	1.05692	0.925107	0.720705	1.58579	0.621666	0.473384
ATM	0.0754119	0	0.0993954	0.123975	0.0060438	0.0430256	0	0	0	0.00409586	0.0131939	0.0431892	0.546195	0.0296482	0.027302	0.0684308	0.00932052	0.0682218	0.0685739	0.0708765	0	0.133441	0.0312613	0.0654691	0.0892848	0	0	0.131173	0.0103053	0	0.161687	0.00516896	0	0	0	0	0	0	0	0.0141387	0	0.133924	0.00383841	0.132142	0.10711	0.104525	0	0.0107123	0.00620379
ATOX1	0	2.85224	0	0	0	0	0	0	0	0	0	0	0	0	0	0	0	0	0	0	0	0	0	0	0	0	0	0	0	0	0	0	0	0	2.14623	0	0	0	0	0	0	0	0	0	0	0	0	0	0
ATP11C	0	0	0	0	0	0	0	0	0	0	0	0	0	0	0	0	0	0	0	0	0	0	0	0	0	0	0	0.263602	0	0	0	0	0	0	0	0	0	0	0	0	0	0	0	0	0	0	0	0	0
ATP12A	0.0551185	0.0809573	0.124805	0	0	0	0.00564886	0.0329305	0.0838772	0	0	0	0	0	0.185121	0	0	0	0	0	0	0.101125	0	0	0	0	0	0	0.121707	0.0948074	0	0	0	0.286959	0.107924	0.0473685	0	0	0	0	0	0	0	0	0.0617944	0.0414734	0	0.0587147	0.12732
ATP13A1	1.19126	0.0815123	0	0.467049	0.320943	0.0536728	1.02847	0	2.12149	0.107052	0.0610357	0.017135	0.0192031	0.244248	0.34217	0	0.331198	0.325518	0.101399	0	0	0.131992	0.213025	0.061764	0.44342	0.377557	0.0067603	0.650595	0	0.104768	0.13097	0.235125	0.0625165	2.86465	0.267524	0.0303985	0	0.21621	0.0741717	1.2236	0.217635	0.273724	0.0217129	0.144258	0.69518	0.100042	0.169587	0.135733	0.298253
ATP1A1	6.25361	4.31059	5.20927	4.85883	5.11361	5.79484	5.79155	7.04945	8.15674	6.70143	7.69295	2.01062	1.61588	7.13907	11.5083	10.7019	5.12934	11.3442	3.18724	7.49759	7.14969	6.48839	8.19791	2.39626	5.17807	6.67702	3.07949	3.52285	7.69175	10.9979	3.50392	8.16577	6.96266	5.18872	5.43253	2.63359	10.8636	9.86269	8.45853	9.55815	3.50325	4.96298	6.94091	7.8408	6.57013	6.82909	6.40258	8.1073	7.02662
ATP1A2	0.482463	0.331973	0.34929	0.766044	0.420699	0.252494	0.600481	1.14818	0.549943	0.735468	0.997394	0.295631	0.28526	0.841808	1.65185	1.03789	0.337371	1.74967	0.471923	0.500991	0.499498	0.700851	0.939363	0.457135	0.953306	0.512899	0.66128	0.53686	0.525084	1.8362	0.389902	0.365407	0.554377	0.742552	0.474589	0.466195	0.495856	1.44935	0.603544	0.927835	0.310117	0.719786	1.03896	0.547391	0.75976	0.982996	1.01427	1.05539	0.516656
ATP1A3	1.00847	6.7512	0.696231	1.20271	0.87671	0.496594	1.01613	1.73729	0.92519	1.43002	1.83491	0.391162	0.338242	1.35197	2.7328	2.05018	1.03281	2.82068	0.710435	1.04107	0.831069	1.32289	1.50454	0.781121	1.73616	1.38702	7.77606	0.888562	1.10436	2.47774	0.868425	0.775609	0.984211	1.11588	0.85623	0.677676	1.05459	2.12274	1.02987	1.57869	0.44552	1.0517	1.26591	1.43127	1.10159	1.39097	1.48826	1.74813	1.02076
ATP1A4	0.403562	0.0873069	0.209836	0.22704	0.13037	0.114524	0.142505	0.31573	0.27909	0.277532	0.22487	0.102922	0.066629	0.134181	1.01385	0.652169	0.264433	0	0.233235	0.126109	0.15242	0.430385	0.163029	0.208873	0	0.370463	0.216536	0.316024	0.197686	0.220582	0.179965	0.15498	0.207028	0.40646	0.16822	0.0742509	0	0.743936	0	0.339409	0	0	0.119441	0.249782	0.334294	0.639482	0.529404	0.39597	0.156851
ATP1B1	0.601772	0.393785	0.640222	0.821381	0	0	0.872007	0	0.437066	0	0.312171	0.209384	0.279017	0	0	3.74815	0	2.60591	0.271323	1.59984	4.81733	0	0.184403	0.282398	0.334973	0	2.02986	0	0	4.78168	0	0	0.326187	0	0.352319	0	0.246175	1.12306	0.765225	1.48872	0	0	0.254255	0.490068	0.246596	0.802632	0.842754	0.859107	0
ATP1B3	0.994937	0.892022	0.635982	0.72841	0	1.03208	0	1.94284	0	5.18331	1.35497	0	0.634286	1.28648	3.97529	0	0.398481	2.60542	0.786643	9.64212	0.747645	3.3645	2.20932	1.07067	1.46296	2.09369	0.844009	0.597918	1.09835	1.83174	0	0.270825	0	1.34333	0	0	0.250164	2.93388	1.34382	1.60092	0.893187	1.58259	0.461647	0	4.68057	0	1.19583	5.39113	3.63444
ATP2A1	0.41813	1.86469	1.02272	2.24989	1.13498	0.328407	1.33228	0.104658	1.78158	2.00568	1.36244	0.49185	1.73105	0.704364	1.13971	1.96226	2.71778	2.87975	1.5073	1.32835	2.2338	1.99275	1.45562	1.01936	1.80902	1.97231	0.813709	1.82845	0.741033	1.54002	1.54125	1.22545	0.780376	1.32747	0.415153	0.689145	0.761033	2.30912	1.17707	0.943287	0.647162	2.19071	0.681162	5.21343	1.5113	1.9487	2.55288	2.54478	1.48358
ATP2A2	3.20501	3.95224	3.56706	8.55763	6.20519	1.98501	5.18802	2.62655	5.77206	3.69481	2.5363	2.42585	4.1735	2.47561	4.24503	5.86204	6.77661	6.46196	4.07578	4.86699	8.3576	4.94076	3.64013	4.04828	6.62122	7.07608	3.77067	6.06744	2.66223	5.0209	3.90555	5.14512	2.1996	4.5631	2.70924	1.22706	3.38567	6.94069	3.07594	3.18457	1.71609	7.1255	1.58731	9.70268	5.42287	5.00521	5.8684	8.82573	4.79147
ATP2A3	1.48711	0.369681	1.39407	1.04861	1.42555	0.228129	2.18511	0.211857	2.63925	1.00395	7.64612	0.0884544	0	0.18711	1.80056	4.10998	9.018	10.2803	6.16528	0.660241	1.31955	2.15931	1.24336	6.15404	4.30095	1.08785	2.24131	7.83764	4.33811	5.61785	2.2353	4.22893	1.256	0.09761	1.96612	0.155865	3.48213	0.662343	0.614863	2.96556	1.06897	1.72624	1.10428	12.7117	3.02803	1.19381	1.20316	1.76242	5.51984
ATP2B1	0.0405107	0.0722572	0.0641664	9.81032	0.162056	0.0995313	1.18764	5.08936	0.109548	0.128933	0.242087	0	1.1138	0	4.47011	0.110912	0	0.19259	10.3995	0	0.135929	2.48203	18.8527	0.0912789	11.0436	0.0701674	0.0918116	0.315598	4.37221	0.231782	0	4.2576	2.797	5.87937	19.5132	0	0	0.0822904	0.0466152	10.9865	5.06785	16.0183	1.76359	0.24027	0.15533	0.252488	0.168645	0	8.44999
ATP2B2	0	0	0	0.241071	0	0	1.04836	0	0.0571111	0	0	0	0.413571	0	0	0	0	0	0	0	0	0.0359163	0.0672994	0	0	0	0	0.193433	0	0	0	0	0	0.0407495	0	0	0	0	0	0	0.0491489	0.158033	0	0.039011	0	0	0.151614	0	0
ATP2B3	0	0.156685	0.02554	0.279172	0.048179	0.0418722	1.15405	0.0496378	0.0567226	0.0741815	0.0244332	0	0.462203	0	0.0743821	0	0	0	0.113999	0	0	0.0188517	0.0452274	0.0477828	0.00130467	0	0	0.222	0	0	0	0.0639467	0	0.0440449	0	0	0	0.079963	0.0272857	0.0518257	0.0531235	0.188885	0	0.0421657	0	0	0.163875	0	0
ATP2B4	0.303314	0.0649423	0.0760831	8.89977	0.15194	0.358781	1.08012	4.85181	0.137034	0.0903193	0.113521	0.144982	0.427503	0.0318823	4.26211	0	0.0241859	0	9.38063	0	0.0538206	2.14002	16.5991	0.0576202	10.0458	0.0394408	0.0968499	0.251408	3.98506	0	0	3.97981	3.28804	5.72208	18.1025	0.562109	9.70796	0.64966	0.224711	9.96361	4.87721	14.8659	1.5196	0.474116	0.574912	0.169246	0.151572	12.095	7.59456
ATP2C1	0.209199	0	0	0	0	0.0656972	0	0	0.442877	0.415959	0	0	0	0	0	0	0	0.0830787	0.162549	0.295573	0.357782	0.467905	0	0	0.467134	0.346723	0	0	0	0	0	0	0	0	0.119877	0	0	0	0	0	0	0	0	0	0	0.17679	0.605074	0.21446	0
ATP4A	0.0561392	0.0947131	0.143801	0.122929	0.131834	0.0745954	0.098808	0.154194	0.212125	0.18145	0	0.0920937	0	0	0.274397	0	0	0	0	0.0798675	0.0936132	0.102998	0	0.0603478	0	0.0524284	0	0	0.162093	0.123537	0.0841752	0.131378	0	0.357133	0.153351	0.124825	0.151655	0.392947	0.145419	0.289976	0	0	0.0985947	0.101539	0.154168	0.0845496	0.136961	0.0886613	0.183029
ATP5A1	55.741	44.1543	43.3834	77.0956	43.5557	34.2025	41.4948	37.3358	49.3534	56.8489	51.103	25.5107	33.9271	38.5756	45.1712	59.5421	189.459	97.1771	43.5685	64.7524	66.7151	53.8666	57.6791	38.1982	39.6843	49.9783	38.5317	50.6277	49.764	80.1967	40.3049	55.0953	41.3148	54.5432	69.9277	26.0729	77.8604	56.832	41.2137	57.1489	34.7694	35.5152	36.2945	79.633	65.7288	61.561	74.637	58.1911	71.8143
ATP5B	67.4135	36.7984	47.7998	88.8778	61.3052	40.2754	64.1514	48.9498	78.4257	51.1977	71.9583	28.6941	60.3757	48.5609	56.5818	63.3816	255.225	100.389	75.0012	75.0207	50.9471	90.2946	85.9035	52.2603	64.8836	65.1887	55.8038	95.756	56.9208	97.1187	42.1123	62.5413	45.4815	86.3443	83.5404	23.0329	105.752	47.8225	54.627	60.4756	41.4413	46.1807	41.8743	63.2255	75.5246	85.16	81.0074	86.5781	61.5715
ATP5C1	1.8279	1.08594	1.27787	8.47444	1.19239	1.03071	2.83515	31.4747	1.22116	5.91937	2.84198	4.46	10.4953	4.3732	7.15748	3.81484	9.8516	1.87996	5.56234	20.2262	5.93142	21.916	5.70002	6.03513	1.50094	11.7188	6.09087	4.52651	1.72937	4.57429	3.02804	3.95842	2.66005	3.02206	4.98679	4.49822	2.82166	4.95504	4.50482	1.28902	29.965	7.24323	5.79411	20.1694	0.987372	5.38768	7.9023	64.6685	5.29798
ATP5D	7.54211	3.99067	3.67167	9.80095	5.63897	3.92101	3.99324	1.67246	7.32687	4.70015	4.13534	4.98361	5.6375	6.64954	3.15619	5.62324	13.0322	7.39448	0	4.19914	5.10063	4.4679	9.66997	5.44941	7.92446	2.96612	5.48041	8.9022	5.45163	2.60558	1.6657	1.87851	1.41033	4.43724	8.93701	2.85158	17.6338	4.95354	8.70086	7.73082	5.24692	0	0	5.4122	8.54114	4.99651	6.78276	8.89784	2.91715
ATP5E	0	3.03764	2.54536	0	0	0	4.20481	0	0	0	6.21889	0	6.21529	4.98948	0	0	3.80715	0	5.18858	0	0	0	0	0	0	4.21514	4.6091	5.91175	0	0	0	0	0	0	0	0	4.80735	0	3.52807	5.89313	0	4.09077	2.06123	0	0	0	0	0	9.81762
ATP5F1	2.25024	0.635195	1.00055	4.35823	3.29676	0.258333	3.66283	1.11863	2.38635	3.65567	1.47655	4.10839	3.58419	1.81873	4.69085	3.05961	3.93068	7.07976	2.28567	3.50033	1.82642	4.62348	3.70889	2.54576	5.50971	3.08467	1.57058	3.89595	6.24711	4.68986	0.602131	2.27444	0	4.93046	1.19699	0	1.37732	2.31312	2.86365	1.33014	2.79223	1.4158	0.304963	4.33951	6.45191	4.81558	6.05723	3.23139	1.2237
ATP5H	32.3481	21.226	0	30.5668	28.1436	35.007	15.5995	36.9592	44.6732	0	18.322	18.0079	24.3478	66.1619	0	5.09508	21.5789	37.8843	35.1137	18.3459	0	42.2163	47.7211	32.7194	17.0976	0	31.5303	59.1027	53.6376	0	0	2.87582	1.9877	0	31.9998	16.4497	122.505	2.85922	0	13.6741	3.09902	16.5854	21.9226	19.8488	34.8362	60.1661	65.6313	18.9559	23.031
ATP5I	0	0	0	5.31587	0	0	0	0	0	0	0	0	0	3.99722	0	13.3376	0	11.423	0	0	0	10.5148	22.9097	0	8.12609	6.65327	0	20.6749	0	0	0	0	0	11.5621	0	0	0	0	0	0	8.29888	0	0	1.42097	0	0	0	0	0
ATP5J	0	0	0	7.13657	0	2.32143	0	0	0	0.582002	0	3.12451	2.82116	0	0	0	1.97673	7.30917	0	5.96969	4.81843	5.26696	4.06992	4.51502	1.26458	0.836665	0	0	4.6005	5.73106	3.10318	0	0.979576	0	0	2.28262	0	0	0.254159	8.12453	0.731895	0	0.113538	6.74822	1.88071	0	0	2.15959	0
ATP5J2-PTCD1	0	0	0	0.448901	0.41328	0	0	0	0	0	0.114066	0	0.339924	0	0	0	0	0	0	0.0275213	0	0	0	0	0	0	0	0	0	0	0	0	0	0	0	0	0	0.220073	0	0	0	0	0	0	0	0	0	0	0
ATP5L	0	0	0	2.77612	2.50765	3.18629	2.54018	1.48912	3.54712	1.20521	0	0	0	0	0	0	0	7.02502	0	4.5024	1.32193	9.36391	4.99648	0	5.21414	4.48652	0	5.3421	0	0	1.04955	0	0.947699	0	1.70765	0	0	0	1.31819	0	1.23101	0	0	0	0	1.59257	4.86216	0	2.57455
ATP5O	15.4921	10.6397	8.0108	6.20252	3.02203	14.446	3.93461	5.8126	12.3668	6.25292	5.91656	8.42241	7.30475	5.84074	10.0154	4.46481	17.6694	8.78691	11.8913	9.04471	18.0069	10.886	6.04941	8.76287	10.844	8.41202	15.752	13.5543	16.2933	7.89041	6.27426	8.86178	1.83238	8.33953	19.9346	8.42732	17.5152	5.60781	11.6377	5.47256	4.23085	10.3679	5.77392	14.596	5.19161	18.0315	8.98266	21.6179	4.90963
ATP5S	0	0.0370907	4.22239	0	0	0.0378047	0	0	0	0	0	0	0	0	0	0	0	0	0	0	0.045198	0.0382681	0	0	0	0	0	0	0.0395012	0	0	0	0	0	0.0854418	0	0	0	0.0368059	0	0	0	0	0	0	0	0	0	0
ATP6	1.12098	0.323567	0.308456	1.49334	0	0	0	0	0	0	0	0	0	0	0	0	0	1.12393	1.60461	0	0	1.27788	0	0.810078	0	0	0.611278	1.2413	1.30036	0	0	0.802874	0	0	0.486497	0	1.1319	0.811388	0.721545	0.387031	0.431443	0.372269	0	1.27533	0	0	0	0	0
ATP6AP1	0.206413	0	0.0220249	0.614272	0.457776	0.255698	0	0	1.12095	0.958034	0	0	0	0	0	0.428472	0	0	0.522612	0.189837	0	0	0	0	0.913756	0.731687	0.175515	0	0	0	0	0	0	0	0	0	0	0	0	0	0	0	0	0.124426	0	0	0	0.683012	0.417252
ATP6AP2	0	0	2.8138	0.213491	0	0	0	0	1.31979	0	0	0	0	0	0	0.178174	0	0	0	0.531731	0	0.416437	0	0	2.81224	2.69342	0	0	0	0	0	0	0	0	0	0	0	0	0	0	0	0	0	3.71284	0	0	0	0	0
ATP6V0A1	0.27404	0.327249	0.341225	1.30535	0.275607	0.110043	0.431371	0.671572	0.227351	0.373317	0.597254	0.600551	0	0.721011	0.373821	0.389902	0.973337	0.926845	0.937528	0.639075	0.276816	0.262888	1.29443	0.810882	1.00446	0.156836	0.765623	0.363	0.177501	1.00279	0.353368	0.311645	0.0161113	0.198024	0.183671	0.643805	0.432377	0.793298	0.241972	2.18076	0.397389	1.36623	0.261044	0.906563	0.449803	0.503274	0.308164	0.819529	0.261479
ATP6V0A2	0	0	0	0	0	0	0	0	0	0	0	0	0	0	0	0.755508	0.0707432	0	0	0	0	0	0	0	0.272651	0	0	0	0	0	0	0	0	0	0	0	0	0	0	0	0	0	0	0	0	0	0	0	0
ATP6V0D1	0.988888	0.579678	0.583865	0.869341	0	0	0	0	0.954751	0	0	0.40177	0	0	0	0.250911	1.39609	1.78448	0.632207	0	0	1.11656	0.696915	1.11255	0.748169	0	0.274284	0.774006	0	0	0	0	0	0	0.941653	0.903606	0	0	0.953128	1.10823	0.69781	0.607482	0	1.52267	0	1.3166	1.5283	0.971045	1.0444
ATP6V1A	6.73467	4.35697	3.54685	9.98598	5.46297	5.58987	7.58804	4.85133	6.43348	5.02074	6.08036	2.71612	3.60303	5.31713	3.73651	4.9786	3.18027	8.80175	6.69224	5.86377	3.98863	11.5898	7.54052	5.03291	14.4916	7.8633	7.74151	4.71607	7.00424	10.3756	7.93035	6.6911	7.20615	8.75053	8.00994	1.65517	5.54514	9.2488	5.2824	5.97237	5.00006	8.467	1.22898	8.96655	9.15428	7.20175	8.42111	8.43939	6.56991
ATP6V1B1	1.79031	0.874128	1.38725	2.98264	1.24766	0.848572	1.76181	0.430457	1.99737	1.33378	1.15103	0.744907	0	0.483304	0.410465	1.0176	1.13503	1.63876	1.71068	1.55333	1.31337	0.961685	0	1.7981	1.60909	1.19638	2.53911	0	1.35455	1.22224	1.79223	1.47635	0.420427	0.373122	2.12456	0.667058	0	2.44251	1.1252	2.36604	1.00977	1.801	0.681129	2.93193	1.2612	1.25713	2.8452	1.58498	1.31638
ATP6V1B2	4.40506	2.6363	2.80607	9.91213	4.83332	1.76161	5.89779	1.92205	4.12615	3.08561	5.46278	2.48976	2.6172	1.80757	2.55673	4.73009	5.46735	9.4625	4.04154	5.50494	6.21357	5.75807	3.97305	5.48446	6.56629	4.15521	7.80168	1.97144	3.99608	4.08891	6.26285	3.75573	3.01997	3.52045	4.7324	1.23924	2.60783	7.95793	2.51824	4.24382	2.40006	8.72399	0.853976	7.06441	6.57302	3.57501	8.4171	10.9486	4.01617
ATP6V1C1	0.340679	0	0.527224	1.82875	0.104491	0.333134	2.4549	0.542288	0.635033	1.6161	1.80187	0.0650638	1.91413	0.12037	1.67857	1.50133	3.00049	3.33869	1.27239	1.08406	1.1288	2.05226	1.32528	0	1.54126	0.910626	0.615528	0.521137	0.104243	1.0541	0.0813641	0.0727503	0.702908	0.549422	0	1.28526	0	4.8438	0.647024	0	0	2.6467	0.180928	4.18087	1.1476	3.65958	0.779154	3.9261	0.87755
ATP6V1D	4.68302	0.763555	1.26686	6.26278	2.13887	0.773584	3.86842	0.343293	4.45267	1.70202	2.61267	0.900095	0.921769	0.65128	0.669824	1.03662	2.05684	1.88023	4.43979	3.58359	1.08395	3.39504	3.2548	2.79523	4.02885	1.60184	5.88067	1.04904	2.4147	1.6073	2.09788	4.9249	1.47212	1.15266	9.18067	1.09758	1.38871	2.39181	1.02834	1.91367	1.15255	1.56015	0.290614	5.39038	2.56982	2.1934	3.216	1.78686	1.98546
ATP6V1E1	2.88098	1.06343	4.17684	5.86862	4.33128	2.34785	5.21788	1.55065	6.67955	3.70947	6.606	1.79333	0.808928	1.39463	4.93914	1.09429	2.31119	5.10258	2.74917	6.61332	4.68949	5.76554	1.35538	4.11846	2.46018	1.85618	5.05458	1.41622	5.09289	4.9605	5.73319	3.54944	2.22921	1.05561	4.97047	2.10761	2.84766	5.05568	1.88178	3.88789	6.92527	4.5093	0.590339	5.38542	4.29601	3.98327	4.15871	3.64323	1.90431
ATP6V1F	0.686786	0.893866	0	1.77888	1.44144	0	1.87986	0	0	0.819701	1.83038	0.465311	0	0.390268	0	0	1.61491	1.10853	0	1.89705	1.94865	2.0764	0	0.968703	0	0	1.81999	0	0	1.75443	0	1.4436	0.598197	0	2.01425	0	1.91608	0	0.298723	0	0	1.04188	0	0	1.50253	1.34313	1.49011	1.08074	0.33783
ATP6V1G1	0.56229	0.750136	1.42133	3.63792	0.86818	0.549944	8.4072	7.29113	3.04206	0	0	0.714194	3.0333	1.37354	4.747	0.163377	0	0.348056	8.60393	2.54121	0.335014	3.15209	0.715237	2.49526	0.750288	0.592709	2.49571	1.63583	0	3.21472	0.357463	3.25696	0	0.324074	1.98249	1.12342	2.74958	5.61643	0	1.10059	2.37953	4.45162	0.365422	2.92411	2.3096	1.02279	0.593243	0.447235	2.21501
ATP6V1G2	0	0	0	0	0	0	0	0	0	0	0	0	0	0	0	0	0	0	0	0	0	0	0	0.64902	0	0	0	0	0	0	0	0	0	0	0	0	0	0	0	0	0	0	0	0	0	0	0	0	0
ATP6V1H	0.265723	0.0993433	0.430962	1.15343	1.0229	0.21943	0.550009	0	0	0.647986	0	0.58463	0.137183	0	0	0	0	0.181843	0.360099	0.701212	0.210651	0.451426	0.140553	0.309848	0.330921	0.94008	1.53185	0.0476317	0.404062	0.446175	0.475467	0.062574	0.383852	0.565552	0.620914	0	2.91053	0.514342	0.18023	0	0.223347	0.527121	0	0.650268	0.374059	0.257412	0.269251	0.627145	0.407851
ATP8A1	0	0.0478253	0	0.126016	0	0	0	0	0	0	0	0	0	0	0	0	0	0.334366	0	0	0	0	0	0	0	0	0	0	0	0.139516	0	0	0	0	0	0	0	0	0	0	0	0	0	0	0	0	0	0	0
ATP8A2	0	0	0	0	0	0	0	0	0	0	0	0	0	0	0	0	0	0	0	0	0	0	0	0	0	0	0	0	0	0	0	0	0	0	0	0	0	0	0	0	0	0	0	0	0	0	0	0	0
ATP8B1	0	0	0	0	0	0	0	0	0	0	0	0	0	0	0	0	0	0	0.334187	0	0	0	0	0	0.0751631	0	0	0	0	0	0	0	0	0	0	0	0	0	0	0	0	0	0	0	0	0	0	0	0.29583
ATP9A	0.0322593	0	0.0465987	0	0	0.0109861	0	0.015078	0.0103038	0	0.0228512	0	0	0	0	0	0.0569844	0.134143	0	0.0415074	0	0	0	0.0140151	0	0	0	0.00914452	0.0324783	0	0	0	0	0	0	0	0	0	0	0	0	0.0313342	0	0.0454182	0	0	0	0.0262894	0
ATP9B	0.0934934	0	0	0	0	0	0	0	0	0	0	0	0	0	0	0	0	0	0	0	0	0	0	0	0	0	0	0	0	0	0	0	0	0	0	0	0	0	0	0	0	0	0	0	0	0	0	0	0
ATPAF1	0	0	0	0	0	0	0	0	0	0	0	0	0	0	0	0	0	0	0.719365	0	0	0	0	0	0	0	0	0	0	0	0	0	0	0	0	0	0	0	0	0	0	0	0	0	0	0	0	0	0
ATPAF2	0	0.46339	0	0	1.27362	0.27734	0.723514	0	0.757079	0	0	1.69481	0	0	1.47816	0.103884	2.01576	0	1.01306	0	0	1.2072	0	0	2.29553	0.921461	0	0.110074	0.0780843	0	0	0	0	0	0	0.0579462	0	0	0	0	0	0	0	0.469614	0	2.35439	0	0	0
ATRX	9.89083	0	0	0.00624716	0.0238609	0.245555	0.0272218	0	0.00456808	0.0637894	0	0.0113603	6.24513	0	0.0156598	0.0108415	0.0348283	0	0.00650297	0	1.83885	0.0036446	0	0.0486469	0	0	0.027159	0.0211216	0	0	0	0	0.00950271	0.0628872	0	0	0	0	0	0	0	0	0.0100011	0	0	0.0683698	0.000863722	0	0
ATXN10	0.836629	0.138724	1.68321	1.86483	1.11138	0.606752	0.823873	0.683961	0.146809	2.92333	5.6148	1.49282	0.705764	0.775648	3.71341	1.91012	2.61586	1.91883	0.680461	0.28192	5.17042	1.333	11.3775	2.49002	1.49603	0.305266	1.81171	3.53848	0.521081	1.56053	2.81205	0.891774	0	0.486385	0.576909	1.04138	0.993618	5.24041	0.200203	0.205803	1.88017	6.33627	0	0.525522	1.70088	0.734738	2.29494	1.74555	0.547854
ATXN2	0	0	0	0	0	0	0	0	0	0	0	0	0.0950573	0	0	0	0	0	0	0	0	0	0.0256949	0	0	0	0	0	0	0	0	0	0	0	0	0	0	0	0	0	0	0	0	0.331843	0	0	0	0	0
ATXN2L	0	0.604276	2.21591	1.91696	8.51519	0.783037	0.129543	0	0.507313	0.737314	1.46505	0.574279	0.848987	0	0.697238	0.90707	0.273486	1.31612	0.565984	1.49659	0.475105	0.94919	1.03738	0.102893	0.642634	2.13129	0.179553	0	2.79029	1.40535	0.584565	7.20902	0.0674934	0.950038	0.540401	0	0.809985	0.883417	5.29915	0.168527	0	1.24422	0	0.153718	1.02222	0.912738	1.04066	0.419318	0
ATXN3	0	0	0	0	0	0	0	0	0	0	0	0	0	0	0	0	0	0	0	0	0	0.13253	0	0	0	0.0960366	0	0.479409	0	0	0	0	0	0	0	0	0	0	0	0	0	0	0	0	0.740306	0	0	0	0
ATXN7L3B	3.23511	0	0	0	0	0	0	0	0	0	0	0	0.337059	0	0	0	0	3.92598	1.15064	0	0	0.594099	0	1.23321	0	0	2.41124	0	0	0	0	0	0	0	0	0	0	0	5.54847	0	0	0	0	0	0	0	0	0	0
AUH	0	0	0	0	0	0	0	0	0	0	0.338096	0	0	0	0	0	1.24054	0	0	0	0	0	0	0	0	0	0	0	0	0	0	0	0	0	0	0	0	0	0	0	0	0	0	0	0	0	0	0	0
AUP1	0	0.134956	0.126402	1.09417	0	0.354211	0.489967	0	0	0.976148	0	0	0.467857	0	0	0	0	0.280728	0	0	0.692712	0	3.3523	0	1.63067	0.318702	0.262011	0.562596	0.475203	0.206783	0.463662	0.546183	0.226682	0.901882	0.540677	0	0.290298	0.836625	0.266945	0.58247	0	0.825929	0	0	0.51778	0.421411	0.400431	0.851153	0
AURKA	0	0	0	0	0	0	0	0	0	0	0	0	0	0	0	0	0	0	0	0	0	0	0.777543	0	0	0	0	0	0	0	0	0	0	0	0	0	0	0	0	0	0	0	0	0	0	0	0	0	0
AURKB	0	0.173463	0.138036	0	0.114272	0.121418	0	0	0	0.12917	0	0	0.106204	0	0	0	0	0	0	0	0	0	0	0	0.0695463	0	0	0	0	0	0	0	0	0	0	0	0	0	0	0	0	0	0	0	0	0	0	0	0
AVIL	0	0	0	0	0	8.14705	0	0	0	0	0	0	0	0	0	0	0	0	0	0	0	0	0	0	0	0	0	6.03964	0	0	0	0	0	0	0	0	0	3.30599	0	0	0	0	0	0.323978	0	0	0.101689	0	0
AVL9	0	0	0	1.06905	0	0	0.986565	0.879153	0	0.385161	0.0181636	0.023889	0	0.0173037	0	1.40982	0.702736	0.242205	0.144974	0.396239	0	0.698346	0	0.331148	0	0	0	0.0347678	0	0.180656	0	0	0	0.0721844	0	0	0	0	0	0	0	0.15237	0	1.12953	0.0971348	0	0	0	1.916
AVP	0	0	0	0	0	0	0	0	0	0	0	0	0	0	0	0	0	0	0	0	0	0	0	0	0	0	0	0	0	0	0	0	0	0	0	0	0	0	0	0	0	0	0	0	0	0	0	0	0
AZGP1	0.901825	0.332331	1.41456	2.34107	0.271986	0.279741	1.06615	0	1.53709	0	0	0	3.76283	0.413723	0.698034	0	0.151176	5.75715	0.193369	0	0.277296	0.58938	0.598539	1.24685	0.290036	0.545881	0.683411	1.30743	10.7495	0	0.986239	17.6874	1.01196	0.61847	1.95922	0.0800512	9.95141	2.3356	0.654852	0.643109	1.71949	0.597877	4.97245	1.6288	0.394523	0	2.13266	1.2646	0.189184
AZI1	0	0	0	0	0	0	1.37786	0	0.430788	0.130398	0	0	0.899164	0	0	0	0	0	0.570004	0	0	0	0	0.0421714	0	0.0585359	0	0	0	0	0	0	0	0	0	0	0	0	0	0	0	0	0	0.525441	0	0	0	0	0
AZU1	4.63542	4.09415	0	3.15378	0	0	0	0	0	0	0	0	0	0	0	0	0	0	0	0	0	0	5.01046	0	0.236215	0.76698	0	0	4.90248	0	2.44239	0	0	0	9.04403	0	7.59809	5.1555	0	3.36487	3.40461	0	0	0	0	0	0	0	0
B2M	24.0049	9.65351	4.74338	25.2772	0	10.317	40.0935	21.9628	47.0666	6.05322	0	0	14.118	19.2171	24.0706	9.20978	14.1495	23.2164	0	4.5817	37.9639	21.1024	36.1458	12.1443	30.5142	23.7246	6.6403	30.0416	7.8255	14.9299	15.3235	26.2685	12.9929	46.5573	29.8868	15.8754	29.0662	0	13.8557	10.2739	57.5293	38.5535	7.44873	64.2322	95.7574	64.9415	81.8866	45.3186	21.6591
B3GALT6	0	0	0	0	0	0	0	0	0	3.66591	0	5.08603	0	1.03635	0	0	9.45913	8.34301	0	0	0	0	0	3.17649	0	0	0	0	4.65819	2.67614	0	0	1.23384	4.78289	0	0	0	0	5.81803	0	0.640767	0	0.098202	0	0	10.4274	0	10.295	0
B3GALTL	0	0	0	0	0	0	0	0	0	0	0	0	0	0	0	0	0	0	0	0	0	0	0	0	0	0	0	0	0	0	0	0	0	0	0	0	0	0	0	0	0	0	0	0	0	0	0	0	0
B3GAT3	0.290843	0.441307	0.317291	1.2588	0.140433	7.76835	0	0	0.731566	0.566693	0.403896	0.0504211	0.176478	0.116312	0.966562	0.324953	1.07198	0	0.904578	0	0.851361	1.34242	0.499189	0.20209	0	0.116608	0.694759	0.51672	0.191079	0.636494	0	0	0.138575	0	0	0.0817872	0	2.47963	0	0	0	0.149625	0	0.533247	0.482112	0.270012	0	0	1.55796
B3GNT1	0	0	0	0	0	0	0	0	0	0	0	0	0	0	0	0	0	0.215584	0	0	0	0	0	0	0	0	0	0	0	0	0	0	0	0	0	0	0	0	0	0	0	0	0	0	0	0	0	0	0
B3GNT8	0	0	0	0	0	0	0	0	0	0	0	0	0	0	0	0	0	0	0	0.0127097	0	0	0	0	0	0	0	0	0	0	0	0	0	0	0	0	0	0	0	0	0	0	0	0	0	0	0	0	0
B4GALT1	0	0.057815	0	0.0369966	0.0426626	0	0	0	0.0906531	0	0.0276878	0	0	0	0	0.0415887	0	0.238808	0.163495	0.062805	0	0	0	0	0.163705	0	0	0	0.0738188	0.122269	0.10941	0.0298164	0	0	0.096077	0	0.154707	0.0342539	0.0513808	0.051336	0	0	0	0	0	0.0827348	0.0204998	0.0355889	0
B4GALT4	0	0	0	0	0	0	0	0	0	0	0	0	0	0	2.15015	0	0	0	0	0	0	0	0	0	0	0	0	0	0	0	0	0	0	0	0	0	0	0	0	0	0	0	0	0	0	0	0	0	0
B4GALT7	0	0	0	0	0	0	0	0	0	0	0	0	0	0	0	0	0.0340557	0	0	0	0	0	0	0	0	0	0	0	0	0	0	0	0	0	0	0	0	0	0	0	0	0	0	0	0	0	0	0	0
BABAM1	0	0	0	0.0870758	0	0	0	0	0	0	0	0	0	0	0	0	0	0	0	0	0	0	0	0	0	0	0	0	0	0	0	0	0	0	0	0	0	0	0	0	0	0	0	0	0	0	0	0	0
BAG2	0	0.52864	0.415158	0.261455	0.272534	0.15561	0	0	0.346998	0.402032	0.589983	0.102995	1.12505	0.252703	0.613444	0	0.20128	0	0	0.336714	0.140087	0	6.48981	0.305186	0.403573	0.469636	0.713324	8.05472	0.842567	0	0	0.213715	0.673944	0.327039	0.309487	0.183103	0.261728	3.43596	1.42619	0	0	0	0.100198	1.67679	0.254595	0	0.457891	0.623172	0.276796
BAG3	0	0.025983	0	7.92439	0	0	0	0	0	0	0	0	0	5.30556	2.90355	0	0	0	0	0	0.0965852	0	7.38149	0	0	0.33626	0	2.85906	0	0	0	0.208466	0	0.62903	3.84659	0.973559	0.11414	0.296293	0.0618139	0.0257947	0	0.492504	0	0	0.254214	0.438838	0.648588	0.236898	0
BAG4	0	0	0	0	0	0	0	0	0	0	0	0	0.235904	0	0	0	0	0	0	0	0	0	0	0	0	0	0	0	0	0	0	0	0	0	0	0	0	0	0	0	0	0	0	0	0	0	0	0	0
BAG5	0.519024	0.03069	0.430078	0.787072	0.372643	0	0.306092	0.296124	0.135639	0.289644	0.0300244	0.376506	0.0671183	0	0.179377	0.30612	0.251123	0.181577	0	0.0468341	1.13666	0.457412	0	0.56325	0.160676	0.234831	0.545736	0	0	0	0.320199	0.0251484	0.455981	0	0	0.122195	0	0.297839	0	0	0	0.382378	0	0.106452	0.315793	0.294325	0.313796	0	0
BAG6	1.4699	0.995275	0.726173	1.67232	0.969628	0.795848	0.616489	0.939412	0.947512	2.54493	1.38564	0.975917	1.26497	0.184199	0.610486	1.10619	2.04272	2.05368	2.16783	0.609095	1.13019	1.0234	42.0935	1.3441	0.825118	0.83215	1.14095	1.30339	0.948774	0.628561	0.767836	0.784126	0.865286	1.12039	0.931693	0.405757	0.453691	1.55679	0.555529	1.85237	0.437449	1.12104	0.222612	2.09182	0.746626	0.840626	0.680461	0.887171	1.16713
BAIAP2	0	0	0	0	0	0	0	0	0	0	0	0	0.28968	0	0	0	0.0829626	0	0	0	0	0	0	0	0	0	0	0	0	0	0	0	0	0	0	0	0	0	0	0	0	0	0	0	0	0	0	0	0
BAIAP2L1	0	0	0	0	0	0.0406134	0	0	0	0	0.154166	0	0	0	0	0	0	0.203128	0.390888	0	0	0.083749	0	0	0	0.0234205	0.0416603	0	0.0276845	0	0.237283	0	0	0	0	0	0	0.0923421	0	0.21778	0	0.0113365	0	0	0	0	0	0	0.0895702
BAK1	0	0.303253	0	5.53348	0.105268	0.725411	0	0	0	0	0.748438	0	0.363518	0	0	0.973412	0	0.144682	0	0.717779	0	0.870503	0.0374295	0	0.821177	0	0	0.0956508	0.976624	0	0	0	0	0.937964	0	0	0	0.415971	0.870678	4.60285	8.50939	0	0	0.687712	0.118684	0	0.457724	0	0.0352584
BANF1	13.486	9.30486	11.551	6.61287	14.256	14.7723	12.3203	29.9332	21.3556	8.02939	19.6808	21.9341	6.78562	37.2248	25.1253	12.2326	30.3886	17.3335	16.3244	8.37714	8.17697	22.212	16.1722	20.8408	20.3421	5.50422	21.2244	18.4325	14.8063	16.0709	15.5252	5.45706	7.88146	13.903	6.44471	5.56223	7.49649	23.3523	10.0237	10.8808	17.3438	11.457	3.49769	12.076	15.9369	22.0578	15.8072	7.99007	10.3091
BASP1	7.10905	0	4.85082	9.93366	3.07707	4.2841	0.509823	0	2.62373	2.89165	2.71923	3.44309	11.7973	0	0.38817	7.23226	13.525	5.4837	1.72885	7.28956	0.919509	0	1.01534	5.13728	3.33251	2.54399	8.61216	9.41717	2.35245	1.69812	4.16921	6.83753	1.75677	6.97476	0	0.587269	1.41925	1.69929	0.723064	0	6.44085	7.14395	0.568853	0.629358	1.83011	5.85133	0	0.578093	7.4664
BAX	7.45698	5.74591	5.92813	9.08098	6.73817	1.93394	8.89481	3.38218	12.5406	5.92014	12.0838	3.27815	1.85221	9.96177	11.125	11.0238	8.5087	18.4113	9.26631	7.25952	9.13113	8.98515	6.81984	4.39714	10.6949	3.15811	7.38906	4.81551	6.80351	12.0559	7.93126	18.7879	5.84322	13.0246	4.07525	1.8645	14.8413	7.86658	3.44506	6.72652	2.73052	4.4457	7.79064	6.66518	11.4572	2.92125	9.283	19.5179	2.5
BAZ1A	0	0.0193603	0	0	0.0488665	0	0.0972302	0	0	0	0	0.547409	0.860491	0	0	0	0	0	0	0	0	0.170775	0	0.180653	0	0	0	0.722517	0	0	0	0	0	0	0	0.0489555	0	0	0	0	0	0	0	0	0	0	0.0463775	0	0
BAZ1B	0.932431	0.900997	0.433179	0.744862	1.2944	0.175842	0.242261	0.481231	0.178672	0.487685	0.530948	0.503966	0.374233	0.216312	0.831014	0.428111	0.87448	0.630236	0.344622	0.404447	0.308855	0.581479	0.308305	0.659191	0.480275	0.543623	0.518007	0.532643	0.112357	0.728716	0.276916	0.477492	0.448303	0.445611	0.10712	0.445356	0.232216	0	0.443921	0.527084	0.418222	0.789699	0	0.223839	0.235445	0.306678	0.805248	0.281993	0.434666
BAZ2A	0	0	0	0.0118166	0	0	0	0	0	0	0	0	0	0	0	0	0	0	0	0	0	0	0	0.0419393	0	0	0	0	0.0408078	0.0114167	0	0	0	0	0	0	0	0	0	0	0	0	0	0.224115	0	0	0	0	0
BBS1	0	0	0	0	0	0	0	0	0	0	0	0	0	0	0.147008	0	0.208096	0	0	0	0	0	0	0	0	0	0	0	0	0	0	0	0	0	0	0	0	0	0	0	0	0	0	0	0	0	0	0	0
BBS5	0	0	0	0	0	0	0	0	0	0	0	0	0	0	0	0	0.226866	0	0	0	0	0	0	0	0	0	0	0	0	0	0	0	0	0	0	0	0	0	0	0	0	0	0	0	0	0	0	0	0
BBS7	0	0	0	0.00461591	0	0	0	0	0	0	0	0	0	0	0	0	0	0	0	0	0	0	0	0	0	0	0	0	0	0	0	0	0	0	0	0	0	0	0	0	0	0	0	0	0	0	0	0	0
BCAM	0.471491	1.83406	2.03528	0.144879	0.834026	0.75612	2.65147	0.806097	4.26448	1.13715	0.840408	0.182505	0	10.7346	0	1.76259	4.59745	4.01411	1.29329	1.89527	11.0421	0.736701	0.537834	0.771143	1.38309	0.682625	1.86244	1.38547	2.29407	0.19573	0	3.52706	4.36108	3.61161	1.65454	0.916601	4.05276	1.42772	1.68067	1.22512	0.853474	0	0.321192	7.29517	0.564311	0.45472	2.10135	3.52173	1.70779
BCAP31	3.29532	1.23769	19.7278	4.09368	1.15343	10.8211	3.16691	2.09111	3.27399	0.944043	4.53967	3.25131	4.84536	5.65887	0.620894	2.02929	19.6996	1.71424	2.03868	0	38.0181	0.434235	8.54864	3.95527	6.19981	6.23183	1.04755	4.72182	13.6341	4.04714	2.22679	2.7254	1.71024	4.72896	1.50011	0.378326	0	7.52186	1.21248	9.85498	5.67421	2.12331	4.5872	2.73461	44.4574	1.71148	7.21069	1.87059	2.87775
BCAR1	0	0	0	0.00510669	0	0	0	0	0	0	0	0	0	0	0	0	0	0	0.169608	0	0	0	0	0	0	0	0	0	0	0	0	0	0	0	0	0	0	0	0	0	0	0	0	0	0	0	0	0	0
BCAS2	0	5.66814	2.47463	1.86456	2.12721	6.37632	2.13107	0	1.80628	5.6568	6.95157	0.801433	8.31039	2.64876	6.10191	2.14731	1.23242	1.50256	7.63373	1.936	7.53814	2.29219	1.81911	1.20808	7.12439	1.25394	2.52312	2.31231	4.25337	2.66499	1.1498	2.04116	0.734394	3.20523	1.88185	3.00373	0	2.5742	1.65206	0	3.36248	0.638452	0.930436	1.62223	1.46754	4.79229	1.54488	3.55164	5.98867
BCAT1	0	0	0	0	0	0	0	0	0	1.04701	0	0	3.52822	0	0	0	0	0	0	0	0	1.30913	2.20201	0	0	0	0	0	0	0	0	0	0	0	0	0	0	0	0	0	0	0	0	0	0	0	0	0	0
BCAT2	0.152354	2.01785	1.26851	0.173071	0.0893461	0.295722	0.125436	0	0	0	0	0	0	0.197104	0	0.173699	1.73955	1.91953	0.325303	0.582876	0	1.21118	0.392102	0.0628666	0.335114	0.961791	0.402752	1.96929	0	0.820075	0.676708	0.324367	0	0	0.24352	0	0	0	0.300574	0	0	0	0	0.369592	0.475857	0	0.346735	1.90691	0.740438
BCCIP	0.15538	0.638387	0	0	0.553479	0	0	0	0	0	0	0	0.870603	1.67571	0.512066	0	0	0.349114	0.446561	1.85281	0	0.596912	1.18027	0.399224	0.213443	0.932038	0.49715	0	0.544514	0	0	0.670351	0	0	0	0	0	0	0.513931	0	0.104384	0	0	0	0.0937944	0.079965	0	0	0
BCKDHA	0.0356148	0	1.6482	0	0	10.1628	1.94205	2.44758	0.621663	0.522181	0.252306	0	0	0	1.71575	0.17129	0.896927	7.2082	0	1.0082	0	1.87292	0.599379	0	0	0	0	0	0.526081	0.437453	0	0.168448	0.279176	1.07357	0.768368	0	6.44255	0	0.584234	0	1.49325	0	0	0.602675	0.0233119	0.497883	8.17445	0	0.385846
BCKDHB	1.11471	0	0	0	0	0	0	0.447526	0	0	0.0525177	0	0	0	0.467524	0.257385	0.0167358	2.50659	0.163404	0	0	0	0	0	0.0170494	0.165528	0.249471	0	0	0	0.240562	0	0	0	0	0	0	0	0	0	0	0	0	0	0	0.0464321	0.0197493	0.352109	0
BCKDK	0	0	0	0	0	0	0	0	0	0	0	0	0	0	0	0	0.720951	0	0	0	0	0	0	0	0	0	0	0	0	0	0.024469	0	0	0	0	0	0	0	0	0	0	0	0	0	0	0	0	0	0
BCL10	0	0	0	0	0	0	0	0	0	0	0	0.335646	0	0	0	0	0	0	0	0	0	0	0.312067	0	0	0.467797	0	0	0	0	0	0	0	0.539065	0	0	0	0	0	0	0	0	0	0	0	0	0	0	0
BCL11B	0	0	0	0	0	1.63782	0	0	0	0	0	0.722302	0	0	0	0	0	0	0	0	0	0	0	0	0	0	0	0	0	0	0	0	0	0	0	0	0	0	0	0	0	0	0	0	0	0	0	0	0
BCL2	0	0	0	0	0	0	0	0	0	0	0	0	0	0	0	0	0	0	0	0	0	0	0	0	0	0.261678	0	0	0	0	0	0	0	0	0	0	0	0	0	0	0	0	0	0	0	0	0	0	0
BCL2L1	0	0	0	0	0	0	2.26663	0	0	0	0	4.62053	0	0	0	0	0	0	0.50519	0.354359	0	0	0	0	0	0	0	0	0	0	0	0	0	0	0	0	0	0	0	0	0	0	0	6.08006	0	0	0	0	0
BCL2L11	0	0	0	0	0	0	0.335965	0	0	0	0	0	0	0	0	0	0	0	0	0	0	0	0	0	0	0	0	0	0	0	0	0	0	0	0	0	0	0	0	0	0	0	0	0	0	0	0	0	0
BCL2L13	0	0	0.523395	0	0	0	0	0	0	0	0	0	0	0	0	0	0	0.189762	0	0	0	0.770833	0	0.40635	2.89087	0	0	0.696745	0	0	0	0	0	0.370482	0	0	0	0	0	0	0	0	0	0	0	0	0	0	0
BCL2L2-PABPN1	0	0	0	0	0	0	0	0	0	0	0	0	0.790184	0	0	0	0	0	0	0	0	0	0	0	0	0	0	0	0	0	0	0	0	0	0	0	0	0	0	0	0	0	0	0	0	0	0	0	0
BCL7C	0	0	0	0	0.164928	0.374111	0.147179	0	0	0	0	0.82679	0	0	0	0	0	0	0	0	0	0	0	0	0	0	0	0	0	0	0	0	0	0	0	0.167587	0	0	0	0	0	0	0	0	0	0	0.374767	0	0
BCLAF1	3.76849	0.896694	3.19982	2.03972	1.64082	2.34673	2.58448	0.680331	8.08292	1.05526	0.845893	2.62469	1.15741	7.75441	1.06474	0.910426	2.38106	0.673486	0.551245	1.85517	2.06009	2.4238	10.1358	1.07543	0.759158	1.21703	1.50303	2.36928	1.13696	0.947681	0.241298	4.18305	0.24214	0.268219	1.56706	0.516908	0.512399	0.393843	0.837211	1.2555	2.89614	1.37169	13.1161	1.96957	2.35224	1.40141	0.993338	0.783429	2.09643
BCMO1	0	0	0	0	0	0	0	0	0	0	0	0	0	0	0	0	0	0	0	0	0	0	0	0	0	0	0	0	0	0	0	0	0	0	0	0	0	0	0	0	0	0	0	0	0	0	0	0	0
BCR	0.0283703	0	0	0.0403755	0	0	0	0	0	0.155846	0	0.167288	0.0469483	0	0	0	0	0	0	0.118795	0	0.142719	0	0.10988	0.0410449	0	0.0580745	0	0	0	0	0.0219997	0	0	0	0	0	0	0	0	0.0602052	0	0	0	0	0	0	0	0
BCS1L	0.128618	0.0540969	0.0899869	0	0	0	0	0	0.0254011	0	0.0584095	0	0.0615396	0	0	0.0293813	0.343339	0.0866342	0	0.0159572	0.0332206	0.0578692	0.0898388	0.0845231	0	0.0466442	0.0674524	0	0.101568	0.026143	0.0150627	0.752779	0.049086	0	0	0	0	0	0.0595366	0	0	0	0	0	0	0.100722	0	0.0210003	0
BDH1	0	1.13322	0.127557	0.0967844	0	0	0	0.0723791	0	0.952301	0	0	0	0	1.30596	0	0	1.17493	0.174502	0	0	0.706731	0	0	1.4096	0	0	0	0	0.0988731	0	0.623502	0	1.56572	0	0	0.325491	0	0.0821801	0.144771	0	0	0	0	0.155515	0	0	0	0
BDH2	0	0.331095	0	0.32871	0	0.413214	0	0	0.416566	0.419428	0.376626	0.354666	0.370344	0.36724	0.581996	0	1.02265	0.179533	0.363329	0.236944	0.969987	0.226072	0	0	0	0.150216	0.370545	1.30649	0.351258	0.354984	0.823707	0.327289	0.402375	0.514863	0.503587	0.0768728	1.95975	0.445228	0	0.359368	0.684295	2.06946	0.50385	0.378901	0.394752	0.339933	0.177034	0	0
BECN1	0.174147	0	0	0	0	0.153426	0	0	0	0	0	0	0	0	0	0	0	0	0	0	0	0	0	0	0	0	0	0	0	0	0	0	0	0	0	0	0	0	0	0	0	0	0	0	0	0	0	0	0
BEND3	0	0	0	0.0495317	0.00726681	0	0	0	0	0	0	0	0	0	0	0	0	0	0	0	0	0	0	0	0	0	0	0	0	0	0	0	0	0	0	0	0	0	0	0	0	0	0	0	0	0	0	0	0
BEND5	0	1.10668	0	0	0	0	0	0	0	0	0	0	0	0	0	0	0	0	0	0	0	0	0	0	0	0	0	0	0	0	0	0	0	0	0	0	0	0	0	0	0	0	0	0	0	0	0	0	0
BET1L	0	0	0	0	0	0	0.401889	0	0	0	0	0	0	0	0	0	0	0	0	0	0	0	0	0.657377	0	0	0	0	0	0	0	0	0	0	0	0	0	0	0	0	0	0	0	0	0	0	0	0	0
BGN	7.5875	11.3684	58.7646	22.5656	22.8675	20.7177	15.5128	48.7254	10.1051	10.2775	15.2461	14.4043	1.27196	35.0828	21.3042	3.60606	49.0387	14.2878	6.40364	19.6731	45.1824	17.6099	12.9392	68.1731	41.903	7.73566	40.6225	12.8527	188.622	44.4222	16.4438	52.9278	27.3006	102.635	34.3149	19.5518	525.372	25.7072	157.169	253.794	36.5633	22.8707	291.604	32.4126	19.7922	13.7284	30.6492	78.4126	30.6284
BHMT	0	0	0	0	0	0	0	0	0	0	0	0	0	0	0	0	0	0	0	0	0.492651	0	0	0	0	0	0	0	0	0	0	0	0	0	0	0	0	0	0	0	0	0	0	0	0	0	0	0	0
BHMT2	0	0	0	0	0	0	0	0	0	0	0	0	0	0	0	0	0	0	0	0	0	0	0	0	0	0	0	0	0	0	0	0	0	0	0	0	0	0	0	0	0	0	0	0	0	0	0	0	0
BICD2	0	0	0	0	0	0	0	0	0	0	0	0	0	0	0	0	0	0	0	0	0	0	0	0	0	0	0	0	0	0	0	0	0	0	0	0	0	0	0	0	0	0	0	0	0	0	0	0	0
BID	12.704	0	0.552602	12.627	0.0992684	0.919169	0	14.3848	0	0.430445	6.01308	0.141686	4.01156	2.57115	1.25186	0	0	0	0	0	0.535474	2.78328	1.49696	0	14.2174	0.79152	0.69813	0	0	0.94867	0.797478	0	0	14.5031	0	0	0	12.3521	0.243503	0	9.69781	0	0	10.8301	0	0.662529	14.3524	0	0
BIN1	0	0	0	0	0	0	0	0	0	0	0	0	0.218557	0	0	0	0	0	0	0	0	0	0	0	0	0	0	0	0	0	0	0	0	0	0	0	0	0	0	0	0	0	0	0	0	0	0	0	0
BIRC6	0	0	0	0	0.00785799	0	0.014199	0	0	0	0	0	0.00298035	0	0	0	0	0	0	0	0	0	0.00312235	0.00110563	0.171341	0.00149201	0	0.0107295	0	0	0	0	0	0	0	0	0	0	0	0	0	0	0	0	0	0	0	0	0
BLK	0	0	0	0	0	0	0	0	0	0	0	0	0	0	0	0	0	0	0	0	0	0	0.089291	0	0	0	0	0	0	0	0	0	0	0	0	0	0	0	0	0	0	0	0	0	0	0	0	0	0
BLMH	0.591047	1.63084	1.204	1.1054	1.26227	0.650827	2.41357	0.491473	0.861195	0.402772	1.64937	0.348087	1.39705	0.3723	0.0497681	1.43423	1.09084	0.489906	0.543586	0.319475	0.66346	0.461419	0.733042	0.397861	0.746505	0.896541	0.361926	1.13038	0.866676	2.32307	0.53927	0.684742	0.523483	1.27376	0.0857931	0.0316691	0.939157	0.871347	0.651991	0.724351	0.560259	0.516562	0.243853	1.74807	0.834326	1.58939	0.596006	0.913082	0.995055
BLOC1S1	0	0	0	0	0	0	0	0	0	0	0	0	0	0	0	0	0	0	0	0	0	0	0	0	5.93533	0	0	0	0	0	0	0	0	0	0	0	0	0	0	0	0.805891	0	0	0	0	0	0	0	0.344118
BLOC1S2	0	0	0	0	0	0.417557	0	0	0	0	0	0.600782	0	0	0	0.442069	0	0	0	0	0.296207	0	1.11627	0	0.399753	0.879496	0	0	0.725038	0.295745	0	0	0.368878	0	0	0	3.71571	0	0	0	0	0	0	2.7576	0	0	0	0	0
BLOC1S3	0	1.1779	1.59545	0	0.153814	0.308192	0	0.861604	0	0	3.31293	0	0	0	0	4.06453	0	0.137416	0	0	0.483725	2.89632	1.2827	0	0	0	0	0	1.07032	2.16447	0	0	0.316747	0	0.50386	0	0	1.35231	0	0.610371	0	0	0	0	0	0	0	0	0
BLOC1S4	0.43828	0	0	0	0.121132	0	0.17732	0.284297	0	0.0517639	0	0	0.200907	0.138241	0.101814	0	0.304345	0.286462	0.179516	0	0.0465998	0	0.239289	0.086754	0.216223	0.248071	0	0.233761	0	0.0684814	0.143058	0	0	0	0	0.0313586	0	0.104665	0	0	0	0.154333	0.143279	0.15463	0.146719	0.168032	0	0	0
BLVRA	1.30523	1.18894	2.09099	3.07275	2.0183	2.11405	2.16297	4.23058	2.26761	1.13824	1.55951	2.7913	0.2501	4.09859	3.30091	1.0782	1.40579	0.646011	0.904594	2.29174	2.06842	0.877102	2.96722	1.53265	3.0265	1.15325	0.331942	5.13159	3.97109	4.54516	1.19118	2.01536	1.73979	2.59053	0.846674	1.05698	3.35631	4.00434	3.18036	5.39368	4.86354	5.87283	0.972578	7.17488	2.36805	2.00224	3.08405	0.694083	0.396743
BLVRB	6.17405	5.68105	4.29742	4.51166	3.59471	5.91036	3.88976	11.4544	6.01216	5.15086	11.028	0.702645	3.69829	7.61612	3.47279	1.21005	0.858251	4.79438	2.48117	7.96643	4.73246	3.01399	17.6651	2.08632	1.74376	6.93471	2.12467	2.36416	3.04778	9.09319	8.16357	6.10475	9.85758	8.12672	5.37205	5.88586	5.81556	18.5918	6.24579	3.0039	4.00395	10.4569	10.4163	10.6638	10.7407	11.7545	5.26388	6.48376	2.61562
BMP8A	0	0	0	0	0	0	0	0	0	0	0	0	0	0	0	0	0	0	0	0	0	0	0	0	0	0	0	0	0	0	0	0	0	0.782423	0	0	0	0	0	0	0	0	0	0	0	0	0	0	0
BMP8B	0	0	0	0	0	0	0	0	0	0	0	0	0	0	0	0	0	0	0	0	0	0	0	0	0	0	0	0	0	0	0	0	0	0.782423	0	0	0	0	0	0	0	0	0	0	0	0	0	0	0
BMS1	0	0.0129381	0.0258106	0	0.00654655	0.12034	0.256841	0	0	0	0	0	0.50069	0.113133	0.0413458	0	0.118421	0	0.0251899	0.124853	0	0.0932216	0.475349	0.0599085	0.140061	0.0403377	0.737279	0.0453436	0	0	0	0	0	0	0	0	0	0.0446879	0.0220765	0	0.0350792	0.0116525	0	0	0	0	0.00727977	0	0
BMX	0	0	0	0	0	0.218273	0	0	0	0	0	0	0	0	0	0	0	0	0	0	0	0	0	0	0	0	0	0	0	0	0	0	0	0	0	0	0	0	0	0	0	0	0	0	0	0	0	0	0
BNIP1	0	0	0	0	0	0	0	0	0	0	0	0	0	0	0	0	1.58985	0	0	0	0	0	0	0	0	0	0	0	0	0	0	0	0	0	0	0	0	0	0	0	0	3.29411	0	0	0	0	0	0	0
BNIP2	0	0	0	0	0	0	0	0	0	0	0	0	0	0	0	0	0	0	0	0	0	0	0	0	0	0	0	0	0	0	0	0	0	0	0	0	0	0	0	0	0	0	0	0	0	0	0	0	0
BNIP3	0	0	0	0	0	0	0	0	0	0	0	0	0	0	0	0	0	0	0	0	0	0	0	0	0	0.108009	0	0	0	0	0	0	0	0	0	0	0	0	0	0	0	0	0	0	0	0	0	0	0
BNIP3L	0	0	0	0	0	0	0	0	0	0	0	0	0	0	0	0	4.09837	0	0	0	0	0	0	0	0	0	0	0	0	0	0	0	0	0	0	0	0	0	0	0	0	0	0	0	0	0	0	0	0
BOLA1	0	0	0	0	0	0	0	0	0	0	0	0.429725	0	0	0	0	0	0	0	0	0	0	0	0	0	0	0	0	0	0	0	0	0	0	0	0	0	0	0	0	0	0	0	0	0	0	0	0	0
BOLA2	0	0	0	0	0	0	0	0	0	0	0	0	0	0	0	0	0	0	0	0	0	0	0	0	0	0	0	0	0	0	0	0	0	0	0	0	0	0	0	0	0	0	0	0	0	0	0	0	0
BOLA2B	0	0	0	0	0	0	0	0	0	0	0	0	0	0	0	0	0	0	0	0	0	0	0	0	0	0	0	0	0	0	0	0	0	0	0	0	0	0	0	0	0	0	0	0	0	0	0	0	0
BOP1	0	0	0.143369	0.099878	0.0230262	0.106365	0	0	0	0	0	0	0.632788	0.702834	0.113502	0	0	0.207051	0	0.0632508	0	1.37645	1.31514	0	0.690653	0.441023	0.0436907	0.0453951	0	0	0	0	0	0.144195	0	0	0	1.00858	0	0	0	0.0274627	0	0	0.0421092	0	0	0	0
BPGM	0	0	0	0	0	0	0	0	0	0	0	0	0	0	0	0	0	0	0	0	0	0	0.066315	0	0	0	0	0	0	0	0	0	0	0	0	0	0	0	0	0	0	0	0	0	0	0	0	0	0
BPHL	0.199955	0	0.364181	0	0.211318	0	0	0.239805	0	0.684549	0.0743965	0	0	0	0.787208	0.433846	1.54264	0.984934	0.714665	0.306933	0	1.33338	0	0.389346	0.831817	0.559553	0	0	0	0.0608983	0	0	0	0	0	0	0	0	0	0.83673	0	0	0	0	0	0	0	0	0
BPIFA1	0	0	0	0	0	0	0	0	0	0	0	0	0	0	0	0	0	0	0	0	0	0	0	0	0	0	0	0	0	0	0	0	0	0	0	0	0	0	0	1.65805	0	0	4.2583	0	0	0	0	0	0
BPIFB1	0	0	0	0	0	0.180471	0	0.368517	0	0	0	0	0	0	11.1019	0	0	0	0	0	0.0830304	0	0.179677	1.07018	0	0	0.185305	0	3.91597	0	0	0	1.18654	0	0	0	3.85912	1.86261	4.55926	8.47006	0	0	133.745	0	0	0.235	0	0	0
BPIFB2	0	0	0	0	0	0	0	0.249339	0	0	0	0	0	0	0.672228	0	0	0	0	0	0	0	0	0.500236	0	0	0	0	0	0	0	0	0	0	0	0	0.286968	0	0	0	0	0	5.48006	0	0	0	0	0	0
BPNT1	0.259008	0.193202	0.796065	0.47422	0	0.819327	0.208545	0.151782	0.525963	1.27871	1.37597	0.838302	6.51526	0.0938771	0	2.01622	9.3316	0.925356	2.15889	1.71887	0.509781	2.91161	0.190683	0.293633	0.850144	0	0.774774	3.00956	0	0.364446	0.359689	0.121893	1.01571	1.31006	0.534588	0	0.0615866	0.262913	0.359161	0.365359	4.411	0	0	0	0.394717	0.58337	1.48293	2.01844	0.595908
BPTF	0	0	0	0	0.307441	0.0393448	0	0	0	0	0	0	0	0	0	0	0	0	0	0	0	0.0663142	0	1.32266	0	0.0503278	0	0	0	0	0	0	0	0	0	0	0	0	0	0	0	0	0	0	0	0	0	0	0
BRAP	0	0	0	0	0	0	0	0	0	0.0801	0	0	0	0	0	0	0	0.0698342	0	0	0	0.0756248	0	0.0414312	0	0	0	0	0	0	0	0.0186281	0	0	0	0	0	0	0	0	0	0	0	0	0.327923	0	0	0	0
BRAT1	0	0	0	0.13176	0	0.00520738	0.0702514	0.155415	0	0.028071	0	0.0445407	0.313827	0	2.62133	0.157949	0.113861	0.075632	0.0767322	0.0702782	0.042474	0.126139	0.134478	0.0815248	0.0924188	0	0.0315822	0	0	0	0	0	0.0268477	0	0	0.138922	0	0.413096	0.0665354	0	0	0.0889118	0	0.0872552	0.144312	0	0.18974	0.121868	0
BRCC3	0	0	0	1.20098	0	0.125205	0	0	0	0	0	0.450596	0.252906	0.609898	0.318456	0.635773	0	0	0	0	0.190261	0	1.13746	0	0	0.426099	0.894399	0.965928	0	0.219355	0.38036	0	0	0.700301	0	0	0	0.901528	0	0	0	0.113546	0	0	0	0	0	0.231826	0
BRD1	0	0	0	0	0	0	0	0	0	0	0	0	0	0	0	0	0	0	0	0	0	0	0	0	0	0	0	0	0	0	0	0	0	0	0	0	0	0	0	0	0	0	0	0	0	0	0	0	0
BRD2	0	0.416999	0	0	3.74706	0.215462	0.213851	0	0.23286	0.29978	0	0.203144	0.140894	1.04773	0.839607	0	0	0.812336	0.389644	0.272477	0.253504	1.17704	0.489149	0.313691	1.68966	0	0.319241	0	0.418994	0	0.51594	0	0.415968	2.59179	0	0	0	0	0	0	0	0	0	0	0	1.23781	0	0	0
BRD3	0	0.245319	0.207572	0	0.613737	0	0.369381	0.608372	0	0.397789	0.398593	1.62784	0.353861	0	0.396404	0.249507	0.0448907	0.490657	0.287574	0.391947	1.11113	0.222333	0	0.629439	0.419236	0	0.283152	0.318064	0	0.253464	0.118086	0.245869	0.678599	0.746814	0.206541	0	0.0385936	0.0871555	0	0.308598	0	0.190525	0	0	0.271045	0.287097	0.468659	0.272774	0
BRD4	0	0.638385	0.100332	0	0.486732	0.169834	0.18736	0	0	0	0	0.337527	0.172214	0	0	0	0	0.540053	0.479267	0.493193	0.68481	0.124965	0	0.154422	0	0	0.11828	0	0.196657	0	0.154232	0	0.284526	0.433502	0	0.288391	0	0	0	0	0.292881	0	0	0	0	0	0	0	0
BRD7	0	0	0	0	0	0	0	0	0	0	0	0	0.0693051	0	0	0	0	0	0	0	0	0	0	0	0	0	0	0	0	0	0	0	0	0	0	0	0	0	0	0	0	0	0	0	0	0	0	0	0
BRD8	0	0	0	0.224381	0.300745	0	0	0	0	0	0	0	0	0	0	0	0	0	0	0	0	0	0	0	0	0	0	0	0	0	0	0	0	0	0	0.169639	0	0	0	0	0	0	0	0	0.034209	0	0	0	0
BRE	0	0	0	0	0	0	0	0	0	0	0	0	0	0	0.234152	0	0	0	0	0	0	0	0	0	0	0	0	0	0	0	0	0	0	0	0	0	0	0	0	0	0	0	0	0	0	0	0	0	0
BRI3BP	0.130757	0	0.0499293	0	0.444661	0.213605	0.209873	0	0.107204	0.166003	0.212641	0	0	0	0	0.584375	0.22582	0	0.559926	0	0.412458	0.0678836	0	7.42276	0.22756	0	0.469512	0.656702	0	0	0.18705	0	0	0	0	0	0	0	0	0	0	0	0	0.697588	0.994713	0	0	1.64875	0.0916518
BRIX1	0.260261	1.84602	0.0428173	0.757264	0.769845	0.486884	0.338665	0.100304	1.51694	0.4308	0	0.482946	1.54012	2.0132	1.54361	1.52811	1.60382	0.477452	3.52651	0.613747	0.528338	1.14778	1.558	0.376743	0.186541	2.07755	0.279614	0.573593	0.25982	1.23082	0.270077	0.34374	0.777238	0.531098	2.10854	0.0274579	0	0.434462	0.872029	0	0.948834	0.761873	0	1.45662	0.0891778	1.19136	0.680523	0.16091	0.117124
BRK1	0	6.90082	0	0	0	0	0	0	0	0	0	0	0	0	0	0	0	0	0	0	0	0	0	0	1.09695	0	0	0	0	0	0	17.1134	0	0	21.2461	0	0	0	0	0	0	0	0	0	0	0	0	0	14.472
BRMS1L	0	0	0.0260135	0	0	0	0	0	0	0	0	0	0	0	0	0	0	0	0	0	0	0.155093	0	0	0	0	0	0	0	0	0	0	0	0	0	0	0	0	0	0	0	0	0	0	0	0	0	0	0
BROX	0.764624	0	0	2.51563	0.864222	0.0977338	0.758797	0	0	1.30746	1.77117	0.688345	0	0	0	0.180452	0	0.622122	0	0.724871	0.450491	0.648632	0	0.419045	0.69233	0.644606	0	1.56926	0	1.10971	0	0	1.37104	0	0	0	0.596589	0	0	0	0.45572	0	0	0	0	1.01799	0	0	0.758619
BRPF3	0	0	0	0	0	0	0	0	0	0	0	0	0.0344449	0	0	0	0	0	0	0	0	0	0	0.00763544	0	0	0	0	0	0	0	0	0	0	0	0	0	0	0	0	0	0	0	0	0	0.0370212	0	0	0
BRSK2	0	0	0	0	0	0	0	0	0	0	0	0	0	0	0	0	0	0	0	0	0	0	0	0	0	0	0	0	0	0	0	0	0	0	0	0	0	0	0	0	0	0	0	0	0	0	0	0	0
BRWD1	0	0	0	0	0	0	0	0	0	0	0	0	0	0	0.0273931	0	0	0	0	0	0	0	0	0	0	0	0	0	0	0	0	0	0	0	0	0	0	0	0	0	0	0	0	0	0	0	0	0	0
BSCL2	0	0	0	0	0	0	0	0	0	0	0.223444	0	0	0	0	0.0772264	3.54623	0.261377	0.0762633	0	0	0	0	0.197209	0.105559	0.236137	0.242753	0	0	0	0	0	0	0	0	0.109118	0	0	0	0	0	0.921901	0	0	0	0.415547	0	0	0.286548
BSG	6.18695	8.35469	5.49279	1.72114	2.24098	3.63309	1.96343	4.19742	1.40746	6.34551	4.94674	3.75263	10.9594	4.17121	3.36809	7.35725	7.24614	1.08158	8.458	5.19072	4.99032	7.18006	2.84406	3.3346	4.00591	5.45906	5.14156	3.02596	6.40056	2.72338	6.99055	2.71054	1.88026	3.0569	10.6359	0.523019	3.28393	5.25359	2.36426	2.27263	2.13955	2.10573	0.553428	6.92648	1.37334	4.57355	6.32079	4.89964	4.70271
BSPRY	0	0	0	0	0	0	0	0	0	0	0	0	0	0	0	0	0.287889	0.107556	0	0.147502	0.241649	0	0	0	0	0	0	0	0	0	0	0	0	0	0	0	0	0	0	0.168018	0	0	0	0	0	0	0	0	0
BST2	0	0	0	0	0	0	0	0	0	0	0	0	0	0	0	0	0	0	0	0	0	0	0	0	0	0	0	0	0	0	0	0	0	0.933839	0	0	0	0	0	0	1.30105	0	0	0	0	0.119753	0.464049	0	0
BTAF1	0	0	0	0.0800919	0	0.0638586	0	0.0712442	0	0	0	0	0	0	0	0	0	0.0915484	0	0.0677737	0	0.0489117	0.172512	0	0	0.0496025	0.147984	0	0.022211	0.0876909	0	0	0	0	0	0	0	0	0.00767563	0	0	0.208537	0	0	0	0	0	0	0
BTBD11	0	0	0	0	0	0	0	0	0	0	0	0.0808736	0	0	0	0	0	0	0	0	0	0	0	0.432741	0	0	0	0	0	0	0	0	0	0	0	0	0	0	0	0	0	0	0	0	0	0	0	0.0846536	0
BTBD17	0	0	0	1.82741	0	0	0	0	0	0.375423	0	0	0	0	0	0	0	0	0	2.46017	0.0349234	0	0	0	0	0	0	0	1.05939	0	0	0	0	0	0.677766	0	0	0	0	0	0	0	0	0	0	0	0	0.0593396	0
BTD	0	0	0	0	0	0	0	0	0.155135	0	0	0	0	0	0	0	0	0	0	0	0	0	0	0	0	0	0	0	0	0	0	0	0	0	0	0	0	0	0	0	0	0	0	0	0	0	0	0	0
BTF3	0	0.337749	0.104885	0	1.49703	0	0	0.212556	1.69842	0.704531	1.80964	0	1.56213	0.104182	0.383515	0	0.243641	0	0.711399	0	0	0.215103	0.701802	0	0.372923	0	0	0.705013	0.259181	0.633026	0	0	0.0361208	0	0	0	0.415264	0	0.442385	0	0.129903	0	0	0	0.965946	0	0.296393	0	0.61926
BTF3L4	16.5729	4.23456	5.97114	6.01678	7.40082	1.8854	10.9952	27.1376	5.38875	5.64548	8.02255	10.3755	9.38091	5.36289	5.2026	9.45998	8.39545	9.0931	4.09977	0	1.1066	12.9424	9.4995	6.21666	7.51124	4.63201	15.3064	6.75438	2.4581	2.18043	2.29958	5.79046	1.00405	5.51155	2.02483	0	0.871769	6.2612	2.71936	16.1133	2.60893	5.16108	0	0	6.14363	13.4174	9.61683	13.8422	0.275964
BTK	0	0	0	0	0	0	0	0	0	0	0	0	0	0	0	0	0	0	0	0	0	0	0.0198017	0	0	0	0	0	0	0	0	0	0	0	0	0	0	0	0	0	0	0	0	0.0339755	0.0292783	0	0.012278	0	0
BUB1B	0	0	0	0	0	0	0	0	0	0	0	0	0	0	0	0	0	0	0	0	0	0	0	0	0	0	0	0	0	0	0	0	0	0	0	0	0	0	0	0	0	0	0	0	0	0	0	0	0
BUB3	16.7964	7.20502	5.42436	10.5263	4.81248	6.76017	2.55758	10.0129	5.93571	4.55384	11.3043	13.1199	9.24324	7.47909	2.76562	2.5451	18.0183	5.49581	6.73994	7.31313	14.3518	7.44701	26.8605	14.1214	5.96757	5.56247	11.3835	5.746	7.09969	22.7018	5.19953	8.9029	2.07077	6.30515	7.83119	8.22275	0	13.3978	6.31633	5.02822	6.11084	9.9293	1.07185	20.5367	6.26625	1.67621	9.61999	10.9556	13.0711
BUD31	0.499287	0.727205	1.14257	0.413068	2.96727	0.468903	2.33245	0.362629	0.219439	0.358818	0.540934	1.02232	1.43131	0.464825	1.48069	4.28105	100.27	0.391053	0.675818	2.33165	0.785582	0.700559	0.332273	2.83007	1.84644	2.79765	1.91023	0.984724	1.867	3.59802	0.618499	0.44322	0.213641	0.265328	1.49307	0.328818	2.554	0.768304	0.959136	0.475274	191.41	0.910347	0	0.222864	0.179619	0.375372	0.401043	0.420187	0.278028
BYSL	0.0111913	0.104882	0.192286	0.0660141	0.0645361	0.115431	0.087688	0	0.039641	0.0267054	0.0539663	0.0303819	0.194917	0.0821137	0.0884735	0.0644512	0.103283	0.0670613	0.0393993	0.0753523	0.0584386	0.0750719	0.182314	0	0.0467345	0.165746	0.0269984	0.14048	0.128575	0.0769936	0.0196922	0.0299469	0.0171677	0.079529	0.029026	0.0129504	0.0489698	0.0359657	0.115345	0	0.152371	0.0563533	0	0.0486684	0.0207395	0.0116774	0.0419069	0.0781681	0.0471166
BZW1	0.521674	0	0.226878	3.2332	1.35589	0.148324	7.75294	0.27572	1.69415	0.587783	0.366102	0.233424	1.72574	3.40719	1.97734	0.22837	0.694455	1.09873	1.24301	0.901342	0.239776	0.808824	2.51087	0.552655	1.58573	2.88907	2.50194	2.22307	0.878863	1.7382	0.463329	0.961143	0.156787	3.05805	5.56504	3.73604	0.670591	6.03652	0.410717	6.67139	5.08358	1.25986	2.586	3.67145	2.61438	3.3036	0.815169	0	2.60577
BZW2	1.31482	1.20413	0.513531	2.20407	1.12904	0.711065	1.18488	0.469602	0.547041	0.402968	1.48052	0.690205	2.11284	1.18125	0.331325	0.0249029	1.6353	2.28352	0.704789	1.80632	0.290038	2.39701	1.10217	0.479705	0.255855	0.762471	0.493295	1.57632	0.23504	1.35573	0	0.179745	0.695952	1.80242	0.21456	0.287355	1.20807	7.50406	0.92513	0.604958	2.5126	1.00337	0	0.638955	0.78274	1.47183	0.145708	0.941269	1.31311
C10orf35	0	0	0	0.729316	0	0	0	0	0	0.371353	0	0.198412	0	0	5.64648	0	0	0	0	3.7532	0.312472	0	0	0	0	0	0	0	0	0.469327	0	0	0	0	0	0	0	0	0	0	0	0	0	0	0	0	0	0.740334	0
C10orf68	0	0	0	0	0	0	0	0	0	0	0	0	0	0	0	0	0	0	0	0	0	0	0	0	0	0	0	0	0	0	0	0	0	0	0	0	0	0	0	0	0	0	0	0	0	0	0	0	0
C10orf76	0	0	0	0.244231	0	0	0	0	0	0	0	0	0.00681563	0	0	0	0.609981	0	0.0214763	0	0	0	0	0.0143823	0	0	0	0.0178292	0	0	0	0	0	0	0	0	0	0	0	0	0	0	0	0	0	0	0	0	0
C10orf90	0	0	0	0	0	0	0	0	0	0	0	0	0	0	0	0	0	0	0	0	0	0	0	0	0	0	0	0	0	0.0574953	0	0	0	0	0	0	0	0	0	0	0	0	0	0	0	0	0	0	0
C11orf31	0.912647	1.90679	4.14937	1.87869	0.633826	2.8951	3.12466	0	12.8236	0.48172	0.565571	2.10708	4.87003	0	8.08696	1.77616	0	0.594307	0	3.33831	8.48628	1.52053	2.10179	0	0	15.3424	7.06344	3.40966	1.29167	6.20571	3.88333	2.68266	5.82945	4.22319	2.36661	0.696391	1.66088	11.0075	2.43446	0	6.02204	1.55663	0	0	2.60546	7.83306	2.15805	0	2.78731
C11orf54	1.22267	2.18834	2.60388	1.13913	12.8959	3.68255	15.4088	4.63303	4.07007	13.6175	14.066	0	0	0	1.13479	13.0815	0	5.81332	5.15711	3.73329	26.6385	11.5966	3.31711	0	23.1915	0	2.06562	0	4.51005	0	0	21.7522	0	5.67431	1.76421	0.774958	13.372	1.91724	2.89441	67.0295	1.12984	1.55185	0	2.31281	9.36712	0	2.18834	8.58548	2.93454
C11orf58	0	0.801332	1.05884	0	4.5004	0	0.988363	0	2.033	0.394949	0.195409	0	0.581386	0	3.18438	0.349645	0	0.381958	2.81004	0.327946	0	0.620912	0.508915	7.31348	0	1.59103	0	0.673282	0.683981	0.970292	0	0	0	0.227823	3.10276	0.116287	0	0.337299	1.08277	0	0.202318	12.2692	0	0	0.347213	0	0	1.07359	5.64165
C11orf68	0	0.357427	0.22335	0.108359	1.09205	0.750795	0.021635	1.19813	0	0.976834	0	0.187749	0	0.355601	1.89451	0.640652	0.597605	1.17559	0.553613	0.76865	0	1.41832	1.08803	0.939164	1.20858	1.05377	0.38022	1.98	0.403905	0.11408	0.501064	0	1.3768	0	0	0	0	1.54906	0	0	0	1.90382	0	0	0.780244	0.639208	1.18753	0	0.183131
C11orf73	0	0.281869	0.216647	1.28419	0	0	0	0	0	0.57998	0	0	0	0	0.86176	0	2.83976	1.04444	0.520246	0	1.00338	0	0	0.699867	0.31812	0	1.10285	0	0.498255	0	0.328338	0.369276	0.707833	0	0	0.266164	0	0.833189	12.0489	0.499308	0	0	0	0.768593	0.517123	0.536189	0	1.11677	0.352339
C11orf83	0	0	0	0	0	0	0	0	0	0	0	0	0	0	0	0	0	1.10043	0	0	0	0	0	0	0	0	0	0	0	0	0	0	0	0	0	0	0	0	0	0	0	0	0	0	0	0	0	0	0
C11orf84	0	0	0	0	0.0236392	0	0	0	0	0	0	0.0467376	0.224617	0	0	0	0.0982199	0	0	0.0652851	0	0.0748683	0	0	0	0	0	0	0	0	0	0	0	0	0	0	0	0	0	0	0	0	0	0	0	0	0	0	0
C12orf10	2.58397	1.67832	1.54075	2.28225	1.15716	1.5601	2.39777	3.49908	2.04973	2.38643	2.31315	1.0175	2.36527	5.67611	3.61571	4.90938	17.9402	0.640956	2.24201	1.89471	0.758109	4.93905	2.92167	2.25641	4.44197	5.58381	1.56742	5.19916	1.37292	2.92278	0.630476	1.30155	1.09035	2.58177	2.9486	0.596977	0.751816	4.03192	1.2804	1.34813	0.793871	2.22749	0.502982	2.64684	2.55697	2.79328	2.34697	2.78489	2.11323
C12orf23	0.465561	0	0	0.412522	1.00045	0.178622	0	5.21823	0	0	0	0	0	0	0	0	10.9466	0.286085	0.154845	0	0.454865	0	0.33948	0	0	1.95536	0	0.653909	0	0	0	0.603596	0.569771	0	0.607517	0	0.252546	0	0.55504	0	0	0.639322	0	0	0	0	0.705076	0	0
C12orf43	0	0	0	0	0	0	0	0	0	0	0	0	0.615403	0	0	0	0	0	0	0	0	0	0.653347	0	0	0	0	0	0	0	0	0	0	0	0	0	0	0	0	0	0	0	0	0	0	0	0	0	0
C12orf44	0	0	0	0	0	0	0	0	0	0	0	0	0	0	0.0354538	0	0.0998934	0	0	0	0	0	0	0.0493765	0	0	0	0	0	0	0	0	0	0	0	0	0	0	0	0	0	0	0	0	0.0304738	0	0	0.024918	0
C12orf5	5.07217	0	0	0.377255	3.10678	0	3.89967	0.189391	4.25306	0	0.353614	0	0	0	0	0	0.332269	0.124746	0	0.031487	0.0360018	0.249899	3.73153	0.67281	0.242828	0	1.19107	2.47181	0	4.43292	0.100052	0	1.53402	5.32468	0	0.415138	0	0	0	0	0	0	1.84157	0	0.487459	0	0	0.235839	0
C12orf57	0	0	0	1.26684	0	0	0	0.493225	0	0.750153	0	0	0.430004	0	0	0	0	0	0	0	0	0	0	0	0	0.627921	0	0	0	0	0	0	0	0	0	0	0	0	0	0	0	0	0	0	0	0	0	0	0
C14orf1	0	0	0	0	0	2.96825	3.12965	0	8.76678	0	0	0	0	0	0	0	0	3.40878	0	0	0	0	0	0	0.924948	0	0	0	3.03783	0	0	6.17904	0	0	0	0	12.5983	3.62957	0	0	0	0	0	0	0	0	0	0	0
C14orf142	0	0.809672	1.07755	0	0.369772	1.13072	0	0	0	2.56944	1.12617	0	2.19828	0.815106	1.03526	0.285106	2.35088	0.320151	0	2.92206	1.32426	0.370549	1.05446	0	1.30634	1.28156	2.5191	1.12428	0.174389	0.256897	0	0	0.5174	0.259449	0.767726	0.86252	0	1.92117	0	0	0.113381	1.17055	0	0	0.623522	0.619437	1.5268	3.48838	0
C14orf159	0	0.074481	0	0	0	0	0	0	0	0	0	0	0	0	0.391562	0	0	0	0.393197	0	0.215216	0	0	0	0	0	0	0	0	0	0	0	0.356762	0	0	0	0.317137	1.14666	0	0	0	0	0	0	0	0.697853	0.811252	0	0
C14orf166	5.40953	2.00645	3.53087	4.28688	3.50257	1.91489	2.62659	6.09474	4.27507	2.23774	2.88168	2.5787	7.8244	7.48204	7.43726	2.06433	6.13518	5.58934	4.0345	2.45034	4.00175	5.24431	4.782	4.31564	4.72547	5.47628	4.30779	7.99699	2.59078	3.68392	1.75355	2.67315	1.22327	6.02925	2.0691	0.648994	1.5426	7.61583	0.844276	2.08371	5.56235	3.26533	0.801042	3.49439	3.96132	1.97156	3.49312	3.80105	1.88924
C14orf169	0.131423	1.17829	0.0817543	0.247058	0.159036	0.26016	0	0	0	0	0	0.430335	0	0	0.0875657	0.734445	0.480387	0	0.181331	0.0857076	0.0481989	1.15027	0	0	0.217706	1.33181	0.11347	0	0.555212	0.0956817	0	0	0	0	0.153146	0.0410474	0	0	0	0	0	0	0	0	0.0282339	0	0.0330818	0.199705	0
C16orf13	0	0.583871	0.287003	1.33651	0.421701	0.979429	0	0.179259	0	0.802221	0.366686	0	0	0	0	0	0.434694	0	19.1182	0	0	1.08016	0	0	0.462898	0	0.173375	0	0	0	0	0.194783	2.04229	0.062386	0	0.069542	0	0.183739	0	0	0	0	0.110317	0	0.178022	0.159451	0	0	0
C16orf58	0	0.30607	0.14179	0	0	0	0	0	0	0	2.50861	2.41481	0	0	0	0	3.32402	1.61228	1.11728	0	0	0	2.90938	0	0	2.50044	1.40919	0	0.253749	1.42968	0	0.0851587	1.51213	1.47938	0.406318	0.390314	0.0485605	0	0	1.1845	1.96918	1.87415	0	1.78712	1.49349	0	2.33906	0	0.0873778
C16orf62	0.0221459	0	0	0.447253	0	0	0.49402	0	0	0.0384901	0	0	0	0	0.00704469	0.772186	0.00874751	0	0	0	0.175681	0	0	0	0.420507	0.440746	0	0	0	0	0	0.788026	0	0	0.356441	0	0	0	0	0	0	0	0	0	0.590109	0.541253	0.101105	0	0
C16orf80	1.30223	0.71181	1.00359	2.15147	1.80183	0.79389	0	1.25534	1.57882	1.9502	0	1.07131	2.05663	0.926661	1.78728	0.647274	0	1.59368	1.89863	1.42263	0.0693625	1.26746	1.96601	2.05021	1.65974	0.916556	1.10771	1.04464	0.577316	1.54495	1.59801	0	0.577429	0	0.76954	0.207222	0	2.92576	0	1.83016	0	0.915129	0.325213	2.52446	0	0	1.55634	3.21863	0.509133
C17orf104	0	0	0	0	0.104081	0	0	0	0	0.098403	0	0	0	0	0	0	0	0	0	0	0.108481	0.057905	0.0681179	0	0.0859878	0	0	0.0330642	0	0.137563	0	0.157083	0.110911	0.0845604	0	0	0	0.611451	0	0	0	0	0	0	0	0	0	0	0
C17orf49	1.34061	1.26484	0	0	0.760385	0	1.20175	0.290871	0	0.586181	0	0	1.16018	0	1.21814	8.3125	0	49.9673	0.829151	0	0.520198	0	0	0	0.611691	9.78343	1.81022	2.87551	1.08392	2.41027	0	0	0.777263	0.950143	0	0	3.37356	0	0	0	4.61261	0	0	0	1.45443	6.20356	4.55857	0	2.47405
C17orf62	0	0	0	0	0	0	1.17536	0	0	0	0	0	0	0	0	0	0	0	0	0	0	0	1.83303	0	21.5233	0	0	8.5524	0	4.12201	0	0	0	0	1.19294	0	0	0	0	0	11.1922	0	0	3.65386	0	0	13.9288	0	0
C17orf75	0	0	0	0	0	0	0	0	0	0	0	0	0.992154	0	0.0207676	0	0.0751675	0.0812847	0	0.163734	0.0219291	0	0	0	0	0.337827	0	0	0	0.0271735	0.0136755	0	0	0	0	0	0	0	0	0	0	0	0	0	0	0.0557116	0.6121	0	0
C17orf85	0	0	0	0	0.0281884	0	0.232552	0	0	0	0	0	0	0	0	1.41898	0	0	0	0	0.0262441	0	0	0	0.0947327	0	0	0	0.521576	0	0	0	0.0336985	0	0	0	0.21279	0	0	0	0	1.10056	0	0	0.166399	0	0	0	0
C18orf8	0	0.0246899	0	0	0	0	0	0	0	0.0225791	0	0	0	0	0.211923	0	0	0	0	0	0	0.149374	0	0.190982	0	0	0	0	0	0.0376243	0.0352821	0	0	0	0	0	0	0	0	0	0	0	0	0	0	0	0	0	0
C19orf10	1.12496	0.822233	0	4.60954	1.18917	1.27028	0.971093	0.706011	1.3603	0	0.36267	0	1.27639	0	0.512944	1.50427	0	9.18285	2.74227	1.84664	2.02803	0	3.73899	1.74908	2.64921	0.830925	0.805698	2.05334	0.728312	0	0.729821	0	0	1.63188	0.895294	0.180997	0	2.13615	0.823741	1.14066	2.09283	2.54779	0.745346	4.92036	5.12813	0.910714	1.79123	0	2.87898
C19orf25	0	0	0	0.726979	0	0	0	0	0	0	0	0	0.185755	0	0	0	0	0	0	0	0	0	0	0	0	0	0	0	0	0	0	0	0	0	0	0	0	0	0	0	0	0.181959	0	0	0	0	0	0	0
C19orf43	1.21908	0.126487	0	1.96293	0.193112	0	0	1.83285	0	0	11.5018	0	0	0	0	0.998785	0	0	23.8719	0	0	0	0	2.21058	0	0	1.63501	0.424299	1.4649	0	0	0	0	22.2454	0	0.740802	0	0.647519	2.25551	0	48.4344	1.84033	0	0	0	0	0	0	0
C19orf52	0	0	0.209486	0	0	0	0	0	0	0	0	0	0	0	0	0	0	0	0	0	0	0	0	0	0	0	0	0	0	0	0	0	0	0	0	0	0	0	0	0	0	0	0	0	0	0	0	0	0
C19orf53	0	0	0	0	0	0	0	0	0	0	0	0	0	0	0	0	0	0	0	0	0	0	0	0	0	0	0	0	0	0	0	0	0	0	0	0	0	0	0	0	0	0	0	0	0	0	0	0	0
C19orf59	0	0	0	0	0	0	0.0609108	0	0	0	0	0	0	0	0	0	0	0	0	0	0	0	0	0	0	0	0	0	0	0	0	0	0	0	0	0	0	0	0	0	0	0	0	0	0	0	0	0	0
C19orf66	0	0	0	0.110714	0	0	0.132029	0	0.308099	0	0	0	0	0.0923577	0	0	0.372782	0.146542	0	0	0	0	0.0929831	0	0	0.472048	0	0	0	0.367362	0	0	0.18542	0	0	0.291023	0	0	0	0	0	0.0401585	0	0	0.333862	0.359184	0.206896	0	0
C19orf70	0	0	0	0	0	0	0	0	0	0	0	0	0	0	0	0	0	0	0	0	0	0	0	0	0	0	0	0	0	0	0	0	0	0	0	0	0	0	0	0	0	0	0	0	0	0	0	0	0
C1GALT1	0	0	0	0	0	0	0	0	0	0	0	0	0	0	0	0	0	0	0	0.383039	0	0	0	0	0	0	0	0	0	0	0	0	0	0	0	0	0	0	0	0	0	0	0	0	0	0	0	0	0
C1QA	0	0	0	0	0	0	0	0	0	0.117026	0	0	0	0	0	0	0	0	0.420791	0	0	0	0	0	1.04358	0	0	0	0	0	0	0	0	0	0	0	0	0	0	0	0	0	0	0	0	0	0	1.99837	0
C1QB	5.73703	7.14763	3.00687	8.33767	2.09705	1.58093	0.714589	3.24931	3.03242	2.68673	3.62581	2.15141	2.29131	2.35399	5.89265	1.41828	7.65295	2.5684	6.1883	4.75316	3.26023	1.26244	5.42586	2.61141	4.27242	1.12221	1.43279	2.87565	5.11175	4.50313	1.45814	3.48721	1.75029	0.285393	4.91014	2.10166	2.19915	4.89757	2.41049	1.93959	2.94341	8.33762	0	3.50308	3.60781	2.79036	0.592996	4.03178	3.78599
C1QBP	4.20442	6.30523	0.561242	3.5325	1.84277	1.81317	5.56605	3.07109	3.95359	1.4981	3.06552	2.82744	5.00282	15.2896	3.67137	11.6328	10.8909	1.89592	2.77257	4.77001	6.05052	4.21884	7.66635	1.71321	18.0692	3.99166	1.53149	9.57232	3.1438	4.40365	2.82247	4.96952	2.02642	4.73295	9.15691	0.908645	3.82542	2.70158	1.78669	1.25852	4.13164	4.39529	0.929134	1.28494	5.09877	3.36594	2.73143	7.70802	6.51087
C1QC	2.50421	3.47783	0.676262	2.38411	0.602042	0.451275	2.42558	3.75877	4.57132	0.57357	0	1.17539	2.97542	3.29442	4.44867	0	3.51926	1.96772	0.840372	0	5.62096	4.05191	8.0278	1.58216	1.95297	0	1.50251	3.17069	3.81439	0	1.35588	1.55752	1.34915	7.68705	6.47306	2.55197	2.98276	2.91584	2.36519	3.32689	2.65586	0.511106	0.316804	12.4522	0	5.55998	8.90401	7.85335	2.2751
C1QTNF5	0	0	0	0	0	0	0	0	0	0	0	0	0	0	0	0	0	0	0	0	0	0	0	0	0	0	0	0	0	0	0	0	0	0	0	0	0	0	0	0	0	0	0	0	0	0	0	0	0
C1R	0	1.55469	0	0.795645	0	0	0	0	0	0	0	0	0	0	1.93334	0	0	0	0	0	0	0	0	0	0	0	0	0	0.777361	0.833006	0	0.964458	0	0	1.7102	0	0.18056	0.978962	1.49754	2.94341	1.43152	0	0	0	0.387346	0	0.301164	0.0788096	0
C1RL	0	0.169381	0	0	0	0	0	0	0	0	0	0	0	0	0	0	0	0	0	0	0	0	0	0	0	0	0	0	0	0	0	0.243508	0	0	0	0	0	0	0	0	0	0	0	0	0	0	0	0	0
C1S	0.524725	0.560402	0.630595	0	0	0.0730322	0.138014	0.0613818	2.13596	0	0.189999	0	0.0928194	0.115235	0.150207	0.271563	2.42441	0	0	0.560417	0.18675	0.641724	0.112512	0	0.690649	0.182354	0.0676622	0.0771966	1.0128	0.121262	0.122057	2.39086	0.123641	1.09394	0.513609	0.208587	1.59506	0.169714	1.09552	0.499053	0	1.62983	0.577374	0.279975	0.474302	0.095187	0.151038	0.634455	0.671545
C1orf116	0	0	0	0	0	0	0	0	0	0	0	0	0	0	0	0	0	0	0	0	0	0	0	0	0	0	0	0	0	0	0	0.340685	0	0	0	0	0	0	0	0	0	0	0	0	0	0	0	0	0
C1orf122	0	0	0	0	0	0	0	0	0	0	1.00617	0	0	0	0	0	0	0.742203	0	0	0	0	0	0	0	0	0	0	0	0.296271	0	0	0	0	0	0	0	0	0	0	0	0	0	0	0	0	0	0	0
C1orf123	0	1.98242	0	0	0	0	0	0	0	0	0	0.346636	0	0	0	0	0	0	0	0	0	1.12679	0.94395	0.203864	0.243079	0	0	0	0	0	0	0	0	0	0	0	0	0	0	0	0	0	0	0	0	0	0	0	0
C1orf173	0	0	0	0.402317	0	0	0	0	0	0	0	0	0	0	0	0	0	0	0	0	0	0	0	0	0	0	0	0	0	0	0	0	0	0	0	0	0	0	0	0	0	0	0	0	0	0	0	0	0
C1orf198	0	0	0	0	0	0	0	0	0	0	0	0	0	0	0	0	0	0	0	0	0	0	0	0	0	0	0	0	0	0	0	0	0	0	0	0	0	0	0	0	0	0	0	0	0	0	0	0	0
C1orf27	0	0.0942187	0	0	0	0.112674	0.176635	0	0.224178	0.176805	0	0	0.0698298	0.290882	0	0	0.243271	0	0.115602	0	0	0.0741799	0.284231	0	0.0297938	0	0.104073	0.402212	0	0	0	0.232804	0	0	0.171573	0	0.521189	0	0.127068	0.653724	0.258709	0.196104	0	0.154952	0	0	0	0	0
C1orf35	0	1.35498	0	0	0	0.507343	0	1.69614	0	0.244808	1.36768	0	0	0	0	1.01375	0	0	0	0	0	0.334375	0.419871	0.388576	0.29159	0.364269	0	0	0	1.00234	0	0	0.489945	0	0	0	0	0	0	0	0	0	0	0	0.587355	0	0	1.79969	0.700799
C1orf50	0	0	0	0	0	0	0	0	0	0	0	0	0	0	0	0.851511	0	0	0	0	0	0	0	0	0	0.473305	0	0	0	0	0	0	0	0	0	0	0	0	0	0	0	0	0	0	0	0	0	0	0
C1orf52	0	0	0	0	0	0	0	0	0	0	0	0	0	0	0	0	0	0	0	0	0	0.576338	0	0	0	0	0	0	0	0	0	0	0	0	0	0	0	0	0	0	0	0	0	0	0	0	0	0	0
C1orf95	0	0	0	0	0	0	0	0	0	0	0	0	0	0	0	0	0	0	0	0	0	0	0	0	0	0	0	0	0	0	0	0	0	0	0	0	0	0	0	0	0	0	0	0	0	0	0	0	0
C2	0	0.208989	0.0753994	0.252706	0	1.11727	0.0749058	0	0.12585	0.0818084	0	0	0.137568	0	0	0	0.754722	0	0	0	0	0	0	0	0.294152	0.0984382	0	0.0450892	0.113566	0	0.224188	1.53358	0	0.15471	0	0.0546452	0	0.108828	1.41137	0	0.112887	0.0882058	0.105813	0.687126	0	0.0830508	0	0	0
C21orf2	0	0	0	0	0	0	0	0	0	0	0	0	0	0	0.565251	0	0	0	0	0	0	0	0	0	0	0	0	0	0	0	0	0	0	0	0	0	0	0	0	0	0	0	0	0	0	0	0	0	0
C21orf33	0	0	1.00218	1.59164	0.500647	0	2.64627	0	0.481918	1.18562	1.53897	0	0	0	0.8274	1.08679	0	2.5166	0.848922	0	25.0541	1.9354	1.57985	0	1.49367	0.937764	0	1.77844	0.7478	0.257063	0	3.8166	5.26633	2.03048	0	0.367136	0.610714	2.48436	0	0.56888	2.83191	0	12.8307	2.82231	0.821691	0	3.67341	0.852149	0.910296
C21orf59	0	0	0	5.20725	0	0	0	0	0	3.33271	0	0.252386	0	0.261156	0	0	0	0	0	0	0	8.16602	2.8134	0.477605	2.89055	5.0319	0	0	0	0	0	0	0	0	0	0	0	0	0	0	0	0	0	0	0	0	3.70489	0	0
C2CD4C	0	0	0	0	0	0	0	0	0	0	0	0	0	0	0	0	0	0	0	0	0	0	0	0.042247	0	0	0	0	0	0	0	0	0	0	0	0	0	0	0	0	0	0	0	0	0	0	0	0	0
C2CD5	0	0.0307281	0	0	0	0.2508	0	0	0	0	0	0	0	0	0	0	0	0	0	0	0	0.13457	0	0	0.0285	0	0	0	0	0	0	0	0	0	0	0	0	0	0	0	0	0	0	0	0	0	0.033347	0	0
C2orf47	0	0	0.0151448	0	0	0	0	0	0	0.0308565	0	0	0	0	0	0	0	0	0	0.0364161	0	0.027763	0.0312415	0.0434462	0.102977	0	0.0350178	0.0338457	0	0	0	0	0	0	0	0	0	0.0688378	0	0	0	0	0	0	0.0231451	0	0.0332382	0.0241248	0
C2orf54	0	0	0	0	0	0.0050965	0	0	0	0	0	0	0	0	0	0	0	0	0	0	0	0	0	0	0	0	0	0	0	0	0	0	0	0	0	0	0	0	0	0	0	0	0	0	0	0.337654	0	0	0
C2orf69	0	0	0	0	0.0336988	0	0	0	0	0.102253	0	0	0	0	0	0	0.0740879	0	0	0.0468987	0	0	0	0	0	0	0	0	0	0	0.048406	0	0	0	0	0	0	0	0	0	0	0	0	0	0	0	0	0	0
C3	7.76222	3.12659	7.73022	9.65151	3.26362	9.65735	7.19868	18.2237	8.75052	5.03956	6.80693	2.66491	12.6884	6.32268	9.04168	3.51734	10.5908	4.65586	4.22587	6.82669	4.01611	4.98533	7.96299	3.05183	8.94293	8.92439	5.57692	4.38877	8.34068	3.79583	5.7409	22.5247	7.12195	11.1991	9.6877	13.1064	9.15502	13.9994	12.2828	8.66045	5.8077	6.79547	10.0457	7.90576	8.24133	4.07769	6.35463	20.1358	2.71343
C3orf37	0	0.160064	0	0	0.19729	0.920645	2.8953	1.02147	0	0	0	0	0	0	0	0	0	0.0780283	1.19075	0.0140246	0	0.0180613	0	1.22051	0.341101	0	0	0	0	0	0	0	0.264362	0	0	0	0	0	0.11014	0	0	0	0	0	0	1.60447	0	0	0
C3orf38	0.0231965	0	0	0	0	0	0	0	0	0	0	0	0	0	0	0	0	0	0	0	0	0	0	0	0	0	0	0	0	0	0	0	0	0	0	0	0	0	0	0	0	0	0	0	0	0	0	0	0
C3orf58	0	0	0	0	0	0	0	0	0	0	0	0	0	0	0.28907	0	0	0.010093	0.579887	0	0	0.0619163	0	0	0.760657	0	0	0	0	0	0	0	0	0	0	0	0	0	0	0	0	0	0	0	0	0	0	0	0
C4A	0.85868	0.621816	0.782327	1.87449	0.450756	0.492891	0.63728	1.28594	2.06625	0.487347	1.08225	0.481157	1.50991	0.702782	1.38887	0.411283	0.506108	0.786718	0.516361	0.640015	0.340872	1.13801	0.969123	0.20443	1.52319	1.04173	0.589603	0.361552	0.756582	0.725867	2.12126	3.08585	0.303326	1.60071	1.37366	2.97292	0.891969	1.72148	1.01843	1.59488	0.81882	1.4464	2.00267	1.02413	3.0624	0.853599	1.64622	3.84413	0.32307
C4B	0.844172	0.641444	0.753367	1.84272	0.443116	0.484537	0.626502	1.29213	2.28804	0.479097	1.06392	0.473002	1.48441	0.690987	1.36559	0.404325	0.49753	0.773419	0.507646	0.629188	0.335155	1.11882	0.952697	0.200966	1.43105	1.05358	0.579609	0.355424	0.743758	0.713564	2.09242	3.07636	0.298195	1.57365	1.35052	1.38677	0.876851	1.73706	1.00501	1.56784	0.804942	1.42188	1.92363	1.00684	3.01049	0.844079	1.61838	3.77578	0.317594
C4BPA	0.931641	0.92479	0.642891	0	0	1.64449	0	0	0	0.468571	0	0	0.725027	1.11331	0	0	0	0	0	0.411191	0	0.272334	0	0	0.0893939	0.384599	0	0	1.69053	0	0	2.02364	0.307487	0.736438	0.943402	0.668255	0	0	0.0616963	0	0	0	0	0	0	0	0	1.13109	0.354233
C4B_2	0.844172	0.641444	0.753367	1.84272	0.443116	0.484537	0.626502	1.29213	2.28804	0.479097	1.06392	0.473002	1.48441	0.690987	1.36559	0.404325	0.49753	0.773419	0.507646	0.629188	0.335155	1.11882	0.952697	0.200966	1.43105	1.05358	0.579609	0.355424	0.743758	0.713564	2.09242	3.07636	0.298195	1.57365	1.35052	1.38677	0.876851	1.73706	1.00501	1.56784	0.804942	1.42188	1.92363	1.00684	3.01049	0.844079	1.61838	3.77578	0.317594
C4orf27	2.58799	0.0909465	0	0	2.45868	0.219315	1.14299	0	0	0	1.71396	1.06044	1.47799	0	4.22944	0.255948	0.0590359	0.0422915	1.32114	0	10.0254	0.0922035	0	0	0.0542846	1.21089	0.0123091	1.31393	0.301101	1.07908	0	0	1.98529	0	0	0	0	0	0	0	0.65525	0	0	0	0	3.78681	0.101799	0	0
C4orf3	0	0	0	0	0	0	0	0	0	0	0	0	0	0	0	0	0	0	0	0	0	0	0	0	0	0	0	0	0	0	0	0	0	0	0	0	0	0	0	0	0	0	0	0	0	0	0	0	0
C5	0.440997	1.16303	0.0636905	0.88593	0	0	0.0348423	1.69052	0.0924409	0.0475835	0.0403618	0	0.118981	0	0.0252886	0	0	0.0533293	0	0	0	0.107065	0.127809	0	0.53555	0	0	0	0.662841	0	0.194501	0.34235	0	1.56876	0.547738	0.0567877	0	0.70837	0.124823	2.16514	0.0982592	0.1921	0.0808146	0	0	0	0.397629	2.17225	0.111841
C5orf22	0	0	0	0.104207	0	0	0	0	0	0	0	0	0	0	0	0.181648	0	0.214754	0	0	0	0.531422	0	0	0	0	0	0	0	0	0	0	0	0	0	0	0	0	0	0	0	0	0	0	0	0	0	0	0
C5orf42	0	0	0	0	0	0	0	0	0	0	0	0	0	0	0	0	0	0	0.26751	0	0	0	0	0	0	0	0	0	0	0	0	0	0	0	0	0	0	0	0	0	0	0	0	0	0	0	0	0	0
C5orf51	0	0	0	0.465235	0	0	0	0	0	0.229294	0	0	0.522725	0	0	0	0	0	0	0	0	0.389048	0	0.258288	0.799296	0	0	0	0	0	1.93837	0	0	0	0	0	0	0	0	0	0.32982	0	0	0	0	0.348399	0	0	0
C6	0.0491037	0.29007	0.0353129	0	0	0	0	0.127684	0.0565336	0	0	0.056857	0.0672263	0.015631	0.0703598	0	0	0	0	0	0	0	0	0	0.14396	0	0.350188	0	0.313384	0	0.0288302	0.432846	0	0.0437596	0.162255	0	0	0.122797	0.0239081	0	0	0.0766423	0.0313021	0	0	0	0	0.608564	0
C6orf203	0	0	0	0	0	0	0	0	0	0	0	0	0	0	0	0	0	0.377219	0	0	0	0	0	0	0	0	0	0.632998	0	0	0	0	0	0	0	0	0	0	0	0	0	0	0	0	0	0	0	0	0
C6orf211	0	0	0	0.217734	0	0.0303274	1.63406	0	0	0.364046	0	0	0	0	0	0	0	0	0	0	0.61134	0.662294	0.182797	0	0.661407	0.849071	0	0.319387	0	0	0	0	0	0	0	0	0	0	0	0	0.297964	0	0	0	0.849623	0.189302	0	0	0
C6orf57	0	0	4.06252	0	0	0	0	0	0	0	0	0	0	0	0	0	0	0	0	0	0	0	0	0	0	0	0	0	0	0	0	0	0	0	0	0	0	0	0	0	0	0	0	0	0	0	0	0	0
C6orf58	0	0	0	0	0	0	0	0	0	0	0	0	0	0	0	0	0	0	0	0	0	0	0	0	0	0	0	0	0	0	0	0	0	0	0	0	0.0667257	0	0	0	0	0	1.08887	0	0	0	0	0	0
C7	0	0.103408	0.018006	0	0	0	0	0.0249407	0	0	0	0	0	0	0	0	0	0	0	0	0	0	0	0	0.010876	0	0	0	0.0268017	0	0	0.199579	0	0.199955	0	0	0.280374	0	0.0235093	0	0	0	0.0208175	0	0	0	0	0	0
C7orf26	0	0	0	0	0	0	0	0	0	0.0612195	0	0.0508166	0.129839	0	0	0	0	0	0.0475237	0	0	0	0	0	0	0	0	0	0	0	0	0	0	0	0	0	0	0	0	0	0	0	0	0	0	0	0	0	0
C7orf41	0	0.22048	0.370851	0.0855394	3.16623	0.421205	0.148176	0.194049	0	3.49483	0	1.50861	0	0	0.404982	0	0	1.99587	0	0	1.23573	0	0	0	2.08149	0.0424174	3.41431	0	0.250255	0.227942	0	0.234682	0	0	0	0	0	0	0	0	0	0	0	0	0	0	0	0	0
C7orf50	1.59049	2.56431	5.56617	2.35169	3.03219	0.197955	1.55031	4.8863	0	0.226284	1.17257	1.45663	1.75671	0	4.78511	0	1.50954	0.726466	3.44161	2.37721	1.07691	3.36197	0	3.55773	2.28651	0	1.20871	0	0.286902	1.17259	0.804862	0	0.401943	0	0	0	0	5.18886	0.583569	3.37514	0	4.42849	0	3.15	0	0.937357	1.35573	0.564572	2.72839
C7orf55	0	0	0	0	0	0	0	0	0	0	0	0	0	0	0	0	0	0	0	0	0	0	0	0	0	0	0	0	0	0	0	0	0	0	0	0	0	0	0	0	0	0	0	0	0	0	0	0	0
C7orf55-LUC7L2	3.37175	0.555745	0.732221	0.965053	4.37971	1.44876	2.98164	1.72808	4.56868	2.40588	2.63208	1.94276	1.50215	5.42947	0	2.4024	1.19437	3.24585	2.50932	1.4649	5.09658	1.17651	3.81092	3.51043	5.0065	1.72982	2.05729	2.22291	2.78507	1.94191	1.52062	3.71218	0.074113	1.83295	5.61177	0.587555	0	7.17302	2.37718	0.912702	3.12238	2.77296	0.790353	1.69865	4.59657	1.87244	2.91154	5.41627	3.06048
C8A	0.219758	0	0.162915	0.366469	0.155118	0	0.186778	0	0	0	0	0	0.0339098	0.38216	0	0.0383697	0	0	0	0	0	0.289062	0	0	0.307423	0.0786094	0.198387	0	1.71321	0.0428682	0	0	0.0598273	0.77914	0	0.455088	0	1.36606	0	0	0	0.332066	0	0	0	0	0.317718	0.266357	0
C8B	0.694084	0.381569	0.332102	0.847733	0.23378	0.314948	0.332326	0.772849	0.767732	0.375932	0.7266	0.484974	0.451755	0.394592	0.342202	0	0.418309	0.698827	0	0.202809	0.206687	0.195895	0	0	0.866213	0.338736	0.229275	0	0.766477	0	0.620363	0	0.2328	0.532914	0.180304	0.135714	0	1.04245	0	0	0.0627552	0.69646	0.379836	0.372329	0.525954	0	0.486418	0.825295	0.183435
C8G	0.916448	3.6876	0.485611	1.17385	0.7577	0.577733	1.13035	1.40539	13.439	1.26008	0.787257	0	0	0	0	3.16815	3.29513	0.732124	0	0.507055	0.33376	0.870406	0	0	2.70207	0.411482	0	0	4.07045	0.734386	1.9576	0.833863	0	5.73232	2.50209	3.14951	0.674444	4.94423	0.608064	0.807125	0	0	0.199769	0	1.26108	0	0	7.23818	1.4796
C8orf33	0.203888	0	1.06039	0.689955	0.149766	0	0.496146	0	0	0.389394	0.262162	0.161495	0.0752984	0	0	0	0	0.250078	0	0	0	0.340971	0	0	0.444638	0	0	0	0	0	0	0	0	0	0	0	0	0	0	0	0	0	0	0	0	0	0	0	0.0959164
C8orf47	0	0	0	0	0	0	0	0	0	0	0	0	0	0	0	0	0.135764	0	0	0	0	0	0	0	0	0	0	0	0	0	0	0	0	0	0	0	0	0	0	0	0	0	0	0	0	0	0	0	0.223755
C8orf82	0	0	0	0	0	0	0	0	0.0918252	0	0	0	0	0	0	0	0.740543	0	0	0	0	0	0	0	0	0.154295	0	0	0	0.120819	0.10943	0	0	0.15296	0	0.109817	0	0	0	0	0	0	0	0.215315	0.0656013	0	0	0	0.435891
C9	5.30778	14.0238	1.57253	7.20109	0.998888	0.978485	1.23233	5.15665	1.65762	1.13839	1.39089	0.267344	2.10298	1.94886	5.53751	1.9846	3.98006	2.03503	0.398871	2.03458	0.16161	2.87446	3.36892	0.691665	11.7508	2.53104	0.404947	0.802587	11.6911	1.33237	0.855535	7.3595	3.1082	6.25665	15.7386	0.961383	1.85213	14.676	3.67981	17.5575	1.1846	2.32917	3.61511	0.621938	3.13766	0.248851	3.25115	14.6947	3.23699
C9orf142	1.11019	0.869418	1.62848	0	0.803484	1.2617	0.59479	0.508596	0.497764	4.02407	3.25235	0	0	0	1.94168	1.78734	3.15165	0.565541	0.536591	1.69229	1.43996	1.16823	0.860914	0.95395	1.75872	0.758106	0	0	1.15255	1.3999	1.05774	0.720557	0.391855	0.4968	0.904489	0	1.39637	1.62218	0.671224	1.2272	0	1.13235	0.250761	0	2.41328	4.43489	0	1.59872	2.68884
C9orf64	0.539602	3.28562	0.461748	1.07147	4.66742	0	4.55696	6.38348	1.57698	2.33285	4.92413	1.86816	0.425216	0.10429	4.40783	0.596975	2.55745	4.89811	1.9581	3.62878	2.37122	1.54794	1.32515	1.9135	3.06937	1.75443	0.844319	1.8343	0.336875	2.69041	1.69214	5.80059	1.09807	4.82043	7.52861	0.857005	0	9.27037	1.08909	7.59805	4.09819	2.68881	0.0510528	2.01714	2.43774	2.20925	2.49408	0.339158	0.900809
C9orf78	0	0	0	0	0	0	0	0	0	0	0	0	0	0	0	0	0.354945	0	0	0	0	0	0	1.53969	0	0	0	0	0	0	0	0	0	0	0	0	0	0	0	0	0	0	0	0	0	0	0	0	0
C9orf89	0	0	0	0	0	0.559166	0.0551084	0	0.867412	0	0	0.22128	0	0	0	0	0	0	0	0	0	1.46242	0	0.891683	0	0	0	0	0.0713424	0	0	0	0	0.0687571	1.07359	0	0.671399	0	0	0	0	0	0	0	0	0	0	0	0
C9orf9	0	0	0	0	0	0	0	0	0	0	0	0	0	0	0	0	0	0	0	0	0	0	0	0	0	0	0	0	0	0	0	0	0	0	0	0	0	0	0	0	0	0	0	0	0	0	0	0	0
CA1	4.04117	4.6113	9.53464	11.1542	8.71148	11.0203	4.98593	21.4233	24.2724	8.45333	8.16038	3.18771	14.7216	26.8124	10.5296	5.589	0.084703	10.9812	4.61014	20.0972	7.23534	11.0876	48.9411	3.65306	8.47554	18.7591	5.39267	2.23481	4.30658	4.10258	7.8102	13.7834	5.54878	7.73646	5.06377	39.1686	9.75588	15.8938	13.939	4.69172	3.87633	6.01465	73.2388	11.302	7.40094	16.2162	9.72475	18.7668	4.12306
CA2	8.75453	0.885006	7.31796	5.46764	0.698385	5.48669	0.646716	0.512872	7.30228	13.6215	0.13118	0	1.77544	6.4642	8.84159	0	0	5.01941	0.767054	0	16.7564	1.27674	1.07345	0.617534	0.640162	8.94399	9.76966	7.46174	1.35457	12.8987	11.6379	9.19107	1.78788	0.627873	1.47007	8.06843	9.6964	5.3784	11.2588	0.096355	0.470833	0.373873	9.28138	4.98885	10.5667	18.0686	9.89447	0.229751	0.547252
CA4	0	0.0162923	0	0	0	0	0	0	0	0	0	0	0	0	0	0	0	0	0	0	0	0	0	0	0	0	0	0	0	0	0	0.0311318	0.466794	0	0	0	0	0	0	0	0	0	0	0	0	0	0	0	0
CA8	0	0	0	0	0	0	0	0	0	0.33014	2.37684	0	0	0	0	0.907752	2.06235	0	0	0.554197	3.81423	0.126891	0	2.70523	0	0	2.11028	0	0.165799	0	0	0	0	0	0	0	0	0	0	0	0	0	0	0	0	0	0	0	0.499446
CA9	0	0.11588	0	0	0	0.769028	0.133039	0	0	0.114459	0	0	0	0.841878	0	0.947029	0	0	0	0	0	0.150705	0	0	0	0	0	0	0	0	0	0	0	0	0.969122	0	0	0	0	0	0	0	0	0	0	0	0	0	0
CAB39	1.58282	0.868275	0.841326	0	0.0353709	1.066	0.395494	0	0.165816	0	0.913787	0.0509948	2.92742	0	0.42584	1.0748	4.12205	1.18972	1.91533	0.0229205	0.0793007	2.14735	0.375914	0.402143	1.47805	1.08108	0.513138	0	0.773377	0.771781	0.240145	0	1.18773	0.187948	0	0.68915	0.665779	0.252305	0	0	1.81336	0.440241	0.246834	0.288136	1.81987	0.332516	0.312336	0.224535	0
CAB39L	0	0.108304	0.151247	0.0824696	0.0462673	0.0669666	0.0382584	0.0643944	0.0412755	0.0373443	0.102078	0.0691796	0	0.0336583	0.0677192	0	0	0	0	0.102757	0.0913035	0	0.103539	0.0572946	0.0629377	0	0.04553	0.0426426	0.0967025	0.0682401	0.0913769	0.100621	0.0424999	0	0.19215	0.0243723	0.0785417	0.0964143	0	0	0.245914	0.0773935	0.0437556	0.180536	0.0672831	0.0633287	0.0735832	0.190861	0.0471384
CACHD1	0	0	0	0	0	0	0	0	0	0	0	0	0.176333	0	0	0	0	0	0	0	0	0	0	0	0	0	0	0	0	0	0	0	0	0	0	0	0	0	0	0	0	0	0	0	0	0	0	0	0
CACNA2D1	0	0.0719286	0	0.209477	0	0	0	0	0	0	0	0.055315	0	0	0	0	1.65401	1.74322	0.258993	0.598278	0	0.0275113	0	0	0.151272	1.66011	0.169913	0	0	0	0	1.8902	0.84743	0	0	0	0	0	0.285251	0.133293	0	0.0702891	0	0	0.670366	0.305705	0	0	2.12797
CACNA2D2	0	1.08843	0	2.24873	0	0	0	0.923329	0	0.469821	0	0	0	0	0	0	1.04695	0	0	0	0	0	0	0	0	4.63128	0	0	0	0	0	0	1.07887	0	4.01268	0.11008	0	0	0	0	0	0	0	0.304709	0	0	1.34413	0	0
CACNB3	0	0	0	0	0	0	0	0	0	0	0	0.247196	0	0	0	0	0	0	0	0	0	0	0	0.202122	0	0	0	0	0	0	0	0	0	0	0	0	0	0	0	0	0	0	0	0.315976	0	0	0	0	0
CACTIN	0	0	0	0	0.123446	0.0234011	0	0	0	0	0	0	0	0	0	0	0	0	0	0	0	0	0	0	0	0	0	0.0329672	0	0	0	0	0	0	0	0	0	0	0	0	0	0	0	0	0	0	0	0	0
CACYBP	1.99801	2.55119	1.70345	11.1194	9.32461	3.07801	13.0349	5.09434	0.863312	1.20123	36.9827	1.49449	6.45233	2.14941	3.60856	26.6104	215.329	3.1206	36.365	1.73821	70.2011	9.59542	2.76968	3.07552	9.30113	70.4957	4.12448	6.48497	2.71064	58.5058	53.41	1.80364	0	2.58649	2.40551	0.196266	0	9.114	2.20531	0.955644	5.05801	4.00693	0	2.41258	61.8081	36.3689	1.83789	6.39523	2.26915
CAD	0.985956	2.97084	1.1164	3.95938	0.348344	0.387777	0.717403	1.30763	0.867726	0.601155	0.735116	0.829914	4.53461	2.56804	1.14723	1.7722	1.74862	1.02114	2.26023	1.33642	1.14781	3.07447	2.49149	0.866001	1.02728	4.61409	0.278927	2.39332	3.17951	2.71773	0.358538	0.418447	0.491677	3.54844	0.309222	0.111988	2.02426	4.69368	1.06195	0.71371	0.469405	1.23258	0.0243661	0.39613	0.861354	0.283739	0.966947	0.886817	1.49427
CADM1	0	0	0	0	0	0	0	0	0	0	0	0.204432	0.302921	0	0.2524	0	0	0.144476	0	0	0	0	0	0	0	0	0	0	0	0	0	0	0	0	0	0	0	0	0	0	0	0.0854473	0	0	0	0	0	0	0
CADM4	0	0	0	1.2868	1.47764	0.1034	0	0.957593	0	0	0	0	0	0.335456	0	0	0	0	0	1.83413	0	0	0	0	0	0	0	1.83204	0	0	0.650509	0	0.529721	0	0	0	0	0	0	0	0	0	0	0	0	0	0	0.89164	0
CADPS	0	0	0	0.140262	0.465979	0	0	0	0	0.285064	0	0	0	0	0	0	1.81734	0.457828	0	0	0	0	0	0	0	0	0.139385	0	0	0.033226	0	0.0663852	0	0	0	0	0	0	0	0	0	0	0	0	0	0	0	0	0
CADPS2	0	0	0	0	0.0122125	0	0	0	0	0	0	0	0	0	0	0	1.13594	0.13008	0	0	0	0	0	0	0	0	0.0275	0	0	0	0	0	0	0	0	0	0	0	0	0	0	0	0	0	0	0	0	0	0
CALB1	0	0	0	0	0.309834	0	0	0	0	0	0.178491	0	0	0	0	0	3.05653	0	0	0	0	0	0	0	0	0	0	0	0	0	0	0	0	0	5.58814	0	0	0	0	0	0	0	0	1.8136	0	0	0	0	0
CALB2	2.50626	0.0797993	0	30.3976	0	0	0	1.59831	0.139268	42.4061	0	0	0	0	0.164496	0	0	0.296692	0	1.27103	0.242966	0	0.544208	0	0	0.539444	0.987972	0	0	0	0	0.088548	1.49122	0	1.75811	0.901557	0	0	0	0	0	90.0977	0	0	0	0.192957	0.36428	0	0
CALCA	0	0	0	0	0	0	0	0	0	0	0	0	0	0	0	0	0	0	0	0	0	0	0	0	0	0.158297	0	0	0	0	0	0	0	0	0	0	0	0	0	0	0	0	0	0	0	0	0	0	0
CALCOCO1	0	0	0	0	0	0	0.584797	0	0	0	0	0	0	0	0	0	0	0	0	0	0	0	0	0	0	0	0	0	0	0	0	0	0	0	0	0	0	0	0	0	0	0	0	0	0	0	0	0	0
CALD1	9.08186	0.829052	8.27309	4.90701	5.68872	1.25534	5.1271	9.92733	5.86484	6.0328	3.44749	2.82157	1.56987	8.32991	7.14158	2.20756	10.8925	7.45308	4.36038	7.00859	7.46237	4.9183	5.3035	4.02977	7.49196	1.22924	9.39407	5.06119	17.5829	9.10999	2.11689	24.201	4.35359	3.466	14.5123	1.1037	11.0092	6.15733	36.3207	3.47102	11.7843	14.6091	13.5638	11.8604	11.591	9.48372	18.2554	10.9466	13.8058
CALM1	9.62742	16.5791	14.8608	22.3348	13.5302	11.8944	14.2521	12.6666	13.7598	7.34844	9.10324	9.22061	7.79871	10.9741	15.403	8.85272	41.2098	16.2179	6.48862	16.0635	22.4508	7.22399	6.43876	21.7552	8.63446	22.4518	11.2387	10.7919	8.58003	20.3109	11.006	13.5397	14.3088	13.4987	16.4555	9.93108	22.8559	11.2776	10.5125	15.1468	12.9456	18.3035	4.40036	17.5704	16.2758	13.7614	18.1316	30.7781	12.8593
CALM2	9.62742	16.5791	14.8608	22.3348	13.5302	11.8944	14.2521	12.6666	13.7598	7.34844	9.10324	9.22061	7.79871	10.9741	15.403	8.85272	41.2098	16.2179	6.48862	16.0635	22.4508	7.22399	6.43876	21.7552	8.63446	22.4518	11.2387	10.7919	8.58003	20.3109	11.006	13.5397	14.3088	13.4987	16.4555	9.93108	22.8559	11.2776	10.5125	15.1468	12.9456	18.3035	4.40036	17.5704	16.2758	13.7614	18.1316	30.7781	12.8593
CALM3	9.62742	16.5791	14.8608	22.3348	13.5302	11.8944	14.2521	12.6666	13.7598	7.34844	9.10324	9.22061	7.79871	10.9741	15.403	8.85272	41.2098	16.2179	6.48862	16.0635	22.4508	7.22399	6.43876	21.7552	8.63446	22.4518	11.2387	10.7919	8.58003	20.3109	11.006	13.5397	14.3088	13.4987	16.4555	9.93108	22.8559	11.2776	10.5125	15.1468	12.9456	18.3035	4.40036	17.5704	16.2758	13.7614	18.1316	30.7781	12.8593
CALML3	2.14842	3.75648	4.07618	11.5479	17.1496	4.02155	0	0	3.81068	0.618448	0	5.32185	0	0	0	23.1178	0	4.59434	0	11.3242	16.4665	0.738453	0	4.98369	3.08169	12.7983	2.17872	0.919963	3.87353	0	4.59575	3.10715	0	1.49233	0	0	0	3.81853	2.95277	0	0	0	0.743145	2.90014	4.26307	16.7744	0	1.67489	0
CALML5	0	0	0	0	0	0	10.7812	0	3.81953	8.55069	0	4.17718	0	0	0	0	0	0	0	0	70.2363	0	0	0	13.7973	0	0	127.9	2.15709	0	0	91.5743	0	89.6231	0	0	0	60.4615	0	0	12.0047	0	0	0	2.02138	0	0	0	0
CALR	13.1164	24.7416	6.65398	55.6836	23.5414	9.77183	19.533	10.7935	21.7682	27.1505	13.732	3.3682	17.7007	8.41388	37.6019	39.1227	21.0421	55.4408	48.3944	34.3638	42.4645	21.0082	30.5393	18.795	26.9224	62.4726	18.8562	52.7016	7.17234	22.4355	17.2814	21.6439	10.0722	27.0133	37.6698	7.5076	16.0949	44.9294	24.7302	13.8468	24.5326	37.3196	6.30993	75.7325	77.722	32.5261	41.2236	43.3992	17.6006
CALU	9.28879	8.20685	4.63603	16.1009	11.4186	7.69048	12.0003	3.53613	8.83343	2.72247	18.3519	2.82054	5.18669	31.4999	8.82719	5.0527	4.92041	11.0581	7.82085	3.75544	12.8023	9.14722	25.3749	4.26052	11.0615	10.1805	3.31548	8.62397	3.15421	3.19739	3.10166	8.12339	3.00721	14.022	6.65041	2.89456	8.44027	9.56096	12.6301	2.31946	6.0145	13.3683	4.99777	7.89052	14.2292	4.10048	12.6857	8.71315	5.75194
CAMK1	0	0	0	0	0	0	0	0.0384967	0	0	0	0	0	0	0	0.249874	0	0	0	0.115183	0	0	0	0.502212	0	0.0951474	0.365285	0	0	0.331483	0	0.229714	0	0	0	0	0	0	0.087516	0	0	0	0	0	0	0.457909	0	0	0
CAMK1D	0	0.340892	0.879458	1.00155	18.7835	0	0.307357	0	0	12.3526	13.7201	0.110896	0	0	0	10.7081	80.8779	6.4339	28.8864	12.9702	3.93963	0.364596	0	2.65491	0.872159	3.99029	3.86096	0	0	0.568537	0	0.435706	0	0	0	0	0	0	0.392637	1.20231	0	0	0	2.11335	0	27.871	3.19974	0	0.542204
CAMK2A	0	0	0	0	0	0	0	0	0	0	0	0	0	0	0	0	0	0.404406	0	0	0	0	0	0	0	0	0	0	0	0	0	0	0	0	0	0	0	0	0	0	0	0	0	0	0	0	0	0	0
CAMK2B	0	0	0.037797	0.102206	0	0.117128	0	0	0	0.0988556	0.0934472	0	0.228426	0	0.094733	0	0.350961	0.481842	0	0	0	0	0	0	0	0	3.62997	0	0.131058	0	0	0	0.154761	0	0	0.0525717	0	0	0	0	0.137936	0.107876	0	0	0	0.244516	0	0	0
CAMK2D	0	0	0	0.171861	0	0.21371	0	0.160599	0.616374	0.329142	1.72314	0	0.803887	0	0.526449	0	0.931994	1.43954	0.548413	0	0.256615	0.918365	0.582964	0	0	0	1.06099	1.12546	0.177987	0.213204	0	0.609476	0.583363	0	0	0.118392	0.353858	0.948893	0.0633	0.14658	0.427964	1.28529	0	1.59591	0	0.952361	0	0	0.0750571
CAMK2G	0	0	0	0.356347	0	0	0	0	0	0	0	0	0	0	0.15251	0	0.23658	0	0	0	0	0	0	0	0	0.125159	0.147209	0	0	0	0	0.0499566	0.155185	0	0	0	0	0	0	0	0	0	0	0	0	0	0	0	0
CAMK4	0	0	0	0	0.0503381	0	0	0	0	0.553924	0	0	0	0	1.22749	0	0	0	0	0	0	0	0	0.0116695	0	0	0	0	0	0	0	0	0	0	0	0	0	0	0	0	0	0.1306	0	0	0	0	0	0	0
CAMP	4.88645	0	0	0.40573	0.0383782	0	0.0708676	0	0	0	0	0	0.0261183	0.105737	0.109578	0.0850671	0	0	0	0.0237746	0.0461837	0.0200218	0.181411	0	0.211492	0.0888387	0	0	0	0.0732969	0.152938	0	0.126991	0	0	0.029708	0	0.597589	0	0	0	0	0.0724512	0.130586	0.0978517	0	0	0.0454483	0
CAMSAP1	0	0	0	0	0.00320503	0	0	0	0	0	0	0.0333124	0	0	0	0	0	0	0	0	0	0	0	0	0	0	0	0	0	0	0	0	0	0	0	0	0	0	0	0	0	0.0797211	0	0	0	0	0	0	0
CAMSAP2	0	0	0	0	0	0	0	0	0	0	0	0	0	0	0	0	0	0	0	0	0	0	0	0	0	0	0	0	0	0	0	0	0	0	0	0	0	0	0	0	0	0	0	0	0	0	0	0	0
CAMSAP3	0	0.0568248	0.0254126	0	0.0921154	0	0.095176	0	0	0	0.0671107	0	0	0	0	0	0.0608854	0.341584	0	0	0	0	0	0	0	0	0	0	0	0	0.0357405	0	0	0	0	0	0	0	0	0	0	0	0	0	0	0	0	0	0.00380184
CAND1	6.5575	14.525	10.0988	9.27553	15.4189	6.65202	5.7067	4.05986	6.05629	18.3234	7.09029	4.94283	2.6087	5.00422	8.32796	8.51922	28.3744	7.60234	9.25103	6.8124	5.031	18.7199	7.69048	5.99778	7.93086	7.48895	6.47331	7.70447	5.75261	15.4522	4.5529	5.93466	10.0285	6.8202	5.59587	2.80654	22.0979	4.85516	5.79203	3.35269	4.34448	5.85463	2.11336	8.33027	6.08997	5.23207	7.15303	7.90601	7.27261
CAND2	0	0	0	0	2.58284	0	0	0	0	0	0	0	0	0	0	0	0	0	0	0	0	0	0.182841	0	0	0	0	0	0	0	0	0	0	0	0	0.0482578	0	0	0	0	0	0	0	0	0	0	0	0	0
CANX	13.7397	16.6872	7.05993	43.1941	23.8582	9.11102	26.0186	18.7945	13.3076	14.9086	11.5048	5.13836	10.1462	9.45968	14.0463	18.3563	56.5265	48.305	14.7651	12.8624	20.5569	10.4714	22.0058	9.70426	22.3838	20.1026	18.219	24.131	5.97686	27.2148	31.9851	15.3331	12.8088	28.1801	20.0695	4.45669	10.6303	25.5228	12.5992	21.4525	9.44673	23.0026	3.98207	26.7303	25.3412	45.0358	17.2236	15.0013	19.6007
CAP1	35.4737	5.95438	5.28442	15.6418	13.7675	3.71582	9.85814	89.0406	10.76	2.55831	13.7361	5.29422	5.61665	7.48908	7.18602	6.58815	9.66618	6.44475	11.4671	3.60402	12.4477	5.93056	12.5752	3.25057	43.6544	23.0569	5.42163	10.1787	3.592	88.5872	9.01847	6.19395	4.292	12.0247	7.2895	2.9215	48.0697	21.7538	7.00287	9.86525	102.063	27.5132	3.70012	14.4889	14.2263	18.5806	10.2747	10.3465	7.74393
CAP2	0	0	0	0	0	0	0	0.0210712	0	0	0	0	0	0	0.683591	0	0	0	0	0	0	0	0	0	0	0	0.415888	0	0	0	0	0	0	0	0	0	0	0	0	0	0	1.02422	0	0	0	0	0	0	0
CAPG	5.94487	10.2513	9.00129	12.4869	8.23697	10.4795	5.86784	12.9132	14.4303	4.09026	33.0027	30.9181	0	18.1125	7.12598	1.33511	0.608835	7.75534	11.2732	4.2143	14.356	1.30155	6.83175	5.35273	8.29395	24.3061	0.651639	10.8696	9.36919	18.1633	28.5932	6.52616	32.5556	13.5794	8.71379	1.32342	14.7077	20.7029	5.37029	4.25163	16.2349	12.8726	0.751987	13.5144	29.4464	5.77104	15.486	16.0525	5.5835
CAPN1	3.07538	2.53773	2.15023	6.04194	1.81025	1.49368	59.4469	6.89563	3.41976	3.23573	4.73606	2.5684	1.38434	4.73103	3.25515	2.77543	4.72803	5.5669	3.79996	3.61877	2.98949	1.01426	4.48617	3.14872	3.86925	1.87771	0.0122235	6.88896	2.72723	3.94053	53.8756	4.24838	1.71469	4.36805	5.36306	10.0984	5.11481	23.2899	27.8237	3.50425	12.1238	8.62893	2.21711	4.6658	5.89737	42.3115	5.35449	2.33165	3.35497
CAPN13	0	0	0	0	0	0	0	0	0	0	0	0	0	0	0	0	0	0	0	0	0	0	0	0	0	0	0	0	0	0	0	0	0	0	0	0	0	0	0	0	0	0	0	0	0	0	0	0	0
CAPN2	2.67007	0	4.32855	2.12883	2.40535	0.775066	1.22603	2.35271	1.7384	1.24483	3.0401	0.984241	1.1411	1.95694	1.87841	5.32591	5.30312	13.8553	2.48241	1.11282	3.18951	2.35839	1.79384	0.443082	0.866528	2.03785	1.87772	1.60372	1.30743	3.11755	1.83168	1.88863	7.07239	0.709011	1.86049	0.604477	3.656	2.41201	1.85562	2.06517	15.7901	2.60996	1.31008	3.8322	1.46861	4.36836	0	4.1987	0.61736
CAPN7	0	0	0	0	0	0.00740455	0	0	0.245107	0	0	0	0	0	0	0	0	0.259692	0	0	0	0	0	0	0	0	0	0	0	0	0	0	0	0	0	0	0	0	0	0	0	0	0	0	0	0	0	0	0
CAPNS1	4.82235	1.6244	3.46439	11.8989	3.38037	3.2516	4.50396	1.13532	7.66502	1.11866	7.18686	3.3699	0.871496	7.34651	4.17909	3.10107	6.07626	7.63777	5.11087	3.60744	6.76541	1.27471	4.8478	3.80243	4.38418	0.909862	1.72835	7.7633	2.64872	6.71152	3.52525	1.21912	3.48461	5.60498	3.43022	2.00915	7.11444	8.74144	4.22784	4.05176	3.42867	2.08435	4.05839	9.52058	6.23148	6.1888	5.43889	4.07486	3.23695
CAPRIN1	0.826517	2.54134	0.983146	0.727136	0.91261	3.18649	1.54054	2.92124	4.0163	1.71071	2.62409	0.918581	0.91142	3.16643	3.3753	0.670086	1.64766	1.85566	0.85943	3.8804	1.24612	1.95349	3.1204	2.40726	0.990548	3.71413	1.69074	3.8329	0.615321	2.10929	0.381251	1.48661	0.106412	0.985812	1.47225	0	1.33478	3.66428	2.55078	0.215795	1.97201	1.46077	0	0.564357	0.669715	0.780212	3.65882	2.25235	1.52244
CAPS	0	5.21491	0	0	0	1.53519	3.53832	98.9156	0	0	0	0	0	0	0	3.34605	0	0	4.79668	0	5.32392	0	0	2.37264	6.81707	2.4784	0	0	9.08689	0	0	38.5186	7.73735	0	18.2833	1.52279	5.00625	14.339	0	1.63693	0	0.798891	15.2056	0	0	4.09356	0	0.457299	0
CAPZA1	3.99697	3.58412	4.40827	4.66008	3.25827	3.10242	6.35708	3.04323	4.38457	2.34845	5.08158	5.00388	5.08631	2.65677	2.21593	4.27558	4.69651	5.7201	2.0434	8.43278	4.0512	5.18239	9.06973	4.53735	6.11605	8.1409	1.79423	6.93212	2.57438	4.08501	5.44067	4.18956	5.48654	9.08719	4.47517	1.99406	4.67762	5.3066	5.93122	2.09501	9.68349	10.5658	1.75433	6.74208	6.56793	7.24511	5.09913	5.49679	3.18086
CAPZA2	3.88651	2.24395	3.01139	3.97066	3.39256	2.3008	2.52022	9.1149	5.68562	2.06754	3.59258	1.82973	2.7701	2.87153	1.86197	2.48871	6.29878	5.99088	1.48178	2.16358	2.87357	3.2498	3.23366	2.45732	3.44908	3.60013	2.06535	4.9428	1.20585	3.42983	4.37391	2.71488	2.57978	4.40034	3.56145	1.91527	2.46508	3.05252	5.25621	2.78592	3.53145	4.77143	0.838276	8.59172	4.0797	4.38959	7.91647	9.31623	1.30956
CAPZB	16.3663	4.64524	4.08058	17.8302	6.64629	6.83748	10.2613	10.1559	12.0414	7.87631	23.192	6.26497	8.23131	13.4783	6.66658	18.7766	8.33333	13.2229	1.49831	16.7747	14.7171	9.00363	69.5719	7.36841	6.47694	15.2431	10.4147	3.55286	6.79119	14.4598	10.1991	7.52807	4.00915	13.3294	64.4867	9.24201	4.2233	48.9496	8.92749	5.662	67.6637	11.8876	11.9601	17.4959	17.9202	31.7169	26.092	15.5517	3.24047
CARHSP1	6.08429	10.6694	8.60558	9.07247	11.2838	6.44772	9.96646	3.3232	4.52132	8.2594	10.1792	14.2853	2.38521	3.85444	13.8676	8.97967	4.96545	4.6687	25.5637	18.8023	14.269	3.82037	1.65527	16.7162	8.06534	8.56335	8.4373	3.62656	3.59388	9.8892	13.0051	9.01537	5.78062	3.93612	6.72225	1.969	5.72186	8.87505	5.55821	2.01313	1.223	12.6362	9.16496	9.91197	7.69679	6.0994	6.83819	8.14422	7.04872
CARKD	0.329341	0	2.12975	1.23092	0.533655	0	0.177035	0	0	0	0.352924	0	0	0	0.297345	0	2.77738	0.865471	0.109448	0	0	0	0.591922	0	2.22418	2.05556	0.235922	0.227465	0	0.669589	0	0	1.10986	0	0	0	0	0	0	0	0.0392108	0	0	0.103744	0.248446	0	0.203779	0	0.244945
CARM1	0.58351	1.54589	0.0561726	1.92228	0.572222	0	0.329285	0.704961	0.443633	0.656118	1.06001	0.363987	0.776804	0.0821219	0	0	0.698345	1.05342	0.653501	0.565233	0.253068	0.459011	0.435194	0	0.349682	0.352847	0.451129	1.58704	0.344604	0.476736	0	0.67511	0	1.91469	0.656546	1.39017	0	0.517743	0	0	0.541668	0	0	0.468975	0	0	0	0.249286	0.363113
CARS	0.453572	0.753235	0.641016	3.28904	1.78654	0.09931	0.968363	0	1.03721	0.527849	2.99786	0	3.24106	0.661449	0.984409	1.17843	1.74019	1.35309	0.447018	0.588958	0.830204	0.284967	1.87965	0.943108	2.87689	4.26816	0.0398021	1.28939	0.860718	0.650494	0.783921	0.842907	0.568618	0.319564	0.59533	0.130111	1.62642	1.26978	1.13127	1.26362	1.00224	0.613033	0	1.40158	1.12861	1.29578	0.549471	0.478995	0.863315
CARS2	2.34466	0	0.548637	0.086112	0.226073	0	0.24652	0.439251	0	1.23114	1.00456	0	0	0	0	0.861299	0	4.16696	0	0	0	0	0.38095	1.0412	1.20173	0.100574	0	0.670995	0	3.27383	0	0	0	0	0.168846	0	0.494868	0	0	0	0.124567	0.389391	0	0.0807796	0	0.0745985	0.18159	0	0.0973845
CASC3	0	0	0	0	0	0	0	0	0	0.406277	0	0	0	0	0	0	0	0.120344	0	0	0	0	0	0	0	0	0	0	0	0	0	0	0	0	0	0	0	0	0	0	0	0	0	0	0	0	0	0	0
CASC4	0	0	0	0	0	0	0	0	0	0	0	0	0	0	0	0	0.175749	0	0	0	0	0	0	0	0	0	0	0	0	0	0	0	0	0	0	0	0	0	0	0	0	0	0	0	0	0	0	0	0
CASK	0.994595	0.996665	0.090041	0.55872	0.122448	0.0607182	0.183935	0.175312	1.21066	0.921318	0.125919	0.0739523	0.690745	0.11686	0.401738	0.155242	0.635464	0.15892	0.0440111	0.18303	0.81357	0.136171	0.160109	0.323152	0.239332	0.344571	0.379424	0.084102	0.30471	0.387651	0.0381109	0.134829	0.766307	0.212349	0.598578	0.0548679	0.117456	1.3351	0.255714	0.49948	0.290619	0.137108	0.0179906	0.765332	0.233973	0.728798	0.609095	0.12496	0
CASP1	63.4156	0	0	0.555954	23.1775	0	21.9305	0	24.8106	0	34.0202	0	0	0	0	0	0	0	0	0	0.401757	0	10.505	0	0	0	0	17.2785	0	30.357	20.4537	6.5669	38.0188	14.8577	0.423385	0	0	0	0	0	18.5376	17.2039	0	20.8908	3.68114	16.1237	26.2848	22.9394	0
CASP10	0	0	0	0	0	0	0	0	0	0	0	0	0	0	0	0	0	0	0	0	0	0	0	0	0	0	0	0	0	0	0.254128	0	0	0	0	0	0	0	0	0	0	0	0	0	0	0	0	0	0
CASP14	0	0	0	0	0	0	0	0	0	0	0	0	0	0	0	0	0	0	0	0	0	0	0	0	0	0	0	0	0	0	0	0	0	0	0	0	0	0	0	0	0	0	0	0	0	0	0	0	0
CASP2	0	0	0	0	0	0	0	0	0	0	0	0	0	0	0	0	0	0	0	0	0	0	0	0	0	0	0	0	0	0	0	0	0	0	0	0	0	0	0	0	0	0	0	0	0	0	0	0	0
CASP3	0	0	0.190942	0	5.17848	0	4.33753	0.457178	5.61672	1.58259	0	0.750739	0.0215456	0	17.0821	0	4.85491	3.82254	2.81835	0.0272109	0.0561023	0	0	0	0.034001	0	0.123579	6.44417	1.11283	0	0	1.59217	0	13.9485	0	0.857263	0	14.2167	0	1.83709	0.0900792	0	0	0.0931778	0	0	0.0404779	0	1.01862
CASP6	0.0704613	0.664238	0	2.75605	0.0483968	0	0.575693	0	0	0	0.52407	0.575938	0.284192	0.813289	0	0.345625	0.195168	0	0.83335	0.180432	0.228783	0.0512319	0.621488	2.20502	0.116707	2.27021	0	1.36332	0.150756	0.162794	0.182635	3.03179	0.0309611	0.252329	0.345667	0	1.54568	0.670888	0	0	0.480926	0.184579	0	0.112124	0.310992	0	1.15879	0.385523	0.0527522
CASP8	0	0	0	0	0	0	0	0	0	0	0	0	0	0	0	0	0	0	0.0203071	0	0	0.708784	0	0	0	0	0	0	0	0	0	0	0	0	0	0	0	0	0	0	0	0	0	0	0	0	0	0	0
CAST	0.554962	0.476094	0.33186	1.43805	0.918428	0.0765909	0.785429	2.18919	0.728913	0.425888	0.847887	0	0	0.510665	1.27164	0.638055	0.513279	0.799292	2.71928	0.375052	0.596205	0.963308	2.13348	0.124285	0.678909	0.328255	0.112509	2.93326	0.120609	0.350029	0.156606	1.14203	0.62539	0.986639	1.02284	0.530496	0.816002	1.51109	0.597589	0.437706	0.357495	0.8162	0.33935	1.43577	2.16999	0.531209	1.3682	0.643075	0.643495
CASZ1	0	0	0	0	0	0	0	0	0	0	0	0.467614	0	0	0	0	0	0	0	0	0	0.0601735	0	0.0177649	0	0	0	0	0	0	0	0	0	0	0	0	0	0	0	0	0	0.373835	0	0	0	0	0	0	0
CAT	4.59985	8.03795	5.36835	7.62677	2.02452	10.574	3.75097	4.9033	4.32182	2.23881	2.62768	2.36275	6.94833	5.49428	4.54783	9.36895	1.9639	6.00045	0.398946	17.9431	3.71867	5.24262	9.03352	1.48594	1.47977	5.15846	1.35551	8.12258	2.29342	2.39906	4.83563	12.3648	5.92783	5.08627	6.93814	8.3565	3.17518	9.06571	5.78015	3.82252	3.78593	2.12882	25.0296	9.10228	5.46215	7.32669	6.24109	5.73827	3.41385
CAV1	0	1.75333	5.63588	0.650712	0.126633	1.0965	1.58196	4.73536	0	0	0	0.649888	2.74405	1.29005	2.08555	0	0	0	0	1.23329	2.57464	1.93	1.09958	1.81146	0.879081	0.951797	1.62825	2.77193	1.16359	1.25965	1.77868	8.59874	5.36485	2.6334	1.75335	0	0.597927	3.82261	2.0452	0	1.09242	1.68509	2.42174	6.22382	1.10335	1.45328	1.73569	0	5.97346
CBFB	2.37623	0.486986	1.40311	5.36744	1.48406	3.37453	5.89115	1.08715	2.93939	2.0823	1.42296	2.16477	0.63601	3.38086	0.878378	0	0.579189	0	1.80354	0	3.86465	2.94915	1.48988	1.33843	2.1934	1.2545	2.23464	2.04864	0.781119	2.27863	0.853776	1.20581	1.02024	2.94223	1.29951	0	0	1.60112	0.511138	1.28868	4.85683	3.67668	0.589101	4.1828	2.95681	0.658252	3.22174	2.90768	1.40838
CBL	0	0.0181487	0.10722	0.0686941	0	1.41858	0	0	0	0.175215	0.0516356	0	0	0	0.405921	0.0707238	0	0	0	0.0744322	0	0.312387	0.906186	0.0666128	0	0	0.0825987	0	0.0433736	0.193646	0	0	0	0	0	0	0	0	0.127459	0	0	0	0	0	0.137619	0	0	0	0
CBLB	0	0	0	0	0	0.0683245	0	0	0	0	0	0	0	0	0.127425	0	0	0	0	0	0	0	0	0	0.0677181	0	0	0	0	0	0	0	0	0	0	0	0	0	0	0	0	0	0	0	0	0	0	0	0
CBR1	16.2981	6.47046	12.6854	10.8712	17.7849	6.38374	15.4259	12.6142	18.6247	3.38896	20.0554	2.74248	5.79339	7.26806	28.0487	20.638	31.4478	22.409	23.2633	24.9539	19.1956	17.2244	18.9796	7.90514	12.6338	16.1987	9.42497	9.5248	20.9308	25.4944	11.5433	18.7364	14.973	18.0517	19.894	2.76475	24.6546	19.8326	17.3304	7.72886	4.64779	13.4001	5.42396	23.9414	15.4476	18.7907	14.6552	23.4092	12.6756
CBR3	0	0	3.22528	0	0	1.5256	0.557959	0.77683	1.01225	0	0	1.2737	0	1.08567	1.74789	1.78053	0	0	2.065	0	2.00263	0	0	1.16822	0	2.62527	0	0	2.06884	0	1.07795	0	0	3.47202	0	8.35202	2.38493	0	0	2.31174	0	2.19866	1.06212	0	0	0	0	0	0
CBR4	0	0	0.852507	0	0	0	0	0	0	0	0	0	0	0	0	0	0	0	0	0	0	0	0	0	0	0	0	0	0	0.545939	0	0	0	0	0	0	0	0	0	0.783568	0	0	0	0	0.504523	0	0	0	0
CBS	0	0	0	0	0	0	0	0	0	0	0	0	0.6509	0	0.611063	0	0	0	0	0	0	0	0	0	0	0	0	0	0	0	0	0	0	0	0	0	0	0	0	0	0	0	0	0	0	0	0	0	0
CBX1	0	4.3848	4.91896	10.9698	6.65112	0	9.72333	24.2979	5.28818	0	9.30776	13.6826	14.8065	5.79083	6.59982	8.1585	0	0	6.32387	1.85518	0	0	5.68942	8.35103	8.64064	0	5.53966	9.84223	0	0	0	4.35044	0	9.42026	2.92405	4.0182	0	0	0	4.07832	8.39022	10.3762	0	3.82474	16.8113	0	1.05456	5.92578	5.54254
CBX2	0	0	0	0	0	0	0	0	0	0	0	0	0	0	0	0	0	0	0.285625	0	0	0	0	0	0	0	0	0	0	0	0	0	0	0	0	0.189302	0	0	0	0	0	0	0	0	0	0	0	0	0
CBX3	0	21.8775	15.2238	27.7067	16.6775	17.0143	26.097	68.9763	36.3124	5.8391	15.4693	21.0664	20.4498	29.8172	25.3123	0	18.9614	12.3991	15.0376	10.3039	7.87471	15.126	21.601	15.9411	19.8522	16.2209	14.9538	20.1215	19.3096	9.53692	7.41819	48.1487	16.5606	24.2542	8.33458	6.84163	1.76329	0	27.7968	49.3702	23.5936	29.1146	2.49198	38.3559	21.2421	15.6937	7.70133	7.54781	14.6094
CBX5	3.99483	3.45899	0.969919	4.08616	4.46596	2.06264	2.59389	2.82222	2.71821	1.87884	0	3.25759	2.93438	2.69268	3.95692	1.35598	0	2.21732	0	3.9189	2.18698	4.40306	1.81868	2.56833	4.52449	0	1.63548	3.12652	2.0678	1.01889	0.937104	2.51571	0	1.70143	2.65138	1.91367	0	0	1.92347	3.11519	7.98266	0	0	3.05697	4.64094	0	2.2452	4.45841	4.22129
CBX8	0	0.101665	0	0	0	0.633335	0	0	0	0.213913	1.24578	0	0.435381	0	0	0	0.85985	0	0	1.71682	0	0.0715549	0	0	0	0	0.0246067	0	0	0.447262	0	0	0	0	0	0	0	0.0985686	0	0	0	0.0150323	0	0	0	0	0.298568	0	0
CC2D1A	0.14622	1.03771	1.54395	3.23013	0.338769	0.964443	0.489263	0.490863	1.3	0.0390042	1.71761	0.859512	0.0793932	0.572323	0.560689	1.2628	0.593324	0.515594	2.51635	0.83113	0.10191	0.643165	0.0576023	0.57204	0.634496	0.713946	1.00068	1.74801	2.19838	1.21611	0.613774	3.10645	0.831186	0.0725013	1.88695	0.493337	0.0841679	0.330634	0.405074	0.255379	0.270973	0.389708	0	0.441539	0.0283285	0	0.769766	3.64291	0.240922
CC2D1B	0	0.41119	0.902511	0.509918	0	2.58298	0	0	0.693327	0.440346	0.345153	0.15326	0	0	0	16.7814	0.965102	0.392197	0	0	0	0	0	0.0348749	0	0.586953	0.308533	0	0	0.347316	0	0	0.557077	0	0.565397	0.199951	0	0	1.02711	0	0	0.671034	0	0.837809	0.546642	0	0	1.58356	0.498307
CCAR1	0.919564	0.89165	0.445676	1.43579	0.796296	0.612446	1.40239	0.21541	0	1.73196	1.3226	0.438488	1.00997	0.259451	0.527293	1.35022	0.86278	0.265266	0.766197	0.42746	0.207824	1.62445	0.255497	0.586755	0.538152	0.897975	3.4494	0.383073	0.447639	1.13357	1.29301	0.54218	0.484817	2.04388	0.544033	0.0157235	0	2.28603	0.3903	2.03251	1.37675	2.97507	0	0	0.499882	2.09198	0.269095	0	0.5682
CCBL2	0	0	0	0	0	0	0	0	0	0	0	0.151225	0	0	0	0	0	0	0	0	0	0	0	0	0	0	0.954565	0	0	0	0.404376	0	0	0	0	0	0	0	0	0	0.0917411	0	0	0	0	0	0	0	0
CCDC101	0	0.10591	0	0	0	0.0886868	0	0	0	0	0	0	0	0	0	0	0	0.193191	0	0.0203101	0	1.44443	0	0	0.125193	0	0	0	0	0	0	0	0	0	0	0	0	0	0	0	0	0	0	0	0	0	0	0	0
CCDC104	0.266282	0	0	0	0	0	0	0	0	0	0	0	0	0	0	0	0	0	0	0	0	0	0	0	0	0	0	0	0	0	0	0	0	0.0858796	0	0	0	0	0	0	0	0	0	0	0	0	0	0	0
CCDC12	0	0	0	0	0	0	0	0	0	0	0	0	0	0	0	0	0	0	0	0	0	0	0	0	0	0	0	0	0	0	0	0	0	0	0	0	0	0	0	0	0	0	0	0	0	0	0	0	0
CCDC124	7.59226	1.84619	2.53068	1.98893	1.20389	0.157402	2.43972	3.49628	0.810398	1.85834	3.30955	2.75773	8.24705	4.14198	2.57419	1.2952	4.04347	4.07471	2.35962	2.92683	3.80474	2.59165	3.62791	3.93767	2.04935	2.72878	3.20683	6.65671	1.4251	5.24827	1.63654	1.27373	0.866894	8.62716	8.91815	1.35758	0	3.6604	0.28263	6.41368	2.55463	4.56242	0.403638	3.77601	1.469	2.32086	11.7926	3.89706	1.23626
CCDC126	0	0	0	0	0.0935575	0	0	0	0	0	0.054582	0	0	0	0	0.0774473	0	0.282323	0.129205	0	0	0	0	0.0511257	0	0	0	0	0	0.0925896	0	0	0.0428935	0	0	0	0	0	0	0	0	0	0	0	0	0	0	0	0
CCDC127	0	0	0	0	0	0	0	0	0	0	0	0	0	0	0	0	0	0	0	0	0	0	0	0	0	0	0	0	0	0	0	0	0	0	0	0	0	0	0	0	0	0	0	0	0	0	0	0	0
CCDC132	0	0	0.333985	0	0	0	0	0	0	0	0	0	0	0	0	0	0.580683	0.860312	0	0	0	0	0	1.31961	0	0	0	0	0	0	0	0	0	0	0	0	0	0	0	0	0	0	0	0	0	0	0	0	0
CCDC134	0	0	0.388673	0	0	0	0	0	0	0	0	0	0	0	0	0	0	0	0	0	0	0	0	0	0	0	0	0	0	0	0	0	0	0	0	0	0	0	0	0	0	0	0	0	0	0	0	0	0
CCDC137	0	0	0	0	0	0	0	0	0	0	0	0	0.249183	0	0	0	0	0	0	0	0	0.435805	0	0	0.686085	0	0	0	0	0	0	0	0	0	0	0	0	0	0	0	0	0	0	0	0	0	0	0	0
CCDC167	0	0	0	0	0	0	0	0	0	0	0	0	0	0	0	0	0	0	0	0	0	0	0	0	0	0	0	0	0	0	0	0	0	0	0	0	0	0	0	0	0	0	0	0	0	0	0	0	0
CCDC18	0	0	0.0305515	0	0	0	0	0	0	0	0	0	0	0	0	0	0	0	0	0	0	0	0	0	0	0	0	0	0	0	0	0	0	0	0	0	0	0	0	0	0	0	0	0	0	0	0	0	0.0790631
CCDC22	0.215608	0.700869	0.151692	0.453772	0.0832227	0.235426	0.423296	0.100993	0.0352237	0	0.364039	0.0731767	0.228886	0.0730053	0.0859385	0.277654	0.525754	0.311219	0.181634	0.287895	0.111492	0.19019	0.327962	0.0397686	0.594625	0.120251	0.06425	0.620731	0.0872837	0.235814	0.107701	0	0.0343947	0.325038	0.234645	0.0483289	0.0563241	0.349884	0.0664967	0.124234	0.343137	0.108279	0.0276684	99.5934	1.01625	0.217342	0.602002	0.132153	0
CCDC25	0.371767	1.51352	0	0.444367	0	0.272129	0.452951	0	0	0.117857	0	0	0.792694	0	0	0	0.0707833	0.233262	0.190923	0	0.306901	0.371631	0.106534	0.0276902	0.433904	0	0.101059	0	0	0	0	0	0	0	0.601054	0	0	1.06699	0	5.46397	0	0	0	0	0.28671	0	0.218841	0	0
CCDC43	0	0	0	0	0	5.40836	0	0	0	0	0	1.55446	2.26052	0	0	0	0	0	14.0354	0	0	0.280064	0	0	0	0.162579	0	0	0	0	0	0	0	0	0	0	0	1.99109	0	0	0	0	0	0	0	4.84489	0	0	0
CCDC47	1.22465	0.260328	0.223334	3.17123	1.02315	0.753949	1.56238	0.562302	0.894137	1.14226	2.76847	0	1.00488	0.0944691	0.520493	0.509138	2.36969	1.01458	0.769963	1.63187	0.140318	1.01783	1.98958	0	3.22841	1.66246	0.0994129	0.900316	1.23065	1.39433	1.84202	1.39988	0.461136	0.267127	2.44248	0	0.697194	0.909305	0.182945	0.448893	2.26937	0	0	1.04036	1.04038	1.15445	1.53751	2.05263	1.18958
CCDC50	0	0	0	0	0	0	0	0	0	0	0	0	15.2587	0	6.38334	0	0	0	0	0	0	0	0	0	0	0	0	0	0	0	0	0	0	0	0	0	0	0	0	0	0	0	0	0	0	0	0	0	0
CCDC53	0	0	0	0	0	0	0	0	0	0	0	0	0	0	0	0	0	0	0	0	0	0	0	0	0	0	0	0	0	0	0	0	0	0	0	0	0	0	0	0	0	0	0	0	0	0	0	0	0
CCDC58	0.495639	0	0.420302	0.238553	0	0.759851	0.36085	0	0.871313	0.0984608	0.192616	0	0.319129	0	0	0	0	0	0.704179	0	0	0.905393	20.0285	2.03669	8.85795	0	0.278818	0	0.349482	0.300658	0	2.74507	2.13678	2.69003	0	0	0	0	0	0	0	1.39897	0	0	6.7494	0	0.497155	0	0
CCDC6	0	3.26815	0	3.5174	4.20248	2.31631	4.38827	3.04888	3.26681	3.53663	1.71697	2.44998	0.679312	1.25823	6.0052	0	0.108437	3.0174	5.89431	5.03077	0	5.22775	3.29104	2.28966	0	5.77849	0	6.92049	0	6.51932	5.64246	7.449	2.06601	0	4.14871	0.443605	4.57431	0	5.21827	2.49626	3.2044	0	0.168206	5.38075	5.54892	12.2174	1.14914	0.189803	0.641703
CCDC71L	0	0	0	0	0.145828	0	0	0	0	0	0	0	0	0	0	0	0	0.119042	0	0	0	0	0	0	0	0	0	0	0	0	0.223361	0	0	0	0	0	0	0	0	0	0	0	0	0	0	0	0	0	0
CCDC80	0	0	0.203467	0.0259059	0	0	0	0	0	0	0	0	0	0	0	0	0	0	0	0	0	0	0	0	0.036527	0	0	0	0	0	0	0	0	0.0836699	0	0	0	0	0.451826	0.0425314	0	0	0	0	0	0	0	0	0
CCDC86	0	0	0	0	0	0.49166	0	0	0	0	0	0	0.713677	0	0	0	0	2.39334	0	0	0	0.209169	0	0	0	0	0	0	0	0	0	0	0.0607315	0	0	0	0	0	0	0	0	0	0	0	0.0343624	0	0	0	0
CCDC88A	0	0	0	0	0	0	0	0	0	0	0	0	0	0	0	0	0	0	0	0	0	0	0.155843	0.130961	0	0	0	0	0	0	0	0	0	0	0	0	0	0	0	0	0	0	0	0	0	0	0	0	0
CCDC88B	0	0	0	0	0	0	0	0	0	0	0	0	0	0	0	0	0	0	0	0	0	0	0.0731892	0	0	0	0	0	0	0	0	0	0	0	0	0	0	0	0	0	0.063322	0	0	0	0	0	0.065818	0	0
CCDC88C	0	0.0182359	0	0	0	0	0	0	0	0	0	0	0	0	0	0	0	0	0	0.0304753	0	0.0487644	0	0.0060482	0	0.0380528	0	0	0	0	0	0	0	0	0	0	0	0	0	0	0	0	0	0	0	0	0	0	0
CCDC9	0	0.123992	0.0505749	0.0973242	0.263243	0	0.134352	0.0191161	0	0	0	0	0.1231	0	0.149725	0.0905472	0	0.165863	0.146902	0	0.243784	0.52916	0.161763	0.194879	0	0.527107	0	1.23071	0	0.861782	0.566478	0.233549	0.799959	0	0	0	0	0	0	0	0.295484	0.118585	0	0	1.47761	0	0.2444	0	0.140444
CCDC90B	0	0	0	0	0	0	0	0	0	0	0	0	0	0	0	0	0	0	0	0	0	0	0	0	0	0	0	0	0	0	0	0	0	0	0	0	0	0	0	0	0	0	0	0	0	0	0	0	0
CCDC93	0	1.00605	0	0.85324	1.22614	0	0.345053	0	0	0	0	0	0	0.325969	0	4.77976	0	0.0937426	0	0	1.40427	0	0.970469	0	1.3455	0	0.665702	0.829705	0	0	0	0	0	0	0.487372	0	0	0.0793614	0	0	0	0	0	0.0903222	0	0.971407	0.03053	0	0
CCDC94	0	0	0	0	0	0	0	0	0	0	0	0	0	0	0	0	0	0	0	0	0	0	0	0	0	0	0	0	0	0	0	0	0	0	0	0	0	0	0	0	0	0	0	0	0	0	0	0	0
CCDC97	0	0	0	0	0	0	0	0.116219	0	0	0.0683426	0	0	0	0	0	0	0	0	0	0	0	0	0	0	0.0709128	0	0	0	0	0	0	0.131433	0.247636	0	0	0	0	0	0	0.269939	0	0	0	0	0	0	0	0
CCL19	0	0	0	0	0	0	0	0	0	0	0	0	0	0	0	0	0	0	0	0	0	0	0	0	0	0	0	0	0	0	0	0	0	0	0	0	0	0	0	0	0	0	0	0	0.193275	0	0.298111	0	0
CCL21	0	0	0	0	0	0	0	0	0	0	0	0	0	0	0	0	0	0	0	0	0	0	0	0	0	0	0	0	0.162754	0	0	0	0	0	0	0	0	0	0	0	0	0	0.362954	0	0	0	0	0	0
CCM2	0	0	0	0	0	0	0	0	0	0	0	0	0	0	0	0	0	0	0	0	0	0	0	0	0	0	0	0	0	0	0	0	0	0	0	0	0	0	0.151842	0	0	0	0	0	0	0	0	0	0
CCNA2	0	0	0	0	0	0	0	0	0	0.0519821	0	0	0	0	0	0	0.105603	0	0.0434209	0	0	0	0	0	0	0	0	0	0	0	0	0	0	0	0	0	0	0	0	0	0	0	0	0	0	0	0.0747599	0	0
CCNK	0	0.0629122	0.13986	0	0	0.0623112	0	0	0.037409	0.0469277	0	0	0	0	0	0.0598729	0	0	0.0832174	0	0	0	0	0.170961	0	0.0356828	0	0.0536718	0.465027	0.0273178	0	0	0	0.0397983	0	0	0	0.082375	0	0	0	0	0	0	0	0	0	0	0.0263776
CCNL1	0	0	0	0	0	0	0	0	0	0.228158	0	0	0	0	0	0	0	0	0	0	0	0	0	0	0	0	0	0	0	0	0	0	0	0	0	0	0	0	0	0	0	0	0	0	0	0	0	0	0
CCNT1	0	0	0	0	0	0	0	0	0	0	0	0	0	0	0	0	0	0	0	0	0	0	0	0	0	0.932884	0	0	0	0	0	0	0	0	0	0	0	0	0	0	0	0	0	0	0	0	0	0	0
CCNY	0	0	0.00552257	0	0.186166	0	0	0	0	0	0	0	0	0	0	0	0	0	0	0	0	0	0	0	0	0	0.14355	0	0	0	0	0	0	0	0	0	0	0	0	0	0	0	0	0	0	0.0427842	0	0	0
CCP110	0	0	0	0	0	0	0	0	0	0	0	0.270877	0	0	0	0.0140115	0	0	0.0604019	0	0	0.200333	0	0.26899	0	0	0	0	0	0	0	0	0	0	0	0	0	0	0.0111728	0	0	0.0598616	0	0	0	0	0	0	0
CCS	0.503939	12.3863	0.3505	1.31272	0	25.5306	8.08636	0.252381	0	94.2668	0	0	0.664773	2.56452	0.0988328	0.100943	65.5139	0	0	0.105626	0	2.78692	0.613405	0	0.0353934	0.0749903	1.47692	1.06771	0.625594	0	0	3.98018	0	9.77739	1.57524	0.315933	0	1.32057	0	0.734909	0.301505	0.0787195	0.376629	0.462414	0.0314221	0.0365254	0.590346	0.142956	13.2547
CCSER1	0	0	0.0859705	0	0	0	0	0	0	0	0	0	0	0	0	0	0	0	0	0	0	0	0	0	0	0	0	0	0	0	0	0	0	0	0	0	0	0	0	0	0	0	0	0	0	0	0	0	0
CCT2	38.8539	14.7635	8.33561	33.153	29.3628	10.2949	24.5462	28.2593	37.9173	17.3901	37.2783	32.3141	29.2529	26.3977	29.1907	41.1079	28.3997	61.2398	35.3655	23.4753	18.49	48.0075	22.4122	32.8905	32.1812	38.0846	40.9968	61.4339	27.0471	22.4736	26.3306	12.781	43.3189	42.6978	15.9016	17.354	11.0623	44.869	12.4586	13.8544	11.5226	32.5148	17.0857	44.6646	39.3371	26.5378	25.0899	48.6041	14.3587
CCT3	6.35869	10.6473	16.4855	10.5543	9.0786	10.3741	11.0346	19.7403	11.5028	8.86777	33.2829	12.3711	8.36068	22.0963	15.5354	11.1652	11.5791	14.8174	12.0534	11.521	7.99001	13.1696	19.4189	11.9254	12.6492	26.073	17.901	14.5887	11.5086	10.4387	7.05237	36.9891	11.5776	16.0391	12.8411	6.637	5.03754	17.5574	7.87048	9.51829	45.3343	37.7791	3.193	9.55817	12.802	10.6339	11.3224	18.9597	9.66902
CCT4	10.0874	9.29119	8.73074	14.2748	6.75975	9.18542	7.96042	17.3712	7.23345	5.0974	13.7272	10.4964	8.84158	25.3202	13.6653	10.8038	8.77945	16.2581	10.3352	9.87548	5.62885	15.2844	6.47534	7.76656	11.5996	18.092	10.0804	16.7964	8.90572	10.3502	8.51858	12.8462	8.49869	11.7731	25.5938	3.42146	40.9219	9.51882	10.1411	11.1922	6.37713	9.60116	4.65493	11.2274	9.4043	17.621	6.92856	17.6441	6.99418
CCT5	12.9757	4.31085	5.37485	8.44674	9.5666	4.38265	6.82345	3.84693	8.91512	4.21939	11.811	5.25541	7.35343	9.53289	8.29407	12.7025	7.79459	10.9624	12.5537	10.6383	7.98977	7.84285	5.37265	5.89679	9.7824	14.9893	7.37171	10.1865	5.53952	11.7547	4.69807	3.30707	4.09744	9.47571	4.83492	2.7428	2.40835	8.10879	4.75554	3.40795	6.36367	8.55679	4.91436	10.5508	7.85832	4.3232	6.62309	11.416	5.39077
CCT6A	9.76404	4.76768	5.47979	6.62729	9.77177	7.54875	7.5875	7.60926	9.90188	5.07903	12.4466	9.46205	7.11101	6.87465	7.78724	7.33959	8.30731	10.2093	12.5373	7.40314	6.5291	8.66326	6.50952	8.21835	10.2112	12.3486	4.57022	11.2949	9.38967	5.14319	3.84781	6.18076	5.694	9.67278	6.67151	2.60064	10.2493	10.1928	7.99814	9.93062	7.65102	8.22531	2.86651	13.9021	6.16944	5.65333	3.79463	9.34686	6.74856
CCT6B	1.19334	2.01111	1.15241	0.780892	0	2.16699	0	0	0.989178	0	0	0	1.16032	0	1.37758	2.15506	0	0	3.12215	2.01105	2.87575	0	0	0	2.14436	2.49389	1.22173	1.70195	1.55047	2.09969	0.668163	0	1.0127	0	1.19472	0	1.95012	2.99701	1.91147	1.20443	0	0	0	2.12326	0	0	0	1.45222	0.740988
CCT7	8.12222	3.82807	4.94949	9.17583	9.9135	5.90007	10.3384	9.12249	15.3108	6.69742	20.0655	9.65846	9.98326	11.0738	10.0484	11.4504	8.67692	20.541	15.9878	5.93917	7.34269	17.013	8.7564	13.9562	12.3439	14.5376	8.55147	18.7344	4.84485	10.5643	8.08205	4.85965	13.44	11.7861	6.9304	6.3856	3.45415	12.8626	3.85672	7.46603	7.60545	11.026	2.19031	14.6871	14.8064	8.08752	11.0364	13.6586	5.31841
CCT8	14.0184	15.0694	14.3363	18.3232	19.9385	12.7956	13.6677	19.7409	17.0375	15.3635	18.4137	20.5952	14.2655	11.4141	16.6751	16.5805	19.3092	19.3113	24.5756	17.9057	13.7627	17.2884	19.1456	13.0244	18.8914	24.1775	20.8505	23.7822	18.9185	13.0235	9.36495	18.7652	8.11532	23.3234	31.8493	6.58371	17.4106	16.2223	14.9856	11.773	11.3007	15.2378	2.95764	22.1383	15.0021	14.5713	16.7959	17.8225	18.1105
CD109	0	0	0	0	0	0	0	0	0	0	0	0	0	0	0	0	0	0	0	0	0	0	0	0	0	0	0	0	0	0	0	0	0.255293	0	0	0	0	0	0	0	0	0	0	0	0	0	0	0	0
CD14	0.125427	0.114047	0.211978	0.552376	0.580229	0	0.326212	0.142711	28.4757	0	0.521059	0	0	0.0688717	0.426348	0	0	0	0.135089	0	0.248179	0	0.667061	0.0887042	0.672516	0.181476	0	0.431324	0.2656	2.73053	0.512049	0.480471	1.17972	0.74111	0.38116	0	0.679508	1.43796	0.365369	0.399068	0.705153	0.293107	0	0.18724	0.559148	15.5323	0.276147	11.6178	0
CD151	0	0	0	0	0	0	0	0	0	0	0	0	0	0.267599	0	0	0	0	0	0	0	0	0.207033	0	0	0	0	0	0	0	0	0	0	0	0	0	0	0	0	0	0	0	0	0	0	0	0	0	0
CD163	0	0	0	0	0	0	0	0	0	0	0	0	0	0.23136	0	0	0	0	0	0	0	0	0.865103	0	0	0	0	0	0	0	0	0	0	0	0	0	0.416614	0	0.0622724	0	0	0	0	0	0	0	0	0	0
CD180	0	0	0	0	0	0	0	0	0	0	0	0	0	0	0	0	0	0	0	0	0	0	0	0	0	0	0	0	0	0	0	0	0	0	0	0	0	0	0	0	0	0	0	0	0	0	0	0	0
CD1A	0	0	0	0	0	0	0	0	0	0	0	0	0	0	0	0	0	0	0	0	0	0	0	0	0	0	0	0	0	0	0	0	0	0	0	0	0	0	0	0	0	0	0	0	0	0	0	0.162893	0
CD274	0	0	0	0	0	0	0	0	0	0	0	0	0	0	0	0	0	0	0	0	0	0	0	0	0	0	0	0	0	0.12684	0	0	0	0	0	0	0	0	0	0	0	0	0	0	0	0	0	0	0
CD276	0	0	0	0	0	0	0	0.146038	0	0.0666991	0.0413745	0	1.02196	0	0.33242	0	0.121429	0	0.156879	0	0	0	0.525935	0.647093	0.0622651	0	0	0	0	0	0	0.0421638	0	0.261475	0	0.366774	0	0	0.0382866	0	0	0.54391	0	0	0	0.209248	0.145469	0	0.203405
CD2AP	0.127629	0	1.28739	0.213279	0.270588	0.764173	0	0	0.752142	0	0.420058	0	0	0	0	0.823921	1.71143	0.444613	0.96882	0.424594	0.0482102	0.283277	0.32107	0.328222	0.996404	2.13547	0.491027	1.31346	0.497619	0.832331	0	0.239407	1.13113	0	0.195924	0	0.374712	0	0	0	0.460888	0.363653	0	2.06498	0.124859	0.177883	0.123226	0	0.225692
CD2BP2	0	0.359521	127.604	0	0.584354	1.96803	0.544675	2.54676	0.156424	0.144655	1.43491	1.50433	1.40981	0	0.262311	3.10104	2.25022	2.18585	0.182827	0.99255	1.09297	3.23572	2.15081	2.80192	0.0794902	0	0.979015	0	1.46742	1.61254	0.78569	3.81246	0.704627	1.90613	0.785597	0	0	1.43034	3.02123	0.431368	0	1.93935	0	0.37285	0	0	0.406982	0	0.231221
CD38	0.477261	0.54657	0	0	0.0663977	0	0.2183	0	0.560101	0	0	0	0	0	0	0	0	0	0	0	0	0	0.375565	0	0	1.35074	0	0.817777	0	0.893398	0.147779	0.184386	0.769125	0	0.906076	0	0	0	0	0	1.13236	1.48872	0	0	1.31071	0.613706	0	0	0
CD44	2.74197	1.3163	1.87543	4.21424	3.31698	2.36528	2.91233	4.95454	3.84563	2.44777	1.66574	0.452753	0	1.74595	4.6593	1.72708	2.39082	0	0	0.447208	0	0.885226	8.79169	1.11766	3.09596	2.79726	0.570932	3.63535	1.31492	3.67408	8.70084	7.48008	1.79131	3.32349	4.58887	0.516471	4.97218	3.26712	2.09303	3.32433	6.18255	6.63845	1.18707	4.76148	8.44889	2.15737	4.14258	4.45442	1.14378
CD47	0	0	8.48936	0	0	0	0	5.17323	0	0	0	0	0	0	6.71311	0	0	0	18.6762	0	0	3.60987	0	5.54811	4.73339	0	4.70691	0	0	0	0	6.90715	0	0	0	0	0	0	0	0	0.95295	0	1.9803	0	0	0	0	15.2977	3.82509
CD53	0	0	0	0	0	0	0	0	0	0	0	0	0	0	0	0	0	0	0	0	0	0	0	0	0	0	0	0	0	0	0	0	0	0	0	0	0	0	0	0	0	0	0	0	1.48583	0	0	0	0
CD59	0	0	0	0	0	0	0	0	0	0	0	0	0	0	0	0	0	0	0	0	0	0	0	0	0	0	0	0	0	0	0	0	0	0	0	0	0	0	0.344754	0	0	0	0	0	0	0	0	0	0
CD5L	0.0895138	0	0	0.0810323	0	0	0	0	0	0	0	0	0	0	0	0	0	0	0	0	0	0	0.179611	0	0	0.103025	0	0	0	0	0	0	0	0.0765406	0	0	0	0	0	0	0	0	0	0	0	0	0	0	0
CD63	0	0	0	2.12055	0	0	0	0	0	0	0	0	0	0	0	0	0	1.35946	0	0	0	0	0	0	0	0	0	0	0	0	0	0	0	0	1.42121	0	0	0	0	0	0	1.70174	0	0	0	0	2.38892	1.57931	0
CD74	2.08688	0.697932	0.372663	6.00066	4.59429	0	3.35658	0	2.38187	1.24119	1.5441	0	0	1.79608	2.9753	0	2.10601	1.25465	0.146457	0.75522	5.35183	0	4.2374	0	4.63489	29.5248	0	3.9825	0.650787	9.98676	4.88256	3.21978	2.11761	3.84086	6.23861	0.202568	7.74604	2.28035	0.823334	1.03769	2.61941	2.10466	0.648448	2.26736	9.30588	33.6284	3.38308	1.28067	0.392165
CD81	0	0	0	0	0.175481	0	0	0	0	0	0	0	0	0	0	0	0.128357	0	0	0	0.22764	0	0	0	0	0.173864	0	0	0	0	0	0	0.256211	0	0	0	0	0.311149	0	0	0.38883	0	0.356362	0	0.355851	0	0	0	0
CD82	0	0	4.00107	0	0	0	0	0	0	4.8539	0	0	0	0	0	0	0	0	0	0	0	0	0	0	0	0	0	0	0	0	0	0	0	0	0	0	0	0	3.0258	0	0	2.62625	0	0	0	3.06498	2.91139	0	0
CD9	0	0	0	0	0	0.993578	2.83147	0	2.10814	0	0	0	0	8.10872	0	0	0	0	0	0	0.529642	0	0	0	0	1.34012	0.975838	2.71312	0.557054	0	0	0	1.04453	0.260578	0	1.13696	2.19192	4.63444	3.81224	0	5.08102	0	0	7.03864	0	4.93298	0	1.71172	0
CD97	0	0	0	0	0	0	0	0	0	0	0	0	0	0	0	0	0	0	0	0	0.0601817	0	0.305045	0	0	0	0	0	0	0	0.160228	0	0	0.0714989	0	0	0	0.232073	0	0	0	0	0	0	0.329931	0.233868	0	0.568836	0
CD99L2	0	0	0	0	0	0	0	0	0	0	0	0	2.56261	0	0	0.467841	0	0	0	0	0.808797	0	0	0	0	0	0	0	0	0	0	0	0	0	0	0	0	0	0	0	0	0	0	0	0	0	0	0	0
CDC123	0	0	0	0	0	0	0	0	0	0	0	0	0	0	0	0	0	0.0463231	0	0	0	0	0	0	0	0	0	0	0	0	0	0	0	0	0	0	0	0.362443	0	0	0	0	0	0	0	0	0	0	0
CDC16	0	0	0	0.187636	0.100562	0	0.203121	0	0	0	0	0	0	0	0	0.067613	0	0	0	0	0	0	0	0.304975	0	0	0	0	0	0	0	0	0	0	0	0	0	0	0	0	0.109182	0	0	0.353451	0	0	0	0	0
CDC20	0	0	0	0	0	0	0	0	0	0	0	0	0	0	0	0	0	0	3.31558	0	0	0	0	0	0	0	0	0	0	0	0	0	0	0	0	0	0	0	0	0	0	0	0	0	0	0	0	0	0
CDC23	0	0	0	0	0	0	0	0	0	0	0	0	0.0644308	0	0	0	0	0	0.00544095	0	0	0	0	0	0	0	0	0	0	0	0	0	0	0	0	0	0	0	0	0	0	0	0	0	0	0	0	0	0
CDC26	0	0	0	0	0	0	0	0.476831	0.250384	0	0	0	0	0	0.677458	0	0.312662	0	0	0.483969	0.3116	0	0	0.12403	0	0.444644	0	0	0.167864	0	0	0	0	0	0.248387	0	0	0	0.140545	0	0	0	0	0	0.363967	0.173155	0	0.22926	0.287639
CDC27	0	0	0	0	0	0	0	0.13961	0	0	0	0	0	0	0	0	0	0	0	0	0	0	0	0	0	0	0	0	0	0	0	0.736574	0	0	0.63296	0	0	0	0	0	0	0	0	0	0	0	0	0	0
CDC37	4.50481	6.43334	6.47195	10.5466	12.8925	4.60992	3.43643	8.69656	4.17183	4.11689	8.76504	2.64041	7.61377	5.46653	2.42214	5.4095	2.8086	9.66961	6.64197	5.71878	7.74661	7.95572	0	4.92731	3.51719	9.38559	1.52034	11.6487	4.39283	3.85023	3.25491	5.77263	1.71376	21.9484	6.73987	2.3191	1.36201	12.1747	5.53736	5.67333	2.49533	6.23203	0.815089	4.35858	8.89502	5.94926	3.5925	12.6681	4.4421
CDC37L1	0	0	0	0	0	0	0	0	0	0	0	0	0	0	0	0	0	0	0	0	0	0	0	0	0	0	0	0	0	0	0	0	0	0	0	0	0	0	0	0	0	0	0	0	0	0	0	0	0
CDC40	0	0	0	0	0	0.0216417	0	0	0	0	0	0	0	0	0	0	0	0	0	0	0	1.5464	0.422496	0	0	0	0	0.104809	0	0	0	0	0	0	0	0	0	0	0	0	0.269825	0	0	0	0	0	0	0	0
CDC42	11.4505	1.88501	0	21.2713	5.43426	0	13.4414	16.3072	15.342	13.8155	15.3897	14.663	18.6962	14.541	19.6558	25.5949	20.6648	16.8043	16.09	5.30817	11.7515	11.639	18.4306	18.0423	13.7336	14.1701	17.3716	41.6689	0	9.10796	14.413	2.71723	9.54222	20.7106	2.01324	7.96054	0	30.418	0	0	2.48881	36.4042	6.93857	39.8335	28.9131	29.6442	31.4403	11.8749	0
CDC42BPA	0	0	0	0	0	0	0	0	0	0	0	0.173576	0	0	0	0	0	0	0	0	0	0	0.110515	0	0	0	0.445394	0	0	0	0	0	0	0	0	0	0	0	0	0	0	0	0	0	0	0	0	0	0
CDC42BPB	0.183697	0.14973	0.275775	0.792583	0.0848527	0.0799323	0.157474	0.613282	0.481822	0.373642	0.017832	0.738901	0.54079	0.181986	0.301558	0.769533	0.402734	0.0816188	0	0.563714	0.149325	0	0.605376	0.247634	0	0.995234	0.540888	0	0.753155	0.225105	0.0212034	0.550145	0.410949	0.0619174	0.153297	0.0878856	0.478764	0.286792	0.459475	0	0	0	0.225941	0.221087	0.0229648	0.299458	0.289681	0.0284959	0
CDC42BPG	0	0	0	0	0	0	0.0226276	0	0	0	0	0.00976778	0	0	0.0114656	0	0	0	0	0	0	0	0	0	0	0	0	0	0.0191339	0	0	0	0	0	0	0	0	0	0	0	0	0.0336676	0	0	0	0	0	0	0.0115772
CDC42EP1	0	0	0	0	0	0.28049	0	0	0	0	0	0	0	0	0	0	0	0	0	0	0	0	0	0	0	0	0	0	0	0	0	0	0	0	0	0	0	0	0	0	0	0	0	0	0	0	0	0	0
CDC42EP4	0	0	0	0	0	0	0	0.611518	0	0	0.132181	0	0.975059	0	0	0.0659114	0	0	0.452471	0	0	0	0	0	0	0	0	0	0	0	0.0661457	0	0	0	0.0576438	0	0	0.249367	0	0.0481188	0.253912	0	0	0.478295	0	0.118252	0.0969768	0	0
CDC5L	4.63124	2.39263	1.50774	2.40941	2.16013	2.49354	1.49111	1.77013	1.59733	2.62628	1.6898	1.12892	3.87011	1.60563	3.19638	1.76559	3.00875	5.04002	2.60609	1.47468	2.91026	3.14247	3.29787	1.05984	4.49786	3.41873	1.65438	3.06987	2.0924	1.84431	2.58496	1.9689	2.51859	2.61759	3.11164	1.40797	0.38366	4.73623	2.26131	2.051	2.3713	2.7891	0.218828	1.63553	2.96022	1.13996	1.38233	3.05585	1.05366
CDC73	0.0403723	0.0858807	1.54677	0.415914	0.0667503	2.07523	0.50902	0.0751316	0.042065	0.304734	0.188584	0.775181	0.924181	1.19105	0.65511	0.0591977	0.318173	0.326131	0.199291	0.444523	0.580278	0.438538	0.903281	1.36828	0.133871	0.293295	0.567416	2.38361	1.23478	0.0880655	0.0602837	2.41671	0.0735047	0.553256	0.0979115	0.115269	0	0.292543	0.354435	0.13649	1.84847	0.358355	0	0.768	0.515089	0.0424304	0.580065	0.169577	1.25788
CDCA5	0	0	0	0	0	0	0	0	0	0	0.4381	0	0	0	0	0	0	0.174546	0	0	0	0	0	0	0	0	0	0	0	0	0	0	0	0	0	0	0	0	0	0	0	0	0	0	0	0	0	0	0
CDCA7L	0	0	0	0	0	0	0	0	0	0	0	0	0	0	0	0	0	0	0	0	0	0	0	0	0	0	0	0	0	0	0	0	0	0	0	0	0	0	0	0	0	0	0	0	0	0	0	0	0
CDCA8	0	0	0	0	0.826896	0	0	0	0	0	0	0	0	0	0	0	0	0	0	0	0	0.0886087	0	0.138011	0	0	0	0	0	0	0	0	0	0	0	0	0	0	0	0	0	0	0	0	0	0	0	0	0
CDH1	0	0.853277	0.632476	1.01339	1.46106	0.895407	1.0683	0.692811	1.03123	0.558224	3.74463	0.377649	0	0.634606	0	1.49414	0.0658835	4.56738	1.8181	1.09193	0.545533	0.856541	0	0.163624	1.00886	0.384635	0.936114	1.05997	1.13073	1.14827	1.51057	0.950814	1.2552	0.0404547	0.159379	0	0.501754	1.09047	0.697769	1.75888	2.00929	0	1.18876	1.04731	3.17551	0.167039	0.872278	1.10277	1.10008
CDH10	0	0	0	0	0	0	0	0	0	0	0	0	0	0	0	0	0	0	0	0	0	0	0.547972	0	0	0	0	0	0	0	0	0	0	0	0	0	0	0	0	0	0	0	0	0	0	0	0	0	0
CDH11	0	0	0	0	0	0.0184733	0	0	0	0	0	0	0	0	0	0	0	0	0	0	0	0	0	0	0	0	0	0	0	0	0	0	0	0.052224	0	0	0	0	0	0	0	0	0	0	0	0	0	0	0
CDH13	4.82378	0	0.805587	0	0	0.818889	0	0.206114	0	0.157658	1.98771	0	0	0	0	0	0	0	0	0	5.42254	0	0	0	0	0	0.677646	0	4.35328	0	0	0	11.4007	0	2.21405	0	0	0	0	0.378802	0	0	0	0	0	3.32571	0	0	0
CDH2	0.49774	0	0.603038	0.35903	0	0	0	0	0	0.703779	0	0	0	0	1.1775	1.10203	3.54512	0	0	0	0.447785	0.506039	0.404059	0.249631	0	0	0.952111	0	1.28115	0	0	0	0.204532	0.0187032	0	0	0	0	0	0	0	0	0	0	0	0.534158	0	0.0468122	0
CDH3	0	0	0	0	0	0	0	0	0	0	0	0	0	0	0	0	0	0	0	0	0	0	0	0	0	0	0	0	0	0	0	0	0	0	0	0	0	0.0694247	0	0	0	0	0	0	0	0	0	0	0
CDH4	0	0	0	0	0	0	0	0	0	0	0	0	0	0.22786	0	0	0	0	0	0	0	0	0	0	0	0	0	0	0	0	0	0	0	0	0	0	0	0	0	0	0	0	0	0	0	0	0	0	0
CDH5	0	0	0.177011	0	0	1.14209	0	0.0975738	0	0	0	0	0	0	0.200976	0	0	0	0	0	0	0	0	0	0	0	0	0	0	0	0	0.173982	0	0	0.13225	0	0	0	0.157356	0.11593	0	0.121613	0	0.120063	0	0	0.122829	0.223192	0
CDIPT	0.686583	1.00903	0.867666	0.215832	0.92909	0.558285	0.540326	1.04633	0.366449	0.149884	0.305021	0.483682	0	0	0.530094	1.19368	2.53752	1.96294	0.729483	0.184216	0.854629	0.319168	0.281914	0.358282	0.389296	0.464139	0.338605	0	0.416162	1.40247	0.769678	1.01169	0.146966	0.498854	0.256248	0.809273	1.89137	0.236059	1.78843	0.852517	0	0.466651	0	0.196811	0.265887	0.506029	0.433868	1.6337	0.835235
CDK1	3.49153	0.878935	1.06156	25.0601	9.44473	3.16458	6.66419	7.04121	0	4.99141	5.07147	3.98311	29.3329	8.82197	3.06843	0	9.15572	1.32255	15.8151	3.03001	10.9635	0.167296	2.55052	17.7031	0.716814	20.2463	4.24972	2.51598	1.6578	0.780909	7.27794	2.18213	4.53696	1.8179	1.86999	0.144388	0	37.6637	3.47958	0.415726	1.66548	19.4135	0	47.8886	0	3.27077	10.4059	13.1861	1.85933
CDK11A	0.426628	0	0.116017	0.346268	0.176233	0.141761	1.42476	0.425296	0	0.0576289	0	0.319512	0.903168	1.17255	0.985412	0	0.347371	0.621364	0	0	0.176006	0.287566	0.163399	0.405596	0.293327	0.316396	0.231203	0.167192	0.244229	0.288477	0	0.145559	0.29281	0.0817379	0.142019	0.0198114	0	0.386651	0.234642	0	0.207284	0.156949	0	0.0834638	0	0.355471	0.718119	0.361992	0
CDK11B	0.449299	0	0.122182	0.364668	0.185598	0.149294	1.50047	0.447897	0	0.0606913	0	0.32501	0.942712	1.23486	1.03778	0	0.36583	0.654383	0	0	0.185359	0.302847	0.172082	0.420034	0.308915	0.333209	0.243489	0.176076	0.257207	0.303806	0	0.153294	0.30837	0.0860815	0.149566	0.0208642	0	0.407198	0.247111	0	0.218299	0.165289	0	0.087899	0	0.374361	0.75628	0.381228	0
CDK19	0	0	0	0	0	0.0628451	0	0	0	0	0	0	0	0	0	0	0	0	0	0	0	0	0	0	0	0	0	0	0	0	0	0	0	0	0	0	0	0	0	0	0	0	0	0	0	0	0	0	0
CDK2	0	0	0	0.3473	0.690262	0.295336	0.167852	0.416139	0	0.606583	0.192172	0.622184	0.222065	0	0.864152	0	2.3403	0	0.917014	0	41.8147	0	0.423455	1.2051	2.93608	0	0.556788	8.45282	123.072	0	3.99182	0	1.42185	0	0	0	0	0	0	0	0.122287	1.7548	0	0.812661	0.702528	0.474609	0.620566	0	0
CDK3	0	0	0	0	0	0.295898	0	0	0	0	0	0	0	0	0	0	0	0	0	0	0	0	0	0	0	0	0	0	0	0	0	0	0	0	0	0	0	0	0	0	0	0	0	0	0	0	0	0	0
CDK4	0.61807	4.27687	0.92882	2.72037	1.43955	0.125872	0.428552	0.801809	0	1.11733	3.56975	1.3254	0	1.1294	2.73613	0.743956	0	1.1042	0.768808	1.66608	1.09731	3.03777	0	2.88566	0.536022	0	0.900817	0.197062	0.469468	0	0.755102	0.314153	0.463832	0	0.215737	0.0315712	0	0	0.248741	0.110509	0	1.80935	0	0.675864	0.451178	0.602088	0.751098	0.496933	1.45697
CDK5	0.315778	0.15409	0	0	0.125218	0	0	0.0899486	0	0.823021	0.108771	0	0	0	0.055486	0.232612	0.832689	0	0.136097	0	0	0.0397712	0	0	0.110597	0	1.64531	0	0	0.0885399	0	0	0	0	0	0	0	0	0	0	0	0	0	0	0	0	0	0	0
CDK5RAP2	0	0	0	0	0	0	0	0	0	0	0.506838	0	0	0	0	0	0	0	0	0	0	0	0	0	0	0	0	0	0	0	0	0	0	0	0	0	0	0	0	0	0	0	0	0	0	0	0	0	0
CDK5RAP3	0.681146	0.541674	0.768252	0.104705	0.759964	0.872555	1.06971	1.66966	1.08317	0.928932	1.63929	0	1.26748	1.62794	0.868042	0.767426	1.13519	1.49664	0.940744	1.80128	0.279836	2.12982	1.12978	0.473221	3.10718	1.56316	1.03887	4.96392	1.39694	2.06482	1.03799	9.82175	1.3861	1.14594	3.00564	0	1.43252	2.5218	0.908336	2.28135	1.40985	1.34875	3.02621	1.97507	3.51113	1.35846	2.01556	7.96608	2.14515
CDK6	0	0	0	0	0	0.0511226	0	0	0	0	0	0	2.50191	0	0	0	0	0	0	0	0	0	2.34253	0	0	0	0	0	0	0	0	0	0	0	0	0	0	0.234959	0	0	0.07245	0.233585	0	0	0	0	0	0	0
CDK7	0	0	0	0	0	0	0	0	0	0.803462	0.232525	0	0	0.435275	0	0	0	0	0	0.223829	0	0	0	0	0	0	0	0.844848	0	0	0	0	0	0	0	0	0	0.636902	0	0	0	1.22656	0	0	0.632512	0	0	0	0
CDK9	0	0.227723	0.535401	0.235029	0	0.5936	0	0	0	0.0394698	0	0	0	0	0.720675	0.34243	1.21977	0.231774	0.64612	0	0	0.404202	0.603492	0.159353	0.590792	0.13893	0.28969	0	0	0.808619	0	0	0	0	0	0	0	0.301351	0.281086	0	0	0	0	0.272298	0	0	0.100968	0	0
CDKAL1	0	0.0360825	0.0772047	0.254913	1.58971	0	0	0	0	0	0	0	0	0	0.360349	0	0	0	0.72403	0	0	0.0151682	0	0	1.40191	0.637034	0	0	0	0	0	0	0	0	0	0	0	0	0	0	0.084603	0	0	2.67769	0	0	0	0	0
CDKN1B	0	0	0	0	0	0	0	0	0	0	0	0	0	0	0	0	0	0	0	0	0.753544	0	0	0	0	0.402805	0	0	0	0	0	0	0	0	0	0	0	0	0	0	0	0	0	0.710457	0	0	0	0	0
CDKN1C	0	0	0	0	0	0	0	0	0	0	0	0	0	0	0	0	0	0	0	0	0	0	0	0	0	0	0	0	0	0	0	0	0	0	0	0	0	0	0	0	0	0	0	0	0	0	0	0	0
CDKN2A	2.4058	2.43689	3.97781	3.28926	0.953213	1.17395	1.19083	0.812678	0.88724	2.06274	4.08834	3.17575	1.05121	4.72285	4.02772	7.98688	0	0	5.93329	3.01953	0.357136	4.88808	0	4.9047	2.48382	0.713171	0.81009	2.03253	3.70089	2.72704	1.06023	3.67483	0.0364826	1.76699	6.06048	1.48789	1.70754	0	1.8541	1.15141	2.11658	1.99905	0.23307	2.43399	2.56375	5.34562	2.03423	1.17523	2.52314
CDKN2AIP	0.142358	0.0180537	0.0251203	0.510943	0.091816	0.0551928	0.541829	0	0.0324343	0	0.0873622	0.0570738	0.0616471	0	0.13561	0.0676818	0.146798	0	0.432315	0	0	0.204432	0	0.0895714	0	0.0132247	0.205375	0.0850517	0.0814891	0.113203	0	0.213489	0	0.11091	0	0	0.251509	0	0.0937183	0.0930691	0.0957124	0.160814	0	0	0.125421	0.134447	0.0145738	0	0
CDKN2AIPNL	0	0	0	0	0	0	0	2.89126	1.36454	0	2.85757	0	5.13805	0	0	0	2.20927	0	0	0.338918	0.219947	0.566447	0.838903	0.449599	0	0.338382	0	0	0.171991	0.899171	0	0	0	0	0	0	0	0	0	0	0	0.275699	0	0	0.362893	0	0	0	0
CDKN2C	0	5.28743	0.20584	0	3.1681	0	0	0.225948	0.654176	2.56979	0.931344	0.925337	0	0	3.07432	0.17602	0	3.18584	1.7551	1.64122	2.92942	2.11718	0.402481	1.35313	0	0	2.55086	0	0.208304	9.14147	1.44143	0.303157	1.5031	0	1.19572	0	0	0	0	0.930437	0.264398	6.43983	0	0	0.298382	0.721264	0.843772	1.59944	1.873
CDS2	0.342284	0.180668	0.0541703	0.746069	0.469768	0.0350751	0.778313	0.191221	2.16998	0.292681	0.264791	0.619338	0.262288	0.39344	0	0	0.46607	0	0.399823	0	0.332658	2.69802	0.431007	0.289509	1.63635	0.322985	0	0.553263	0.0789529	0.447694	0.246573	0.620991	0	0.23167	8.26024	0.128406	0.103349	0.348471	0	0	0.297681	0.419406	0.131325	0.827127	0.598716	0.0893404	0	0.497072	0.227739
CDV3	0	0.882881	0.518688	1.95591	0.648597	1.47186	1.36349	1.15062	2.40925	0.901442	1.87398	0	0.850038	0	1.61402	0.231397	0	0.873273	1.08609	1.12951	1.64095	1.26995	2.23693	1.65536	1.50327	1.86155	0.63426	1.48691	1.00332	0	0.236704	0	0	1.5491	0.951293	0	0	0	1.39016	0	1.23933	0.642131	0	1.39552	2.32891	2.05416	2.01004	0	0.766615
CDYL	0	0.0939192	0	0	0	0	0	0	0	0	0	0	0	0	0	0	0	0	0	0	0	0	0	0	0	0	0	0	0	0	0	0	0	0	0	0	0	0	0	0	0	0	0	0	0	0	0	0	0
CEACAM1	0	0	0	0	0	0	0	0	0	0	0	0	0	0	0	0	0	0	0	0	0	0	0	0	0	0	0	0	0	0	0	0	0	0	0	0	0	0	0	0	0	0	0	0	0	0.296577	0	0	0
CEACAM5	1.01273	0	0.452307	0	0.725274	0	2.14711	0	2.9017	2.92333	15.4687	0	0	0	0	12.4639	0	26.8321	33.6714	0	0	0.536755	0	0	2.61162	0	0	0	8.46527	10.5651	0.703931	0	0	0.877036	0	0	2.74708	0	11.5346	17.4153	0	0	0	2.38264	0.23078	0	0	1.44229	0.611973
CEACAM6	0	3.91135	0	2.42398	0	0	2.1436	1.63475	0	1.23413	0	0	0	0	0	1.00642	0	0	0	0.458932	1.12228	0	0.921248	0	0	0	0	0	9.46903	3.03431	0.693569	4.73728	3.17	5.01678	4.49932	0	0.854708	1.6653	0.870027	0	0	0	0	9.18602	0.361892	0.582395	1.42028	4.61808	0
CEACAM8	0.316801	0.776768	0	0.406186	0	0	0	0	0	0.452017	0	0	0	0	0	0	0	0	0	0	0	0	0.599445	0	1.21261	0	0	0	0	0	0	0	0	0	1.04631	0	0	0.249052	0	9.0021	0	0	0	0	0	0	0	0	0
CEBPZ	0	0.170304	0.303163	0.133219	0.0345529	0.220197	0.0322102	0.174299	0.0397453	0.193193	0.36638	0.107493	0.885683	0.514733	0.693041	0	0.0368906	0.205218	0.536289	0.475548	0.124767	1.13229	1.96363	0.0538305	0.608843	0.578955	0.144311	0.0684246	0.533421	0.0948792	0.0419189	0	0.119403	0.053191	0	0	0	0.318837	0.762665	0	0.112677	0.179265	0	0	0	0.0180241	0.0510691	0.196563	0
CECR1	0	0	0	0	0	0	0	0	0	0	0	0	0	0	0	0	0	0	0	0	0	0	0	0	0.261064	0	0	0	0	0	1.54909	0	0	0	0	0	0	0	0	0	0	0	0	0	0	1.28282	0	0	0
CECR2	0	0	0.00478594	0	0	0	0	0	0	0	0	0	0.0214166	0	0	0	0	0	0	0	0	0	0	0	0	0	0	0	0.0247521	0	0	0	0	0	0	0	0	0	0	0	0	0	0	0.0295572	0	0	0	0	0
CECR5	14.8551	1.17267	11.5248	24.0355	6.57024	15.7066	18.7849	0.337699	0.111912	7.98386	2.91952	1.03135	8.80386	8.25527	10.9766	3.71446	18.1885	32.9977	11.735	8.02439	22.9518	17.9767	13.4398	1.36596	22.5174	34.1079	8.55514	19.353	10.1271	13.0824	11.3334	3.82363	4.50909	15.2072	26.4404	4.50186	15.917	24.8212	11.8292	0	4.76703	11.4119	0.281421	0.632966	8.88289	0	31.1527	12.3877	0
CEL	0	0	0	0	0	0	0	0	0	0	0	0	0	0	0	0.360082	0	0.919131	0	0	0.113185	0	0	0	0	0.0510514	0	0	0	0	0	0	0	0	0	0	0	0	0.0294636	0	0	0	0	0	0	0.222019	0	0	0
CELF1	0.766846	1.17037	2.01933	0.96702	0.993288	0.444956	2.17592	1.38271	1.13464	0.296426	2.4117	0.93319	1.73677	0	1.88452	1.71784	1.77777	1.8554	2.29767	1.0004	0.92083	1.56083	1.94056	2.5947	0.962578	1.8506	0.99457	3.11471	0.78569	1.15327	1.33784	0.801272	0.814801	0.627684	1.29646	1.28112	0.441298	1.96619	1.09064	0.629447	0.88301	1.22706	0	2.96782	1.12206	0.639874	0.977611	1.05128	1.2025
CELF2	0.328263	0	0	0	0.423928	0.913114	0	0	0	0	1.29943	0	0.379773	0.442626	0	0.758513	2.82348	0	0	0.0288059	0.193889	0.0234205	0	0.396302	0	0.379798	0.643261	0.489804	0	0	0.383499	0	1.21045	0.565962	0.4279	0	0	0	0	0	0.581052	0.605021	0	0.277785	0.122312	0.719662	1.27453	0	0
CELF3	0	0	0	0	0	0	0	0	0	0	0	0	0	0	0	0	0	0	0	0	0	0	0	0.312428	0	0	0	0	0	0	0	0	0	0	0	0	0	0	0	0	0	0.145241	0	0	0	0	0	0	0
CELSR2	0.10223	0	0	0	0	0	0	0	0	0.0104749	0	0.0865335	0	0	0.120028	0	0	0	0	0	0	0	0	0	0	0	0	0	0	0	0	0	0	0	0	0	0	0	0	0	0	0	0	0	0	0	0	0	0
CENPA	0	0	0	0	0	0	0	0	0	0	0	0	0	0	0	0	0	0	0	0	0	0	0	0	0	0	0	0	0	0	0	0	0	0	0	0	0	0	0	0	0	0	0	0	0	0	0	0	0
CENPB	1.23166	0.0518122	0.127963	0	0.465166	0.0551203	0.7041	0.112076	0.298361	0.823009	0	0.848328	0.0950702	0.809374	0.370779	0	0	0.192353	0.132275	0.463404	0	0.184545	0	0.395139	0.152527	0	1.02626	0.0866078	0.208252	0	0.366243	0.172115	0	0	0.124552	0.060716	0	0	0.234238	0.169907	0.308684	0.205179	0.046161	0.249154	0.328208	0	0.19044	0.208003	0.185111
CENPC1	0	0	0	0	0	0	0.412679	0	0	0	0	0	0	0	0	0	0	0	0	0	0	0	0	0	0.18546	0	0	0	0	0	0	0	0	0	0	0	0	0	0	0	0	0	0	0	0	0	0	0	0
CENPF	0.0243363	0	0.0290005	0.0336166	0.180102	0.0128566	0.114321	0.00276955	0.50256	0.0771732	0.190721	1.1854	0.194877	0	0.1092	0.0196954	0	0	0.017994	0	0.0400671	0.0520027	0	0.157511	0.145887	0	0.00666635	0	0	0	0.514743	0	0.0271162	0	0	0	0	0	0	0	0	1.80714	0	0	0.00496608	0	0.0168264	0	0
CENPM	0	0	0	0	0	0	0	0	0	0	0	0	0	0	0	0	0	0	0	0	0	0	0	0.134705	0	0	0	0	0	0	0	0	0	0	0	0	0	0	0	0	0	0	0	0	0	0	0	0	0
CENPP	0	0	0	0	1.35556	0	0	0	0	0	0	0.606774	0	0	0	0	0	0	0	0	0	0	0	0	0	0	0	0	0	0	0	0	0	0	0	0	0	0	0	0	0	0	0	0	0	0	0	0	0
CENPV	1.37319	2.304	0.277016	0	0.210846	0.278183	0.462321	0	0	0.223655	1.44575	3.04814	0.827146	0.61582	1.35358	0	1.67677	0	0.985123	1.77075	0.550506	0.70187	0	0.533827	1.37228	1.41284	0	0	0.889756	0	0	0.261223	0.939323	0.627555	0	1.53209	0.26737	0	0	0	0	2.77622	0	0.86325	0	0.780253	1.28012	0	0
CEP104	0	0	0	2.66676	0	0	0	0	0	0	0.335418	1.49789	0	2.53694	0	0	0	1.62495	0	0	1.51173	0	0	1.78528	0	0.0866501	0	0	0	0	0.199826	0	0.132287	0	0	2.56269	0	1.06506	0	0	0	0	0	0	0.541195	0.722432	0	0	0
CEP128	0	0	0	0	0	0	0	0	0	0	0	0	0	0	0	0	0	0	0	0	0	0	0	0	0	0	0	0	0	0	0	0	0	0	0	0	0	0	0	0	0	0	0	0	0	0	0	0	0
CEP170	0	0.110798	1.5188	27.6893	27.5387	1.38556	0	0.59892	0	0.191648	0.187918	0.136518	1.36551	0	0.486299	0.0866764	1.41861	14.8472	34.7361	0.788536	23.4741	27.4369	0.456824	1.0617	32.1696	0.474013	18.3513	0	0	2.82306	0.258901	23.953	2.04344	0.0136236	0	0	0	0	0	0	0	16.5057	0	0	0	0	0.147903	0.0461144	0.150775
CEP250	0	0.0226862	0	0.00295887	0	0	0	0	0	0.0201173	0	0	0	0	0	0	0	0	0	0	0.0380399	0	0	0	0	0	0	0	0	0	0	0	0	0	0	0.119616	0	0	0	0	0	0.0433385	0	0	0	0	0	0	0
CEP290	0	0	0	0	0	0	0	0	0	0	0	0	0	0	0	0	0	0	0	0	0	0	0	0	0	0	0	0	0	0	0	0	0	0	0	0	0	0	0	0	0	0	0	0	0	0	0	0	0
CEP41	0	0	0	0.760365	0	0	0	0.21924	0	0.285707	0	0	0	0	0	0	0.0663352	0.620746	0	0	0	0	0	0.49174	0	0	0.545795	0	0	0	0	4.27981	0	0	0	0	0	0	0	0	0	0	0	0	0	0	0	0	0.175051
CEP55	0	0	0	0	0	0	0	0	0	0	0	0.292803	0.257037	0	0	0	0	0.269238	0	0	0	0	0	0.20232	0	0	0	0	0	0	0	0	0	0	0	0	0	0	0	0	0	0	0	0	0	0	0	0	0
CEP76	0	0	0	0	0	0	0	0	0	0	0	0	0	0	0	0	0	0	0	0	0	0	0	0	0	0	0	0	0.0669678	0	0	0	0	0	0	0	0	0	0	0	0	0	0	0	0	0	0	0	0
CEP78	0	0	0	0	0	0	0	0	0	0	0	0.353839	0	0	0	0	0	0	0	0	0	0	0	0	0	0	0	0	0	0	0	0	0	0	0	0	0	0	0	0	0	0	0	0	0	0	0	0	0
CEP89	0	0	0	0	0	0	0	0	0	0	0	0	0	0	0	0.0860385	0	0	0	0	0	0	0	0	0	0	0	0	0	0	0	0	0	0	0	0	0	0	0	0	0	0	0	0	0	0	0	0	0
CEP97	0.178896	0	0.0227793	0.0939369	0.0393585	0	0.0437877	0	0.0436163	0.0304063	0.159884	0.361496	0.0750878	0	0.85113	0.146128	0.0864763	0.084492	0.301791	0.0569516	0.101121	0.101122	0	0.344506	0.102325	0	0.113388	0.0501259	0.444435	0.144079	0.47195	0.0301944	0.0842704	0.0471271	0	0	0.037336	0.160823	0.0751212	0.0360306	0	0.356597	0	0.182527	0	0.154357	0.228332	0.116465	0.807916
CEPT1	0	1.30834	0	0	0	0	0	0	0.0713202	0	0	0	0	0	0	0	0	0	0	0	0	1.22697	0	0	0	0	0	0	1.17046	0	0	0	0	0	0	0	0	0	0	0	0	0	0	0	0	0	0	0	2.1064
CERS2	0.724851	0.206019	0.180669	0.121673	0.29347	0.452793	0.321526	0.66035	0.409604	0.305911	0.494712	0.175564	0.153254	0	0.176351	0.413626	0.442571	1.26457	0.10566	0	0	0.628683	0.368259	1.70369	0.288147	0.448597	0.145216	0.384887	1.00921	0.334972	0.250897	1.47208	0.389234	0.11938	1.76523	0.130046	0	0	0	0.201561	0	0.50645	0	0.289201	0	0.346302	0	0.847772	0
CERS4	0	0	0	0	0	0	0	0	0.0626388	0	0	0	0	0	0	0.0643065	0	0	0	1.26001	0	0.0610295	0	0	0	0.0360522	0	0	0.182535	0	0	0	0	0	0	0	0	0	0.174791	0	0	0	0	0	0	0	0	0	0
CERS6	0	0	0	0	0.0744304	0	0	0	0.414442	0	0	0.160175	0	0	0	0	0	0.168287	0.351146	0	0	0.153106	0.186149	0	0	0	0.183903	0	0	0	0.105856	0	0	0	0	0	0	0	0	0	0	0	0	0	0	0	0	0	0
CES1	0.334822	0.0878172	0.0318973	0.183469	0	0.53468	0	1.29342	0	3.34456	0	0	0	0.479934	0	0	0	0	0	0.172865	0.021834	0	0.135536	0.0690683	0	0.36947	0	0	0.26042	0	0.259508	3.64008	0.309775	3.76473	0.218271	0.100561	0.23967	15.3849	0.582134	0	4.13007	0.210628	2.13044	1.12012	0.273828	1.74104	0.22784	0.316736	0.149293
CETN2	0.315957	0	0.217481	0.479679	0.527081	0	0.559924	0.888619	0.0578841	0	0	0	0	0.745561	0	1.19266	1.91551	0.182071	0	0.267479	0.25325	0	0.215603	0.663582	0.614928	1.10888	0.948773	0	0	0.0939619	0	0.620664	0	0	0.3609	0	0	0.554941	0	0	0	0.724471	0.224515	0.990014	0.246898	0	0.442852	1.37689	0
CFB	0.442047	0.187468	0.978192	0.653512	0.783225	1.48656	0.424925	0.400762	1.43481	0	0.32354	0.727328	1.12215	0.456286	0.614212	0.0979841	0	0.570509	0.5394	1.20409	0	0.679435	1.2059	0.491832	2.27874	1.36171	1.19013	0.343332	1.01437	0.586041	0.600753	4.80796	0.489641	3.3924	1.43088	1.25081	0.849427	3.0668	1.49489	1.0396	0.777742	1.85039	2.76133	1.59497	1.49773	0.820003	1.07997	5.56595	0.651741
CFD	0	0	0	0	0	0	0	0	0	0	0	0	0	0	0	0	0	0	0	0	0	0	0	0	0	0	0	0	0	0	0	0	0	0	0	0	0	0	0	0	0	0	0	0	0	0	0	0	0
CFDP1	0	0.524163	0	0.645903	0.152773	0	0.344814	0.0911328	0	0.453348	0.67213	0.585208	0.686008	0	0	0	0.345873	0	0.50437	0.261066	0.310555	0.190249	0.848607	0.501159	0.479317	0.213556	0.418688	0.522562	0	0.300318	0.53822	0	0.37764	0	0	0.305392	0	0	0	0.171598	0.343868	0.416987	0	0.382117	0.274133	0	0	0	0
CFH	1.43687	1.10563	0.490361	0.477842	0.175647	0.305018	0.785945	0.898256	1.29171	0.18823	0.857143	0	0.489565	0.37989	0.800751	0.116028	0.757093	0.311528	0	0.527655	0.233054	1.39013	0.279997	0	1.06314	3.50516	0.800314	0.17922	1.14878	0.440553	0.398911	2.7795	0.49866	1.12031	0.470913	1.42919	0.662255	1.49505	1.2996	0.39443	1.36163	1.51487	1.54166	1.57413	0.665617	0	0.64146	0.996167	0.690221
CFI	0	0	0	0	0	0	0	0.578317	0	0	0	0	0.184774	0	0	0	0	0	0	0	0	0	0	0	0	0.671071	0	0	0.496988	0	0	0.32908	0	0.64001	0	0	0	0	0	0	0	0	0	0	0	0	0	0.500575	0
CFL1	183.182	100.708	208.738	287.199	160.775	126.336	187.036	63.0661	172.956	136.353	249.462	144.428	142.491	140.069	111.875	234.886	296.423	329.898	126.347	108.92	228.664	162.874	151.694	199.9	160.721	106.832	176.806	225.242	110.441	246.693	135.149	210.667	169.036	208.417	103.92	20.163	370.401	235.075	230.475	199.453	124.749	282.995	59.2605	221.301	256.776	225.148	162.496	168.847	149.806
CFL2	5.74161	0	14.0128	68.2486	28.1616	17.8213	23.451	17.6108	0	25.0577	34.2079	14.5962	12.6201	14.7347	15.8085	25.4642	31.4121	47.5416	15.4974	0	25.8654	17.9337	17.2925	20.9592	17.2635	16.6247	17.1672	23.443	0	35.7071	16.1713	47.11	16.8226	23.0721	18.7777	0	73.6638	24.3092	33.9297	15.9204	2.19286	36.8538	0	20.3659	41.9011	18.4323	8.36178	18.1402	0
CGGBP1	0	0	0.49499	0	1.27446	0	0	0	0	0	0	1.61547	1.37763	0	0	0	0	0.408126	0	0	0	0.353516	0.397635	0	0	0	0	0	0	0.716911	0.290082	0	0	0	0	0	0	0	0	0	0	0	0	0	0.356733	0.370778	0	0	0
CGN	0	0	0	0.136254	0	0	0.0481061	0	0	0.0202654	0	0	0	0	0	0	0	0	0	0	0	0	0	0	0.124245	0	0	0.844026	0	0	0	0	0	0	0	0	0	0	0	0	0	0	0	0	0	0	0	0	0
CHAD	0	0	0	0	3.94499	0.285559	0	0.363682	0	0	0	0	0	0	0	0	2.50112	0	0	0	0	0	0	10.8205	12.61	0	0	0	43.5309	18.5243	0	0	0	6.99958	0	0	57.0689	0.581865	1.13812	45.8534	0	0	98.7276	0	0	0	0	18.1435	12.1748
CHADL	0	0	0	0	0	0	0	0	0	0	0	0	0	0	0	0	0	0	0	0	0	0	0	0	0	0	0	0	5.19542	0	0	0	0	0	0	0	0.932715	0	0	0	0	0	0.502086	0	0	0	0	0	0
CHAF1A	0	0	0	0	0	0	0	0	0	0	0	0	0.0242316	0	0	0	0	0	0	0	0	0	0	0	0	0	0	0	0	0	0	0	0	0	0	0	0	0	0	0	0	0	0	0	0	0	0	0	0
CHAF1B	0	0.0251724	0.30336	0.0199851	0.256671	0	0	0.0232934	0	0.0221323	0.16428	0.0493416	0.290026	0	0.022896	0.0872777	0	0.0361818	0.346139	0.315969	0.130698	0	0	0.232428	0	0	0.109879	0	0.10806	0	0.0380665	0	0	0	0.0206262	0	0	0	0	0	0	0	0	0.0269514	0	0.0280608	0	0.0790054	0
CHAMP1	0.380909	0.108213	0.0776214	0.503215	0.707118	0.253043	0.492426	0.332291	0.0706075	0.715235	0.4853	0.345209	1.01953	0.0777253	1.53619	0.251537	0.0198624	0.924048	6.54903	0.386496	0.731358	0.104943	0.230772	0.241358	0.515866	0.600144	0.205271	2.87935	0.0444028	0.21808	0.410064	0.103952	0.252408	0.139666	0.0941561	0.051669	0.0657269	0.3868	0.0563302	0.0656095	0.247123	0.578379	0.00461021	0.177124	0.133637	0.262848	0.247054	0.0280643	0.125677
CHCHD3	5.08599	1.58308	2.29573	8.09172	3.69094	1.02766	11.7784	4.30111	7.69145	3.34586	2.96872	6.27044	5.32378	3.83442	1.00719	4.94508	3.01986	4.9425	4.42415	0	0	6.44456	7.0283	4.82264	5.33867	1.8601	4.12078	2.12973	18.0385	2.71732	0	7.44987	1.12384	8.05696	3.41718	2.64407	3.16621	8.92211	2.1084	7.85192	6.24248	5.53375	2.86478	6.45999	1.25386	1.75248	6.51246	3.35583	2.41105
CHCHD6	0	0	0	0	0	0	0	0	0	0	0	0	0	0	0	0	0	0	0	0	0	0	0	0	0	0	0	0	0	0	0	0	0	0	0	0	0	0	0	0	0	0	0	0	0	0	0	0	0
CHD1	0	0	0	0	0	0.0261593	0	0	0	0	0	0	0.140864	0	0.069528	0	0	0	0.0389242	0	0	0	0	0	0	0	0	0	0	0	0	0	0	0	0	0	0	0	0	0	0	0	0	0	0	0	0	0	0
CHD1L	0	0	0	0	0	0.238601	0	0	0	0	0	0	0.327375	0	0	0	0	0	0	0	0	0	0.132875	0	0	0	0	0	0	0	0	0	0	0	0	0	0	0	0	0	0	0	0	0	0	0	0	0	0
CHD2	0	0	0	0	0	0.0117115	0.0350503	0	0	0.00405294	0	0.00399361	0.0178126	0.00929614	0.0648961	0.00585158	0	0	0	0	0	0.0531673	0.077937	0.0632354	0.0293927	0	0	0	0	0	0	0	0	0	0	0	0	0	0	0	0	0	0	0	0	0	0	0	0
CHD3	0.217399	0.047293	0.179453	0.267529	0.308534	0.105437	0.66982	0.206692	0.338923	0.131405	0.632825	0.59919	0.230958	1.01692	0.714162	0.204309	0.315594	0.140544	0.474659	0.300627	0.388257	0.487389	0.414396	0.40522	0.389685	0.373449	0.289274	0.177838	0.159951	0.094726	0.159493	0.178427	0.109575	0.44262	0.245649	0.585223	0.051619	0	0.0951182	0.0650157	0.282461	0.331627	0.053054	0.357517	0.0765886	0.180846	0.152358	0.0408295	0.118273
CHD4	1.30226	0.591812	1.20418	1.03454	1.02542	0.996433	1.48648	0.870878	0.900746	2.15056	1.49727	1.7096	1.36175	1.61379	1.41439	1.17428	1.8196	0.859033	0.928581	0.958954	1.31001	1.74262	0.62339	1.59403	1.13987	1.60765	0.933961	1.22829	1.00578	0.757579	0.64793	0.973864	1.50884	1.44802	0.78941	0.918906	0.30785	1.35641	0.640236	0.223645	0.880186	1.17797	0.318922	1.05063	0.758468	0.808292	1.04532	0.954173	0.74085
CHD5	0.215661	0.0855545	0.113159	0.169829	0.16201	0.124653	0.254466	0.184046	0.159178	0.144285	0.300515	0.227332	0.186602	0.592667	0.24147	0.163054	0.235024	0.124726	0.155091	0.172739	0.144207	0.247141	0.250881	0.298622	0.218203	0.239689	0.198003	0.12053	0.137311	0.155064	0.0693037	0.153308	0.0976652	0.254088	0.206678	0.51808	0.0486017	0.153906	0.133447	0.062749	0.197786	0.229067	0.0608296	0.352812	0.140895	0.121428	0.171904	0.0956848	0.278963
CHD6	0	0	0	0	0	0	0	0	0	0	0	0	0	0	0	0	0	0	0	0	0	0	0	0	0	0	0	0	0.00896693	0	0	0	0	0	0	0	0	0	0	0	0	0	0	0	0	0	0	0	0
CHD7	0	0	0	0.222388	0	0	0	0	0	0	0	0	1.111	0	0.111153	0	0	0.173086	0	0	0	0	0	0	0	0	0	0	0	0.10305	0	0	0	0	0	0.285184	0	0	0	0	0	0	0	0	0	0	0	0	0.0362773
CHD8	0	0	0	0	0	0	0	0	0	0	0	0.0752028	0.0500998	0	0	0	0	0	0	0	0	0	0	0	0	0	0	0	0	0	0	0	0	0	0	0	0	0	0	0	0	0	0	0	0	0	0	0	0
CHDH	0	0	0	0.0467344	0	0	0.207782	0	0	0.0656704	0.0678468	0	0	0	0	0	0.0263645	0	0	0	0.468178	0	0	0	0	0	0	0.280204	0	0	0	0	0	0.407031	0	0	0	0	0	0	0	0	0	0	0.0448525	0	0	0	0
CHEK2	0	0	0	0	0	0	0	0	0	0	0	0	0	0	0	0	0	0	0	0	0	0	3.48416	0	0	0	0	0	0	0	0	0	0	0	0	0	0	0	0	0	0	0	0	0	0	0	0	0	0
CHERP	0.340299	0.709529	0.195531	0.73434	0.158597	0.853429	0.418128	0.207124	0.617851	0.70184	0.205291	0.586416	1.33847	0.651147	0.404533	0.755566	3.96184	0.4851	0	0.684546	0.467846	0.230498	0.325505	0.541637	0.37418	5.61129	0.675501	0.513487	0.877793	0.320205	0.0975161	0.410547	0.196393	1.12769	0.437498	0.198101	0	0.71318	0.904656	0.406726	0.709953	1.08861	0	0.0974555	0.246151	0	0.364688	0.424346	0.616712
CHGA	18.0461	0	27.8693	27.4644	17.7268	0	7.6472	0	12.6102	43.5455	46.9358	29.5794	0	0	0	7.59288	24.4293	33.7539	45.5661	21.092	6.75588	30.7887	0	18.0043	16.0465	24.375	29.2457	0	28.1635	37.3714	39.8606	0	0	0	24.4717	20.8505	19.8495	0	8.28155	6.74883	0	0	0	28.0924	7.05453	33.2752	11.0089	12.882	21.3347
CHGB	0	0	0	0	0	0	0	0	0	0	0	0	0	0	0	0	73.5781	0.179861	0	0	0	0	0	0	0	0	25.4466	0	0	0	0	0	0	0	0	0	0	0	0	0	0	0	0	0	0	0	0	0	0
CHI3L1	0	0	0	0	0.0379876	0	0	0	0	0	0	0	0	0	0	0	0	0	0	0	0	0	2.2941	0	0	0	0	0.0204389	0	0	0	0	0	0	0	0	0	0	0.0994569	0.231291	0	0	0	0	0.951048	0	0	1.32765	0
CHID1	1.39759	0.847441	0.198581	0.311878	1.22093	0.146257	1.10592	0.317855	0.112101	0	0.531761	0.0702237	1.32202	0.42963	1.10781	0	1.35204	1.25211	3.14252	0	0.926638	0.638371	0.677291	0.373081	0.624742	0.5627	0.652777	0.792309	0.135071	0.134866	0.639676	1.7587	0.208243	1.93285	0.67868	0.138524	0.0763446	0.661407	0.373859	0.197068	0	0.575143	0.225217	4.07897	1.66328	0.744187	1.05624	0.797694	0.220753
CHKB	0	0	0.0954668	0	0	0	0	0	0	0	0	0	0	0	0	0	0	0	0	0	0	0	0.142593	0	0	0	0	0	0	0	0	0	0	0	0	0	0	0	0	0	0	0	0	0	0	0	0	0	0
CHM	0	0	0	0	0	0	0	0	0.010695	0	0	0	0	0	0	0	0	0	0	0	0	0	0	0	0	0	0	0	0	0	0	0	0	0	0	0	0	0	0	0	0	0	0	0	0	0.00721964	0.0119663	0	0
CHML	0	0	0	0	0	0	0	0	0	0	0	0	0	0	0	0	0	0	0	0	0.526546	0	0	0	0	0	0	0	0	0	0	0	0	0	0	0	0	0	0	0	0	0	0	0	0	0	0	0	0
CHMP1A	0	2.91575	0.0618498	0.528408	0	0	6.77349	0.445159	0	0	0.499797	0	0	0	0	0	0	9.80816	2.48467	6.05576	1.26049	0.453572	1.961	0.571066	1.72005	0	0.192806	0	1.86985	5.08678	2.96976	11.9791	0.344894	0.0720811	2.60317	0	0	19.0386	0	0	1.92424	0	0	0	0	0	0	4.2187	0
CHMP1B	0	6.99073	0	2.61434	0	0	0	3.56418	0	0	0	0	0	0	0	2.22307	0	0	3.62393	5.17477	0	0.836911	0	0.417812	14.3399	0	1.88576	1.90573	1.75385	0	0	1.88494	0	0	0	0	0	0	0	1.33058	3.43941	0	0	0	2.27451	0	0	0	4.2443
CHMP2A	10.7173	2.17592	0.998972	12.4876	0.944468	1.44602	1.45012	1.47942	5.82042	0.271965	0.388254	0.749686	0.338816	1.04366	1.63954	0.61811	0.903377	1.22274	1.58721	1.98963	1.12059	1.15273	228.844	1.21768	0	0.815688	0.506695	2.80049	1.10627	0.925906	0	46.33	0.528636	1.20195	2.24764	0.184224	0.430229	2.2114	0.702845	0.75152	2.2678	0.465022	0	5.91005	0.891577	0	1.00703	2.40027	2.2903
CHMP3	0	0	0	0	0	0	0	0	0	0	0	0	0	0	0	0	0	0.829053	0	0	0	0	0	0	0	0	0	0	0	0	0	0	0	0	0	0	0	0	0	0	0	0	0	0	0	0	0	0	0
CHMP4A	0.804542	0	0.44387	1.69269	4.67596	0.407536	0.447724	0	0.841565	0.813377	4.19634	0	0	0.771527	2.39856	6.81839	4.79351	2.96952	0.242372	6.59523	4.62776	5.363	1.53597	0.817323	0.919946	6.32269	0.593606	1.51044	0.105235	6.32255	3.15429	0.773557	2.9772	3.33396	0.335177	0	0	0.968095	1.87896	0	0.201407	3.38524	0	0.819631	9.14234	4.25713	0.642217	5.03749	0.155948
CHMP4B	3.16942	4.5753	0.239371	13.3709	1.23379	2.16171	1.68183	0	5.39724	0	7.25584	0.227777	0	3.22499	0.570803	3.98011	0.229695	0	2.37391	3.06895	7.9962	4.0841	0	0.737475	7.57751	0.586818	0.8463	5.81136	1.17117	1.3698	0.683076	0.78021	0	0.282345	0.799286	0	0	0	0	0.381086	2.37348	4.44373	0	4.91265	16.6567	0	10.3504	9.86365	1.23155
CHMP4C	0	0	0	0	0	0	0	0	0	0	0	0	0	0	0	0	0	1.08393	0	0	0	0	0	0	0	0	0	0	0	0	0	0	0	0	0	0	0	0	0	0	0	0	0	0	0	0	0	0	0
CHMP6	0	0.311162	0.42976	0	0	0	1.1775	0	0	0	1.23093	0.599028	0.733785	0	0	1.71327	0	5.76972	1.37777	0	0	0	0	0.560228	0	0	0	0	1.32191	0	0	0	0	0	0.260442	0	0	0	0	0.713991	1.03932	0	0	2.34071	0	0	2.24301	0	0
CHMP7	0.662644	2.32094	0	0.488766	0.0567537	0	0.141399	0	0	0.342735	0.118245	0.35803	0.321318	4.41366	0.555665	0	0.22425	0.194719	0.580064	0	0	0.126556	0.497566	0.056485	0.177362	0.109607	0.157576	0.0984566	0	0	0.0890183	0	0.0966885	0.123312	0	0	0	0.172673	0	0	0	0.24265	0	2.03677	0.183198	0.254431	0.122834	0	0
CHN1	0	0	0	0	0	0	0	0	0	1.03133	0	0	0	0	0	0	2.66116	0	0.433844	0.332297	0	0	0	0.675422	0	0	0	0	0	0	0	0	0	0	0	0	0	0	1.6334	0	0	0	0	0	0	0	0	0	0
CHN2	0	0	0	0	0	0	0	0	0	0	0	0	0	0	0	0	0	0	0	0	0	0.562985	0	0.498991	0	0	0	0	0	0	0	0	0	0	0	0	0	0	0	0	0	0	0	0	0	0	0	0	0
CHORDC1	0	0	0	0	0	0.144728	0	0	0	0	1.35999	0	0.209668	0	0	0	0	0	0	0	0	1.50895	0	0.230741	0	0	0	0	0	0	0	0	0	0	0	0	0	0	0	0	0	0	0	0	0	0	0	0	0
CHP1	0.130452	0	0	0	0.1491	0	0.195545	0.2583	0.193111	1.22043	0.699475	0	1.0641	0.302519	0.2828	0.483577	0.284449	0.354355	0	0.766119	1.64109	0.470187	0	0.3258	0.561198	0.852385	0	0	0.498161	0.672225	0.230688	0.252889	2.91992	1.80991	0.901122	0.0887687	0.115955	0	0.213582	1.57397	0	0	0.212556	1.12748	0.1867	0.182465	0	0.387863	0.311779
CHPF2	0.0134568	0	0	0.188521	0	0	0	0	0	0	0.0183702	0	0	0	0	0	0	0	0	0	0	0	0	0	0.00754585	0	0	0	0	0	0	0	0	0	0	0	0	0.106833	0	0	0	0	0	0	0	0	0	0	0
CHRAC1	0	0	0	0.221427	0	0	0	0	0	0	0	0	0	0	0	0	0	0	0	0	0	0	0	0	0	0	0	0	1.07125	0	0	0	0	0	0	0	0	0	0	0	0	0	0	0	0	0	0	0	0
CHST14	0	6.61282	6.521	0	0	0.160112	0	6.41087	0	0	0	0	0	0	7.8001	0	0	0	10.5466	0	0	0	1.00755	0.430745	0	0	0	0	0.158428	0	0	0	2.28336	0	0	0	0.232232	24.6483	0	0	2.03957	0	0	0	0	0.157395	0.451796	0	0
CHTF18	0	0	0	0	0	0.708919	0	0	0	0	0	0.0868992	0	0	0	0	0	0	0	0	0	0.00718488	0	0	0	0	0	0	0	0	0	0	0	0	0	0	0	0	0	0	0	0	0	0	0	0	0	0	0
CHTOP	1.03467	3.6825	1.70752	142.074	125.894	0	2.86811	1.50982	2.91833	5.25968	5.09345	150.81	73.2891	161.548	2.92419	1.83572	0.757922	1.40767	4.33072	4.07199	7.29995	3.58897	2.85341	3.6448	4.8126	4.31757	3.40052	196.629	3.24871	1.10533	7.10833	1.72182	3.23591	2.10702	0	48.7779	0	159.219	2.45688	2.9738	1.31124	196.592	0.412981	161.547	3.76981	1.3092	2.68791	0.95071	1.20889
CHUK	0	0	0	1.8661	0	0	0	0	0	0	0	0	0	0	0	0	0	0.243203	0	0	0	0	0.0921805	0.183917	0	0	0	0	0	0	0	0	0	0	0	0	0	0	0	0	0	0	0	0	0.988989	0	0	0	0
CHURC1-FNTB	0	0	0	0	0	0	0	0	0	0	0.0400838	0	0	0	0	0	0	0	0	0	0	0	0	0	0	0	0	0	0.0403922	0	0	0	0	0	0	0	0	0	0	0	0	0	0	0	0	0	0	0	0
CIAO1	0	0	0	0	0	0	0	0.551636	0	0	0	0	0	0	0	0	0	0	0	0	0	0	0.100634	0	0.143255	0	0	0	0	0	0	0	0	0	0	0	0	0	0	0	0	0	0	0	0	0	0	0	0
CIAPIN1	1.31857	2.16355	0.434855	0	2.16716	0	0	0	0.698105	0	1.35944	0.621092	2.62403	1.37909	0	0	0.900584	1.95713	1.86324	1.26975	0	2.53754	1.56886	0	0	0.562857	2.27341	0	0.432412	0	0	0	0	0	1.71109	0.588047	0.755099	3.34872	0	10.3982	0.580519	0	0.682067	1.67129	0	0.282475	0.630674	2.29581	0
CIB1	0	0	0	0	0	0	0	0	0	0	0	0	0	0	0	0	0	0	0	0	0	0	0	0	0	0	0	0	0	0	0	0	0	0	0	0	0	0	0	0	0	0	0.229584	0.825654	0	0	0	0	0
CIC	0	0	0	0	0	0	0	0	0	0	0	0	0	0	0	0	0	0	0	0	0	0	0	0	0	0	0	0	0	0	0	0	0	0	0	0	0	0	0	0	0	0	0	0	0	0	0	0	0
CILP	0.0130653	0.216964	0	0	0	0	0	0	0.0469718	0	0	0	0	0	0.0311027	0	0	0.0089341	0	0	0	0	0	0	0	0	0	0	0.156428	0	0.0592808	0	0	0.534327	0.758723	0	0	0	0	2.78071	0	0	0.0913978	0	0.187958	0	0.0981845	0.760092	0
CILP2	0	0	0	0	0	0	0	0	0	0	0	0	0	0	0	0	0	0	0	0	0	0	0	0	0	0	0	0	0	0	0	0	0	0	0	0	0	0	0	0	0	0	0.412228	0	0	0	0	0	0
CIRBP	8.23549	6.43932	17.2463	9.01135	7.71796	37.2072	8.80714	11.2766	9.74019	10.8438	8.59712	16.6689	10.2263	6.01544	38.8175	10.0895	35.1957	12.6679	22.6358	21.7165	13.3377	11.6191	4.16347	25.6943	7.44096	9.4181	63.6374	7.21243	9.24298	9.88731	11.2827	8.85406	9.52036	5.31052	9.40975	15.9055	4.09732	9.33322	12.2359	12.773	9.60702	23.8479	5.71854	12.0686	4.58472	1.46244	13.2136	19.605	8.34974
CIRH1A	0	0.0322283	0	0	0	0.111671	1.31245	0	0	0.0727439	0	0	0	0.0886081	0	0	0	0.309631	0	0.0683686	0	1.06857	4.0595	0	0.100685	0	0	0.366177	0.0717334	0	0	0	0	0	0.0417146	0	0	0.231764	0.269833	0	0	0	0	0	0	0	0	0	0
CISD1	0	3.13095	2.71493	6.02834	6.5942	7.70135	2.00272	3.58102	3.08711	3.80722	11.2926	1.76499	1.96894	12.7556	0	7.42098	22.9641	1.32218	2.59311	7.46497	6.71841	10.936	3.58882	3.24166	6.2436	24.8944	9.581	14.768	0	5.71863	1.07257	2.75998	0.990723	11.2501	2.21151	0	5.20595	9.69811	13.0295	0	3.40483	4.55589	0	5.07199	3.47456	6.76592	8.12494	6.57707	2.08042
CISD2	3.03651	0	0	0	0	0	3.65977	0	3.35785	5.85285	2.7276	2.78344	3.85462	0	0	0.313485	7.14541	0.351633	2.53862	0	2.72291	0	6.0151	0	0	0.538329	1.24623	0	0	0	0.416721	0	1.96303	2.28244	0	0	0	0	0	4.05341	0	0	0	3.25115	3.83475	0.225923	0	4.76924	2.019
CIT	0	0	0.0249941	0	0	0	0.212915	0	0	0	0	0.153373	0	0	0.125324	0	0	0	0	0	0	0	0	0	0	0	0	0	0	0	0	0	0.0259812	0	0	0	0	0	0	0	0	0	0	0	0	0	0	0	0
CKAP2	0	0	0.870044	0	0	0.0234691	0	0	0	0	0.054955	0.0836401	0.0739414	0	0.11368	0	0	0	0	0	0	0	0	0.174628	0	0	0	0	0	0	0	0	0	0	0	0	0	0	0	0	0	0	0	0	0	0.322763	0	0	0
CKAP4	6.91327	5.57257	10.5883	16.7137	7.51132	2.41078	6.34717	2.65547	10.6193	4.67133	4.96688	5.05424	21.0357	10.733	10.9527	3.81921	7.45523	4.97522	2.62767	8.02822	7.17495	5.47983	11.0967	3.09541	3.89375	14.6733	2.48128	17.907	5.43316	8.72189	3.34898	14.7778	2.04018	11.4001	17.3983	3.80465	29.0018	24.3241	13.1599	8.68222	9.34017	13.0757	2.12313	13.1459	11.2777	5.449	3.5769	11.1694	8.67813
CKAP5	0.753053	0.327576	0.631385	0.566162	0.328139	0.248199	0.513289	0.426983	0.528274	0.36799	0.459423	0.735738	0.749866	1.0753	0.60766	0.542161	1.09725	0.823314	0.518902	0.553938	0.890146	0.173356	0.331832	0.824275	0.680471	0.570082	0.410395	0.559003	0.802868	0.22092	0.270254	0.509984	0.302558	0.192634	0.229132	0.176813	0.108983	0.741545	1.00346	0.145317	0.600722	1.06665	0.0185929	1.43917	0.374533	0.570484	0.53845	0.688478	0.523553
CKB	44.4899	79.4414	72.9704	63.3654	92.645	31.5243	128.276	173.889	24.7143	179.213	61.9323	137.748	14.1805	12.7533	91.8446	62.5817	555.007	122.915	103.435	68.0652	285.966	35.0301	20.834	112.842	30.0376	77.784	114.938	78.8903	90.43	55.835	57.6436	34.537	177.001	11.6853	198.27	22.7127	24.9128	44.2387	44.0997	23.6783	49.4559	158.278	13.5356	39.8775	117.387	40.2146	93.6889	82.3491	34.0072
CKM	0	0	0	0	0	0	0	0	0	0	0	0	0.654851	0	0	0	0	0	0	0	0	0	0	0	0	0	0	0	0	0	0	0	0	0	0	0	0	0	0	0	0	0	0	0	0	0	0	0	2.026
CKMT1A	0	1.82854	6.36989	0.518535	0	0.764757	1.07645	1.64547	6.48449	2.41597	24.8157	0	0.145829	3.40729	1.74072	2.2726	2.78798	2.76115	3.66547	10.6671	0.839627	5.91802	1.51176	1.29757	4.71801	2.60617	1.39999	1.10407	3.20391	17.8644	0	0.690478	6.97654	0	2.7104	0.128237	3.15122	2.24462	1.68411	2.39646	0	0.857108	0	1.26057	1.65623	0.253242	2.4224	3.43872	3.14697
CKMT1B	0	2.36024	10.9459	0.626525	0	0.986727	1.38325	2.59724	6.99519	4.33417	27.2915	0	0.271532	4.85062	2.61683	3.82016	4.69761	4.36088	6.56483	13.1546	1.0835	10.7904	2.35635	2.25096	9.63346	5.0653	2.44113	2.18313	5.84658	20.0063	0	0.912711	7.6935	0	4.23017	0.363191	3.46796	2.37621	2.52059	4.04981	0	0.872363	0	1.57072	2.70876	0.641064	3.74858	5.56452	6.1166
CKMT2	0	0	0	0	0	0	0	0	0	0	0	0	0	0	0	0	0	0	14.5678	0	0	0	0	0	0	0.0507591	0	0	0	0	0	0	0	0	0	0	0	0	0	0.294689	0	0	0	0	0	0	0	0	0.98902
CKS1B	0	0	0	0	0	0	0	0	0	0	0	0.194949	0	0	0	0	0	0	0	2.58316	0	0	0	0.434468	0	0	0	0	0	0	0	0	0	0	0	0	0	0	0	0	0	0	0	0	0	0	0	0	0
CKS2	0	0	0	0	0	0	0	0	0	0	0	0.172745	0	0	0	0	0	0	0	0	0	0	0	0	0	0	0	0	0	0	0	0	0	0	0	0	0	0	0	0	0	0	0	0	0	0	0	0	0
CLASP1	0.820301	0.0523891	0.194462	0.905315	0.3234	0.00464101	0.87015	0.439943	0.0230072	0.687183	0.630991	0.136118	0.817093	0.402946	0.389869	0.169618	0.656122	0.108615	0.570842	0.0206114	0.882369	0.195068	0	1.31187	0.416907	1.29678	0.355262	0.185263	0.0658212	0.0681496	0.139818	0.211036	0.327625	0.0338962	0	0.395682	0	0.284594	0.160919	0.0762006	0.0893746	0.44154	0	0.438689	0.238203	0	0	0.102104	0
CLASP2	0.0167327	0	0	0	0	0	0	0	0	0	0	0.000977174	0	0	0	0	0.147696	0	0	0	0	0	0.36558	0.159953	0.856461	0	0.210646	0	0.0235819	0	0	0	0.0818004	0	0	0	0	0	0	0	0	0.15892	0	0.189698	0	0.0227121	0	0	0.00661079
CLC	0	0	0	0	0	0	0	0	0	0	0	0	0	0	0	0	0	0	0	0	0	0	0	0	0	0	0	0	0	0	0	0	0	0	0	0	0	1.11451	0	0	0	0	0	0	0	0.223652	0	0	0
CLCA4	0	0	0	0	0	0	0	0	0	0	0	0	0	0	0	0	0	0	0	0	0	0	0	0	0	0	0	0	0	0	0	0	0	0	0	0	0	0	0	0	0	0	0	0	0	0.219767	0	0	0
CLDN1	0	0	0	0	0	0	0	0	0	0	0	0	0	0	0	0	0	0	0	0	0	0	0	0	0	0	0	0	0	0	0	0	0	0	0	0	0	0	0	0	0	0	0	0	0	0.0655364	0	0	0
CLDN12	0	0	0	0	0	0	0	0	0	0	0	0	0	0	0	0	0	0	0	0	0	0	0	0	0	0.380102	0	0	0	0	0	0	0	0	0	0	0	0	0	0	0	0	0	0	0	0	0	0	0
CLDN3	0	0	0	0	0	0	0.394258	0	0	0	4.49782	0	0	0	0	0	0.554469	0	3.57093	7.31106	0	1.02968	0	0	0	1.07493	2.98023	0	0	1.07951	0.886126	0	0	0	0.488399	0.486933	0	0	4.56193	0	0.674769	0	0	0	0	0	0	0	0.280396
CLEC11A	0.245835	0	0.788108	0.757937	0.17177	0	0	0	0	0.176081	0	0	0	1.43884	0	0	0.474708	0	0	0	0	0.537362	0	0	0.0315688	0	0	0	2.70825	0.114039	0	0	0	0.380573	0.529068	0	11.3149	0	0.253014	4.73189	0	0	2.18322	0	0	0	0	2.11221	0.307216
CLEC3A	0	0	0	0	0	0	0	0	0	0	0	0	0	0	0	0	0	0	0	0	0	0	0	0	0	0	0	0	0	0	0	0	0	0	0	0	0	0	0	2.51365	0	0	5.43558	0	0	0	0	0	0
CLEC3B	0	0.0379958	0.0930967	0	0	0.182488	0	0	0	0	0	0	0	0	0	0	0	0.178811	0	0	0	0	0	0.348126	0.335039	0	0	0	0.082841	0	0	0	0	0	0	0	0	0	0.214905	0	0.209209	0	0	0	0	0	0	0	0
CLGN	0	0.0838364	0.0713376	0.0968301	0.132523	0	0.0935635	0	0	0.0916748	0	0	0.612438	0	0.197879	0.318635	0	0.188471	0	0	0.132994	0	0	0	0.229035	0	0.192902	0.564309	0.0860229	0	0.277953	0	0	0	0	0	0	0	0.107558	0	0	0.169953	0	0	0.304592	0.1241	0.197646	0.202988	0.0514228
CLIC1	6.23044	6.46242	5.60978	13.3821	8.97816	8.28591	12.737	12.246	7.14445	1.31362	9.8725	5.32735	4.42586	5.69765	6.98351	6.85415	7.82251	13.6147	25.1732	6.73852	11.1916	10.5714	7.90679	5.6671	21.2861	4.63786	22.8161	7.90685	6.666	13.9137	9.77941	9.92067	9.47744	9.27637	6.29434	3.58565	7.04492	45.1656	14.2154	19.8863	13.8019	5.18022	6.98472	16.8893	5.12517	7.5107	8.13185	14.0756	8.75885
CLIC2	0	0	0	0.342714	0	0.0887112	0	0.865878	0	0.284026	0.355722	0	0	0.24661	0.321175	0	0	0	0	0.087283	0.0754147	0	0.262381	0	0.218859	0.364186	0	0.244138	0	0.140994	1.46688	0.214542	0.383729	0.251082	0.227709	0	0.189683	0.214307	0.0811161	0	0.106205	0.490836	0	1.16472	0.390969	0.610161	1.46021	0.0591759	0
CLIC3	0	0.180235	0	0	0	0	0	0	0	0	0	0	0	0	0	0	0	0	0	0	0	0	0	0	0	0	0	0	0	0	0	0.0184115	0.267804	0	0	0	0	0	0	0	0	0	0	0	0.00959919	0.0555044	0	0	0
CLIC4	1.52577	0.268711	1.62589	5.37904	2.69179	1.44475	0.589759	1.13376	2.36171	0.423219	3.60996	0.731776	1.19516	2.40068	4.05513	0.155335	0.288227	0	0.427963	6.93403	2.98212	1.0489	2.17385	0.996026	3.67666	1.77704	2.34402	2.89391	2.85335	1.02596	2.89313	0.121543	1.44943	3.3907	2.95071	0.759758	2.86223	1.10719	3.76946	0.440405	1.95239	2.97973	0	3.29717	4.06749	1.53992	6.16268	1.79461	2.484
CLIC5	0	0	0	0	0	1.51188	0	0.220331	0	0	0	0	0	0	0	0	0	0	0	0	0	0	0	0	0	0	0	0	0	0	0	0	0.473761	0	0	0	0	0	0	0	0	0	0	0	0	0	0	0	0
CLIC6	0	0	0	0	0.111309	0	0	0	0	0	0.709615	0.0931536	0	0	0	6.08062	0.787169	1.70675	0	0	0	1.63279	0	0	0	3.23807	0	0	0	0.304396	0	0.382626	0	0	0	0	0.229296	1.18576	0.276174	0	0	0	0	0	0	1.40329	0.0887974	0	0
CLINT1	0	0.61051	0.575477	0	0	0.459086	0.467768	0.31515	0.792298	0	0	0	0.618903	0	0	0	0	0.634369	0.237024	0	0.463257	0.244225	0	0	0.865859	0.659699	1.26861	0	0	0.827596	0.323303	0.283254	0	0	0.451633	0	2.75845	0	1.48327	0	2.23659	4.79593	0	0.570816	0	0.922113	0	0	0.0962972
CLIP1	0.105556	0.0544175	0	0.421041	0	0	0.579947	0	0	0.0166958	0	0.135604	0	0.0334404	0	0	0	0	0	1.91962	0	0	0.0294474	0	0	0	0	0	0	0	0	0	0	0	0	0	0	0	0	0	0	0	0	0	0.146079	0	0.0222467	0	0
CLIP2	0	0	0	0	0.051373	0	0	0.0639071	0	0	0	0.993592	0	0	0	0	0	0	0	0	0	0	0	0.652893	0	0.0207052	0.55701	0	0	0	0	0	0	0	0	0	0	0	0	0	0	0.782711	0	0	0	0	0	0	0
CLK2	0	0	0	0	0	0	0	0	0	0	0	0	0	0	0	0	0	0	0	0	0	0	0	0	0	0	0	0	0	0	0	0	0	0	0	0	0	0	0	0	0	0	0	0	0	0	0	0	0
CLMN	0	0	0	0	0	0	0	0	0	0.138963	0	0.678291	0	0	0	0	0	0	0	0.0324459	0	0	0	0	0	0	0	0	0.0371479	0.019105	0	0	0	0	0	0	0	0	0	0	0	0	0	0	0.0411204	0	0	0	0
CLN5	0	0	0	0	0	0	0	0	0	0	0	0	0	0	0	0	0	0	0	0	0	0	0	0	0	0	0	0	0	0	0	0	0	0	0	0	0	0	0	0	0	0	0	0	0	0	0	0	0
CLN6	0	0	0	0	0	0.101867	0	0	0	0	0	0	0	0	0.117217	0	0	0	0	0	0	0	0	0.154394	0	0	0	0	0	0	0	0	0	0	0	0	0	0	0	0	0	0	0	0	0	0	0	0	0
CLNS1A	0	1.30376	1.83059	2.40577	2.49663	0.780571	4.13935	0	2.31235	4.44461	0	0	1.47383	0.251472	1.63645	0.808685	2.2561	1.74482	0	2.26082	1.37023	4.22495	1.88053	1.76753	1.16153	1.43077	1.1693	0	1.50791	1.9781	0.516088	0.94292	0	1.64555	2.30151	0	0	0	1.33861	0.940843	1.4405	0.718855	0	0	1.8187	0.875282	1.19747	17.4014	1.17601
CLP1	0	0	0	0	0	0	0	0	0	0	0	0	0	0	0	0	0	0	0	0	0.0367923	0	0	0.0324134	0	0	0	0	0	0	0	0	0	0	0	0	0	0	0	0	0	0	0	0	0	0	0	0	0
CLPB	1.62626	0	0.391692	0	0	0	0	0	0	0.430244	0.587179	0	0.796189	0	0	0.414584	0.661428	0	0.322383	0	0	0	1.30387	0	0	0.228071	0	0	0	0	0	0	0	0	0.173425	0	0	0	0	0	1.91954	1.80244	0	0.962921	0	0.576917	2.13009	0	0.795934
CLPP	0	1.81864	0.237169	0.990746	0.653755	1.26401	1.84828	2.01735	2.43766	0.225239	0.79056	0	0	0	0.547343	2.97452	0.533929	2.01329	2.49132	1.383	0.943015	0.935488	0	0.556289	1.75137	0.661434	0	2.25953	22.8413	0.498614	0	0.829164	0	0	0.900079	0.647273	1.1787	0.830012	0.571526	0	0.3761	0	0	3.08396	0	0.276029	1.47298	2.21477	1.35629
CLPTM1	0	0	0	0.270725	0.0999403	0	0.473613	0	0.155148	0	0	0	0	0	0	0.170142	0	0	0.20988	0.259356	0	0.0795319	0.163323	0	0	0	0	0	0	0.433352	0.142264	0	0.169071	0.315819	0	0	0	0	0.0796272	0	0	0	0	0.377303	0.272134	0	0	0	0
CLPTM1L	0	0	0.0553283	0.159828	0	0	0.116511	0	0.22488	0	0	0	1.67853	0.138155	0	0.279981	0	2.02747	0	0	0	0	0.044378	0	0.0434952	0	0.103535	1.01067	0.0257326	0	0	0.0880039	0.0785483	0	0.515617	0	0.0848023	0	0	0	0	0.0601019	0	0.452132	0.585108	0.679918	0	0	0
CLPX	0.136837	0	0	0	0.146553	0	0	0.173436	0	0.0591722	0	0	0.231024	0	0	0.0551427	0	0	0	0	0.0612645	0.177212	0.173139	0.0138159	0.0445413	0.101586	0.0480418	0.234798	0	0	0.0875448	0	0	0	0	0	0	0.11679	0	0	0	0	0	0.128211	0.14041	0	0.113951	0	0
CLSTN1	0.912646	0.705938	0.650129	0.883522	0.148547	0.133581	0	0.0404424	0	0.657933	0	0.796009	0.0672945	0	1.24449	0.556095	1.45345	0.494601	0	0.315702	0	0.574872	0	1.12595	0.364396	0.656972	1.80778	0	0.186101	0	0	0	0	0.443471	0.185286	0	0.17869	1.21733	0.213963	0	0	0.854835	0	0	0	0	0	0.489978	0
CLSTN2	0	0	0	0	0	0	0	0	0	0	0	0	0	0	0	0	0	0	0	0	0	0	0	0	0	0	0	0	0	0	0	0	0	0	0	0	0	0	0	0	0	0	0	0	0	0	0	0	0
CLSTN3	0	0	0	0	0	0	0	0	0	0	0	0	0	0	0	0	0	0	0	0	0	0	0	0	0	0	0	0	0	0	0	0	0	0	0	0	0	0	0	0	0	0	0	0	0	0	0	0	0
CLTA	7.57804	4.7642	6.95	14.6648	5.87611	5.92088	10.0734	12.8481	19.577	6.48238	14.4716	8.66712	12.1649	0	18.6361	14.7331	12.6238	14.6483	7.4453	5.21664	0	7.98554	21.801	8.97213	12.9601	5.03585	8.14559	19.5683	7.45096	10.762	6.11381	13.8037	2.36613	8.06472	20.3927	9.30089	13.179	10.5665	7.42773	10.7699	12.289	17.9172	0	4.41289	7.59948	5.73195	21.9667	6.95843	10.1678
CLTB	0	0	0	0	0	0	0	0	0	0	0	0	0	0	0	0	0	0	0	0	0	0	0	0	0	0	0	0	0	0	0	1.16824	0	0	0	0	0	0	0	0	0	0	0	0	0	0	0	0	2.2899
CLTC	9.25302	5.99406	6.82138	19.8594	7.10071	5.02715	8.82816	5.93372	7.99854	8.19022	13.4494	5.93647	7.86661	9.41416	12.8806	20.9622	19.3779	20.0797	12.5503	9.74906	7.34485	13.5082	19.5932	9.90929	10.1014	10.9985	13.4425	13.4837	11.1706	13.5297	11.993	8.83854	8.38229	12.4181	15.6887	3.75054	9.05297	23.0406	9.09215	9.47667	12.0875	14.0524	3.3749	20.5121	13.7511	9.83958	13.7592	18.771	7.6574
CLTCL1	0.575503	0.62608	0.662477	1.17976	0.337888	0.733607	0.692993	0.693083	0.839601	0.66534	1.40671	0.463918	0.547011	0.803171	1.07552	1.21783	2.09632	1.22472	1.14844	0.837324	1.00734	0.980698	1.20021	0.700771	1.00545	1.49839	0.723227	1.06476	1.26482	0.99756	0.958774	1.26937	0.714991	1.42319	1.75706	0.317254	0.985413	1.70938	1.17801	0.653083	0.836783	1.30415	0.298343	1.97871	1.01821	1.00435	0.999364	1.40352	1.41045
CLU	12.7612	38.9023	12.3305	46.0959	3.1599	4.82727	7.51009	27.7322	14.8577	15.8282	6.12017	3.04804	8.28424	7.44241	35.5177	6.57223	8.08478	7.14948	0.788049	10.6283	10.1467	12.0237	6.46029	5.73405	18.6628	7.63871	6.45841	3.14648	69.2885	18.328	8.81309	10.6914	7.64208	15.1765	60.252	9.18334	30.2192	18.8428	11.4888	115.629	11.6693	16.3108	124.432	10.7379	11.2964	5.54673	24.2018	26.6266	7.42968
CLUH	0.20981	0.157963	0	0.189533	0.0815851	0	0	0.0286772	0	0.093642	0	0	0.357676	0.137302	0.182252	0.0833879	0.30562	0.208082	0	0	0	0.0125903	0.15966	0.0602521	0.269465	0.142453	0	0.447055	0.0242065	0.0585043	0.0181571	0	0	0.142152	0	0.166229	0	0	0.0129871	0	0.286096	0.186656	0	0.214572	0.0749616	0.0376458	0.306491	0.0703108	0.00672521
CLVS2	0	0	0.443419	0	0	0	0	0	0	0	0	0	0	0	0	0	0	0	0	0	0	0	0	0	0	0	0	0	0	0	0	0	0	0	0	0	0	0	0	0	0	0	0	0	0	0	0	0	0.425799
CLYBL	0	0	0.370561	0	0	0	0	0	0	0	0	0	0.333076	0	0	0	0	0	0	0	0	0	0	0	0	0	0	0	0	0	0	0	0	0	0	0	0	0	0	0	0	0	0	0	0	0	0	0	0.203544
CMA1	0	0	0	0	0	0	0	0	0	0	0	0	0	0	0	0	0	0	0	0	0	0	0	0	0	0	0	0	0	0	0	0.500673	0	0	0	0	0	0	0	0	0	0	0	3.29578	0	0	0	0	0
CMAS	0.707355	0.221417	1.26169	0.311665	0.834822	1.42071	1.05651	0.243033	0.317617	1.26341	1.58695	0.196988	0.151342	0.84543	0.570628	2.08939	1.49489	1.34155	1.294	1.57176	1.27204	1.05475	0.309182	0.343887	0.498588	3.75821	1.39921	4.0384	1.15124	0.791394	0.743045	1.0844	0.459101	1.17646	0.382601	0.388453	1.46442	0.501122	1.53152	0.500528	0.809439	1.36185	0.20119	0.55822	0.695822	0.816557	0.377248	1.37533	1.18204
CMBL	0.785141	0	0.942898	4.17782	0.810352	0.570663	0.653696	0.473147	3.25023	2.54612	1.71759	2.65185	0.0323634	1.90494	0.751851	2.42367	4.23872	7.09529	2.25212	1.65564	0.288948	2.04262	0.935921	2.73627	1.53189	0.30463	3.51633	0.971852	0.427982	2.53928	2.49202	1.13669	0.0845995	0.598596	0	0.841232	0.626597	0.0955007	0	0	0	0.137169	0.529777	2.59872	4.57532	16.9561	0.637731	7.62059	0.397422
CMC1	0	0.634119	0	0	1.51761	0	0	0	0	0	0	17.2599	0	0	0	0	0	0	0	0	0	0	40.7068	0	0	0	0	0	0	0	0	0	0	0	3.88185	0	0	0	0	0	0	0	0	0	0	0	0	0	0
CMIP	0.0496678	0	0	0	0.131072	0	0.134021	0	0	0.19183	0	0	0	0	0	0	0	0.396597	0	0	0.206038	1.99623	0	0	0.459156	0	0.344218	0	0.107913	2.2131	0.200935	1.66462	0.093809	0	0	0	0	0	0	0	0	0	0	0	0	0	0	0	0.171107
CMPK1	2.33008	3.46871	48.2786	50.8996	1.37625	1.67577	91.2194	2.70536	88.8062	1.99894	63.9404	114.302	73.1349	2.83552	2.03772	1.83252	2.68625	1.32294	6.17362	1.83965	1.60615	50.0922	137.216	78.6719	1.44943	5.25288	0.992538	0.737627	2.17181	3.90416	3.07486	56.0632	0.458144	104.386	64.2276	1.24901	1.03496	0	2.53662	2.65867	5.21657	1.3514	2.11423	60.6888	90.6669	3.60149	94.2547	1.47321	1.61697
CMPK2	0	0	0	0	0	0	0	0	0	0	0	0	0	0	0	0	0	0	0	0	0	0	0	0.0723369	0	0	0	0	0	0	0	0.157936	0	0	0	0	0	0	0	0	0	0	0	0	0	0	0	0	0
CMSS1	3.75889	0	0.958089	0	0.615014	0.913415	0.518937	0	2.07545	0.356269	0.916828	0	6.23635	0.837152	0.737798	0.608902	0	0.62216	2.08133	0	0	3.77829	0.45937	0	0.530234	1.33889	1.10784	1.01887	1.28002	0	0.22506	0	0	0	0	0	0	0	0.798383	0	0	0	0	0.214106	0	0.67232	1.24694	0	0
CNDP2	8.16533	8.3176	13.0715	8.35845	12.1624	4.71109	28.5045	11.416	18.7136	3.61336	11.5564	2.06618	8.31058	11.2389	13.8769	15.6184	38.7537	22.3893	9.69712	6.91051	10.7374	7.49284	10.9085	4.83164	13.3386	10.8419	7.3546	18.1646	6.27521	30.0606	8.07882	9.00073	10.2057	19.6309	11.0673	2.47524	15.0355	10.1662	6.32882	3.55681	11.7782	17.5063	4.63641	18.6283	25.0927	10.1205	25.4577	13.572	7.8622
CNN1	0.131419	0	2.77987	3.89615	0	1.81045	0	8.18382	0	16.9639	1.10324	0	0	0.844386	0	0	1.17039	4.74722	0	0.340472	1.8485	2.3984	11.3109	0.319868	1.91543	0.549513	0	0	1.62609	3.12611	0	2.75546	7.3837	0.126124	0	3.15178	12.1613	3.13137	7.30657	11.3266	1.93772	1.55182	4.57353	2.29032	2.93013	0	14.4338	1.9223	0
CNN2	2.35527	4.38642	2.10766	1.15789	73.9265	1.41306	78.569	4.82441	50.2753	1.34376	0.876385	0	0	33.9819	2.30659	1.96552	0	33.5389	0	0	4.0146	0	2.23136	0	1.62052	2.62782	1.25187	0.987049	0.616486	3.14096	44.4025	2.49223	33.4176	1.30131	1.25477	2.02834	0	86.5792	24.554	0.0491244	3.79063	78.4209	0	28.3379	5.39253	1.79387	79.8151	45.7645	0.570233
CNN3	0.483114	5.64975	2.52118	1.94927	59.976	2.07194	70.4686	6.54519	39.4829	3.92199	1.84168	1.60496	2.19282	34.2233	1.77094	1.07402	1.76249	30.0012	0	46.5239	4.10058	1.88984	2.78434	0.675853	3.78027	1.57497	1.88922	2.82604	2.13396	4.24137	37.1193	4.55582	30.1543	0.951416	3.54012	1.72585	1.803	66.2738	24.1907	0.490256	6.64185	72.1858	4.64616	25.0583	4.65627	2.67949	69.3385	41.0919	0.812325
CNNM3	0.208058	0	0.0956548	0	0	0	0	0	0	0	0	0	0	0	0.583639	0	0.233307	0.336112	0.0282696	0	0	0	0	0.106545	0	0	0	0	0	0	0	0	0	0	0	0	0	0	0	0.196412	0	0	0	0.377321	0	0	0.213331	0	0
CNOT1	0.51328	0.971478	0.676581	0.789027	0.813804	0.561124	1.54615	0.324581	0.836846	0.762532	0.705503	0.99857	0.806341	0.240363	0.959066	0.464819	1.23968	0.209955	1.10859	1.14158	0.625741	1.1102	0.508462	0.502066	0.582438	0.929074	1.23382	0.924943	1.71171	1.05468	0.414421	0.826151	0.544355	0.615592	1.31872	0.199359	0.143824	0.620577	0.441078	0.639168	0.693775	0.991975	0.199478	0.410658	0.944594	0.656502	1.48912	0.72811	0.170649
CNOT10	0	0.0752645	0.0240743	0	0	0.101422	0.0176455	0	0.0580698	0	0	0	0	0	0.0936125	0	0	0.00743572	0	0.0470862	0.0627654	0.136943	0.0923738	0	0	0	0	0	0	0	0	0	0	0	0	0.0322663	0	0.00825687	0	0	0	0.0954986	0	0	0.0518151	0	0	0	0
CNOT11	0	0	0	0	0	0	0	0	0	0	0	0	0	0	0	0	0	0	0	0	0.0435291	0	0	0	0	0	0	0	0	0	0	0	0	0	0	0	0	0	0	0	0	0	0	0	0	0	0	0	0
CNOT2	0	0	0	0	0	0.122224	0	0	0	0	0	0	0	0	0.253495	0	0	0	0	0	0	0	0	0	0	0	0	0	0	0	0.351648	0	0	0	0	0	0	0	0	0	0	0	0	0	0	0	0	0	0
CNOT3	0	0.648326	1.19471	0.139827	0.994946	0.468796	0.737228	0	0	0.378449	0	0.803582	0.508734	0	1.615	0	0.166722	0.0872132	0.371721	0.191341	0.918913	0.846419	0	0.127829	0.900425	0.174983	0.0468947	0	0.831551	0.961195	0.0799121	1.37053	0.247297	0.88154	0.201157	0	0	0.604616	0.252286	0	0.195648	0	0	0.597403	0	0.584178	3.47292	0	0.0868053
CNOT6L	0	0	0	0	0	0	0	0	0	0	0	0	0	0	0	0	0	0	0	0	0	0	0	0	0.0117423	0	0	0	0	0	0	0	0	0	0	0	0	0	0	0	0	0	0	0	0	0	0	0	0
CNOT7	4.96406	0.280816	0.417755	0.608316	0	0	0	0	0	0.29577	0.0258435	0.468879	0	0.0280505	0	0	8.92905	0.380053	0.0633949	0	0.0281915	0.660551	0	0	0.0815509	0	0.535588	0.392332	0	0.507111	0.28561	0	0.473844	0	0.978566	0	0	1.59355	0	0.452752	0	13.9219	0	0	0	0	1.59558	0	0.332437
CNP	0.410146	0.745882	3.4339	1.82321	0.843588	1.91558	1.64972	0.618476	2.15917	0.386742	1.54993	0.859546	1.39875	0	3.82597	0.86535	4.72844	1.33606	1.98995	2.62192	2.52951	2.4107	0.133132	1.3832	1.50431	1.44544	2.01555	1.44669	1.54895	1.49639	0.367761	2.4881	0.702295	0.675157	0.493283	0.473072	2.93004	0.401065	1.23283	0.744862	2.01153	1.86748	0.3914	7.18596	1.60219	0.748928	5.55914	1.59816	1.07387
CNPY2	10.7758	3.02753	1.16538	4.6309	4.3243	1.34984	2.80373	11.8251	5.29647	1.8071	0	0.690376	11.6129	3.67852	2.40016	6.99836	9.46119	4.19576	2.80233	3.09986	2.2536	0	5.17637	13.1153	9.80127	29.5979	10.1886	47.6283	7.89666	13.0244	8.67723	3.40084	0	18.6116	7.65581	0.450107	1.22381	0	0	7.67335	2.50341	7.28829	2.1332	27.6624	0	17.4567	2.46155	9.85796	10.5006
CNPY3	0.177745	0	0	0	0	0	0.126822	0	0.361744	0	0	0	0.484295	0	0	0.121666	0	0	0	0	0	0	0.75333	0	0	0	0	0.132959	0	0	0	0.18297	0	0.0569137	0.0638024	0	0	1.38064	1.47023	0	0.161756	0.0949207	0	2.26572	0.252331	0	0.198872	0	0
CNPY4	0	0	0	0	0	0	0	0	0	0	0	0	0	0	0	0	0.348278	3.16794	0	0	0	0	7.74321	0	0	0	0	0	0	0	0	0	0.152151	0	0	0	0	0	0.203471	0.0801266	0	0	0	0	0	2.99848	0	0.666255	0.109277
CNTFR	0	0	0	0	0	0	0	0	0	0	0	0	0	0	0	0	0	0	0	0	0	0	0	0	0	0	0	0	0	0	0	0	0	0	0	0	0	0	0	0	0	0	0	0	0	0	0	0	0
CNTN1	0	0	0	0.787846	0	0	0	0	0	0.288331	0	16.7942	0	0	0	0	0	0	0	0	0	0	0	0.200909	0	0	0.109927	0	0	0	0	0	0	0	0	0	0	0.353233	0	0	0	0	0	0	0	0	0	0	0
CNTN2	0	0	0	0	0	0	0	0	0	0.0100181	0	0	0.0606663	0	0	0	0	0	0	0	0	0	0	0	0	0	0	0	0	0	0	0	0	0	0	0	0	0	0	0	0	0	0	0	0	0	0	0	0
CNTNAP2	0	0	0	0	0	0	0	0	0	0	0	0	0	0	0	0	0	0	0.0234174	0	0	0	0	0	0	0	0	0	0	0	0	0	0	0	0	0	0	0	0	0	0	0	0	0	0	0	0	0	0
CNTRL	0	0	0	0	0	0	0	0	0	0	0	0	0.0141477	0	0	0	0	0	0	0	0	0	0	0	0	0	0	0	0	0	0	0	0	0	0	0	0	0	0	0	0	0	0	0	0	0	0	0	0
COA3	0	0	0	1.40851	0	0	0	0	0	0	0	0	0	0	0	0	0	0	0	0	1.74195	0	0	0	0.492274	0	0	0	0	2.39828	0	0	0	0	0	0.426904	0	0	0	0	0	0	0	0	0.925639	0	0	0	0
COASY	0.526796	3.3767	4.10749	7.51262	0.34289	3.2774	4.01581	0.830916	4.70363	4.35011	1.19435	2.95577	0.24966	4.89043	4.99861	4.03862	1.52862	1.13399	0.372874	2.30931	1.92154	1.68209	0.186859	3.46086	6.82609	1.38228	0.390993	0.22554	3.96589	3.44626	0.191042	4.36572	0.350195	4.54325	6.5239	2.63843	3.87915	8.59163	4.35646	5.67007	3.58163	7.15195	0	1.41638	5.53303	4.61818	10.6299	0.38088	0.333957
COBLL1	0	0	0	0	0	0	0	0	0	0	0	0	0	0	0	0.00376985	0	0	0	0	0	0	0	0	0	0	0	0	0	0	0	0	0	0	0	0	0	0	0	0	0	0	0	0	0	0	0	0	0
COCH	0.57883	0	1.2014	0	0.184492	0.093937	0	0	0.320073	1.58365	0.261233	2.74001	0	0	0.167022	0.252141	0.01575	1.43461	3.21176	1.16046	0.0178936	4.97086	0	1.47001	0.6072	1.94036	1.41688	0.148977	0.178417	0	0.0392676	0.0656403	0.0416213	0	0	0	0.221129	0	0.658147	0	0	0	0	0	0	0	0.359811	0.116062	1.63284
COG1	0.0689582	0.104116	0.0967401	0.155312	0.0734019	0.256611	0	0	0.0337478	0	0	0	0.0248991	0	0.0786233	0.0459186	0.182773	0.334065	0	0	0	0.733957	0.0324528	0	0.55341	0	0.112959	0.0114709	0.0369947	0.048229	0.0228752	0.164307	0.00733346	0.058924	0	0	0.83031	0.279842	0	0	0.0112992	0.0539213	0	0.42593	0.0805573	0.0158403	0.288898	0	0.069284
COG2	0	0	0.0443996	0.0382226	0.00436247	0	0	0	0	0	0	0	0	0	0	0.0715711	0	0	0	0	0	0.0254639	0	0	0.594859	0	0	0.0759071	0	0.082658	0	0	0	0	0	0	0	0.550308	0	0	0	0	0	0	0	0	0	0	0
COG3	0.0494418	0	0	0.549806	0	0	0	0	0	0.352234	0.0671714	0.0509456	0.235341	0.0514369	0.369501	0.538699	0	0.690759	0.223551	0	0	0.178414	0.00616559	0.239445	0.353518	0.151589	0.118124	0	0	0.198449	0.36833	0	0.0985486	0	0	0	0	0.232527	0	0	0	17.5699	0	0.0179156	0.256657	0.287512	0.136382	0.223245	0
COG4	0	0	0.139791	0.225912	0	0	0	0	0	0	0	0	0.337307	0	0.233641	0	0	1.67449	0	0	0	0.427254	0	0	0.860942	0	0	0	0	0	0.769386	0	0	0	0	0	0	0.771417	0	0.10973	0.421902	0	0	0	0.00368246	0.738895	0	0	0.0228074
COG5	0	0	0	0	0	0	0	0	0	0	0	0	0	0	0	0	0.101229	0.0309735	0	0	0	0.0604175	0	0	0	0	0	0	0	0	0	0	0	0	0	0	0	0	0	0	0	0	0	0	0	0.0822732	0	0	0
COG6	0	0	0	0	0.0464594	0	0	0	0	0	0	0	0	0	0	0	0	0	0	0	0	0	0	0	0.0937034	0	0	0	0	0.0872644	0	0	0	0	0	0	0	0	0	0	0	0	0	0	0	0	0	0	0
COG7	0	0	0	0.412537	0.0690124	0	0	0	0	0	0	0.155102	0	0	0	0	1.99028	0.145044	0	0	0	0.141407	0.287073	0	0	0.267206	0	0	0	0	0.065932	0	0	0	0	0	0	0	0	0	0	0	0	0	0	0	0.40095	0	0
COG8	0	0	0.369625	0.273404	0	0.18966	0	0	0	0.112153	0	0	0	0	0	0.347282	0.267026	0.369544	0	0	0	0.405018	0	0.180018	0.508436	0	0.069842	0.109898	0	2.55494	0	0.0409585	0	0	0	0	0	13.3369	0	0	0	0.126588	0	0	0	0	0	0	1.36357
COIL	0	0.0289119	0	0	0.0320904	0.0739223	0.0270333	0	0	0.0293556	0.0463964	0.27002	0.737846	0.0203288	0	0.076578	0.0817074	0.0297192	0.217986	0.215201	0.0259491	0.0746686	0.124992	0.0863723	0.0959272	0.0264047	0.0550114	0.169887	0.0838311	0.0460026	0	0.0280749	0	0.0544542	0.0333964	0	0	0	0.0714863	0.049831	0	0	0	0.100399	0	0	0	0.0442005	0.0580921
COL10A1	0	0	0.0811217	0	0	0	0	0	0	0	0	0	0	0	0.121098	0	0.417833	0	0	0	0	0	0	0	0	0	0	0	2.54272	0	0	0	0	1.02583	0	0	0	0	0	5.02641	0	0	0.729077	0	0	0	0.492202	0.150462	0
COL11A1	0	0	0	0	0	0	0	0	0	0	0	0	0	0	0	0	0	0	0	0	0	0	0	0	0	0	0	0	0	0	0	0	0	0.160069	0	0	0	0	0	0	0	0	0	0	0	0	0	0	0
COL11A2	0	0	0	0	0	0	0	0	0	0	0	0	0	0	0	0	0	0	0	0	0	0	0	0	0	0	0	0	0.061964	0	0	0	0	0	0	0	0	0	0	1.51254	0	0	2.93816	0	0	0	0	0	0
COL12A1	11.1977	1.37844	4.04329	10.7193	8.70091	0.642429	5.79731	10.7583	9.26016	5.95201	7.5035	0.764115	0.32049	5.18248	12.117	3.08014	3.5297	0.506555	4.55675	0.590158	14.4475	7.11414	7.23301	4.03332	10.1215	0.643654	7.66576	3.66046	16.4221	20.1385	7.69548	0.800201	8.40324	14.8045	1.62394	9.3063	15.564	14.7627	24.0795	21.0117	1.08335	33.5186	6.05751	0.554417	15.8569	4.40566	5.33346	35.861	3.05401
COL14A1	1.74061	1.39977	2.00051	0.470179	2.02151	1.72507	1.97378	2.93423	0.431666	0.671308	0.486828	1.20323	0	1.07696	19.0968	0.331809	3.65345	3.43199	0.27485	1.55079	2.80167	1.95058	1.80953	2.25309	2.31179	0	1.32986	0.141663	2.42078	1.45911	1.69989	12.3014	2.31529	0.618266	3.48412	0.571323	45.2518	4.11025	8.82221	2.80672	2.48072	0.645606	7.39143	1.04192	5.26903	4.35439	4.621	7.45537	1.20763
COL15A1	0.196908	0.271724	2.4702	0.620665	1.60779	0.124499	0.0229654	5.43012	0.770061	2.99276	5.51005	0	0	0.0936505	4.48694	0	0	2.79686	0.117072	0	2.39468	0.324419	0.176532	0.20809	0.393336	0	0	0.116638	0.614473	5.31623	0.568508	5.35521	3.6329	1.41642	1.09206	0.434063	11.6852	0.821327	2.57223	3.7423	0.768267	0.344274	3.4081	0.0474565	6.01818	0	0	0.416758	0.0960124
COL16A1	0	0	0	0	0	0	0	0	0	0	0	0	0	0	0	0	0	0	0	0	0	0	0	0	0	0	0	0	0	0	0	0	0	0	0	0	0	0	0	0.296216	0	0	0.701373	0	0	0	0	0	0
COL17A1	0	0	0	0	0	0	0	0	0	0	0	0.0711715	0	0	0	0	0	0	0	0	0	0	0	0	0	0	0	0	0	0	0	0	0	0	0	0	0	0	0	0	0	0	0	0	0	0	0	0	0
COL18A1	1.49237	1.38403	3.10078	1.28929	1.25822	1.2808	1.39576	4.87725	1.03433	1.92587	1.75297	1.15219	1.04408	1.61335	2.39473	1.59835	2.65041	2.00226	0.367709	0.57476	1.14186	1.94076	1.30718	0.682083	1.27803	1.39578	1.93843	0.936691	1.06912	0.146369	0.644995	4.54009	1.94364	2.70518	2.7902	0.591569	8.08238	4.33424	2.37871	2.42752	2.23952	0.94086	1.1721	2.57226	1.06382	0.668673	2.95909	2.8715	0.967125
COL19A1	0	0	0	0	0	0	0	0	0	0	0	0	0	0	0	0	0	0	0	0	0	0	0	0	0	0	0	0	0	0	0	0	0	0	0	0	0	0	0	0	0	0	0	0	0	0	0	0	0
COL1A1	105.567	123.507	251.476	131.768	65.6236	220.957	74.6789	319.934	73.955	43.5475	87.7431	99.5833	13.339	87.2384	143.48	34.3864	221.614	161.98	68.7354	68.3861	80.0185	78.859	50.1748	374.725	141.972	20.7648	158.576	57.9847	553.799	134.251	70.2692	530.981	140.982	115.25	395.223	109.414	2894.16	140.111	1104.83	510.491	96.5168	134.134	458.67	51.2611	182.447	56.2922	105.56	515.423	210.751
COL1A2	106.089	137.153	259.844	128.089	80.8523	210.451	130.833	356.061	163.453	47.097	93.3105	114.12	11.4927	65.8032	237.073	38.6073	376.366	198.767	91.5776	96.4369	79.152	116.948	73.9925	295.837	194.621	47.8688	147.127	55.8847	332.773	105.475	88.1682	521.735	228.332	119.339	315.837	75.0025	3443.85	178.839	872.53	411.353	72.6146	157.301	453.27	126.587	288.704	74.859	97.152	723.661	221.297
COL21A1	0	2.75761	0	0.4315	0	0	0	4.25405	0	0.104529	0	0.0886233	0	0.495062	0.756578	0.424529	0.507489	0	0	0.500203	0	0.428737	0.210517	0	0.293054	0.547534	0	0	0.630951	0	0.696835	0.993333	0	0	0.346664	0	0.417765	0	0.503704	0.269725	0	0	0.320142	0.82048	0.439292	1.0672	0	0.400817	0.284391
COL22A1	0	0	0.0980833	0	0	0	0	0	0	0	0	0	0	0	0	0	0	0	0	0	0	0.043657	0	0	0.0215447	0	0.0790831	0	0	0	0	0	0	0	0	0	0	0	0	0	0	0	0	0.0700206	0	0	0	0	0
COL26A1	0	0	0	0	0	0	0	0	0	0	0	0	0.396923	0	0	0	0	0	0	0	0	0	0	0	0	0	0	0	0	0	0	0	0	0	0	0	0	0	0	0	0	0	0	0	0	0	0	0	0
COL2A1	4.2531	0	23.5425	0	0.335734	7.69604	2.98896	47.3675	6.1151	0	0	0	0	28.9964	0.745492	0	5.46659	0.367118	0	0	0.178762	0	0	13.5952	14.543	0	0	0	100.369	95.0521	0	0	11.0894	0.480162	11.7997	0	410.588	18.8667	56.6298	196.024	0	1.87832	208.741	0	0	0	0.322815	107.01	25.1648
COL3A1	8.10248	4.93415	9.92342	9.01144	4.31102	8.36565	4.45653	7.96803	0	1.82516	0.0294571	6.39966	0	5.58755	16.0152	0	10.1847	16.8679	4.58023	0	8.53652	7.21725	0	8.80275	12.7447	0.511334	12.3519	6.30987	21.0748	16.7328	5.51643	17.3143	0	7.1608	13.6229	2.99955	135.061	13.1431	40.8483	31.0757	5.83544	16.2669	24.4887	0	14.32	10.1783	0.544785	64.1636	8.39716
COL4A1	0.812227	0.900541	1.47316	0.961059	0.472431	1.28118	0.894627	1.70794	1.01719	0.454023	0.895791	0.804937	0.54073	0.190746	2.45388	0.603744	3.75469	1.52996	0.702769	0.72458	0.77575	0.699027	0.679397	0.0487353	1.84168	0.980807	1.21044	0.521614	2.0345	0.983063	0	1.81439	1.19126	0.14695	2.04792	0.0724738	12.5865	0	3.74099	3.39436	0.967577	2.45908	3.79241	0.715606	2.13961	0.528041	1.64687	3.71525	1.63598
COL4A2	0.764634	1.72438	1.3936	1.77305	1.44385	1.37118	0.429811	7.2179	1.61363	0.744861	1.12799	0.885496	0.577564	1.64359	2.29221	0.824924	1.60747	0.847344	0.34722	1.18274	2.00383	2.07206	0.521836	0.448752	1.49459	1.83766	0.802648	0.354402	0.690453	0.383506	0.784886	3.07159	1.66991	0.671504	3.78036	1.18124	3.092	2.28306	2.11383	2.53062	1.33552	0.427764	1.0794	3.19189	1.30092	1.51612	2.8878	0.980298	2.03541
COL4A3BP	0	0.0106867	0	0	0	0	0	0	0	0.256762	0.143137	0	0	0	0	0	0	0.27018	0	0	0	0	0.513865	0	0	0	0	0	0	0	0.156279	0	0	0	0	0	0	0	0	0	0	0	0	0	0.217306	0	0	0	0.0619135
COL4A6	0	0	0	0	0	0	0	0	0	0	0	0	0	0	0	0	0	0	0	0	0	0	0	0	0	0	0	0	0	0	0	0	0	0	0	0	0	0	0	0	0	0	0	0	0	0	0	0	0
COL5A1	0	0	0	2.17216	0	0	1.32885	0	0	0	0	0	0	0	0	0	0	0	0	0	0	0	0	0	2.51023	2.17804	1.94527	1.95077	0	0	0	0	0	1.66007	0.0747293	0	0.211191	0	0.0702329	0	0	0	0	0	0	0	0	0.0271848	0
COL5A2	3.30122	0	4.57824	0.223874	0	3.99678	0	0	2.90496	0	0	0.130902	0	0.0520923	0.28041	0	2.77517	0.345319	0	0	0.120005	1.0734	0.0511449	0	6.12756	0	0.0127447	0.119259	10.3289	0	0.307014	0.470745	4.21613	0.187028	0.0490351	0	30.4246	0	15.2317	15.2897	0.435484	0	11.613	0.124342	0	0.0374342	0.116787	15.5803	3.97351
COL5A3	0	0	0.273726	0	0	0	0	0	0	0	0	0.061533	0	1.20121	0	0	0	0.357383	0	0	0	0.116609	0	0	0	0	0.438389	0	0	0	0	0	0	0	0.586486	0	0.0317113	0	0	0	0	0.727666	0.978712	0.678602	0.202899	0.422397	0	0	0
COL6A1	16.2812	19.048	23.8776	21.9779	12.0109	10.6241	11.0544	51.6094	13.8311	10.0275	13.8411	8.81885	8.1257	18.3433	26.4792	6.69486	30.4453	12.7806	5.43353	11.1257	13.4171	10.6366	8.64642	11.7543	18.1294	10.7296	8.86136	9.57702	18.0723	14.8958	19.7004	55.5681	20.6969	34.3368	66.6125	11.5919	139.519	19.7602	49.3499	40.3814	15.2817	17.9851	22.0513	42.9282	33.7752	18.3805	24.5457	41.4235	8.73181
COL6A2	14.579	33.963	23.1565	22.1825	13.255	14.8436	17.362	47.0517	18.532	10.5988	21.4002	14.5651	6.48508	20.5152	31.0332	12.2402	27.3892	11.5106	11.843	23.9286	20.8362	16.4549	15.7596	15.6234	20.8765	14.218	14.675	10.1449	21.2911	26.1785	25.3421	58.6998	30.3379	29.1936	57.6969	12.7559	79.9779	17.8384	43.421	20.0701	18.9033	18.6908	23.8531	57.1124	11.1451	23.502	23.2887	51.3755	14.4643
COL6A3	18.91	28.4989	29.0314	33.4214	15.5147	15.2257	18.054	53.9119	27.3602	17.466	23.8012	13.2608	14.1827	28.1447	44.3739	11.022	41.9695	19.1269	8.46845	15.229	15.9355	23.601	18.2754	18.4169	30.1776	24.4273	19.495	16.6625	25.9185	23.3965	30.844	65.4577	30.5208	40.9988	79.8859	21.6365	165.12	32.0241	54.566	44.6467	15.466	34.5987	41.015	56.1856	37.6651	23.5846	29.9047	66.978	14.521
COL6A5	0	0	0	0	0	0	0	0	0	0	0	0	0	0	0	0	0	0	0	0	0	0	0	0	0	0	0	0	0	0	0	0	0.0193133	0	0	0	0	0	0	0	0	0	0	0	0	0	0	0	0
COL6A6	0	0	0	2.10954	0	0.2459	0.304251	0.720537	0	0	0	0.399559	0	0.474198	0	0.0567768	0	0	0	0.383092	0	0	0	0	0	0	0	0	0	0	0.108466	0.312698	0.864699	0.0592159	0.0877456	0.408648	0	0	0	0	0.0681271	0	0	2.52708	0.347409	0.174839	1.64069	0.597826	0
COL7A1	0	0	0	0	0	0	0.497106	0	0	0	0	0	0	0	0	0	0	0	0	0	0	0	0	0	0	0	0	0	0	0	0	0	0	0	0	0	0	0	0	0	0	0	0.272143	0	0	0	0	0	0
COL8A1	0.205426	0.0320446	0.190193	0	0	0.155535	0	0.0779966	0.00758381	0.0152745	0	0	0	0.392789	0	0.150955	0	0	0	0	1.05607	0.46428	0	0	0.077964	0.00844826	0	0	0	0.235349	0.0688257	0.0770277	0.307231	0.143765	0.0287717	0.189322	0.731265	1.43493	0.420156	0.525843	0.455568	0	0	0.32791	0.756889	0.0728317	0.916842	0.254743	0.0398165
COL9A1	0	0	1.0248	0	1.07485	0	0	0	0	0	0	0	0	0	0	0	0.62306	0	0	0	0	0	0	0.215353	0.896262	0	0	0	1.66848	2.69476	0	0	0	2.87568	0	0	2.4814	0	0.0818556	2.31361	0	0	5.02268	0	0	0	0	2.27871	1.2804
COL9A2	0	0	0.387561	0	0.17423	1.96101	0	0.666272	0	0	0	0	0	0	0	0	2.59287	0	0	0	0	0	0	0.370778	0	0	0	0	2.35002	3.27591	0	0	0	0.367947	0	0	5.64887	0	0.789363	2.59146	0	0.0982433	2.02796	0	0	0	0	7.07608	0.313432
COLEC12	0	0	0	0	0	0	0	0	0	0	0	0	0.244506	0	0	0	0	0	0	0	0	0	0	0	0	0	0	0	0	0	0	0	0	0	0	0	0	0	0	0	0	0.0241764	0	0	0	0	0	0	0
COLGALT1	2.32221	2.59784	1.28787	3.4395	1.93027	1.80231	2.68054	1.01665	2.61681	1.447	2.30457	0.920641	1.00415	1.04703	1.09646	0.830638	3.49306	1.39972	3.71013	2.8202	1.35936	2.68207	2.59349	1.03037	1.8869	3.26385	0.75356	2.35277	1.68813	3.78561	1.23995	2.52566	0.812952	9.26811	4.3469	0.875315	3.48297	3.99176	2.47645	1.73302	1.34387	4.17111	0.535819	3.17554	2.87604	2.82897	3.62276	2.94257	2.82061
COLGALT2	0	0	0	0	0	0	0	0	0	0	0	0	0	0	0	0	0	0	0	0	0	0	0	0	0	0	0	0	0	0	0	0	0	0	0	0	0	0	0	0	0	0	0	0	0	0	0	0	0
COMMD10	0.131643	0	0	0	0.105627	0	0.0693794	0.095398	0.112613	0	0	0	0	0.139184	0	0.137959	1.33192	0	0	0	0	0	0	0	0	0	6.0182	0	0	0.0765933	0.106862	0	0	0	0	0	0	0.220322	0	0	0	0	0	0.160859	0.340938	0	0	0.16877	0
COMMD2	3.48927	0.08769	0.0726176	7.60849	0	0.212759	0.429407	0	1.0583	0.128973	0.101223	5.94255	3.35939	1.20961	0	0.265935	0	0.266627	0.419541	0.253381	0	0.0703254	0	0	0.227635	0	0.144346	0.708063	0	0.252029	0	0	0	0	0	1.18283	0	0.243377	0.524973	0	1.26361	5.68228	0	0.167645	5.20704	0.257891	5.5396	0	0.209619
COMMD3	0.0726377	0.166558	0.1267	0.13977	0	0.316341	0.310664	0	0.187731	0	0	0.15652	0.213006	0.320112	0.612037	0.172456	0.422481	0	0	0	0.342013	0.127066	2.09416	0.242381	0.299041	0.311897	0	0	0	0.39647	0	0	0.287142	0	0	0.0531381	0	0.484835	0	0.258846	0.43364	0	0	0.502871	0	0	0.463681	0.148354	0.150964
COMMD3-BMI1	0	0	0	0	0	0	0	0	0	0	0	0	0	0	0	0	0	0	0	0	0	0	0	0	0	0	0	0	0	0	0	0	0	0	0	0	0	0	0	0	0	0	0	0	0	0	0	0	0
COMMD4	0.142013	0	0	0	0	0	0	0	0	0	0	0	0	0	0	0.0940936	0	0.316798	0	0	0	0	1.67121	0	0	0	0	0	0	0	0.248974	0	0	0	0	0	0	0	0	0	0	0	0	0	0	0	0	0	0
COMMD5	0	0	0	0	0	0	0	0	0	0	0	0	0	0	0	0	0	0	0	0	2.22751	0	0	0	0	0	0	0	0	0	0	0	0	0	3.0159	0	0	0	0	0	0	0	0	0	0	0	0	0	3.11201
COMMD7	0	0	0	0	0	0	0	0	0	0	0	0	0	0	0	0	0	0.509376	0	0	0	0	0	0	0	0	0	0	0	0	0	0	0	0	0	0	0	0	0	0	0	0	0	0	0	0	0	0	0
COMMD8	0	0	0	0	0	0	0	0	0	0	0	0	0	0	0	0	0	0	0	0	0	0	0	0	0	0	0	0	0	0	0	0	0	0	0	0	0	0	0	0	0	0	0	0	0	0	0	0	0
COMMD9	0.609199	0.464268	0	0	0.316792	0	0.581115	0	0	0.895846	0.132062	0.318771	0.671038	0.338858	0.570197	0.742507	1.29337	0.52866	0	0.0279065	0.816636	0	0.831801	0.394939	0.503546	2.09536	0	0.971696	0.154337	0.505733	0	0	0	0.526198	0	0	0	15.3707	0	0	0.236244	0.534301	0	0.560367	1.06115	0.870772	0.767216	0.893862	0
COMP	0	0	0	0	0	0	0	0	0	0	0	0	0	0	0	0	0	0	0	0	0	0	0	0	0	0	0	0	0.599946	0.0829994	0	0	0	0.255758	0.124443	0	0.129625	0	0.416199	2.6679	0	0	1.108	0	0	0	0	1.76565	0
COMT	0.497949	0.172043	0.493924	1.25864	0.342189	0.547724	0.60616	0.654189	0.813214	0.401165	0.442601	0.442738	0.428948	0.876631	0.979795	0.601454	0.698568	1.02836	0	0.218744	1.09359	0.694541	1.81197	0.669279	1.51659	3.68121	1.00734	0.7327	0.215069	0.465239	0	1.63733	0	1.55826	0	0.162	1.42123	1.06754	0.21015	0	0	2.4971	0.107356	2.46621	0.431695	0.655456	2.85464	0	0
COPA	3.06615	1.55529	2.07398	4.08802	2.18884	2.85419	2.51492	1.98344	2.12688	2.5143	2.69846	1.45229	2.59654	2.31279	3.92638	2.87274	4.85276	9.84623	4.54766	2.49038	2.03944	3.58384	3.29586	2.97423	3.22786	3.95764	3.2563	2.27212	1.4304	2.71572	2.60531	3.99805	1.0639	3.11682	2.64297	1.47586	1.99862	3.47975	2.12582	6.57103	3.67663	4.07779	2.80404	4.3478	5.02657	2.5988	4.59938	2.79279	3.36852
COPB1	2.67224	1.04645	0.910767	3.16366	0.551044	1.38285	2.77306	1.01509	2.10548	1.53194	2.70804	1.46133	3.11167	2.34499	3.33285	1.8075	2.46013	4.47327	4.19914	1.48199	1.78732	2.16333	2.98407	1.9876	1.66417	2.15004	2.24755	1.04486	1.1132	3.44861	1.19593	2.04152	1.71775	2.1436	4.23714	0.961065	16.4346	5.72546	1.07084	1.86292	2.31569	4.7917	2.08696	3.33147	3.54169	3.55978	3.02026	2.17778	1.16629
COPB2	1.97383	1.6773	2.58145	5.75675	1.84208	2.08698	3.06954	0.565723	4.21951	1.99979	2.91092	2.99384	3.40068	2.07364	2.81068	2.47653	3.15934	5.20105	3.50503	3.32938	1.42039	3.53935	6.24821	3.71382	1.95998	2.77836	2.74677	3.30283	2.34022	2.14193	2.57333	2.97609	0.850116	1.3869	2.63859	1.35869	2.59541	4.58148	1.78845	5.73207	16.1732	4.15187	1.21842	4.60841	3.64364	3.00407	3.67117	1.79539	1.79139
COPE	1.75998	1.47735	2.85142	3.7172	0.837691	1.52136	3.12362	1.52456	2.93188	1.8588	2.76996	1.52876	2.48004	2.21572	2.0207	2.66601	4.50682	9.41228	3.78216	3.95518	2.1221	4.01824	3.36407	4.38994	3.30509	2.91437	2.64026	3.52608	1.83667	1.22496	2.54701	1.6255	1.6623	2.59654	3.73901	1.44271	5.09471	5.2368	3.85286	3.45945	3.35658	5.2721	2.45019	3.08444	5.4892	2.17997	3.60836	3.11336	2.5992
COPG1	1.16763	0.627615	2.0698	1.96204	0.933817	1.90811	1.4286	0.582564	4.17143	17.5578	1.37034	2.44334	1.5336	15.5719	14.3395	4.41763	1.4248	1.96633	11.8306	21.9913	0.750995	1.4281	14.1504	1.11169	12.9946	7.46784	1.64433	1.25147	2.87813	18.2525	12.7576	6.54438	6.0154	12.0409	2.31332	0.401409	10.6855	3.58644	4.42276	3.06302	10.5824	2.01102	3.75198	4.88895	3.47339	1.86586	5.95562	4.68221	1.91021
COPG2	1.03542	0	0.749072	1.61914	0.387245	0.469774	0.656306	0.673373	0.380446	0.154255	0.522393	0.703512	0.660793	1.39273	0.969781	1.22156	0.791148	1.39315	0.259146	0.424102	0.971445	0.983904	0.35061	2.12379	0	0.20365	1.79361	2.67054	0	0.426441	0.117846	1.94457	0.156445	0.564141	1.73805	0.102577	0	0.745038	0.801284	1.23136	0.753986	1.08897	0	2.28992	1.0187	0.632397	1.69196	1.66152	1.95036
COPRS	0	0	0	0	0	0	0	0	0	0	0	0	0.236627	0	0	0	0	0	0	0	0	0.358314	0	0	0	0	0	0	0	0	0	0	0	0	0	0	0	0	0	0	0	0	0	0	0	0	0	0	0
COPS2	0.452733	0.198307	0.313281	1.28098	0.889994	0.394335	0.795818	0.723255	0.475473	0.624983	0.361553	0.415053	0.634252	0	1.14816	0.461859	1.77618	1.17922	1.1275	0.404136	0	0.76468	1.02968	0.538802	1.069	0.635834	0.541414	0.492699	0.465717	0.572051	0	0.193292	0.352609	0	0	0	0	0	0.158492	0	0.566361	0	0	0	0.498097	0.538283	0	0.585034	0.280589
COPS3	2.15854	0.165731	0	2.46387	1.33474	0	1.11224	1.59158	1.1481	0.360901	0	1.00125	1.10445	0.755968	3.83698	6.60908	5.34061	2.68809	1.52806	0.0499047	0.112551	0.756266	1.11707	2.13845	1.02367	1.6492	0.520926	3.42038	0	1.39099	0.0500562	0	0.559473	0.986962	0.0704231	0.498749	0	0	0	0	0.401489	1.5256	0.527355	1.05572	2.85674	0	1.14495	0.229928	0
COPS4	0.505601	0.866679	1.05893	2.08116	0.440873	1.36876	1.35041	1.06549	0.598017	2.60517	0.950837	1.58899	1.17463	2.50753	2.38594	1.37246	3.69435	1.4121	2.37012	0.597635	0.655987	2.24123	2.30303	1.75988	1.49092	0.790032	0.745621	3.08116	0.352994	1.25782	1.33821	1.05379	0.233913	2.91229	0.799479	0.145737	0.518947	2.56304	0.0647164	0.7313	1.08513	2.23164	0	1.51942	0.602085	1.53582	2.40459	0.613445	1.59261
COPS5	0.128816	0.886706	0.451798	0.67122	1.38245	0.171286	0.0223836	0.528197	0	0.396278	0	0.0490953	0.772531	0.0812275	0.686914	0.120984	1.15533	1.03891	0.480277	0.0778713	0.268296	0.871422	0.37014	0.839674	0.711592	0.19201	0.320996	0.518012	0.188055	0.067918	0.0208201	0.115898	0	0.351809	0.157296	0.400195	0.295212	1.17816	0.0789248	0.194322	0.466155	0.467573	0.188523	0.243572	0.0761241	0.509116	0.574202	0.64013	0.127429
COPS6	1.72747	1.55702	0.834721	2.94238	0.852672	0.22185	0.446845	0.700739	0.600018	1.06628	0.267476	1.01972	0.892832	0.0436529	1.46283	0.974451	4.3826	1.70998	2.21657	0.0579068	0.825017	0.150398	1.5529	0.802869	1.99039	0.957948	1.3685	1.40614	0.974253	0.140914	1.10002	0.586255	0.335937	0	0	0.0894216	0	3.8466	0.439042	1.14405	2.01194	0.440631	0	0.127011	1.25425	0.92892	1.77917	2.35383	1.09271
COPS7A	0	1.19504	0.195514	0.40611	0.135031	1.88303	0	0	0	0.573919	0	3.10383	0	10.9809	1.01636	1.14842	0.342293	1.87265	0	0.459149	0.163906	1.68609	5.4017	0	0.853232	1.39076	1.37389	0.578337	0	0.251458	0	2.10767	0.769879	0.573516	0.999806	0	0	0	0	0.446681	0.283582	0	0	0	0.965671	0.15114	0	0	1.94916
COPS7B	0	0.566774	0.865159	0	1.04616	0.732468	0.452678	0.616083	2.31903	1.05974	0	1.14671	2.13285	0	1.64692	0	1.54651	1.33899	3.02642	0.666466	4.74925	2.88338	3.08177	0.205381	4.06499	2.58345	0.80796	0	0	0	1.07965	0.361948	1.25064	0	0	0	0	0	0	0	0.483594	3.28452	0	0	0	0	0	0	0
COPS8	0	0	0.792805	1.25039	2.88352	0	0	0	0.69125	0	2.28372	0	0	0	1.17378	1.27083	2.36737	0	2.12941	0.638904	0	1.18832	0	0.462252	1.62114	2.44549	1.14628	20.2877	0	0	0	0	0	0.85669	0	0	0	0	2.08945	0	0	0	0	0.956233	0.255115	3.13627	0	0	1.45237
COPZ1	21.2518	2.10316	0	12.0416	2.86412	3.63585	7.7758	2.17789	7.85842	3.92659	2.10193	6.0671	6.13889	5.64828	3.49874	10.865	15.1437	12.8303	14.6358	7.57137	0	6.74094	7.76557	4.20507	1.99779	2.35078	9.79617	8.0785	0	8.47274	3.8046	0	5.97064	8.47672	8.54991	2.46781	0	7.00077	3.24133	3.51704	3.02794	4.73078	4.31509	11.6971	6.68429	23.9674	8.7672	7.83203	5.46049
COQ3	0	0	0	0	0	0	0	0	0	0	0	0	0	0	0	0	0	0	0	0	0	0	0	0	0	0	0	0	0	0	0	0	0	0	0	0	0	0	0	0	0	0	0	0	0	0	0	0	0
COQ4	0	0	0	0	0	0	0	0	0	0	0	0	0	0	0	0	0	0	0	0	0	0	0	0	0.146406	0	0	0	0	0	0	0	0	0	0	0	0	0	0	0	0	0	0	0	0	0	0	0	0
COQ5	0	0	0.0670995	0	0	0	0.566757	0	0	0	0	0	0	0	0	0	0	0	0	0	0	0.126438	0	0	0.423652	0	0	0.31298	0	0	0	0	0	0	0	0	0	0	0	0	0	0	0	0	0	0	0	0	0
COQ6	0	0	0	0	0	0	0	0	0	0	0	0	0	0	0	0	0	0	0	0	0	0	0	0	271.443	0	0	0	0	0	0	0	0	0	0	0	0	0	0	0	0	0	0	0	0	0	0	0	0
COQ7	0	0	0	0	0	0	0	0	0	0	0	0	0	0	0	0	0	0	0	0	0	1.55021	0	0	0	0	0	0	0	0	0	0	0	0	0	0	0	0	0	0	0	0	0	0	0	0	0	0	0
COQ9	0	0	0	0	0	0	0	0	0	0	0	0	0	0	0	0	0	0	0	0	0	0	0	0	0	0	0	0	0	0	0	0	0	0	0	0	0	0	0	0	0	0	0	0	0	0	0	0	0
CORO1A	10.5091	6.58622	9.75287	11.6452	3.89491	14.9874	9.80049	10.1711	9.27629	3.22998	10.6918	6.56284	0.194684	6.45639	14.1562	4.79862	5.61101	2.14319	4.74322	7.72317	11.6116	6.1393	11.4846	11.653	7.04009	8.38813	11.4984	9.80403	18.6804	5.9483	11.3381	17.1071	13.8201	8.01709	15.5302	5.46164	89.5274	13.9067	21.6752	20.0259	14.8847	20.5822	17.376	13.2645	12.777	10.0043	18.814	18.6497	8.79328
CORO1B	1.8633	1.00852	3.7627	3.97825	1.3293	16.2198	1.73932	1.69949	2.29885	2.21282	3.46215	0.640973	2.69586	4.21927	1.05505	2.76464	21.695	2.75631	3.48565	28.4981	6.54855	3.00658	4.7332	2.10433	4.4042	33.5886	1.82522	3.52611	2.11909	2.65271	10.5012	2.60973	1.67965	1.3325	2.92639	0.86385	5.16939	3.00068	3.08952	5.05966	9.31487	22.7959	2.84185	7.4728	5.97482	2.67844	4.95129	2.88442	14.0407
CORO1C	4.78341	2.39345	3.02598	3.7061	2.88156	4.34384	6.52913	2.22503	2.80228	2.35308	2.87887	2.96086	2.23911	6.27641	1.6271	3.02173	3.23457	3.24547	0.852226	1.57223	2.21061	3.23591	4.71037	4.02049	3.13172	5.39318	2.36247	3.19657	5.13857	2.7272	3.09452	2.92146	1.83437	3.47761	2.84366	2.03511	21.8965	4.17915	3.10666	1.60614	2.89841	5.51786	0.320876	4.28363	3.83338	2.0048	4.33317	4.08195	1.48091
CORO2A	0	0	0	0	0	0	0	0	0	0	0.10213	0	0	0	0	0	0	0	0	0.756583	0	0	0	1.33972	0	0	0	0	0	0.186788	0	0	0.205779	0	0	0	0	0	0.223687	0	0	0	0	0.24053	0	0.38828	0	0	0
CORO2B	0	0	0	0	0	0	0	0	0	0	0	0	0	0	0	0	0	0	0	0	0	0	0	0	0	0	0	0	0	0	0	0	0	0	0	0	0	0	0	0	0	0	0	0	0	0	0	0	0
CORO7	1.06675	0.257886	1.53029	0.575632	0.520686	0.161377	0.637681	0.10929	1.04354	0.215516	1.47586	0	0	0	0.580745	1.06182	0.893995	2.94052	1.07125	0.220555	1.51956	0.894424	0.158228	2.28724	1.04291	0.194974	1.55537	0.543117	0.355317	2.0758	1.42558	0.68373	0.319371	0.634876	0.895341	0	0.913885	0	0.56427	0.89839	1.00491	0.526959	0.261234	0.415687	0.656868	0.816162	0.569908	0.455738	1.64998
CORO7-PAM16	0.892835	0.21616	1.28363	0.492316	0.435497	0.135578	0.53356	0.0914094	0.872806	0.517214	1.23485	0	0	0	0.49336	0.888092	0.74808	2.46006	0.901746	0.518033	1.27095	0.760513	0.567226	1.92211	0.886015	0.594177	1.30175	0.466826	0.297427	1.73683	1.19259	0.572416	0.267119	0.531004	0.748854	0	0.792922	0	0.473	0.751404	0.840496	0.44119	0.218494	0.349863	0.549398	0.683009	0.476665	0.381175	1.38262
COTL1	13.3998	13.7846	58.3879	65.7042	26.6043	6.74391	6.96094	28.1855	114.527	77.0269	98.6696	9.89835	1.08516	5.2251	2.45683	14.6865	16.1341	2.65495	44.7864	77.2863	9.49998	33.5468	36.5376	33.2287	32.7229	13.9088	75.0427	1.66686	29.9125	56.9344	26.7641	42.5191	1.64716	15.4382	63.3641	10.5159	35.1097	6.89601	36.02	22.6809	13.4753	8.90438	13.6631	37.2967	14.5684	61.6314	92.3151	18.3551	26.412
COX2	8.35142	11.7661	4.51979	9.98706	8.61605	9.12296	7.44672	4.52919	9.23549	6.42484	12.1999	3.92634	2.65972	11.2026	7.13789	6.64739	14.4403	9.72475	6.45175	7.61079	6.70645	10.3905	6.72086	5.85801	10.6033	8.44631	7.6895	9.77188	2.62832	3.41114	6.5304	6.89214	3.64981	10.8135	14.6308	5.87351	11.4043	13.3154	7.08747	17.1518	12.2376	9.58661	5.79723	10.7352	9.38959	8.6988	13.6627	14.5769	10.9323
COX4I1	3.27225	5.64664	4.34725	3.97039	2.50607	6.04204	3.86894	2.39578	1.67531	0	3.0981	1.9053	0	7.00581	0	3.34221	6.22559	3.33987	2.52945	3.21562	8.67085	1.67321	1.22381	2.50237	3.51309	1.12991	0	0	4.28488	3.07386	4.08262	0	1.31926	3.40677	6.59143	0.395775	3.31888	5.40827	3.09503	3.66864	5.84869	3.53777	0	5.16763	6.18742	9.89166	5.0385	3.19828	2.88516
COX5A	3.02496	3.60769	3.37542	3.61927	2.97304	3.94964	2.86193	3.77166	9.27196	2.2369	3.89839	2.46498	3.47057	4.24031	1.73596	6.87896	3.40009	8.27647	2.14239	5.6616	6.28325	0	0	1.47224	3.79517	2.46534	5.25149	3.71241	3.51357	3.98281	3.86583	7.83192	1.15338	0	6.77715	1.94249	3.66997	0.897405	4.7392	6.55596	4.95655	3.41294	1.92367	5.11174	3.48952	4.67926	7.13603	3.35717	8.6685
COX5B	0	8.5707	4.8325	15.1578	6.62461	7.31897	0	2.78315	2.65444	1.07718	12.279	0	0	0	0	9.72058	10.203	0	0	6.10569	0	8.85543	8.77009	4.19896	9.82801	0	0.722814	10.4956	1.47529	9.25183	0	2.57257	2.397	4.20284	12.1645	4.01816	5.65166	10.0856	7.16258	11.5733	10.1818	13.6769	0	14.6835	6.98912	2.09639	0	0	11.0906
COX6B1	0	4.36889	0	0	0	0	0	0	0	0	0	0	0	0	0	0	0	0	0	0	0	0	0	0	0	0	0	0	0	0	0	0	0	0	0	0	0	0	0	0	0	0	0	0	0	0	0	0	0
COX6C	3.07702	14.3341	9.11783	0	7.12793	12.5478	24.223	3.79855	16.8265	5.56916	10.7279	0	6.9765	28.4988	13.5357	4.19722	20.7437	15.6562	11.9436	17.4145	10.5814	9.60267	0	0	15.3125	0	17.0168	0	11.6525	18.7179	4.24447	32.8104	3.66123	0	0	0	37.016	4.06368	10.6593	40.2408	0	0	0	29.1818	27.6299	15.8888	31.6925	16.6502	6.49958
COX7A2	1.47898	2.88842	0	5.58866	0	4.01332	2.47582	0	2.21774	1.05257	1.62457	0.493511	0	3.79132	2.71361	3.56812	22.4268	4.61588	1.2928	3.82671	10.0023	0	2.07884	2.98684	2.18153	3.4111	1.9235	0	1.41264	4.38622	0	4.2384	0.938297	4.13766	4.01169	0	4.37533	3.05363	0	1.2542	2.34236	0	0	0	5.97452	3.7072	4.43947	0	2.39569
CP	2.44761	2.4701	1.97261	4.65231	1.73563	1.21884	4.38263	5.10347	6.30009	2.2301	2.50637	1.4496	3.75569	1.63445	7.24055	1.53668	2.18068	1.73504	1.16968	1.52528	0.850374	1.58766	4.18385	0.906691	1.91493	5.16448	2.15561	1.23701	2.13199	1.25953	1.97158	5.97891	2.33595	11.1245	2.68076	1.08933	1.70406	5.3738	3.28289	1.94352	1.50219	1.85758	2.99067	2.0443	1.05811	4.56726	3.00456	6.15501	1.10819
CPA3	0	0	0	0	0	0.114332	0	0.112378	0	0	0	0	0	0	0	0	0	0	0	0	0	0	0	1.64692	0	0	0	0	0	0	0	9.71127	0	0	0	0	1.98591	0	0	0	0	0	3.14973	1.53929	0	0.672757	0	0	0
CPB2	0	0	0	0.0242004	0	0	0	0	0	0	0	0	0	0	0	0	0.305283	0	0	0	0	0	0	0	0	0	0	0	0.540436	0	0	0	0	0	0	0	0	0	0	0	0	0	0	0	0	0	0	0	0
CPD	0.0815245	0.347284	0.43373	0.188617	0.0941261	0	0.353157	0	0.580925	0.213135	1.11881	0	0.277022	0	0.223266	1.01254	0.462249	1.65	1.12844	0.494879	0.423954	0.789803	0.0736119	0.23174	0.701273	0	0.401533	0.19176	0.461487	1.13194	0.129716	0.416371	0.16499	0	0.240579	0.331372	0	0.229223	0.762009	0.585801	0	0	0.0694439	1.66407	0.213485	0.722625	0	0.205084	0.181024
CPE	2.31505	0.630526	3.34986	0.71589	0.978733	0	0.72903	0	0.427271	2.16295	0.472186	1.38557	0	0	1.97283	1.45488	8.04376	7.44615	1.86791	1.502	1.25931	10.9757	0	2.87138	2.39914	0.116326	13.5122	0	1.55507	1.15842	0.708899	1.0326	0.979415	0.547622	5.6009	0.490436	2.05317	0	1.40876	2.99393	0	2.70805	0	3.73214	0.850105	1.62579	0.912171	1.28144	0.96848
CPLX2	0	0	0	0	0.855637	0	0	0	0	0	0	0	0	0	0	0	0.539308	0	0	0	0	0	0	0	0	0	0	0	0	0	0	0	0	0	0	0	0	0	0	0	0	0	0	0	0	0	0	0	0
CPM	0	0	0	0	0	0	0	0	0	0	0	0	0	0	0	0	0	0	0	0.289957	0	0	0	0	0	0.672549	0	0	0	0	0.128312	0	0.09785	0	0	0	0.165229	0	0	0	0	0	0	0	0	0	0	0.0658333	0
CPN1	0	0	0	0	0	0	0	0	0	0	0	0	0	0	0	0	0	0	0	0.100017	0	0	0	0	0	0	0	0	0	0	0	0	0	0	0	0	0	0	0	0.352798	0	0	0	0	0	0	0	0	0
CPN2	0	0	0	0	0	0	0	0.0398095	0	0	0	0	0	0	0	0	0	0	0	0	0.175038	0	0	0	0	0	0	0	0	0	0	0	0	0	0	0	0	0	0	0	0	0	0	0	0	0.465494	0	0	0
CPNE1	0.999676	3.18916	0.977744	3.61965	1.44434	3.86733	1.3306	1.4814	1.75076	1.12129	4.42979	1.47497	5.95211	13.1065	0.850891	2.80596	4.38769	2.6698	1.82491	1.63981	1.54581	0.775185	8.05155	3.14521	3.82584	1.74747	0.580662	2.14235	5.48033	3.52401	1.41524	3.92894	3.67627	6.14686	5.5548	2.54956	1.26413	10.4166	0.652082	2.02857	5.3279	8.08802	0.297848	2.72893	7.41607	2.51449	4.08262	3.15915	4.09966
CPNE2	0	0.420509	0.742138	0.462176	0.0381672	0.360609	0.0537489	1.12983	0	0	0	0.60272	0	0	1.39822	0	0	0.579167	0.913621	0.162283	0.110952	0.274768	0	0.0752174	0.248971	0	0.0514975	0	0.42509	0.352195	0	0	0.452356	0	0	0	0	0.552797	0	0	0	0	0	0	0.72546	0	0	0	0
CPNE3	2.32476	1.98799	1.40632	2.43894	1.00538	2.85662	3.57017	0.825185	0.935444	0.889696	1.4433	1.31325	2.99303	2.42102	1.60998	1.12986	2.20552	2.16722	2.27992	2.29198	1.56907	1.78019	2.49526	1.5717	1.29959	1.55749	5.99728	3.26378	5.87279	2.62211	1.12622	2.58785	0.999105	4.68756	3.4399	0.3664	0.695302	10.7747	1.06889	1.02657	2.31252	1.33825	0.345988	10.1407	2.1404	1.97725	2.29767	1.60106	2.30173
CPNE4	0	0	0	0	0	0	0	0	0	0	0	0	0	0	0.0605165	0	0	0	0	0.0352329	0	0	0	0	0	0	0	0	0	0	0	0	0	0	0	0	0	0	0	0	0	0	0	0	0	0	0	0	0
CPNE5	0	0	0	0	0	0	0	0	0	0	0	0	0	0	0	0	0	0	0	0	0	0	1.9452	0	0	0	0	0	0	0	0	0	0	0	0	0	0	0	0	0	0	0	0	0	0	0	0	0	0
CPNE8	0	0	0	0	0	0	0	0	0	0	0	0	0	0	0	0	0	0	0	0	0	0	2.07167	0	0	0	0	0	0	0	0	0	0	0	0	0	0	0	0	0	0	0	0	0	0	0	0	0	0
CPNE9	0	0	0	0	0	0	0	0	0	0	0	0	0	0	0	0	0	0	0	0	0	0	1.97744	0	0	0	0	0	0	0	0	0	0	0	0	0	0	0	0	0	0	0	0	0	0	0	0	0	0
CPOX	0.153251	2.41708	0.114739	0.480383	0.0719701	2.07657	0.68801	1.46385	1.21289	0.436239	1.32384	0	1.98961	0.456528	3.2755	0	0	0.294699	0.42374	1.52343	0	0.325881	1.5923	0.180629	4.87946	0.937606	0	0.263194	0.237385	1.16548	1.54028	0.79173	0.789383	0.977309	0.540743	0.147724	0.573388	0.393267	0.611798	0.32943	0	0.392851	0	0.503256	0.483968	0.145146	0.610363	0.573435	0.618876
CPPED1	2.60108	2.26392	2.58378	7.08544	1.24056	2.08553	5.39383	6.53708	7.03411	2.76893	2.00017	0.973601	0	0.803804	2.17416	4.04127	9.78606	4.45727	4.18705	4.75603	0.459978	1.85959	1.99062	0.89278	8.18996	8.23179	2.83823	2.11203	1.34772	5.55555	2.72661	2.48481	0.667725	2.9655	2.7096	1.20645	1.91539	8.91347	2.18682	2.48626	1.44042	5.35959	0.86147	3.03079	3.40635	2.5786	11.3406	3.21813	0.669886
CPQ	0	0	0.046656	0.0577054	0.0546216	0.160583	0	0.0448925	0	0.036222	0	0	0.116798	0	0.106311	0	0.159399	0.194507	0	0	0	0	0.0220999	0	0	0.0870269	0.126837	0	0.263824	0.0533208	0	0.0575799	0	0.108902	0	0.024418	0.26924	0.172552	0.0981311	0	0	0.0449585	0.0216148	0	0	0	0	0.0346841	0.0269607
CPSF1	0.182088	0.132768	0.397636	0.499126	0.609498	0.217189	0.372525	0.599816	0.173592	0.351799	0.556001	0.285833	1.17915	0.666168	0.896734	0.166776	5.4122	0.206867	2.50375	0.164406	0.111784	0.498156	0.966684	0.235587	0.509849	2.0041	0.0710354	0.452599	0.361039	0.259687	0.0996894	0.198288	0.0414715	1.35951	0.0928936	0.330824	0.36167	0.906064	1.70301	0.0671777	0.703131	0.396019	0	1.17866	0.264153	0.0856603	0.386513	0.134134	0.0587488
CPSF2	0.314593	0.174354	0.671436	1.2591	1.02938	0.450531	0.617155	1.20864	0.63522	0.468515	0.857073	1.41266	0.538988	0.546364	2.20201	0	0.860201	2.1084	1.46024	0.336139	0.252051	1.54184	1.32935	0.913301	1.57633	0.675397	1.11911	0.949856	0.0362355	0.454901	1.27207	0.167016	1.0126	1.06524	0.0972846	1.03959	0.4209	1.23433	0	0	0	2.86079	0	0.660171	0.50244	2.37623	1.19092	0	0.0715245
CPSF3	0.0357406	0.295928	0.387347	0.175204	0.232754	0.600031	0.0460644	0	0.0277061	0.195614	0.255723	1.56355	0.165047	7.91063	0.0774516	0.02246	0.356812	0.0452382	0.378822	0.0683689	0.032085	0.070926	0.19794	2.9636	0.130252	0.278302	0.362684	3.6445	0.711061	0.485557	0.0188904	2.46323	0	0	0.224269	0.0642059	0.165546	0.242224	0.675287	0.366711	0	0.30163	0	0.37106	0	0.0485233	0.0401295	0.074846	0.44635
CPSF3L	0	0.104361	0	0	0	0	0	0	0	0	0	0	0	0	0	0	0.115934	0	0	0	0	0	0	0	0	0	0	0	0.0269051	0	0	0	0	0	0	0	0	0	0.178901	0	0	0	0	0	0	0	0	0	0
CPSF6	2.58024	4.84458	2.49036	4.74357	4.17952	4.38804	2.66639	1.14852	2.32189	2.6837	2.02942	3.7003	4.1692	2.43144	4.1888	2.79749	6.60762	2.58419	5.82571	4.15312	8.31826	3.49429	5.20041	5.14531	0.705498	4.38864	2.4515	3.94006	1.83998	4.99341	3.30849	3.58368	5.61199	3.15388	1.53875	2.2805	1.30027	4.46489	1.84997	56.5858	2.77265	3.86616	0	3.053	2.6849	2.11049	3.85761	1.10022	5.03236
CPSF7	3.53151	9.50726	7.45966	3.82145	17.2628	1.98401	21.0744	8.87392	2.98363	2.00865	8.53399	2.62224	1.74247	2.54413	10.1236	3.69085	0.7482	11.2066	14.2352	1.85527	3.77429	14.8704	9.42005	9.17697	4.95803	1.19471	10.8146	4.60575	2.05578	4.68308	1.86773	2.18598	0.888859	3.22452	11.7078	1.20914	0.437702	3.16786	6.67361	0.823617	15.5038	0.324603	0	1.80327	2.29937	1.04577	0.779788	2.538	11.7745
CPT1A	0.344763	0.239655	1.27613	0.655133	0	1.02142	0.589573	0	0.381998	0.250417	0	0	0	0.51434	0	0.58219	2.6285	2.08644	0.135457	2.06017	0.392004	0	0.468641	0.231537	0.409553	0.376335	0.17788	0.928514	0	0	0	0.595217	0	0.45117	0.287738	0.0909483	2.27256	0.859542	0.976747	1.98082	0.273137	0.0976884	0	0.51602	0.33011	0.100464	0.300369	0	0
CPT2	0.0775077	0.144911	0.836017	0.0633582	0	0.0781159	0	0.00731873	0.0600865	3.94496	0.334408	0.103699	0	0.209965	0	0.346397	0.796308	2.28462	7.31728	0.211897	1.82545	0.410764	0.167527	0.11944	1.44727	0.00553009	0	0.0404372	0	0.290835	0.0688772	0	1.30998	0.403869	0.222057	0.0190402	0.0256402	0.971118	0.0567003	0	0.597856	0.440409	0	0	0.0452064	0.242973	2.21504	1.55867	2.06715
CPVL	0.650588	1.25208	0	1.26461	0.0761786	0.164215	0.547714	0.801154	0.48893	0.604159	0.422644	0.0597558	0.273503	0.652054	0.256159	0	0	0	0	0	0.213235	0.473959	0.598138	0	0.0890653	0	0.116811	0.445263	0	0.0402065	0.0501737	0.962241	0.0568219	1.13802	1.43281	0	3.44084	0.195074	1.66784	0	0.559272	0.233339	0.028945	0.507294	1.19282	0.465571	0.689411	1.45766	0
CPXM1	0	0	0	0	0	0	0	0	0	0	0	0	0.41198	0	0.251705	0	0	0	0	0	0	0	0	0	0	0	0	0	0	0	0	0	0	0	0	0.512505	0	0	0	0	0	0.0765878	0	0	0	0	0	0	0
CPXM2	0	0	0	0	0	0	0	0	0	0	0	0	0	0	0	0	0	0	0	0	0	0	0	0	0	0	0	0	0	0	0	0	0	0	0	0	0	0	0	1.49273	0	0	0	0	0	0	0	0	0
CPZ	0	0	0	0	0	0	0	0	0	0	0	0	0	0	0	0	0	0	0	0	0	0	0	0	0	0	0	0	0	0	0	0	0	0	0	0	0	0	0	0	0	0	0	0	0	0	0.178155	0	0
CRABP1	0.881854	27.0063	798.195	60.3383	0	4.25487	0	565.694	16.4116	422.662	0	3.52254	10.6917	0.557494	217.78	538.718	41.714	0	0	0.662269	0	3.1823	0.427678	281.658	2.36097	1.98046	1.84447	0	0	0	0	0	0	0	1079.32	2.63923	0.628164	0	831.963	0	0	972.639	9.73513	0	2.80455	1.57039	28.4327	1.41504	0
CRABP2	0.65788	0.960954	0	0	0	0	0.92783	0.397399	0	2.43377	0	1.84935	7.30388	0	0	0	2.44629	0	0	0	0	0	0.785986	22.9587	0	0	0	0	0	0	0	0	0	0	0	0.626408	0	3.82047	0	0	1.32254	0.602664	0.121184	0.223691	0.773431	1.90071	8.23922	0.222585	0
CRADD	0.489603	0	0	0	0.10381	0	0	0	0	0	0	0	0	0	0	0.653017	0	0	0	0	0	0	0	0	0	0	0	0	0	0	0	0	0	0	0	0	0	0	0	0	0	0	0	0	0	0.319385	0	0	0
CRAT	0	0	0	0	0	0	0	0	0	0	0	0	0	0	0	0	0	0	0	0	0	0	0	0	0	0	0	0	0	0.195476	0	0	0	0	0	0	0	0	0	0	0	0	0	0	0.289541	0	0	0	0
CREB1	0	0.591885	0.72147	1.2287	4.5824	1.03777	0	0	2.76152	3.89515	0	3.79723	4.75775	1.91236	0	0.882278	0	0	6.43275	0	0	2.34815	0	3.3044	1.05394	2.627	2.48247	0	0	0	2.99817	2.30479	0	1.17039	1.63248	0.402126	0	0	0	0	1.28941	3.01775	0	1.79557	0	0	3.10813	0	0.364255
CREBBP	0	0	0	0	0.0281185	0	0	0	0	0	0	0	0.00956059	0	0.211576	0	0	0	0	0	0	0	0.0184512	0.0256698	0	0	0	0	0	0	0	0.0347138	0	0	0	0	0	0	0	0	0	0	0	0	0	0	0	0	0
CREG1	0	0.114584	0	0.0657013	0	0.656298	0.0580563	0	0.957895	0	0.67192	0	0.130718	0	0	0.177229	0.158396	0.0993312	0	0	0.430167	0	0.39622	0	0.49817	0	0.303493	0.621481	0	0.271754	0.927365	0	1.47038	0.868225	0	0	0	2.64327	0	0	0	0	0	0.481761	0	0.129754	1.25421	0	0
CRELD2	0	0	0	0	0	0	0	0	0	0	0	0	0	0	0	0	0	0	0	0	0	0	0	0	0	0	0	0	0	0	0	0	0	0	0	0	0	0	0	0	0	0	0	0	0.246986	0	0	0	0
CRIP1	7.95616	0	0	0	0	0	0	0	0	0	0	0	0	0	0	0	0	0	20.4855	0	0	0	0	0	0	0	0	0	0	0	0	0	0	0	0	0	0	0	0	0	0	0	0	0	0	0.0989685	0	0	0
CRIP2	11.6928	4.30907	7.44634	4.89027	6.10701	3.84263	5.13239	0	2.64262	1.52961	4.31351	12.2054	0	0	63.1855	5.59362	9.21323	0	1.96071	10.8572	7.66962	2.60055	0	14.8727	6.31143	6.73585	13.9732	4.59824	8.26598	4.03062	1.35845	14.9063	11.3812	5.21711	15.5828	3.1203	44.3612	0	9.64638	0	3.67647	0	4.06403	0	14.3953	8.61632	13.1153	17.1643	3.13607
CRIPT	0	0	0	0	0	0	0	0	0	0	0	0	0	0	0	0	0	0	0	0	0	0	0	0	0	0	0	0	0	0	0	0	0	0	0	0	0	0	0	0	0	0	0	0	0	0	0	0	0
CRK	2.65699	0.908829	0.877799	2.56463	0.403484	0.49459	0.604708	2.73659	0.908149	1.07313	1.98269	1.12894	0.911299	0.407088	1.75728	2.91033	5.7299	0.832262	0.900663	0.300099	0	0.644748	0.848427	0.858201	2.94899	1.19834	0.400306	1.46489	1.8628	1.32756	1.24794	0.340305	1.33779	0.982015	0	0.278872	0	0.599316	0.174444	1.14187	1.0927	2.06121	6.53645	2.49191	1.74701	1.3799	2.01901	0	0.31344
CRKL	0.191959	1.7127	6.12072	1.72956	1.26201	8.10731	1.03186	4.27014	0.493958	2.42654	1.93738	1.56656	5.53074	0.944647	2.4098	2.43481	5.50346	2.31283	0.764044	1.6767	2.36635	2.11671	1.67385	4.0599	1.47641	23.0315	2.42938	0	2.50769	0.965052	1.16603	1.91427	2.99545	1.20157	1.26879	1.24058	6.16267	1.77827	1.09374	1.23682	1.85646	1.94501	0	2.91904	2.05418	5.55498	3.01606	1.18054	0.880785
CRLF1	0	0	0	0	0	1.0218	0	0	0	0	0	0	0	0	0	0	0	0	0	0	0	0	0	0	0	0	0	0	0	0	0	0	0	0	0	0	0	0	0	0	0	0	0	0	0	0	0	0	0
CRLF3	0	0	0	0	0	2.22073	0	0	0	0.49153	0	0	0.197511	0	0	0	0	0	0	1.22816	0	0	1.23813	0	0.637574	0	0	0	0	2.49742	2.03722	0	0	0	0	0	0	0	0	0	1.08285	2.51762	0	0	0	0	0	0	0
CRMP1	9.54488	2.58311	5.47411	10.2242	5.8387	0.514755	4.76947	2.62352	4.69869	7.43873	3.75374	12.8354	3.15857	0	8.3178	2.42602	20.3405	7.51249	8.94949	9.14999	7.67165	11.6823	1.00667	23.5339	15.7039	10.1628	14.9051	1.41735	5.02044	5.41604	5.90635	5.21181	4.28569	1.14671	3.55839	2.73983	6.37647	5.06699	2.74754	4.74568	0.65097	13.3124	0.914129	9.86041	1.90372	8.25136	4.95471	9.34838	8.8204
CRNKL1	0.16812	0.136419	0.192136	0.476422	1.00065	0.207568	3.43558	0	0.219077	0.353416	0.259226	0.243054	0.721791	0.734751	0.2169	0.241555	0.674371	0.579846	1.0071	0.301507	0.17791	0.192237	0.823165	0.848664	2.01202	0.103189	0.288822	0.0911497	0.161742	0.111447	0.0736772	25.7081	0.0714779	0.303358	0.158696	0.284635	0	0.224596	0.123855	0.178513	0.492635	0.730043	0.0300397	0.342381	0.299623	0.264587	0.577993	0.141959	0.270256
CRNN	0	0	0	0	0	0	0	0	0	0	0	0	0	0	0	0	0	0	0	0	0	0	0	0	0	0	0	0	0	0	0	0	0	0	0	0	0	0	0	0	0	0	0	0	0	3.64896	0	0	0
CROCC	0	0.0601578	0.466264	0.0384415	1.13935	0.244827	0.834014	0.381606	0	0.92058	0	1.14398	0.180497	0.230843	0.127693	0.272151	3.91778	0	0	0.359642	0.227163	0.176208	4.29317	0.459513	0.178148	0.907396	0.643585	0	0.113066	0	0.158335	0.259738	1.21358	0	0.0114682	0.112346	1.16327	0.100645	0.0730258	0	0	0.279969	0.328697	0	0.112635	0	0.120289	0.176486	0
CRP	0	0	0	0	0	0	0	0	10.9353	0	0	0	0	0	0	0	0	0	0.815472	0	0	0	4.25733	0	0	0	0	0	0	0	0	2.79126	0	0	0	0	0	0	0	0	0	0	0	0	0	0	0	0	0
CRTAC1	0	0	0	0	0	0	0	0.18765	0	0	0	0	0	0	0	0	0	0	0	0	0	0	0	0	0	0	0	0	0	0	0	0	0	0	0	0	0	0	0	0	0	0	0	0	0	0	1.05968	0	0
CRTAP	0	0.277047	0	0	0	0	0	0	0	0	0	0	0	0	0.218058	0	0	0	0	0.07179	0	0	0.379901	0	0.639191	0	0	0	0	0	0	0.166743	0	0	0	0	1.06579	0.760963	0.57015	0	0	0.324326	0	0	0	0	0	0.290673	0
CRTC2	0	0	0	0	0	0	0	0	0	0	0	0	0	0	0	0	0.310015	0	0	0	0	0	0	0	0	0	0	0	0	0	0	0	0	0	0	0	0	0	0	0	0	0	0	0	0	0	0	0	0
CRY2	0	0	0	0	0	0	0	0	0	0	0	0	0	0	0	0	0	0	0	0	0	0	0	0	0	0	0	0	0	0	0	0	0	0	0	0	0	0	0	0	0	0	0.20584	0	0	0	0	0	0
CRYAB	0	0	0.535313	0	0	0.775118	0	33.0838	12.6892	0	0	4.10764	0	6.62369	380.564	0	0.235839	0.593315	0	0	3.07646	0	0	0.433346	0	0	0.309074	0	1.09387	0	0	0	40.4931	0	0	0.473345	6.47039	0.422294	1.5828	1.24915	0.998234	0	3.73296	0.323843	0.0503604	1.78463	1.19788	2.10834	0
CRYBG3	0	0	0	0	0	0	0	0	0	0	0	0	0	0	0	0	0	0	0	0	0	0	0	0	0	0	0	0	0	0	0	0	0	0	0	0	0	0	0	0	0	0	0	0	0	0	0	0	0
CRYL1	0	0	0.476141	0.407932	0.444852	0	0	1.0941	1.32416	0.63016	0.241332	0	0	0	0.454239	0.228908	0.592848	0.702036	0.141022	0	0.474144	0	0.240721	0.488168	0.444789	0.29489	3.21345	2.03114	0	1.39684	1.05977	3.04278	0.645984	0	0	0	3.45636	0.700106	0	0.82543	0.228329	0.52193	5.34615	1.43822	0.331324	0.468229	1.65017	5.1764	4.28172
CRYM	0	0	0.727652	0	0	0	0	0	0	0	0	0	0	1.11387	0	0	0	8.99985	0	0	0	1.28997	0	0	0	1.54691	1.02958	0	0	0	0	1.64061	0	0	0	0	0	2.80654	1.2712	0.108566	0	0	1.17393	0	0	0	0	0	0
CRYZ	3.8247	3.29107	1.93377	4.73956	1.9794	0.944075	8.10065	5.64174	1.06303	5.33679	16.5101	11.0267	1.1008	8.68683	18.3144	2.50881	28.4235	14.1103	0.159475	1.98821	5.08476	10.5349	7.36104	0.206874	8.78423	4.90038	1.18546	0.979686	1.76296	12.9664	4.33545	28.5922	23.8913	0.327629	4.62747	0	0.618012	7.11433	0.977981	47.9725	62.2492	12.6859	1.69881	0.20544	1.64319	6.30736	5.31409	3.10146	9.50159
CRYZL1	0	0	0	0	0	0	0	0	0	0	0	0	0	0	2.9973	0	0	0	0	0	0.114774	0	0	0.0330916	0	0	0	0.487173	0	0.093032	0	0	0	0	0	0	0	0	0	0	0	0.328579	0	0	0	0	0	0	0
CS	8.31383	7.58983	7.14291	16.949	6.69695	4.24519	7.07942	9.43687	11.129	9.69645	13.0917	7.29243	7.49812	13.9805	5.71927	10.8746	10.3072	9.66306	13.0993	6.43149	6.33147	11.0169	9.17005	16.9038	12.8694	15.5361	6.80184	10.8656	10.4303	12.6477	7.47352	8.89843	7.30401	10.5492	11.2172	7.63148	4.50542	11.9881	8.36259	6.14912	6.36083	8.65637	2.10561	15.3782	12.4255	6.02768	13.8494	14.5666	6.17364
CSAD	0	0	0	0	0	0	0	0	0	0	0	0	0	0	0.0317006	0	0	0	0	0	0	0	0	0	0	0	0	0	0	0	0	0	0	0	0	0	0	0	0	0	0	0	0	0	0	0	0	0	0
CSDE1	1.35912	0.66994	0.564639	0.995575	1.2509	1.05407	0.695056	0.694523	1.05632	0.653688	0.983853	1.57611	0.743276	1.43179	0.911847	1.44782	1.04226	1.87365	1.51747	1.10465	0.577102	1.11552	1.49514	1.54962	1.13414	0.943883	0.942621	1.54016	0.772929	1.22409	0.43671	1.10021	0.216199	1.21374	0.576116	0.102181	1.53185	1.325	0.458557	0.842595	1.91177	2.05189	0.138796	1.18938	1.04486	0.478797	1.63116	1.32764	0.743903
CSE1L	3.84747	2.90917	1.52241	18.2127	54.9216	1.70618	5.01755	1.95984	4.94376	6.93905	59.8981	32.5607	3.0918	9.74643	3.55439	2.6748	6.78758	1.61003	3.99281	2.57189	1.64647	3.54897	9.58251	2.85443	4.09371	5.12702	7.17641	12.1261	1.27866	1.69342	2.10053	1.96485	1.59532	9.37023	3.98818	45.1985	0.762121	5.05173	1.14686	1.35923	4.08285	3.44874	0.32409	4.83768	2.73136	1.26213	1.58355	3.78958	5.17051
CSK	2.14222	0.70536	0.502664	1.69204	0.394672	1.31345	0.293491	0.339518	0.170924	0.534135	1.37292	0.399829	1.31425	1.53891	0.905665	0	2.67435	0	0.134935	0	0.378131	0.339	0.955745	0.683374	0.183764	0.268066	0	0.0985285	0	1.34341	0.157617	0.263276	0.269176	1.38053	0.21035	0.11503	0.42061	0.509348	0	1.65984	1.1128	2.32289	0.235111	1.52014	0.55059	1.10257	0.971126	0	0.121329
CSNK1A1	0.115537	0.417609	0.490709	0.5605	0.492417	0.0794806	0.761344	0.247906	0.157102	0.0291504	0.172941	1.05207	1.02667	0.579006	0.169713	0.335335	1.748	0.69143	0.982845	0.248378	0.239898	0.256184	0	1.24383	0.34505	0.10984	0.569777	0.545627	1.37163	0.284102	0.130556	0.378672	1.79868	0.188023	0	0.13753	0.24653	0	1.06613	0.16847	0.509353	0	0	0	0.066844	0.342874	0.570923	0	0.515255
CSNK1A1L	0	0	0.154181	0	0	0	0.357327	0.236873	0	0	0.144987	0.0907028	0	0	0	0	0.843912	0	0.338121	0	0	0	0	0.427269	0	0	0	0	0.193057	0	0	0	0	0	0	0	0	0	0.501488	0	0	0	0	0	0.0634094	0	0	0	0
CSNK1D	0	0	0	1.13843	0	0.0182406	0	0	0	0	0	0	0.698904	0	0	0	0	0.73732	0.536033	0	0	0.168652	0	14.1113	0.203724	0	0	0	0.146886	0	0	0	0	0	0	0	0	0.105792	0	0	0	0	0	0	0	0	0	0	0
CSNK1E	0	0	0	0	0	0	0	0	0	0	0	0	0.1166	0	0	0	0	0	0	0	0	0.1724	0	14.4249	0.208251	0	0	0	0	0	0	0	0	0	0	0	0	0	0	0	0	0	0	0	0	0	0	0	0
CSNK1G1	0	0	0	0	0	0	0	0	0	0	0	0	0	0	0	0	0	0	0	0	0	0	0	0	0	0	0	0	0	0	0	0	0	0	0	0	0	0	0	0	0	0	0	0	0	0	0	0	0
CSNK2A1	3.48733	8.81382	5.75525	2.90681	8.61963	7.26055	10.6602	2.0537	0.992817	10.3786	3.55898	0.796536	2.24913	2.24906	1.45816	8.70596	4.66216	2.8367	2.87066	7.54229	9.19112	11.1729	2.83974	2.8714	30.037	8.12298	10.6659	10.2416	1.70549	9.87565	0.835347	21.3571	4.63766	10.779	16.4145	1.04377	12.9024	2.74983	1.01983	14.2653	1.76691	1.62562	0	2.92451	1.4596	8.59631	1.53273	4.48276	13.7873
CSNK2A2	1.45334	0.98437	1.70279	1.14747	0.287052	0.473077	0.686816	0.68802	0.436184	0.784932	1.99015	0.531577	1.21179	0.327107	0.746277	1.01766	0.567196	3.07618	0.319117	0.506803	0.0544384	0.928157	1.53401	0.718318	1.70375	0.552109	1.64942	0.283824	0.838798	1.78014	0.403911	0.41445	0.414977	8.73084	0	0.738805	0.209478	1.18833	1.05092	0.165547	3.40548	1.91377	0	0	0.381172	0.107949	2.81045	0.994776	0.911955
CSNK2A3	2.45574	5.82933	3.95575	2.28159	6.08429	4.88691	6.39325	1.64227	0.81335	6.6839	2.66735	0.631109	1.52834	1.62808	1.21745	5.79247	3.35382	1.72552	2.21577	4.64323	5.88974	7.37051	2.37082	2.12486	1.50874	5.94091	7.37605	7.18405	1.13609	6.67557	0.748702	4.50247	3.25472	7.32818	10.8276	0.845447	8.64503	2.28926	0.859038	9.41683	1.1869	1.15151	0	2.35652	1.26804	6.0362	1.24813	2.69146	9.02436
CSNK2B	2.00382	2.16483	2.20445	1.95188	0.848906	3.00795	1.43423	2.31085	1.72138	2.8023	1.33644	0.506801	3.96957	1.34905	1.60092	0	3.95615	3.70369	2.0517	0	1.20699	5.8551	3.05578	1.50941	1.39656	3.1012	0.105049	1.92938	0	2.85713	4.61556	0	1.76041	2.75135	1.81865	0	1.21316	0	2.37536	0.880529	4.9528	2.39942	0	2.82021	1.79931	0	2.2124	2.82365	2.41744
CSPG4	0	0.030447	0.116777	0	0.101299	0	0	0.67915	0	0	0	0	0	0	0	0	0.143372	0.189828	0	0	0.0742294	0.429271	0	0.332004	0.109523	0.357909	0.224824	0	0.472091	0	0	0.0403478	0.0232836	0.0711295	0	0	6.04051	0	0.43181	0.212879	0	0	0.650976	0	0	0	0	0.233459	0
CSRP1	5.14641	15.0971	9.77049	11.3699	1.83872	2.86072	5.80126	9.39235	6.19063	9.67904	6.58691	2.70269	0	9.07427	5.07045	7.97807	16.7672	2.24277	2.97876	27.5979	10.3841	4.48967	3.42894	9.09444	8.45224	10.7659	13.378	4.72099	9.33658	6.74689	6.40374	15.0574	9.06246	4.04541	0	4.31153	0	3.68482	0	11.6272	5.6577	22.8083	3.23257	8.46649	8.16314	9.87521	16.3633	3.01404	5.43588
CSRP2	113.086	59.2584	0.335184	0	104.164	48.7025	118.844	130.973	0	0	0	151.896	117.199	119.939	100.29	0	0	0	0	81.2781	107.811	0	0	0	0.54236	71.0473	102.839	114.783	60.2612	0	59.7318	112.978	2.17749	0	1.08731	0	8.2201	119.535	0.404737	9.03641	0	119.93	0	0	95.0681	96.0556	117.931	92.5468	0
CST3	0.654332	0.174268	0.353889	1.48638	0	0.3794	1.63478	0.879796	24.567	0.472315	1.02899	0	0.252748	0.279636	1.87742	0.431256	1.66586	0.531124	0.598715	0.420872	1.08168	0.458421	1.18835	0.735313	1.28695	0.925654	0.358445	0.998437	0.511666	0.938407	0.539328	0.604377	0.964224	1.59108	0.238704	0.122142	0.866866	0.989725	0.33623	0.608341	0	0.826345	1.00713	1.77292	0	0.431178	1.56524	22.3927	3.55531
CSTA	0	0	0	0	0	0	0	0	0	0	0	0	0	0	0	0	0	0	0	0	0	0	0	0.261606	0.950773	0	0	0	0	0	0	0	0	0	0	0	0	0	0	0	1.14998	0	0	0	0	0	0	0	0
CSTB	15.7268	16.235	13.8734	28.8451	26.7936	18.8137	15.2973	22.4487	13.8306	14.3551	29.4839	4.2637	11.3975	18.3826	7.54172	23.3697	26.3157	7.16212	15.8905	22.7256	25.8692	13.8699	31.9491	4.52804	23.9773	27.0959	9.55572	25.6672	14.9097	26.2981	21.8964	30.2417	13.5529	60.3721	22.6486	4.83328	43.9494	16.9616	18.2613	11.8721	28.705	34.4867	9.66159	37.0133	39.6133	48.3514	51.4784	38.6164	26.3159
CSTF1	2.73281	22.0555	0.320841	0.454241	3.08502	5.10645	3.8758	0.713651	4.39652	0.622387	6.55544	0.169162	7.32603	0	8.18075	78.5269	3.61692	7.6922	2.09321	1.44772	1.02452	2.39021	11.1418	0.230091	1.44451	7.8067	2.42389	8.09381	0.298267	0.165231	0	3.89799	0	4.02553	37.6064	5.18447	0	1.41733	7.10469	0.594975	81.24	0.967735	0	0	47.9183	5.24543	0.250358	1.21788	0.114641
CSTF2	0.672992	1.52468	0.542212	1.26774	0.810367	1.79344	1.12166	0.376766	0.925344	0.660821	1.10734	0	2.0591	1.20028	1.84643	1.14209	1.98649	0.359354	1.30787	1.30333	1.2882	1.38082	0.686538	0.594881	1.60488	1.58594	0.702089	1.31441	0.534044	1.8468	0.756275	1.65236	1.52288	0	2.43652	0.461996	1.42342	1.26248	0.585855	0.72348	1.08588	0.665356	0.0645415	1.46657	0.733422	0.272857	1.09879	1.47249	0
CSTF2T	0.264595	0	0	0.0631485	0.98468	1.06321	0.460647	0.554148	0.370429	0.518463	0.663596	0	0.600085	0.264517	1.29632	0.392852	3.23815	0.359735	0.304045	1.50055	0.768457	0.0735652	0.0745831	0.593163	0.503621	0.689424	0.331462	0.254059	0.404339	2.10543	0.21586	1.35678	1.23301	0	1.82378	0.179457	0	0.199179	1.01298	0.494405	0.223993	0.235631	0	0.538952	0.394841	0.155479	0.18788	0.999136	0.539876
CSTF3	1.0204	1.36368	0.097779	0.884461	0.876626	0.0423711	0.681725	0.360644	2.69253	1.14495	0.162105	2.80837	1.13552	0.28737	0.765808	0.723265	0.861304	0.967982	0.771559	0.951712	0.265701	0.959428	0.321787	0.789032	0.213824	1.40792	2.74657	1.71652	0.842066	0.672863	1.14799	2.17533	0.720304	1.445	0.509198	0.340263	0	0.547689	0	0.271009	3.49895	0.5724	0	2.56038	0.761018	0	3.6793	0	0
CTAGE5	0	0	0	0	0	0	0	0	0	0	0	0	0	0	0	0	0.0281786	0.0825657	0	0	0	0	0	0	0	0	0	0	0	0	0	0	0	0	0	0	0	0	0	0	0	0.354556	0	0	0	0	0	0	0
CTBP1	2.06594	1.86794	1.64383	1.68845	1.89135	2.39084	2.27788	1.61843	2.06273	1.602	0.902811	1.8269	2.43247	0.341379	4.19561	1.53186	4.92073	0.995198	1.42133	1.45469	1.81895	2.55241	1.04201	2.19701	1.94698	4.10688	2.67554	1.20417	1.74782	2.02691	2.02297	1.87981	1.91234	0.979108	2.02674	0.745347	7.28767	2.32539	1.79218	1.40486	2.03226	1.84107	6.56689	2.80086	2.39601	3.54297	4.02999	2.28703	1.75889
CTBP2	0.62123	0	0.309681	0.177878	2.74863	1.30793	0.422163	0.266402	1.30301	0.461438	1.00779	0.94527	2.09612	0.326359	1.48533	0.112649	0.934722	0.49744	3.79513	1.47739	0.618619	0.588129	0.720758	0.571594	0.394828	1.03303	0.696686	0.577211	1.03545	0.806314	0.656513	0.411352	0.337766	0.529722	0.414146	0.347781	1.29503	4.87395	1.2079	0.990212	0.0168522	0.885828	0	0.367936	0.402608	1.58951	0.88794	2.76381	0.0598369
CTBS	0	0	0	0	0	0	0	0	0	0	0	0	0	0	0	0	0	0.0471277	0	0	0	0	0	0	0	0	0	0	0	0	0	0	0	0	0	0	0	0	0	0	0	0	0	0	0	0	0	0	0
CTCF	0	0.126529	0	0	0.302206	0	0	0.262419	0	0.201367	0	0.333603	0	0	0	0	0	0.81178	0	0	0	0	0	0.177587	0.612052	0	0.208	0	0	0	0	0	0.0480798	0	0	0	0	0	0	0	0	0	0	0	0.720011	0	0	0	0
CTDP1	0	0.278729	0	0	0	0	1.9447	0	0	0	0	0	0	0	0	0	0.312813	0	0	0	0	0	0	0	0	0	0	0	0	0	0	0.416835	0	0	0.370108	0	0	0	0	0	0	0	0	0	0	0	0	0	0
CTDSPL2	0	0	0.0445179	0	0.119313	0.1689	0	0.278733	0	0	0	0.065369	0.291086	0	0.389333	0	0	0.346496	0	0.189362	0.0641844	0.273621	0	0	0.0950596	0	0	0	0	0	0	0	0.335695	0	0	0	0	0	0	0	0	0	0	0	0	0.209698	0	0	0
CTH	0	0	0	0	0	0	0	0	0	0	0	0	0	0	0	0	0	0	0	0	0	0	2.52969	0	0	0	0	0	0	0	0	0	0	0	0	0	0	0	0	0	0	0	0	0	0	0	0	0	0
CTHRC1	0	0.266264	0.732694	0.871205	0	0	0	0	0	0	0	0	1.42821	0	0	0	0	0.572801	0.680461	0	0	0	0	0	0.507378	0	0	0	1.30805	0	0.931278	0	0	0	0	0.314092	3.2151	4.13245	1.4031	0	0	0	0.187312	0	1.60013	0	1.24968	3.74568	0
CTNNA1	10.0805	5.37506	1.44039	10.0213	3.90524	1.61676	8.17975	4.07829	7.65632	3.07517	7.21395	3.66672	2.16469	19.2719	7.71104	3.21006	4.47313	12.4506	6.57483	4.62945	6.94279	5.40644	19.3122	2.04691	9.30552	5.3273	5.8097	4.05242	2.21509	8.57715	2.83602	3.89962	3.65101	2.61606	10.5898	0.925854	1.34668	5.19544	2.65057	3.98853	4.33348	2.36795	5.81115	7.5667	3.52176	6.15162	7.9282	5.44758	3.88853
CTNNA2	0.475	0.224261	0.131668	0.262794	0.17438	0.386111	0.208871	0.246416	0.130787	0.358262	0.380654	0.266221	0.343594	0.428821	3.62485	0.28252	1.21316	0.626405	0.491432	0.429533	0.859225	0.268258	0.348585	0.271708	0.107097	0.716987	0.54953	0.542422	0.500951	0.648353	0.717878	0.273461	0.335069	0	0.423032	0.143209	0.142655	0.550645	0.178703	0.31093	0.209608	0.18039	0	0.342012	0.0865735	0.738957	0.488153	0.0899004	0
CTNNAL1	0	0	0	0	0	0	0	0	0	0	0.584849	0	0	0	0	0	0	0	0.0395094	0	0	0.197193	0	0	0	0	0.125931	0	0	0	0	0	0	0	0	0	0	0	0	0	0	0	0	0.268277	0	0	0	0	0
CTNNB1	1.7245	1.22854	0.779776	1.45127	1.2735	1.15717	1.36577	1.06901	1.88728	1.54058	1.0404	0.489829	1.93941	2.12999	3.32915	0.76101	2.59914	2.26946	2.46481	1.48329	3.90355	1.75469	2.28245	0.534232	2.52874	2.07571	1.80509	0.627052	1.22566	1.30087	1.75447	3.15439	1.92736	1.77225	0.867273	0.942641	0.548431	6.48356	1.30549	1.98571	1.27352	0.603519	0.495642	1.25116	1.719	2.91003	2.02041	5.94519	1.2802
CTNNBIP1	0	0	0	6.30864	0	0	0	0	0	1.19238	0	0	2.69001	0	0	0	0	0	0	0	0	0	3.09669	2.05104	0	0	0	0	1.02946	0	0	0	2.42475	0	0	0	0	0	0	0	3.92153	3.47675	0	0	0	0	0	0	0
CTNNBL1	1.24171	3.85896	0.600137	0.9411	3.16555	1.02098	0.617164	0.86246	0.0553942	0.415044	1.13219	11.0682	0.62941	0.591708	0.948195	0.951448	1.73982	7.76453	0.886337	0.670714	0.569363	0.871091	0.612604	0.693196	0.46279	0.826388	0.524857	12.6283	3.36052	10.5586	0.326642	0.597158	0.649568	0.138344	5.14811	0.30922	2.56454	9.87351	0.640458	0.314731	1.1662	0.799971	0.0631148	1.05755	6.32191	0.255565	0.589738	0.213266	2.90057
CTNND1	1.4694	1.0651	1.00735	1.31559	0.77485	1.32712	2.50714	1.02844	0.93531	1.11338	0.675968	0.743886	0.518151	3.2458	0.590356	0.849101	0.935847	2.58957	2.66752	1.79125	1.23459	1.22565	0.856719	0.0430391	0.601411	1.10284	1.18806	2.19348	1.61845	2.18383	1.12216	1.79976	1.22941	3.00751	1.86355	0.147551	1.47543	2.75504	0.858598	1.82128	2.03686	0.18638	0.392394	2.71095	1.58897	1.91643	1.68963	1.83778	1.11369
CTNND2	0	0	0	0	0	0	0	0.0168259	0	0	0	0	0	0	0.427275	0	0	0	0	0	0	0	0	0.0170448	0	0	0	0	0	0	0	0	0	0	0	0	0	0	0	0	0	0	0	0	0	0	0	0	0
CTPS1	1.72754	2.75698	1.84023	2.09581	1.4418	1.38237	1.42567	3.76201	2.08859	1.40042	2.2609	3.21154	2.92909	2.23159	2.71009	2.01799	1.28533	2.70822	5.54227	0.48998	2.89141	1.73864	3.12649	1.49747	1.92102	5.85286	1.15443	1.48164	0.828696	1.63617	0.708532	0.777588	1.15992	2.25626	0.394907	0.221098	1.90236	4.51156	1.42601	2.49052	0.989614	11.5317	0.062788	1.62047	1.36484	1.01053	1.93848	0.490238	0.537522
CTPS2	0.113003	1.32414	0.349987	1.13354	13.6402	1.36162	0.548593	0.121872	0.647973	0.119444	0.407108	0.735532	0.669085	0.286285	1.30835	0	1.6825	0.50618	1.23785	0.193096	1.42108	0.454351	0	0.563107	0.660305	0.850383	0.494396	1.12377	0	0.218952	0.532614	0	8.91871	0.245135	0.430559	0	0	0.957899	0	0	1.30044	0	0.00838537	0	0.409886	0.453627	0.357876	0	0.0191463
CTR9	0.049079	0.194241	0	0	0	0.174492	0.193546	0	0.251039	0	0.107063	0.662454	0.0268103	1.61718	0.858741	0	0.217837	0	1.14957	0	0	0.058953	0.634656	2.69613	0.134279	0	0	0.197337	0	0.404159	0	0	0.17342	0.404126	0	0	0	1.646	0	0	0.18719	0.607561	0	0.899728	0	0	0.899998	0	0
CTSA	0	0	0	0	0	0	0	0	0	0	0	0	0.229723	0	0	0	0	0	0	0	0	0	0.576175	0	0	0.086203	0	0	0	0	0	0	0	0	0	0	0	0	0	0	0.239476	0	0	0	0	0.378957	0	0	0
CTSB	17.5429	7.52706	4.98911	19.506	1.97118	1.50439	2.97108	1.89589	5.31462	5.30433	3.39536	1.18288	0.286961	5.38896	8.66597	1.30815	8.24775	9.74295	0.873074	0.753482	13.0776	7.88805	9.63993	0.221252	8.81819	15.2123	0	6.24166	3.12246	15.9335	7.06419	28.6768	4.33802	8.5981	4.71978	2.04242	5.64851	8.84141	13.7608	5.03744	12.3821	10.5092	4.40295	13.6257	10.4707	11.7362	10.5337	5.10327	4.12215
CTSC	0.528142	0	0	0	0.640609	0.492234	0.367284	0	2.22771	0.477755	0	0	1.53766	0.825617	0	0	0	0.635842	0	1.21092	0.287185	0	1.04107	0	0	0.18578	0	1.6787	0.227709	0	1.10929	0.985289	1.7418	0	0.812431	0	0.181022	0	0.887386	0	1.32625	0.552513	0	2.36614	0.392386	1.58766	2.19807	0.925505	0
CTSD	22.7139	16.2693	14.9143	26.9723	18.6521	23.5255	32.1907	11.753	21.9434	10.5146	17.7589	4.26296	1.95465	31.1063	11.9659	7.71188	11.4647	20.5208	13.3325	12.507	33.6968	18.6131	26.9262	4.77978	14.4673	14.1734	9.1612	16.5904	13.0959	26.2091	25.4624	66.1787	24.4221	72.6864	37.7062	8.53966	57.7817	28.617	16.2555	23.8679	30.237	22.8999	2.59936	66.5849	51.414	64.99	29.9558	38.9551	22.3642
CTSF	0	0	0.651056	0	0	0	0	0	0	0	0	0	0	0	0	0	0	0	0	0	0	0	0	0	0	0	0	0	0	0	0	0	0	0	0	0	0	0	0	0	0	0	0	0	0	0	0	0	0
CTSG	4.1049	10.794	0.293468	0.899019	0	0.678504	4.81275	0.50539	0	5.33062	0.184929	0.255605	0.150799	0.520635	1.18975	4.16335	0.0702257	0	0	1.31316	1.47867	0.313739	2.02838	2.9242	1.90408	1.05552	1.71587	2.9978	5.3591	1.30272	3.90211	7.51945	1.66792	0	14.5344	0.494924	10.3658	3.79906	1.66233	6.04585	8.62924	0	4.13943	8.80301	4.17051	2.40339	7.16411	3.52291	0
CTSH	0	0	0	4.53607	0	0.294501	0.0825215	0	0	0	0	0	0	0	0	0	0	0	0	0	0.374349	0	7.4832	0	0	0	0	0	0	0	0	1.2058	1.38601	0	0	0	0	0.626667	0	0	0	0	0	6.52884	0.604988	0.445767	6.18652	0.397102	0
CTSL	0	0	0	0	0	0	0	0	0	0	0	0	0	0	0	0	0	0	0	0	0	0	0	0	0	0	0	0	0	0	0	0	0	0	0	0	0	0	0	0	0	0	0	1.05408	0.162995	0.892862	0	0	0
CTSS	1.43773	0	0.318538	3.0416	1.32265	0	0.71081	0.679976	2.54723	0.380062	1.50863	0	0	1.09781	0	0.145386	0	0.169909	0.447556	0	2.52824	1.12719	2.85578	0	1.47359	2.65485	0	2.20287	0	2.17086	1.20031	0	1.34598	1.50537	0	2.35509	3.87692	0.994679	0.863508	0	1.28821	1.30333	0.3998	4.44643	2.85277	3.86002	3.04155	0	0
CTSZ	2.3083	3.27191	3.04123	5.10592	1.47288	1.09889	5.04128	3.05082	10.6378	1.14842	3.66363	1.22569	1.13569	3.67394	7.07532	0	0	0	0.220895	1.26256	6.27055	0.517105	7.59756	0.556458	1.22713	2.36013	0.880038	1.39647	0.960004	3.21879	1.51809	16.1566	0.975246	25.3299	4.65407	1.93189	11.7186	4.77986	0	7.48827	6.0501	7.67956	1.19645	11.7152	11.8257	12.4517	9.99741	5.80151	2.69076
CTTN	1.79194	0.695019	2.59458	2.73801	4.20666	0.880506	3.63217	1.066	1.76437	1.66997	2.09846	2.13332	1.56521	7.23922	3.66518	1.58984	3.90412	3.15013	1.50524	1.99914	2.78108	2.80131	8.57175	3.72242	3.77562	0.84273	4.90118	6.11695	2.43682	2.25184	1.04649	7.14055	2.30744	1.10715	1.78526	2.21804	11.3172	7.0761	3.26746	1.85854	5.65661	6.38067	0.600904	5.9554	3.22327	4.36775	2.77982	3.21697	2.60474
CTTNBP2	0	0.0697335	0	0	0	0	0	0	0	0	0	0	0	0	0	0	0	0	0	0	0	0	0	0	0	0.0679166	0	0	0	0	0	0	0	0	0	0	0	0	0	0	0	0	0	0	0	0	0	0	0
CTTNBP2NL	0.777689	0	0	0	0	0	0	0	0.525383	0	0	0	0	0	0.274162	0	0	0	0	0	0	0	0	0.278847	0	0	0.333289	0.390845	0	0	0	0	0	0	0	0	0	0	0	0	0.0417636	0.482762	0	0.14418	0	0	0.371329	0	0
CTU1	0	0	0	0	0	0	0	0	0	0	0	0	0	0	0	0	0	0.0574448	0	0	0	0	0	0	0	0	0	0	0	0	0	0	0	0	0	0	0	0	0	0	0	0	0	0	0	0	0	0	0
CTU2	0	0	0	0	0	0	0	0	0	0	0	0	0	0	0	0	0	0.110135	0	0	0	0.201149	0	0	0	0	0	0	0	0	0	0	0	0	0	0	0	0	0	0	0	0	0	0	0	0	0	0	0
CUBN	0	0	0	0	0	0	0	0	0.31931	0	0	0	0	0	0	0	0	0	0	0	0.077393	0	0	0	0	0	0	0	0	0	0	0	0	0	0	0	0	0	0	0	0	0	0	0	0	0.0744625	0	0.0369929	0
CUEDC2	0	0	0	0	0	0	0	0	0	0	0	0	0.312726	0.185322	0	0	0	0	0	0	0	0	0	0.170912	0	0	0	0	0	0	0	0	0	0	0	0	0	0	0	0	0	0	0	0	0	0	0	0	0
CUL1	0.0211009	0.197009	0.107224	0.332127	0.124186	0.169209	0.59009	1.35738	0.0193796	0.187396	0.0181557	0.0984152	0.222228	0.0532498	0.112385	0.01573	0.431933	0.136689	0.234303	0.0554804	0.0859345	0.22405	0.413927	0.143492	0	0.240854	0.189952	0.0420272	0.0304882	0	0.0694432	0	0.0765559	0.122204	0.109771	0	0.0781013	0.579015	0.0399313	0.0742392	0.104879	0.299216	0.066445	0.426078	0.198543	0.119967	0.312782	0.176228	0.229254
CUL2	0.119358	0.345461	0.051937	0	0.509075	0.300311	0	0.184871	0.425969	0.478726	0.738376	0.390723	0.488165	0.395122	0	3.48521	1.33576	6.87859	0.52987	0.443145	4.57249	0.205884	0.369845	0.585344	0.794207	0.904042	0	0.617115	0.289337	0.111946	0.0607066	0	0.608992	0.481272	0.261137	0	0	0.351745	0.0783456	0.129141	0.198835	0.430791	0	0.740913	0	0.288347	0.442246	0.493662	0.382252
CUL3	0.837797	0.879069	1.03366	1.69237	0.949499	1.32006	0.952999	0.0855901	0.700422	1.67809	2.66617	1.31953	1.02745	0.244686	0.644418	0.461181	2.60276	0.460771	1.42132	0.990493	1.48281	1.61355	1.71779	1.77968	1.66803	1.85702	1.2969	2.21152	1.10919	1.7511	1.25978	0.987533	2.83071	0.776547	0.56656	1.63326	0.412862	2.47057	0.45333	0.432267	1.26306	1.52804	0.0736217	1.15317	0.606099	1.4013	1.21779	0.485969	0.461346
CUL4A	0.688896	0.274377	0.332017	1.21277	0.901223	0.558814	1.42832	0.201037	0.361356	0.24511	0.433785	0.409382	1.52163	0.205361	1.46798	0.4062	1.33644	5.94361	0.530915	0.604812	0.201681	0.424639	0.604709	0.426791	0.372323	0.339494	0.278307	0.61408	0.397213	0.795208	0.0890912	0.564559	0.197666	0.659683	0.722047	0.215727	1.62289	0.556886	0.274748	0.137563	0.334393	0.223748	0	0.366815	0.228436	0.287224	1.01914	0.357553	0.336761
CUL4B	0.394291	0.226168	0.491269	1.89223	0.614584	1.00307	0.437789	0.432426	0.197999	0.681912	0.259656	0.889327	1.20314	0.176194	0.508602	0.247268	1.4993	0.732921	0.331892	0.663358	0.686551	2.17449	0.356587	0.771012	0.874424	1.10316	0.938803	1.06008	0.376367	0.419213	0.0689553	0.653042	0.323022	0.521702	0.951602	0.176184	0.831519	0.45491	0.189671	0.192966	0.316594	0.17427	0	1.00171	0	0.320158	0.931278	0.672894	0.407238
CUL5	0.323929	0.174143	0.421724	1.96623	0	0.792093	1.34343	0	0.167469	0.535902	0	0.0152503	0.126767	0.15853	0.955749	0.158844	0.371925	1.28469	0.322329	0.272655	0	3.7637	0.147715	0	0.54262	0.199358	1.05344	0.28252	0.0653758	0.158083	0.127656	0.406832	0.231353	0	0.089226	0	0	0	0.176646	0.169046	0	0	0	1.81204	0	0.381888	0.11484	0	0.777551
CUL9	0	0	0	0	0	0	0	0	0	0	0	0	0	0	0.00822525	0	0.0295521	0	0	0	0	0	0	0	0	0	0	0	0	0	0	0	0	0	0	0	0	0	0	0	0	0	0	0	0	0	0	0	0
CUTA	8.64219	0	4.50279	9.0513	5.62607	1.92432	1.33606	0	2.15654	2.16713	9.64896	7.16867	5.91128	0	10.7211	3.52469	12.4033	0	20.6543	0.503733	0	2.79387	4.25117	9.32202	5.08507	3.64983	15.1489	11.9427	0	2.49118	0	0	2.31019	5.481	0	0	0	0	0	0	0	16.9564	0	5.40667	5.73313	0	8.94345	3.96068	2.49825
CUTC	0	0	0	0	0	0	0	0	0	0	0	0	0	0	0	0	0	0	0	0	0	0	0	0	0	0	0	0	0	0	0	0	0	0	0	0	0	0	0	0.756159	0	0	0	0	0	0	0	0	0
CUX1	0	0.210372	0	0	0.180457	0	0	0	0	0.196902	0.538475	0	0	0	0.536402	0	0.0588049	0	2.38952	0	0	0	0	0	0.318109	0	0	0	1.22255	0	0	0.155311	0	0	0	0	0	0	0.713436	0	0	0.0283298	0	0	0	0.297814	0	0	0
CWC15	0	0	0	0	0	0.198099	0	0	0	0	0	0	1.0019	0	0.125031	0	0	0	0	0	0	0	0.510956	0.190875	0	0	0.201027	0	0	0	0	0	0	0	0	0	0	0	0	0	0	0	0	0	0	0	0	0	0
CWC22	0	0	0	0.0254952	0	0	0	0	0	0	0	0	0	0	0	0	0.155812	0	0	0	0	0	0	0.00720697	0	0	0	0	0	0	0	0	0	0	0	0	0	0	0	0	0	0	0	0	0	0	0	0	0
CWC25	0	0	0	0	0	0	1.03929	0	0	0	0	0	0	0	0	0	0	0	0	0	0	0	0	0	0	0	0	0	0	0	0	0	0	0	0	0	0	0	0	0	0	0	0	0	0	0	0	0	0
CWC27	0	0	0	0	0	0	0	0	0	0	0	0	0.395561	0	0	0	0	0	0	0	0	0	0	0	0	0	0	0	0	0	0	0	0	0	0	0	0	0	0	0	0	0	0	0	0	0	0	0	0
CWF19L1	0	0	0	2.40697	0.0377912	0.114968	0	0	0	0	0	0.0567091	0.541262	0	0.764366	0	0	0	0	0	0	0.563375	0.261565	0.667603	0	0.176874	0.149109	0.267394	0	0	0	0	0	0	0	0	0	0	1.19051	0	0.145407	0	0	0	0	0	0	0	0
CWF19L2	0	0	0	0	0	0.167445	0	0	0	0	0	0	0	0	0	0	0	0	0	0	0	0	0	0	0	0	0	0	0	0	0	0	0	0	0	0	0	0	0	0	0	0	0	0	0	0	0	0	0
CXADR	0	0	0.0525315	0	2.0944	0	0	0	0	0	0	0	0	0	0.149903	0.0448896	0	0	0	0	0	0	1.33249	0	0	0	1.50836	0	0	0	0	0	0	0	0	0	0	0	0	0	0	6.64651	0	0	0	0	0	0	0
CXCL12	0	0	0	0	0	0	0	0	0	0	0	0	0	0	0	0	0	0	0	0	0	0	0	0	0	0	0	0	0.432347	0	0	0	0.897833	0	0	0	0	0	0	0	0	0	0	0	0	0	0	0	0
CXCL14	0	0	0	0	0	0	0	0	0	0	0	0	0	0	0	0	0	0	0	0	0	0	0	0	0	0	0	0	0	0.629121	0	0	0	0	0	0	0	0	0	0	0	0	0	0	0	0	0	0	0
CXXC4	0.148036	0	0	0	0.0651083	0	0	0	0	0	0	0	0	0	0	0	0	0	0	0	0	0	0	0	0	0	0	0	0	0.943861	0	0	0.0745388	0	0	0	0	0	0	0	0	0	0	0	0	0	0	0	0
CXorf38	0	0	0	0	0	0	0	0	0	0	0.0507484	0	0	0	0	0	0	0	0	0	0	0	0	0	0	0	0	0	0	0	0	0	0	0	0	0	0	0	0	0	0	0	0	0	0	0	0	0	0
CXorf56	0	0	0	0	0	0	0	0	0	0	0	0	0	0	0	0	0	0	0	0	0	0	0	0	0	0	0	0	0	0	0	0	0	0	0	0	0	0	0	0	0	0	0	0	0	0	0	0	0
CYB561D2	0	0	0	0	0	0	0	0	0	0	0	0	0	0	0	0	0	0	0	0	0	0	0	0	0	0	0	1.43746	0	0	7.91122	0	0	0	0	0	0	0	0	0	0	0	0	0	0	10.463	0	0	0
CYB5A	7.09204	10.4367	9.15798	15.4543	12.7207	4.66621	33.6235	3.84417	26.2774	3.68906	7.15037	2.79778	0	4.35497	0	9.60564	10.7328	23.5043	17.6878	10.5584	36.8328	6.6655	0	3.40629	11.9526	6.03772	5.54912	17.5553	3.63465	21.2088	9.46418	17.3894	13.2076	11.5858	13.58	4.4536	48.3959	5.43207	12.5849	9.43926	12.7612	5.69994	0	20.7806	21.2267	11.5731	20.6821	8.67605	10.1103
CYB5B	2.26383	2.1209	1.81494	3.9226	2.23359	0.859763	0.837192	2.60902	1.19684	4.8211	1.18983	2.02217	1.00899	1.18741	3.64354	0.783623	3.23985	2.8792	4.94558	4.41471	4.75467	1.26093	19.5764	4.20628	1.69174	1.77726	2.34476	0.509392	0.980882	0.266178	1.29496	4.75408	0	1.36571	0	0.986286	0.673808	3.23125	1.53862	3.61574	3.91741	2.75845	0.583488	3.12337	2.45038	0.940084	1.7423	0	3.48524
CYB5R1	1.56886	1.158	0.75541	3.781	1.72818	0.440517	0.805954	0	1.90625	5.32106	1.427	2.15378	0	0	0	0.69008	3.89588	1.51542	2.71314	1.57383	4.16889	1.15522	1.36737	2.05332	2.13342	0	3.24996	2.78807	0	3.32438	0.629777	1.20314	0.574252	0	0.662109	0	3.41543	1.33231	3.01529	2.21034	1.51073	0.994712	0.577537	4.1384	3.0005	0.667618	1.94268	0.552184	1.10771
CYB5R2	0	0	0	0	0	0	0	0	0	0	0	0	0.24051	0.555016	0	0	0	0	0	0	0	0	0	0	0	0	0	0	0	0	0	0	0	0	0	0	0	0.0350727	0	0	0	0	0	0	0.0455619	0	0	0	0
CYB5R3	4.15136	2.81402	8.57711	7.56178	2.46724	4.28539	5.57626	6.33346	5.07514	5.54122	5.51927	3.91394	3.16428	8.44812	6.55959	3.09986	15.2338	10.408	3.32434	3.10087	10.6551	6.68622	10.1528	11.4311	5.84662	4.67964	10.587	5.56636	11.9264	9.93724	4.55096	4.47128	4.97805	10.2262	8.65528	2.74596	20.1865	13.6216	4.94111	3.42319	5.62728	8.45368	3.19393	7.50466	8.15492	6.44662	2.17919	13.9483	5.8167
CYB5R4	0	0	0	0	0	0	0	0	0	0	0	0	0	0	0	0	0	0	0	0	0	0	0	0	0	0	0	0	0	0	0	0	0	0	0	0	0	0	0	0	0	0	0	0	0	0	0	0	0
CYBA	0	0	0	0	0	0	0	0	0	0	0	0	0	0	0	0	0	0	0	0	0	0	2.339	0	0	0	0	0	0.289269	0	0	0	0	0	0	0	0	0	0	0	0	0	0	0	0	0	0	0	0
CYBB	0.0461136	0.28616	0	0.480548	0	0	0	0.246571	0.425415	0.18704	0.107302	0	0	0.451004	0	0	0	0	0	0	0	0.0653384	0.400063	0	0.439205	0.197462	0	9.12771	0.236576	0.0544199	0.483067	0.489203	0.107742	1.41556	28.4479	0.0418014	0.455371	0.599336	0.147179	0	0.566684	0.726675	0.046194	0.906538	0.426545	0.261271	0.945973	0.223653	0
CYBRD1	0	0	0	0	0	0	0	0	0	0	0	0	0	0	0	0	0	0	0	0	0	0	0	0	0	0	0	0	0	0	0	0	0	0	0	0.345237	0	0	0	0	0	0	0	0	0	0	0	0	0
CYC1	0.471824	1.09057	1.09603	1.71043	0.113951	0.762907	0.292732	0.591635	0.786595	0.793647	1.09287	0.24811	0.104538	0.446972	0.658507	0.187819	1.56806	0.210271	0.469813	0.915246	0.414621	1.17209	1.21321	0.384821	0.751056	0.187359	0.507406	0.584061	1.01956	0.779143	14.4259	0.277299	0.0662076	0.72812	0.785958	0.121518	0.322076	0.928004	0.775382	0.508803	0	0.492902	0.0446731	0.525381	0.664453	0.339589	0.600726	1.42095	0.963091
CYCS	14.8683	7.57693	18.7913	21.2027	13.8607	14.6971	14.3673	10.8648	15.3587	14.9335	26.0788	9.09781	29.3674	19.7411	12.3561	14.4891	19.7797	20.0839	5.63006	13.2324	9.81772	36.5624	12.6069	17.7389	15.5906	16.7228	17.2277	16.04	15.5937	10.7622	25.2804	9.32549	8.60714	12.4	14.6257	8.10508	16.0946	31.7189	13.1714	11.5473	14.3824	19.1271	9.35736	16.3935	22.2923	23.4671	21.8018	12.5563	13.8067
CYFIP1	5.97148	2.81946	0.789552	0.855807	6.31272	0.619886	6.65023	3.02617	4.29242	2.90031	2.01375	1.35968	1.94934	2.40537	6.50085	1.30897	12.048	0.99425	5.70067	0.666376	6.75366	1.43074	2.8694	1.98655	5.80416	5.02436	2.55361	2.84777	1.49315	6.76504	2.0036	25.3262	4.34675	4.35412	5.33349	0.250054	0.563365	2.14764	14.3193	0.641771	0.728488	0.93285	0.69348	2.10205	9.36468	1.53523	1.59685	12.1964	6.17829
CYFIP2	0.455272	0.119613	0.324294	0.324933	0.858642	0.509595	0.748753	0.569008	1.31831	0.498869	0.303685	0.484727	0.206345	0.993009	0.740491	1.25006	1.02962	1.41102	1.27804	0.460856	0.677867	1.45019	1.28704	0.573878	1.87539	1.64633	2.34127	0.712855	1.15674	0.255387	0.41484	0.71984	0.397363	1.65928	0.675843	0.14097	0.338011	0.843612	0.253248	1.32629	0.665873	0.452536	0.31489	0.363431	0.498601	0.607545	2.18993	0.332988	0.757671
CYGB	0	0	0	0	0	0	0	0	0	0	0	0	0	0	0	0	0	0	0	0	0	0	0	0	0	0	0	0	0	0	0	0	0	0	0	0	0.466069	0	0	0	0	0	0	0	0	0	0	0	0
CYHR1	0	0	0	0	0	0	0	0	0	0	0	0	0	0	0	0	0	0	0	0	0	0	0	0	0	0	0	0	0	0	0	0	0	0	0	0	0	0	0	0	0	0	0	0	0	0	0	0	0
CYP1B1	0	0	0	0	0	0	0	0	0	0	0	0	0	0	0	0	0	0	0	0	0	0	0	0	0	0	0	0.0160768	0	0	0.0209322	0	0	0	0	0	0	0	0	0	0.202032	0	0	0	0.676443	0	0.386623	0	0
CYP20A1	0	0	0	0.0542134	0.127513	0.0197366	0.110159	0	0.0356485	0	0	0	0.0667072	0	0	0	0	0	0	0	0.148577	0	1.17039	0	0	0.203681	0	0.0432412	0	0	0.0560099	0	0.0276867	0	0	0	0	0.176413	0	0	0	0	0	0	0.677072	0.0742935	0.451014	0	0
CYP27A1	0	0	0.437815	0.302361	0.405036	0.243319	0	0.984596	0	0.18657	0.240386	0	0	0	0	0	0	0	0	0	0	0	0.383391	0	0.0475072	0.110747	0	0	0	0	0.529262	0.158649	0	0	0	0	0	0	0	0	0.107656	0	0	0	0.985956	0.221926	0	0	0
CYP2S1	0	0	0	0	0	0	0	0	0	0	0	0	0	0	0	0	0	0	0	0	0	0	0	0	0	0	0	0	0	0	0	0.0185279	0	0	0	0	0	0	0	0	0	0	0	0	0	0	0	0	0
CYP4F11	0	0	0	0	0	0	0	0	0	0	0	0	0	0	0	0	0	0	0	0	0	0	0	0	0	0	0	0	0	0	0	0	0	0	0	0	0	0	0	0	0	0	0	0	0	0	0	0	0
CYP4F2	0	0	0	0	0	0	0	0	0	0	0	0	0	0	0	0	0	0	0	0	0	0	0	0	0	0	0	0	0	0	0	0	0	0	0	0	0	0	0	0	0	0	0	0	0	0	0	0	0
CYP4F3	0	0	0	0	0	0	0	0	0	0	0	0	0	0	0	0	0	0	0	0	0	0	0	0	0	0	0	0	0	0	0	0	0	0	0	0	0	0	0	0	0	0	0	0	0	0	0	0	0
CYP4X1	0	0	0	0	0	0.181927	0.116364	0	0	0	0	0.0323564	0	0	0	0.148202	0	0	0	0	0	0	0	0	0	0	0	0	0	0	0	0	0	0	0	0	0	0	0	0	0	0	0	0	0	0	0	0	0
CYP51A1	0	0	0	0	0	0	0	0	0.210171	0	0	0	1.02716	0	0	0	0	0	0	0	0.239163	0	0	0	0	0	0	0	0	0	0	0	0	0	0	0	0	0	0	0	0	0	0	0	0	0	0	0	0
CYSTM1	0	0	0	0	0	0	0	0	0	0	0	0	0	0	0	0	0	0	0	0	0	0	0	0	0	0	0	0	0	0	0	0	0	0	0	0	0	0	0	0	0	0	0	0	0	0	0	0	0
CYTB	0	0	0	0.252847	0	0	0	0	0	0	0	0.272999	0	0	0	0	0	0	0	0	0.210752	0	0	0	0.327783	0	0.340376	0.194477	0	0	0	0	0	0	0	0	0	0	0	0	0	0.333989	0	0.35594	0	0	0.345153	0	0
CYTH1	0	0	0	0	0	0	0	0	0	0	0	0	0	0	0	0	0	0	0	0	0.0247323	0	0	0	0	0	0	0	0	0	0	0	0	0	0	0	0	0	0	0	0	0	0	0	0	0	0	0	0
CYTH2	0	0	0	0	0	0	0.0264831	0	0	0	0	0	0	0	0	0	0	0	0	0	0	0	0	0	0	0	0	1.12913	0	0	0	0	0	0	0	0	0	0	0	0	0	0	0	0	0	0	0	0	0
DAAM1	0	0	0	0	0	0.0141197	0	0	0	0	0	0	0	0	0	0	0	0	0	0	0	0	0	0	0	0	0	0	0	0	0	0	0	0	0	0	0	0	0	0	0	0	0	0	0	0	0.0540581	0	0
DAB1	0	0	0	0	0	0.380346	0	0	0	0	0	0	0	0	0	0	0	0	0	0	0	0	0	0	0	0	0	0	0	0	0	0	0	0	0	0	0	0	0	0	0	0	0	0	0	0	0	0	0
DAB2	0	0	0	0	0	0	0	0	0	0	0	0	0	0	0	0	0	0	0	0	0	0	0	0	0	0	0	0	0	0	0	0	0	0	0	0	0	0	0.821858	0	0	0.516363	0	0	0.360237	0	0.263812	0	0
DAB2IP	0	0	0	0	0	0	0	0	0	0	0	0	0	0	0.166711	0	0	0	0	0	0	0	0	0	0	0	0	0	0	0	0	0	0	0	0	0	0	0	0	0	0	0	0	0	0	0	0	0	0
DACH1	0	0	0	0	0	0	0	0	0	0	0	0	1.04048	0	0.757829	0	0	0	0	0	0	0	0	0	0	0	0	0	0	0	0	0	0	0	0	0	0	0	0	0	0	1.22333	0	0	0	0	0	0	0
DAD1	5.53407	11.1131	7.13278	8.55049	15.9308	8.0685	11.0816	5.67248	10.058	8.01688	3.55776	6.83655	8.18335	11.3015	9.16542	9.67802	9.76849	14.4557	10.8954	8.74851	11.3448	7.05571	10.8625	1.64089	12.662	4.84313	7.83644	4.54247	13.7014	9.8463	10.6468	13.1941	4.57713	7.96933	12.0665	0.860966	19.5822	7.12978	7.83996	21.4385	10.7617	17.1225	6.02133	10.8881	2.63287	6.27679	9.19824	4.62534	15.9845
DAG1	0	0	0	0	0	0	0	0	0	0	0	0	0	0	0	0	0	0.186631	0	0	0	0.111147	0	0	0	0	0	0	0	0	0	0	0	0	0	0	0	0	0	0	0	0	0	0	0	0	0	0	0
DAK	0.248956	0.25643	0.783853	0.403344	5.64366	0.591183	4.90494	2.38803	0.709588	0.219909	5.99546	0.188477	0.424436	2.55629	4.51507	0.901431	10.9059	0.0413497	1.15185	5.96015	0.578749	7.49604	0.259568	1.18886	6.84454	0.574889	0.578461	6.65559	1.49515	0.87822	0.251362	0.164057	0.0595032	0.309876	0.181581	0	1.57615	0.316778	0.91616	0.348354	0	0.650449	0.112762	0.525679	0.283934	4.62422	0.978733	0.28517	0.087032
DAP	0	0	0	0	0	0	0	0	0	0	0	0	0	0	0	0	0	0	0	0	0	0	0	0	0	0	0	0	0	0	0	0	0	0	0	0	0	0	0	0	0	0	0	0	0	0	0	0	0
DAP3	0	0	0.230275	0	0	0.49695	0	0	0	0	1.18917	0	1.10499	0	0.168931	0.306588	4.53238	1.28017	0.24677	0	0.0355419	0.191885	0	0	0.199499	0.196445	0	0	0.644855	0.746807	0.738356	0.171692	0.410052	0	0.407404	0	0	0	0.386884	0	0.119413	0	0	0	0	0	0	0	0.206202
DAPK3	0	0	0	0	0.166152	0	0	0	0.417115	0	0	0	0.325401	0	0	0	0	0	0	0.10832	0	0	0	0	0	0	0	0	0.515508	0	0.0676923	0	0	0	0	0	0	0	0	0	0	0	0	0	0	0	0	0	0
DAPL1	0	0	0	0	0	0	0	0	0	0	0	0	0	0	0	0	0	0	0	0	0	0	0	0	0	0	0	0	0	0	0	0	0	0	0	0	0	0	0	0	0	0	0	0	0	0	0	0	0
DARS	4.67782	8.53146	6.82477	8.51951	3.24061	5.55966	8.27028	4.14059	5.95565	5.91416	10.6042	4.24446	10.8401	8.45257	7.13344	7.87116	9.38543	7.97326	7.1163	8.88153	4.33088	9.75029	8.82878	5.52728	5.23889	8.12376	5.9256	5.3483	14.1522	7.57812	5.365	7.55608	2.88459	5.3201	8.56058	2.53527	6.71175	12.2807	5.73638	10.517	7.33278	6.52439	2.71217	6.27262	7.83435	5.20102	7.23349	6.12493	5.6758
DARS2	0.705379	0.455561	2.81175	0.655328	0.298137	0.509851	0.398997	0.336594	23.8084	11.9674	40.4115	0.212522	0.215597	0.160972	0.117003	0.205479	0.798778	0.237395	0.510277	0.452803	0.625153	0.557556	24.9967	2.1678	26.8584	43.2288	0.0601803	2.22612	0.700844	0.50661	0.140066	0.529927	0.271174	0.400744	0.149512	0.0450163	0.857194	0.218495	0.449912	0.386044	11.2392	0.302644	0	0.216702	0.21593	0.602582	2.97225	63.4256	0.863454
DAXX	0	0	0	0	0	0	0	0	0	0	0	0	0	0.154476	0	0	0	0	0	0	0	0	0	0	0	0	0	0	0	0	0	0	0	0	0	0	0	0	0	0	0	0	0	0	0	0	0	0	0
DAZAP1	4.56447	1.25899	0.802772	4.633	2.25754	2.14566	2.26163	2.40904	2.66704	1.24234	3.73445	1.13277	4.49785	1.92191	8.39055	0.217439	2.06392	4.10139	4.47375	1.208	0.921676	3.41898	2.77076	4.62698	1.88976	3.17047	5.8545	4.35685	1.15568	2.97502	1.78967	0	4.10336	2.36999	2.88263	0	1.70065	0.874202	2.62216	0	1.1563	3.3401	0.731758	3.24892	6.29345	2.25483	3.26766	1.29216	0.50596
DBI	8.81916	21.4937	15.7882	26.4502	5.60101	29.3621	76.9768	5.93347	21.6872	12.0268	30.9987	15.2804	3.59298	10.6243	19.0797	10.8678	7.70375	14.1923	55.4983	33.8599	31.5239	9.01362	5.31158	5.33163	26.2363	10.331	22.0385	20.9798	3.7704	28.7238	8.96449	15.7579	11.5685	78.9874	13.4764	0	7.89334	16.5275	10.6997	0	12.8578	61.7073	3.41727	32.9316	90.2059	40.0315	36.169	11.9338	18.7812
DBN1	5.4014	6.6862	7.56823	7.53336	5.89761	2.14353	6.26122	5.8918	1.49902	6.51887	9.58442	11.6484	12.7082	2.85627	7.99869	5.56756	19.2539	0.386128	4.48295	4.88452	6.79371	5.17171	11.9636	8.62757	2.73196	7.83959	6.36001	5.43823	1.83474	2.7795	7.11604	7.82324	5.93441	2.03638	3.19901	6.30718	1.24999	5.0552	2.81564	1.88285	1.61589	26.6938	1.49971	3.80367	3.87912	7.64325	4.34675	7.59569	2.76089
DBNL	2.52005	0.452384	4.64722	5.90865	22.6746	7.16764	1.33285	1.56189	10.5348	14.6993	13.6466	0.984167	14.861	8.34038	13.9958	0.598259	5.19121	15.5941	1.53285	25.0095	2.8549	3.05439	16.5945	2.97111	18.4059	1.23899	1.28347	2.3197	5.83195	25.0063	6.60856	9.03364	11.4323	2.97325	1.28548	0.368213	2.29925	6.07124	5.79337	0.623751	9.23945	7.38201	0	10.0627	15.6556	16.6862	13.569	21.578	6.36298
DBR1	0.351331	0.606414	0.341304	0	0.148213	1.00808	0	0	0	0.422474	0	0	0.122383	0	0.683688	0.316822	0.321695	1.21672	0.495801	0.314618	0	0.99456	0	0.394021	1.01851	0.239806	0	3.90184	0.652677	0.377683	0.978464	0	0.368338	0.149002	0	0	0.168299	0	0.721379	0	15.9436	0	0	0	0.277817	0	0	0.399462	0.444974
DBT	0.152067	0	0	0.196562	1.06924	1.10511	0.0978121	0	0	0.125172	0.0584806	0	0.111098	0	0.11601	0.355621	0.795403	0.26369	0.131586	0	0	0.148306	0.215061	0.0746291	2.66148	0.27999	0.114853	1.5122	0.210804	0	0	0	0	0	0	0.0766139	0	2.72629	2.23545	0	0	0	0	0.184044	0	0	0	0	0
DBX1	0	0	0	0	0	0	0	0	0	0	0	0	0	0	0.981158	0	0	0	0	0	0	0	0	0	0	0	0	0	0	0	0	0	0	0	0	0	0	0	0	0	0	0	0	0	0	0	0	0	0
DCAF12	0	0	0	0	0	0	0	0	0	0	0	0	0	0	0	0.0736486	0	0	0	0	0	0	0	0	0	0	0	0	0	0	0	0	0	0	0	0	0	0	0	0	0	0	0	0	0	0	0	0	0
DCAF13	0	0	0	0	0	0	0	0	0	0	0	0	0.601048	0	0	0	0	0	0	0	0	0.059673	0	0	0	0	0	0	0	0	0	0	0	0	0	0	0	0.207107	0	0	0	0	0	0	0	0	0	0	0
DCAF16	0	0	0	0	0	0	0	0	0	0	0	0	0	0	0	0	0	0	0	0	0	0.770341	0	0	0	0	0	0	0	0	0	0	0	0	0	0	0	0	0	0	0	0	0	0	0	0	0	0	0
DCAF5	0	0.253416	0	0.0262271	0	0	0	0	0	0	0	0	0	0	0	0	0	0	0.0651352	0	0	0	0	0	0	0	0	0	0	0	0	0	0	0	0	0.00851271	0	0	0	0	0	0	0	0	0	0	0	0	0
DCAF7	1.12531	4.95186	0.383273	4.01714	6.59472	0.358711	5.37269	0.724773	0.973236	0.77612	2.41948	5.23784	1.27343	0.574708	4.28688	9.03793	6.01798	0	1.17387	6.3075	7.76741	0.103351	3.52014	1.00694	1.49965	0.666267	0	0.463992	2.33925	2.71803	1.63311	1.11908	0.565365	0	6.26024	7.32164	0	5.92587	4.94302	1.16563	1.31173	1.94099	0	4.9782	0	0.241893	0.320028	6.6924	6.52687
DCAF8	0	0	0	0	0	0	0	0	0	0	0	0	0	0	0	0	0	0	0	0	0	0	0	0	0	0	0	0	0	0	0	0	0	0	0	0	0	0	0	0	0	0	0	0	0	0	0	0	0
DCAKD	0	0	0.282404	0	0.190045	0	0	0.125121	0	0	0.398142	0	0.25462	0	0.769922	0.17942	0.225561	0.807127	0	0	0	0	0	0	0.247902	0.30995	0	0	0.162609	0	0	0.171228	0.828745	0	0	0	0	0	0	0	0	0	0	1.18073	0	0	0	0.257548	0
DCC	0	0	0	0	0	0	0	0	0	0	0	0	0	0	0.0695482	0	0	0	0	0	0	0	0	0	0	0	0	0	0	0	0	0	0	0	0	0	0	0	0	0	0	0	0	0	0	0	0	0	0
DCD	0	0	0	0	0	0	0	0	0	0	0	0	0	0	0	0	0	0	0	0	0	0	0	0	0	0	0	0	0	0	0	0	0	0	0	0	0	0	0	0	0.387753	0	0	0	0	0	0	0	0
DCHS1	0	0	0	0	0	0	0	0	0	0	0	0	0.0605897	0	1.09683	0	0	0	0	0	0	0	0	0	0	0	0	0	0	0	0	0	0	0	0	0	0	0	0	0	0	0	0	0	0	0	0	0	0
DCK	0	0	0	0	0	0	1.59935	0	0	0	0	0	0	0	0	0	0	0	0	0	0	0	0	0	0	0	0	0	0	0	0	0	0.269616	0	0	0	0	0	0	0	0	0	0	0	0	0	0	0	0
DCLK1	0.0822083	0	0	0.664063	0.940032	0	1.30477	0.465133	0.0276405	0	1.69732	0.157409	0.262379	0	0.707908	0.0743588	1.75724	1.48343	0.859865	0.338459	0.315298	0.15954	0	0.330368	0.782883	0.0753507	0.0495736	0.455341	0	1.18319	0.0598764	0	0.148267	0.167321	0	0	0	0.0992682	0	0.0957843	0	1.04698	0.0364559	1.19416	0.205186	0.352792	0.0127695	0.0804273	1.5487
DCLK2	0.0585548	0	0	0	0.24646	0	0.0718847	0.132159	0	0	0.17306	0.0642424	0	0	1.05195	0.00457399	0.685354	0	0.0682236	0	0	0	0	0.357838	0	0.078258	0.0392839	0	0	0	0	0	0.0234554	0	0	0	0	0	0	0	0	0	0	0	0	0	0	0	0
DCN	3.73066	2.30022	2.43481	3.47573	0	12.0198	1.60071	5.46965	0	0	0	0	0	2.40943	3.14115	0	1.7199	0.424852	0	1.14796	0.225633	0	4.59883	4.40323	4.56979	0	0.739849	3.09764	3.77681	0	7.14334	5.4506	0	0.0363552	11.2763	0	42.017	4.32403	11.0417	14.3991	2.90994	0	3.85524	0	6.78561	0	3.1801	35.1171	0
DCP1A	0	0	0	0	0	0	0	0	0	0	0	0	0	0	0	0	0	0	0	0	0	0	0	0	0	0	0	0	0	0	0	0	0	0	0.186713	0	0	0	0	0	0	0	0	0	0	0	3.01165	0	0
DCP1B	0	0	0	0	0	0.0126856	0	0	0	0	0	0	0	0	0	0	0	0	0	0	0	0	0	0	0	0	0	0	0	0	0	0	0	0	0	0	0	0	0	0	0	0	0	0	0	0	0	0	0
DCPS	1.8521	0.177872	1.52496	1.36776	1.16872	1.52951	0.166366	0.0568417	1.95114	2.51829	1.41233	0.254051	1.22785	0	0.867138	0.755768	1.9812	1.06184	1.73635	2.3636	0.17324	1.60611	0.835339	0.464829	0.959602	0.783977	1.00458	0.822033	0.465108	1.4355	1.44187	0.733816	1.48592	0.296517	0.690506	0.221119	0.0599171	1.06323	0.372253	1.58708	3.06511	0.589981	0.174991	0.43726	1.22014	0.373306	0.95585	1.5969	0.287077
DCTD	0	0	0	0	0	0	0	0	0	0	0	0	2.20066	0	0	0	0	0	0	0	0	0	0	4.11051	0	0	0	0	0	0	0	0	0	0	0	0	0	0	0	0	0	0	0	10.5728	0	0	0	0	0
DCTN1	2.64805	0.804979	1.06438	0.737501	0.373761	0.275842	0.858118	0.648843	1.36887	0.204106	1.98998	1.83412	1.21652	0.862382	1.02796	0.825702	2.66642	1.63724	2.87939	0.724429	1.11831	0.504294	1.73034	1.78962	1.2412	2.6917	4.23554	0.898066	0.857296	1.05185	1.51826	0.636203	2.96085	1.46986	0.957414	0.537152	1.33675	0.278624	0.866641	1.53852	0.901465	2.4252	0.180859	2.29719	1.02634	2.61352	1.82911	0.287352	0.497047
DCTN2	3.16538	2.40269	4.96745	3.4767	3.85126	2.26084	2.90324	4.53423	5.61641	4.36432	5.95779	7.57817	4.24671	7.36514	2.9641	4.15588	5.63608	7.61214	12.0415	18.569	5.29894	2.21572	7.89966	6.15065	4.00108	20.5734	6.74694	5.11693	2.85987	6.2933	2.74363	4.70467	2.84682	7.36442	7.53138	2.68269	7.50749	4.67355	4.52669	5.24791	3.03644	5.83478	5.83742	7.17111	6.84498	9.67784	5.62665	8.07185	3.5209
DCTN3	6.79635	1.61899	1.1356	0	0	0	2.06057	0	0	0.776524	1.43017	8.90298	0	1.10323	0	0	1.03354	9.7253	1.60858	1.42081	3.26733	1.40036	5.65829	0.913286	1.00836	2.10817	0	0	1.14755	1.2364	0	0	0.80366	1.8209	2.15386	0	0	0	2.55977	1.56576	0	0	0	0	13.664	0.750518	0	0	1.80271
DCTN4	0.597782	0	0	0	1.38876	0	1.40694	0	0	0	2.38741	0.142158	0	0.130888	0.644443	0.412303	0	0.885261	2.07262	0.302456	0.04275	0	0	3.7473	0	1.0176	0.645013	0	0	0.736834	0	0	0	0	0	0	0.2239	0	0	0.544529	0.203925	0.535671	0	0.238986	0	0	0.276416	0.303903	0
DCTN6	0	0	0	0	0	0	0	0	0	0	0	0	0	0	0	0	0	0	0	0	0	0	0	0	0	0	1.43227	0	0	0	0	0	0	0	0	0	0	0	0.141351	0	0	0	0	0	0	0	0	0	0
DCTPP1	4.279	5.28337	4.58036	6.34878	2.60872	6.98732	7.69675	1.90964	3.35642	1.71309	8.13158	1.42726	1.39162	2.81017	2.20367	4.47442	3.69933	3.44601	6.00485	0.365915	4.66032	7.6144	2.15962	1.62039	5.37404	5.21452	1.55159	6.44561	0.120342	3.5851	1.0176	1.39784	3.60151	2.89334	1.42129	0.854476	1.65338	12.9417	3.0452	9.0357	2.16618	2.72205	0	3.16663	0.213504	2.71824	5.08741	3.50288	14.9692
DCUN1D1	0.312972	0.474685	0	0.131887	0	1.07261	0	1.0316	0.819379	0	0	0.0970398	0	1.12638	0.479842	0.260175	0	0	0.252745	2.73751	0	0.561183	0.197225	0.169606	2.34373	0	0.281775	0.650029	1.30112	0.572107	0.334594	0	0	0	0.0778913	0	0	0	0	0.976777	0.0884441	0.163977	0	0.305947	0	0	0	0	0.324899
DCUN1D5	0	0	1.04345	0.0647542	0.0485982	0.0844048	0.0329747	0	0	0.0747329	0	0.841761	0.0450582	1.10465	0.086641	0	0	0.117036	0.0788029	0.166461	0	1.20032	0	0.643639	0.0515158	0	0.0237806	0	0	0	0.0648761	0	0	0	0	0	0	0.0276156	0	0	0	0.0291842	0	0.0290962	0	0.00633159	0	0.0868761	0
DCX	0.525138	0.17826	0.721955	4.37475	3.83339	0	1.27038	0	0	2.60876	3.09691	0.591436	0	0	1.68103	0.0970337	0.413932	0	0.491554	0.900396	0	0	0	4.61514	1.49959	2.5691	0.271727	0	0	1.06085	0	0.83635	0	0	1.75953	0.398646	0.125464	0.280634	0	0	0	1.28993	0	0	0	0	0.750686	0.512946	0
DCXR	1.57248	4.53672	2.0971	3.08817	2.6654	2.47698	3.54215	9.95562	1.2669	1.41848	6.30998	2.99949	12.8422	3.07799	5.44932	2.65003	2.46685	4.41835	4.06024	1.28499	1.37124	1.56667	5.15558	0.760799	2.33768	6.09275	1.08983	1.54091	8.63252	2.7553	1.65808	2.9604	3.67572	3.92419	1.7887	1.18589	12.0626	9.38302	2.3987	3.41429	4.13731	2.99884	4.06085	6.92389	3.41974	5.51323	3.62194	3.15361	3.63876
DDAH1	12.6522	4.92895	2.68151	6.00181	2.19733	4.54081	6.87407	0.167933	4.49761	9.99718	8.74992	9.31918	9.14021	2.36093	7.74211	1.61657	10.6875	8.92226	7.12343	8.49998	12.3903	11.2551	0	1.73389	10.4969	16.246	15.1846	9.10688	1.22148	6.96792	3.34867	2.95864	3.63331	4.69739	0.308805	0.495912	4.47809	0	2.72823	4.12962	4.51454	15.0562	4.68452	10.9011	3.52032	3.1593	9.78125	1.65912	1.90285
DDAH2	1.64624	5.17078	0	13.9414	9.56214	3.45138	3.59273	5.55795	1.72361	1.82067	12.6326	7.49501	9.8201	2.31532	10.0802	2.42203	23.4847	1.07816	6.99436	7.02286	1.77344	0.713482	1.63658	7.25218	2.91851	9.35905	6.79876	16.2827	4.75205	3.46859	5.28845	5.21207	2.60864	6.44678	5.57732	3.84812	0.946033	2.07731	3.45905	2.87968	4.03038	7.25948	1.41082	5.73679	7.1602	3.98258	9.40796	5.96654	2.61056
DDB1	2.94947	3.30357	2.43096	1.9865	1.9741	2.32636	3.61142	2.52236	2.18415	2.79151	2.75154	3.32248	2.19395	2.81446	3.09075	2.72888	4.91946	5.5885	3.17431	2.39182	3.53274	3.01586	1.94753	5.30285	1.89859	1.61308	3.30981	2.11361	3.25414	2.82477	1.68064	2.18707	1.51923	3.69163	4.40026	0.900419	2.37976	4.29682	1.89249	2.88342	2.46311	3.52501	0.855614	27.4511	1.74394	5.04408	2.81588	2.15529	3.05222
DDB2	0.268222	0	0	0	0	0	0	0	0	0	0	0	0	0	0.413461	0.0409225	0	0	0.683076	0	0	0	0	0.297638	0	0	0	0	7.4579	0.479378	0	0	0	0	0	0	0	0	0	0	0	0	0	0	0	0	0	0	0.0957166
DDC	0	0	6.06985	0	0.88269	0	0	0	1.54394	0.0896214	2.86599	1.13141	0	0	0	7.78778	23.1937	10.1808	2.31052	5.00631	1.72872	8.57739	0	8.1491	3.66444	0.12099	12.6812	0	2.45782	2.68886	0	7.41026	0.431088	0	0	0	0	0	0.45909	10.0992	0	0	0	8.04856	0	2.41533	0	0.708297	7.96929
DDHD1	0	0	0	0	0	0	0	0	0	0	0	0	0	0	0	0	0	0	0	0	0	0	0	0	0	0	0	0	0	0	0	0	0	0	0	0	0	0	0	0	0	0	0	0	0	0	0	0	0
DDHD2	0	0	0	0	0	0	0	0	0	0	0	0	0.812908	0	0	0.130757	0	0	0	0.277707	0	0.045191	0	0	0.0586166	0	0.0373187	0	0.123468	0	0	0	0	0	1.67458	0	0	0	0	0	0	0	0	0	0	0	0	0.239975	0
DDI2	0.86912	1.29635	2.47869	0.59197	0.422327	0.362639	2.16058	0.445294	0.746985	0.286133	1.08555	0.481454	0.0971183	2.02485	0.246283	2.4643	1.54372	0.534455	1.3858	1.81809	0	1.90971	0.837456	1.16731	1.57659	0.798623	1.83162	1.15165	1.11733	0.62959	0.0955649	0	0.192603	0	0.20469	0.450025	0	2.44373	0.841568	0	2.36952	0.33414	4.5368	1.36529	1.00139	0.726493	0.344609	0.639969	0.643434
DDOST	6.51707	5.63304	3.87974	9.42645	5.91145	3.3316	7.50886	4.02719	7.69233	5.88002	9.55014	4.02952	6.69325	5.65775	10.0798	6.37373	9.46398	14.0078	6.32692	6.9221	7.81312	5.37794	10.2117	2.67402	5.79242	12.3156	5.4929	9.99337	9.44505	4.84069	13.008	2.8403	6.19355	6.90605	9.2406	2.42654	10.8391	18.5682	3.68944	8.96926	6.87716	9.99317	4.37327	9.61546	10.3262	8.97543	6.16053	8.50819	5.51783
DDR1	0	0	0	0	0	0	0	0	0	0	0	0	0	0	0	0	0	0	0.3402	0	0	0	0	0	0	0	0	0	0	0	0	0	0	0	0	0	0	0	0	0	0	0	0	0	0	0	0	0	0
DDRGK1	1.71945	0.598413	0.461729	2.1854	0.778937	0.115084	0.591721	1.43433	2.05933	0.33872	0.852918	0	0.509697	0.543967	0.200138	0.564285	0.769073	2.20322	0.959504	0.868494	0.986848	1.1268	0.232366	0.576708	1.83142	1.6679	0	0.818657	0.643615	2.00569	0.450319	1.75999	0.785952	0.973703	0.557334	1.16868	1.23056	1.84539	0.145347	1.39757	0.273262	1.55701	2.96452	0.819542	3.0336	1.07955	0.940744	0.956459	1.24824
DDT	4.50936	3.68235	4.54916	7.08801	5.60614	6.1401	7.29715	4.42353	2.60901	1.06583	3.14482	4.41896	2.18985	8.16737	7.95247	2.97905	9.04432	14.6295	2.7701	2.73287	5.82034	8.87928	4.64795	7.63451	4.44096	2.68713	9.30254	3.33806	5.94298	6.02346	2.94743	3.17308	1.45833	10.2572	0	3.13063	6.27373	7.85775	3.62431	8.95446	5.3167	9.065	5.43066	5.02512	4.28525	2.07128	6.1261	4.55622	3.52784
DDTL	0	0	0	4.03671	0	0	0	0	0	0	0	0	0	4.31574	0	0	0	0	0	0	0	5.2094	0	0	0	0	0	0	0	0	0	0	0	0	0	0	0	0	0	6.54064	0	0	0	0	0	0	0	0	0
DDX1	1.63123	1.49398	2.49886	2.656	1.16933	1.47358	1.40115	2.48261	2.36433	1.22738	4.24758	2.32163	5.64165	3.19586	5.8176	1.08078	3.97824	3.26455	1.81247	1.15322	2.05756	6.01835	3.85223	3.14331	2.91137	3.7689	1.26601	2.42778	1.40453	1.31105	1.19977	3.31894	1.56249	2.0646	1.637	0.810138	3.68571	3.77232	0.885465	1.25894	3.89307	4.23193	0.392437	1.19047	3.32357	1.06542	2.15108	1.71319	1.47219
DDX10	0	0	0	0.114493	0	0	0	0.122589	0	0	0	0	0.0878637	0.0679453	0	0	0	0.0909301	0	0.115086	0	0	0	0.0643454	0.140114	0	0	0.196274	0	0	0	0	0	0	0	0	0	0	0	0	0	0	0	0	0	0	0	0	0
DDX11	0	0	0	0	0	0	0.121204	0	0	0	0	0	0	0	0	0	0	0	0	0	0	0	0	0	0	0	0	0	0	0	0	0	0	0	0	0	0	0	0	0	0	0	0	0	0	0	0	0	0
DDX17	11.5141	13.9476	50.6989	76.2571	26.038	48.6981	17.5576	21.8948	35.449	24.7904	17.8387	27.1098	19.1836	13.5774	59.8403	13.432	78.7639	41.3278	24.5072	34.3955	14.6875	49.7746	34.3081	19.797	38.2369	14.6316	62.3776	21.7147	16.7012	45.499	61.3381	23.7495	15.2627	24.0961	25.9328	8.27381	71.8968	20.4879	16.2829	14.361	31.392	25.1615	3.49116	61.2585	43.0449	11.3243	13.6552	83.3816	15.0229
DDX18	0.664101	1.11567	1.12022	1.8746	0.310156	1.13562	0.73834	0	0.730376	0.276369	0.65486	0.817507	7.9481	1.7768	0	0	0	1.33473	0.931271	0.681334	0	2.12537	1.83889	2.65194	0.946307	2.77205	0.621299	0.944926	0.389284	0.273033	0.713603	0.627785	0.321082	1.87613	0	0.225582	0	1.48305	1.22464	0	0.633302	0.754487	0	0.254071	1.15487	1.87376	0	0	0.398169
DDX19A	1.99784	0.816308	0.51385	0.559145	0.210265	0.458129	2.31072	0.357675	0	2.26712	1.84806	2.65657	2.80743	0.412768	0.876603	0	0	1.14093	2.37014	0.914278	2.69077	0.133049	1.40721	0.585431	0.521165	0.906765	0.165652	0.732491	0	0	0	1.62053	0.954921	1.63982	0.137529	0.71677	0	1.29487	0.801725	0.366547	2.00896	2.17192	0	0.515814	0.314049	0.263257	2.3303	4.70771	2.44639
DDX19B	2.14629	0	0	0.771755	0.214687	0.532543	2.20622	0.405865	0.750726	2.80362	2.62148	2.88735	2.85911	0	1.44327	0	0	1.87958	2.2424	0.98909	2.97953	0.551305	1.81962	0.736992	0.59373	0	0.561128	0.511909	0	0	2.2292	1.72293	1.01364	0	0	1.08859	0	1.46431	0	0.281442	1.91688	2.04965	0	0.795172	0.436649	0.552207	2.04245	0	0
DDX20	0	0.0769628	0	0	0	0	0	0	0	0.106867	0	0	0.272847	0	0.018448	0	0	0	0	0	0	0.0615916	0.219115	0	0	0	0	0	0	0.0141454	0	0	0	0	0	0	0	0	0	0	0	0	0	0	0	0	0	0	0
DDX21	1.55095	0	0.422556	2.66547	1.39686	2.60218	1.0045	0	2.15058	1.71957	3.56878	2.23284	5.71137	2.9937	1.25272	0.287318	1.08584	3.89559	0.674249	2.96401	2.70149	4.58337	5.79629	1.8553	3.07132	5.4469	2.58067	1.04718	1.12275	1.64225	0.512071	0.188591	1.00147	1.93082	0.640964	0.734175	0.134208	5.34168	1.2556	0.515155	1.61288	0.609359	0	1.60062	0.550196	2.46899	1.65978	0.435993	0.237472
DDX23	0.84858	1.67838	1.70369	1.84144	1.15693	0.919326	1.30154	1.59199	0.873376	0.605389	2.68655	1.1758	2.10072	2.09948	2.33666	1.80378	6.21446	2.31229	1.64833	4.29038	1.55904	2.52241	2.24008	2.18081	3.14009	2.21961	0.789256	0.72261	1.48421	1.95469	0.78146	2.05578	0.893968	2.5956	1.09387	0.528881	0.399366	2.23338	1.92875	0.752609	1.18336	2.10113	0.691445	1.75033	1.50349	0.929201	2.42252	1.94848	1.29294
DDX24	0	0.344884	0	0	0	0	0	0	0	0.138672	0	0	3.06733	0.751441	0	0	0	0	0	0.418272	0.11592	0.100642	0	0.656025	0	0.174659	0	0	0	0	0	0	0.0390965	0.138568	0	0	0	0.040766	0.0250918	0	0	1.05557	0	0	0	0	0	0	0
DDX27	0	0.560552	0.400533	0.425459	5.39057	1.05259	6.87676	2.82079	4.70321	1.447	0.379671	0.0717197	3.58285	0.917542	8.5424	5.11632	2.18302	0	0	2.05655	4.80172	3.85738	5.87786	0.675383	4.85405	1.94008	0.414549	1.42004	1.64139	2.88108	0	3.06118	1.51125	2.23173	0	0	0	1.24798	3.79034	0.230458	3.96297	0.70121	0	0.190594	0.166943	0	0.0270452	0	0.116568
DDX28	0	0	0	0	0	0	0	0	0	0	0	0	0	0	0	0	0	0	0	0	0	0.364775	0	0	0	0	0	0	0	0	0	0	0	0	0	0	0	0	0	0	0	0	0	0	0	0	0	0	0
DDX31	0	0	0	0	0	0	0	0	0	0	0	0.0157821	0	0.0444851	0.0200921	0	0	0	0	0	0	0	0	0	0	0	0	0	0	0	0	0	0	0	0	0	0	0	0	0	0	0	0	0	0	0	0	0	0
DDX39A	17.3893	12.8589	8.97982	16.1195	19.8995	10.9146	15.6254	13.1245	13.058	10.4481	14.4637	12.1981	12.7878	12.9282	16.4987	8.89454	22.7317	15.4002	17.486	14.35	21.7436	14.2983	10.7463	16.3202	16.6023	16.2168	15.3395	17.3853	11.9446	15.5126	13.1556	10.3759	9.26306	18.2152	13.7611	5.54957	18.8846	12.2029	11.6777	10.4473	16.7713	13.8009	3.66901	11.1606	13.2716	12.7766	15.5125	17.8029	14.6713
DDX39B	20.323	16.327	12.7835	24.9067	26.9703	16.5312	17.4826	16.7996	14.1844	12.98	18.7941	16.0474	17.7235	16.6275	21.4303	11.3827	27.8995	19.4009	21.158	19.783	24.8599	17.925	14.3961	17.051	18.0032	18.6339	17.5453	20.4045	15.2325	19.0555	13.5982	13.6153	18.5379	21.2209	16.7165	7.20299	22.3214	14.0912	14.3939	11.7561	19.588	14.3813	4.39835	13.3065	17.2417	14.882	18.4604	25.0359	15.7423
DDX3X	4.66921	3.31955	2.75098	5.78167	2.78444	3.24695	2.84053	3.84297	4.65199	2.49158	5.22513	3.55545	5.63749	2.76713	4.89697	2.58533	6.25014	4.58497	3.91065	5.9765	4.67373	4.66573	3.1905	6.65889	3.85463	5.53783	4.12126	5.32333	5.29752	3.98801	2.66534	2.64403	3.0542	4.24669	4.29862	1.75038	4.02424	3.31734	5.9829	2.22154	3.09931	4.55469	1.49796	4.45793	3.64172	4.3013	3.79152	4.23552	2.76937
DDX3Y	2.81489	2.59007	1.4804	3.86628	1.81508	1.93242	1.96481	1.9566	2.74724	1.93602	4.22252	2.69131	3.31676	2.23659	3.3877	1.72538	5.31971	3.29657	3.20591	5.36292	3.17782	3.07078	2.81366	5.74821	2.9362	3.65328	2.28603	3.81065	4.39774	2.33041	2.49751	1.54251	2.20376	3.68883	1.95105	1.41037	2.57367	2.04176	4.48317	2.15073	1.54216	3.4179	1.36355	3.51461	2.52765	3.09334	2.70748	3.75468	2.27923
DDX41	1.61368	0.358003	0.15383	1.90809	0	0	0	0.167712	0	0	0	0	0	0	0	0.256511	0.234815	0	0	0	0.0661982	0.342408	0	0.093202	0.486981	0	0	0.3913	0	0	0	0.235556	0	0	1.13761	0	0	0	0	0.646465	0.311398	0	0	0.114171	0	0	0.337483	0	0
DDX42	4.03497	1.49325	1.28944	2.57883	0.826914	1.58291	0.856592	1.34518	0.444053	0.763606	1.57056	0.968589	1.44826	4.17688	2.46337	0.76657	1.7872	1.72642	1.76384	1.1141	1.5624	2.12693	2.84824	1.13339	2.29448	1.80349	0.841232	1.62005	0.608009	0.563347	0.183505	0.493981	0.649745	3.0526	0.633539	1.94687	0.662667	1.8547	0.828087	0.470593	0.679305	1.33111	0	0.305321	0.659227	0.829137	0.668293	0.951405	2.64418
DDX46	1.14801	1.79586	0.679329	2.48635	2.85196	2.24553	5.06409	0.99836	0.99816	1.5615	3.52205	3.96815	1.02599	1.66933	3.11114	2.32494	1.5474	0.801567	19.8944	3.41608	1.31561	5.02526	18.0732	3.74857	19.8749	1.39094	4.0233	23.2174	1.51621	1.06185	0.731295	1.78316	1.60158	5.19936	1.62029	1.145	1.23516	4.61251	2.10989	1.02725	1.1081	2.57475	0.145028	1.06488	1.25759	2.39951	1.55488	1.46858	3.11143
DDX47	0	0.522859	0.549996	0.288977	1.19217	0.795294	0.275509	0	0.0984261	0	1.19628	0.0745379	11.1891	1.77747	0	0	0	0	0.978672	0	0.0166263	1.80131	1.55824	0	1.41015	0.469276	0	0	0.714148	2.79321	0	0	0	0.0603821	1.37174	0.0529417	0	1.84706	0	0	1.81538	0	0	0.14391	0	0	0	1.58051	0
DDX49	0	0	0.392578	0	0	0.824067	0.745304	0.570563	0	0	0	0	0.0193021	0	0.677065	0	0	1.42998	0	0.928804	0	0.89629	0	0.59478	50.3267	0.890072	0.358756	0	0	0	1.22673	0	0.217788	0	0	0	0	0	0.285971	0	0	0	0	0	0	0	0	0	0
DDX5	8.63996	8.17094	12.7908	13.9262	15.6678	10.0558	12.2248	10.6571	11.9283	11.9513	13.7324	14.1258	15.828	13.8337	11.9016	8.16563	21.3555	14.0626	18.5555	16.0543	12.7669	13.8913	7.06875	17.3769	13.3217	10.0177	12.2885	16.3597	16.5738	11.618	9.48394	10.2164	10.503	9.6743	15.9594	6.70399	6.53576	16.1213	12.6843	15.3726	13.9925	17.6491	2.66207	14.2922	8.7093	8.77678	10.2678	11.7344	12.0228
DDX50	0.901669	0	0.0952472	1.22635	1.42796	0.335326	0.762738	0.0778385	0	0	0	0.414493	0.63576	0.238391	0.0802413	0	0	1.06865	0	0	0.767289	0.755326	0.101874	0.966133	0	1.28744	0.490999	0.498938	0.0748223	0.0407492	0	0.101804	0	0.287301	0.301791	0.0912439	0	0	0.47196	0	0.0572936	0	0	0	0.127498	0.140086	0.636345	0	0
DDX51	0	0	0	0	0.286388	0	0	0	0.506451	0	0	0	0	0	0	0	0	0	0	0	0	0.276833	0	0	0	0	0	0	0.0560815	0.681298	0	0	0	0	0	0	0	0	0	0	0	0	0	0	0.271911	0	0	0.215796	0
DDX52	0	0	125.827	0	0.032017	111.713	0.0419504	0	0	0	0	0	5.02411	0.0544862	0.0206431	0	0.0184836	0	0	0.155773	0	0.0292211	0.601004	0	0	0.354699	0	0.0153477	0.0633762	0	0	0	0	0.115086	0	0	0	0	0	0	0	0	0	0.0250543	0	0	0	0	0
DDX54	0	0	0	0	0	0	0	0	0	0	0	0	0.168834	0.307335	0	0	0	0	0	0	0	0	0.0872693	0	0	0.0603658	0	0	0	0	0	0	0	0	0	0	0	0	0	0	0	0	0	0	0	0	0	0	0
DDX55	0	0	0	0	0	0.160236	0.0606311	0	0	0.0845987	0	0	0.284259	0	0	0.210761	0.18696	0	0	0.198411	0	0.24943	0.557282	0.111696	0	0	0	0	0	0	0	0	0	0	0	0	0	0	0	0	0	0	0	0	0	0	0	0.0200929	0
DDX56	0	0	0	0	0	0	0	0.0735108	0	0	0	0	0.765083	0	0	0	0	0	0	0	0	0.191488	0	0	0	0	0	0	0	0	0	0	0	0	0	0	0	0	0	0	0	0	0	0	0	0	0	0	0
DDX58	1.06827	0	0	0.0463135	0.539473	0	0.184676	1.21167	0	0	0	0.555094	0	0.582436	0	0.701645	0.957914	0.540006	0	0.0265653	0.395486	0	0	0	0	0.0114831	0	1.07004	0	1.12917	0.410043	0	0.0114281	0.270485	0.112558	0	0	0	0	0	1.09475	0.907446	0	0.502766	1.03324	1.08754	0.0685094	0.862409	0
DDX59	0	0	0	0	0	0.228642	0	0	0	0.397155	0	0	0	0	0	0.680966	0	0	0	0	0	0	0	0	0	0	0	0	0	0	0	0	0	0.399286	0	0	0	0	0	0	0	0.0410516	0	0	0	0	0	0	0
DDX6	2.22369	1.54201	5.33048	4.57868	3.02506	2.06981	4.80225	1.68888	4.87139	4.5309	4.44925	3.51048	5.30529	1.41068	4.04876	4.11707	6.70206	4.55381	4.58589	4.72845	4.72329	5.69009	2.47218	5.60953	4.80239	8.27456	4.60525	5.6954	5.82292	6.3729	3.40562	3.48543	2.45849	4.99563	1.32882	1.41614	5.48818	7.62976	4.92167	8.47003	4.05919	4.09845	0.979558	3.78606	2.30365	2.6817	1.75295	4.59349	2.73023
DDX60	0	0	0	0	0.0236981	0	0	0	0	0	0	0	0	0	0	0	0	0	0	0	0	0	0	0	0	0	0	0.14022	0	0	0	0	0	0	0	0	0	0	0	0	0.164297	0	0	0	0	0.0920903	0.0246052	0	0
DECR1	2.82174	1.15179	0.55758	3.28366	0.594197	1.55984	0.961647	1.18042	6.16345	1.29001	3.16967	0.800482	0.945612	1.85321	0.661651	0	2.39069	2.88556	0.581953	5.57163	1.32424	0.358083	3.3829	0.299072	4.77217	2.08736	0	4.09462	0.734004	4.61031	3.24605	1.87241	1.17769	7.37759	3.99961	0.252847	1.22024	12.2346	2.51633	2.06566	0.392627	1.15818	0.859481	2.79846	2.09321	2.92375	1.68746	1.42851	5.65832
DEF6	0	0	0	0	0	0	0.185209	0	0	0	0	0	0	0	0	0	0	0	0	0	0	0	0	0	0	0	0	0.0361399	0	0	0	0	0	0.131991	0	0	0	0	0	0	0	0	0	0	0	0	0	0	0
DEGS1	0	0	0	0	0	0	0.048689	0	0	0	0	0	0	0	0	0	0.106277	0	0	0	0	0	0	0	0	0	0	0	0	0	0	0	0	0	0	0	0	0	0	0	0	0	0	0	0	0	0	0.123245	0
DEGS2	0	0	0	0	0	0	0	0	0	0	0	0	0	0	0	0	0	0	0	0	0	0	0	0	0	0	0	0	0	0	0	0	0	0	0	0	0	0	0	0	0	0	0	0	0	0	0	0	0
DEK	8.52918	6.0541	2.54967	3.5781	5.925	5.68725	3.69896	5.69479	2.83665	2.81571	6.7474	5.50984	5.59936	4.41123	8.15368	7.18982	2.99707	4.80579	8.54739	8.64088	9.44128	4.1811	4.53785	7.63425	7.57431	10.7687	5.13605	7.26982	4.80884	4.856	4.94155	6.2139	6.50069	4.84225	3.33138	2.06576	2.41372	3.98505	6.25387	4.17222	9.10931	4.17156	0.722766	4.24415	4.02998	8.60805	7.13073	9.11198	6.71565
DENND4C	0	0	0	0.0422	0.0277026	0	0.0298033	0	0	0.00476755	0.0312152	0.0251622	0	0.187927	0.165324	0.293926	0.0432989	0.0135481	0.132669	0	0	0.0545221	0	0.198291	0.046228	0.0192892	0.17305	0.190194	0	0.00260346	0.0534311	0	0	0.00121385	0.0597436	0.0151137	0	0	0	0	0	0.25931	0	0.226252	0.0179969	0.0739353	0.00248308	0	0.0316857
DENR	3.39335	1.21465	1.40372	5.53392	3.09977	1.38924	1.80738	0.194074	3.04618	1.18617	1.0124	0.823004	0	2.48302	0	1.13476	1.52149	1.40308	1.82519	2.48335	3.10267	0	1.68911	2.82778	2.37779	2.13566	1.42349	2.77622	0.799774	1.45334	0.590544	0	0	1.73627	1.93512	0.33644	1.34474	0.229604	1.11891	1.56164	0.967092	2.43619	0	1.8473	1.45243	0.592505	3.054	1.2121	2.03241
DERA	0.56161	1.954	0.885422	0.76284	1.60916	1.43253	1.50995	0.926833	1.67964	3.39916	1.41182	0.575985	0.889156	2.06132	1.95993	1.33458	3.03646	2.07779	1.94466	2.02641	1.04112	1.77972	1.16744	1.00547	2.61511	2.74394	0	1.83086	2.24158	2.03574	1.23288	1.38415	1.62457	2.20441	2.38132	0.347261	4.98496	1.77136	1.05539	1.08548	0.151351	0.526115	1.87184	0.845879	2.79087	1.60505	0.984661	4.22551	1.77406
DERL1	0.544848	0	0.213653	0.803587	0	0.35986	0	0	0.369467	0.705995	0.799907	0	0.270233	0	0.811031	0	0	0	0.630056	0.327396	0.62352	0	0	0	0.934438	1.02374	0	0	0.454635	0	1.46746	0.622763	0.447533	0.18953	1.27726	0	0.477035	0.381161	0.285305	0	0.281133	0.652977	0	1.1908	1.03886	1.2249	1.24647	0	1.1466
DERL3	0	0	0	0	0	0	0	0	0	0	0	0	0	0	0	0	0	0	0	0	0	0	0	0	0	0	0	0	0	0	0	0	0	0	0	0	0	0	0	0	0	0	0	0	1.95608	0	0	0	0
DES	7.62991	4.97229	10.1757	11.341	5.74888	7.80494	10.3999	16.8766	11.4756	3.97074	5.09311	3.83801	10.3422	22.3943	14.6142	3.02108	2.30764	10.8945	2.16568	4.22085	19.8823	4.77633	19.1028	8.02208	9.11967	3.21619	5.94797	8.33774	12.5618	5.5553	6.47261	50.7878	18.9709	11.5097	28.9014	9.99147	57.4064	15.3098	22.4282	15.1064	20.7768	15.6407	29.1283	23.501	13.3556	10.9995	6.87041	20.8434	5.58911
DFFA	3.8404	1.21163	3.37168	3.32212	0.730376	2.99216	5.07999	0.389874	0	1.36725	0.395304	0.724113	4.6396	2.11164	1.09783	1.7677	1.86657	3.41643	1.07826	0.163157	2.30144	1.82882	1.3132	3.93929	1.09274	1.21155	6.19222	0.532378	1.06017	2.38183	1.60507	0.29665	1.38335	0.495037	0.887997	0	0	5.25335	0.419694	0.108116	0.291746	0	0	0.524932	1.24	2.3813	1.28668	6.05103	0.685814
DFFB	0	0	0.0746556	0	0	0	0	0	0	0	0	0	0	0.0425337	0	0	0.484199	0	0	0	0	0.0142252	0	0	0	0	0	0	0	0	0	0	0	0	0	0	0	0	0	0	0	0	0	0	0	0	0	0	0
DFNA5	0	0	0	0	0	0	0	0.106316	0	0	0	0	0.242669	0	0	0	0	0	0	0	0	0	0	0	0	0	0	0	0	0	0	0	0	0	0	0	0	0	0	0	0	0	0	0	0	0	0	0	0
DGAT1	0	0	0	0	0	0	0	0	0	0	0	0	0	0	0	0	0	0	0	0	0	0	0	0	0	0	0	0	0	0	0	0	0	0	0	0	0	0	0	0	0	0	0	0	0	0	0	0	0
DGCR14	0	0	0	0	0	0	0	0	0	0	0	0	0.542692	0	0	0	0	0	0	0	0	0	0	0	0	0.395282	0	0	0	0	0	0	0	0	0	0	0	0	0	0	0	0	0	0	0	0	0	0	0
DGKE	0	0	0	0	0	0	0	0	0	0	0.0346692	0	0	0	0	0	0.112637	0	0	0	0	0	0	0	0	0	0.0285279	0	0	0	0	0	0	0	0	0	0	0	0	0	0	0	0	0	0	0	0	0	0
DGKZ	0	0	0	0	0	1.32236	0	0	0	0	0	0	0	0	0	0	0	0	0	0	0	0	0	0	0	0	0	0	0	0	0	0	0	0	0	0	0	0	0	0	0	0	0	0	0	0	0	0	0
DHCR24	0	0.182381	0.172537	0.0864011	0	0	0	0.14455	1.16951	0.149546	0.605702	0.411228	0	0	0	0	0	1.47079	3.07686	0.573299	0.664172	0.194705	0	0.902365	0.418976	0	0	0	0	0	0	0	0	0	0	0	0.329526	0.560223	0	0.519762	0	0	0	0.609461	0.0653162	0.362956	0	0	0.479368
DHCR7	0	0	0	0.29193	0	0	0.0286908	0	0.0355559	0	1.88338	0.54792	1.3502	0	0.0486794	0.51861	0	0.394149	0.075498	1.37642	0	0	0	1.08269	0	3.78417	0	0	0	0	0	0	0	0	0	0.0173108	0	0.425705	0	0	0	1.04859	0	0	0	0	0.648484	0	0.4244
DHFR	0	0	0	0	0	0	0	0	0	0	0	0	0	0	3.17247	0	0	0	0	0	0	0	0	0	0	0	0	0	0	0	0	0	0	0	0	0	0	0	0	0	0	0	0	0	0	0	0	0	0
DHH	0	0	0	0	0	0	0	0	0	0	0	0	0	0	0	0	0.0564395	0	0	0	0	0	0	0	0	0	0	0	0	0	0	0	0	0	0	0	0	0	0	0	0	0	0	0	0	0	0	0	0
DHODH	0	0	0	0	0	0	0	0	0	0	0	0	0	0	0	0	0	0	0	0	0	0	0	0	0	0	0	1.11697	0	0	0	0	0	0	0	0	0	0	0	0	0	0	0	0	0	0	0	0	0
DHPS	0	0.165391	0	0	0.89319	0	0	0	0	0.214513	0	0	0.249129	0	0	1.7024	0.608317	1.1579	0	0	0	0.371714	0	0	0	0	0.442256	0.470076	0	0	0	0	0	0	0.0851108	0	0	0	0	0	0	0	0	0	0	0	0	0.1414	0.128041
DHRS1	0	0	0	0	0	0	0.0300626	0	0	0	0	0	0	0	0.906298	0	0	0	0	0	0.0229648	0	0	0	0	0	0	0	0	0	0	0	0	0	0	0	0	0	0	0	0	0	0	0	0	0	0	0	0
DHRS11	0	0	0	0	0	0	0	0	0	0	0	0	0	0.333187	0.172227	0	0.16459	0	0	0	0	0	0	0	0	0	0	0	0	0	0	0	0	0	0	0	0	0	0	0	0	0	0	0	0	0	0	0	0
DHRS13	0.0516011	0	0	0	0	0	0	0	0	0	0	0	0	0	0.0342383	0	0.188942	0.0852236	0	0	0	0	0	0	0	0	0	0	0	0.157293	0	0	0	0	0	0	0	0.0471738	0	0	0	0	0	0	0	0	0	0	0
DHRS4	0	0	0.298036	0	0	0	0	1.22639	0	0	0.327977	0	0	0.595358	0.148354	0	0.0971677	0	0	0	0.28492	0.599528	1.57869	0.363482	0.712757	0.894351	0.261498	0	0	0	0	0.276401	0.387619	0.75101	0.214738	0	0.311267	0	0	0	0	0	0	0	0	0	0	0	0
DHRS7	0	0.497407	1.15991	3.14942	3.29455	6.4507	1.07552	1.94604	0.684628	2.81683	8.82981	0.551617	0	0.238125	0.40106	8.01071	2.88839	3.28741	7.58933	8.49534	0.753016	3.39003	5.76983	4.8911	2.76874	0.383373	2.70425	1.37802	1.33536	9.73373	5.81853	0.618066	4.02665	0.85667	8.47799	0	5.70654	2.13349	0	0.573005	0.266536	1.15562	0.628027	3.29349	3.33564	0.388517	7.98334	0.964419	12.0552
DHTKD1	0	0	0	0.192264	0	1.02235	0.10253	0	0	0.128344	0	0.314023	0	0	0.190929	0.149101	0	0	0	0	0	0	0	0	0.0504242	0.127647	0.0771949	0	0	0	0	0	0	0	0	0	0	0.894937	0	0	0	0	0	0	0.276541	0	0	0	0
DHX15	10.2664	7.2801	3.90976	11.0272	6.64747	3.94695	8.08302	6.99726	7.29207	5.00934	6.2385	8.45555	8.87272	4.06996	9.16727	7.36294	10.5421	5.78788	5.25801	6.59046	8.65047	30.2363	9.68191	10.9951	10.2943	9.8279	4.14054	8.41481	7.76337	6.69065	6.09184	5.63406	6.99287	11.4029	5.77519	2.33398	5.42148	6.93575	4.83974	6.55597	63.9863	5.78315	1.62584	6.3298	5.50383	5.72599	5.52183	5.11297	4.49423
DHX16	3.86331	3.60549	0.150058	6.08539	3.34864	1.1546	4.26711	0.284435	0.158507	2.12694	1.47874	0.666615	3.66197	0.325241	2.56626	2.95499	0.916813	5.59507	6.13937	1.32767	2.05798	0.106282	0.255931	0.474634	0.288822	2.50757	0.795723	10.3125	0.378311	0.741058	0.567113	0.0837825	0.400895	0.216105	2.5377	1.76471	0.0614494	2.48529	0.34561	0.35962	0.304348	0.608442	0	7.093	0.101011	0.407272	2.68465	0.184458	0.487816
DHX29	0.068333	0.188366	0	0	0.411221	0.0022559	0.0313467	0	0.0284626	0.162939	0.0743734	0	0	0	0.00651274	0	0.316271	0	0.0165328	0	0.0092118	0	0	0	0.011638	0	0.0738716	0	0	0	0	0	0	0	0	0	0	0.0176495	0	0	0	0.0815927	0	0	0	0	0	0	0.0641207
DHX30	0.353224	1.41354	0.114254	0.337324	0.233275	0.162739	0.132351	0.0472792	0.0290857	1.65419	6.70801	0.19607	0.363585	0.916329	0.477547	0.528892	0.424053	0.836236	1.04975	0.279786	0.950134	0.462216	0.756574	0.027948	0.55847	0.267715	1.15584	1.28057	7.66258	0.305875	0.116131	0.315326	0.11952	0.0795402	0.975979	0.110119	0.632365	1.05318	4.98594	0.55302	0	0.619028	0	0.449545	0.294633	0.41805	0.396231	0.30184	0.763799
DHX32	0	0	0	0	0	0	0	0	0	0	0	0	0	0	0	0	0.00778319	0.0269496	0	0	0	0	0	0	0	0	0	0	0	0	0	0	0	0	0	0	0	0	0	0	0	0	0	0	0	0	0	0	0
DHX33	0	0	0	0	0	0	0	0	0	0	0	0	0	0	0	0	0	0	0	0	0	0	0	0	0	0	0	0	0	0	0	0	0	0	0	0	0	0	0	0	0	0	0	0	0	0	0	0	0
DHX34	0	0	0	0	0	0	0	0	0	0	0	0	0	0	0	0	0	0	0	0	0	0	0	0	0	0	0	0	0	0	0	0	0	0	0	0	0	0	0	0	0	0	0	0	0	0	0	0	0
DHX36	0.287209	0.614216	0.496772	1.30307	1.74253	0.413376	0	0	0.0550779	0.0173897	0.0398612	1.00241	1.21058	0.0390338	0.732398	0.0819532	0.828983	0.728191	0.649263	0.689903	0.499495	0.992265	1.56975	2.80338	0.436143	0.486489	1.02002	0	3.25631	0.3087	0	0	0.13578	0.127677	0.229063	0	0.0508261	2.1239	1.1343	0	0.318312	0.458634	0	1.45992	0	0.27531	0.354464	0	0.155991
DHX37	0	0	0	0	0	0	0	0	0	0	0	0	0.558739	0	0	0	0	0	0	0	0	0	0	0	0	0	0	0	0	0	0	0	0	0	0	0	0	0	0	0	0	0	0	0	0	0	0	0	0
DHX38	0	0	0.515792	0.106185	0.0156325	0.366543	0.16969	0.062632	0.10686	0.0608699	0.14869	0.0843337	0.0839465	0.0908041	0.0494407	0.00838734	0.0320468	0.164695	0.0970145	0	0	1.48502	0.128915	0.193771	0.535622	0.535222	0.0986896	0.158033	0	0.0593187	0.259837	0	0.0429901	0.0679658	0	0	0	0.189518	0	0	0	0.0415159	0	0	0.146648	0.0146789	0.0184567	0.56036	0
DHX40	0.108149	0	0	0.128885	0.230806	0.136084	0.165299	0.0686509	0	0.152829	0.0926644	0.158583	0	0	0	0.127203	0.187475	0.37772	0.226213	0.0708268	0.292341	0.495173	0	0.108957	0.189883	0.0768294	0.104145	0.0428176	0.12222	0	0	0	0.068545	0	0.0722348	0.0194768	0	0.0547691	0	0	0	0.137071	0	0	0.0847358	0.0875411	0.235729	0	0
DHX57	0	0.341214	0	0.783882	0	0	0	0	0.779632	3.16505	3.8574	0.680619	0.731912	0.546604	0.609504	0	5.42412	0.0141633	0	0.136312	0	0.630335	0.475185	0.570609	0.10805	0.445451	0.201596	0.419793	0.108557	0.680449	0.024441	0	0.208017	0.0614874	0	0.0170471	0	1.04668	3.34798	0	0	0.35845	0	0.395437	0	0	0.0998478	0.0240419	0
DHX8	0.127393	0.103491	0	0.107688	0.0269673	0	0.0231371	0.0628127	0	0.0528621	0.433911	0.0119393	0.540593	0.0271829	0.628771	0	0.0844572	0	0	0.0690866	0	0.0829945	0	0.389506	0.192889	0.068325	0	0.178317	0	0.203928	0.0684908	0	0.164099	0	0	0	0	0.26444	0	0	0	0	0	0	0	0.0544961	0	0.0822207	0
DHX9	14.6434	12.5212	10.9982	20.2046	15.2811	15.8464	14.7221	15.7463	10.5032	16.1879	15.1265	18.5182	18.7343	11.9913	18.3415	12.813	18.3348	15.2301	21.0907	21.0226	9.08603	16.6625	12.6316	20.3249	14.3702	13.4657	17.8151	24.1855	16.4402	14.023	8.44003	11.9724	10.8982	15.3216	15.0759	9.04408	10.1016	20.8796	11.3223	11.446	12.3514	18.3513	4.12994	11.3373	11.1406	11.8976	12.4197	14.0962	10.8608
DIABLO	6.38454	0	5.02072	0.650244	2.44153	5.26372	2.02173	0	4.23485	1.07023	4.37596	7.68791	5.20805	0.618611	4.42298	2.53719	5.23477	1.18512	6.90372	10.8249	1.29993	2.39086	13.2273	5.44564	7.33925	8.33473	3.47013	0.554232	3.8068	3.503	0.439582	2.76169	2.65045	0	4.14393	0	0	4.34852	2.73704	0	3.03053	0	0	9.35101	0	4.53358	6.64463	7.52446	11.2603
DIAPH1	1.00937	0.756682	0.258353	0.270167	2.33893	0.578428	0.388678	4.77491	0.0760263	1.21903	0.280893	0.997095	0.0328728	0.40831	2.56978	0.503683	0.796515	3.40693	1.81864	0.377876	1.19858	0.257524	0.114321	3.70558	4.02173	0.389862	1.02605	0.163761	0.908509	0.388175	1.20944	0.805064	0.698189	0.595509	4.75341	0.076421	0.418041	5.89305	1.4057	4.57626	0.166019	0.72695	0.0351402	6.57847	0.792684	1.04383	5.79395	2.79852	2.84462
DIAPH2	0	0.056453	0	0	0	0.161704	0	0.237895	0	0	0	0	0	0	0	0	0	0	0	0	0	0.0523898	0	0	0	0	0	0.200646	0	0	0	0	0.0441582	0.0488719	0	0	0	0	0	0	0	0	0	0.127201	0	0	0	0	0
DICER1	0	0	0	0	0	0	0	0	0	0.0941138	0	0	0.0774287	0	0	0	0	0	0	0	0	0	0	0	0	0.784411	0	0	0	0	0	0	0	0	0	0	0	0	0	0	0	0.132089	0	0	0	0	0	0	0
DIDO1	0	0.339593	0	0	0.520493	0	0	0	0	0.0761681	0	0	0	0	0	0.723954	0.0747188	0	0	0	0	0.00809381	0	0.11127	0.0841233	0	0.352418	0	0	0	0	0	0	0	0.246754	0	0	0	0	0.593187	0	0	0	0	0	0	0	0	0.148847
DIEXF	0	0	0	0	0	0	0	0	0	0	0	0	0.405486	0	0	0	0	0	0	0	0	0.0223121	0.0277134	0	0.316259	0.839686	0	0.0220134	0	0	0	0	0	0	0	0	0	0	0	0	0.02874	0	0	0	0	0	0	0	0
DIMT1	0	0.610783	0	0	0	0	0	0	0	0	0	0	1.47802	0	0	0	0	0	0	0	0	0	0	0	0	0	0	0	0	0	0	0	0	0	0	0	0	0	0	0	0	0	0	0	0	0	0	0	0
DIP2B	0.235571	0	0.0782837	0.0403968	0.0775607	0.200283	0.604394	0.0679373	0	0	0.0765545	0.0534142	0.523176	0.0739738	0.0537737	0.0210593	0.160289	0.0731649	0.379038	0.265605	0.0424274	0.383342	0.110558	0.0209311	0.102656	0	0.0571241	0.439278	0.0477889	0.211302	0.0610409	0.0598455	0.85518	0.191746	0	0	0.05955	0.034388	0.110706	0.194168	0.0593143	0.0595922	0	0.117338	0.0295854	0.0819743	0	0	0
DIRAS2	0	0	0	0	0	0	0	0	0	0	0	0	0	0	0	0	0	0	0.155045	0	0	0	0	0	0	0	0.0280306	0	0	0	0	0	0	0	0	0	0	0	0	0	0	0	0	0	0	0	0	0	0
DIS3	0.335701	0.116321	0.199566	1.84521	1.33062	0.247623	0.388436	0.35034	0.150669	0.456893	0.0529467	0.209202	0.432285	0.0173118	0.446653	0.165385	0.027408	0.912055	0.221647	0.0572745	0.22456	1.77788	0.307217	0.654968	1.73298	0.191853	0.108377	0.967149	0.0590153	1.74632	0.0208079	0.0258398	0.17332	0.955259	0.0510186	0.0159812	0.0283218	0.478275	0.0745006	0.0379803	0.289227	0.646171	0	0.436583	0.0443747	0.0688125	0.267343	0.0125708	0.313429
DIS3L2	0.0627775	0.036599	0	0	0	0	0.175679	0	0	0.0167086	0.703135	0	1.4583	0	0	0.0200527	0.968781	0	0.028901	0.215134	0.0216809	0.0577972	0.189228	0	0.0332863	0.173353	0	0	0.326192	0.0545489	0	0	0	0	0	0	0	0	0	0.0536393	0.0704813	0.389498	0	0.101196	0	0	0	0.239888	0
DKC1	2.64745	2.51394	3.28258	5.45042	3.72411	2.00797	3.37613	0.419714	4.90471	2.72377	0.540797	0.738518	2.47642	2.05954	0.965465	2.37749	1.60421	1.19056	3.94923	4.29246	1.61946	5.73497	1.43638	2.89312	5.08663	3.3047	5.93625	5.06639	1.20529	2.69105	1.352	3.08218	0.481793	3.97526	4.52983	4.27185	5.6352	2.12023	1.1274	2.41823	4.76737	1.9409	0.349648	3.47173	3.41557	0.618118	4.54351	2.00143	2.58254
DKK1	0	0	0	0	0	0	0	0	0	0	0	0	0	0	0	0	0	0	0	0	0	0	0.23457	0	0	0	0	0	0	0	0	0	0	0	0	0	0	0	0	0	0	0	0	0	0	0	0	0	0
DKK3	0	0	0	0	0	0	0	0	0	0	0	0	0	0	0	0	0	0	0	0	0	0	0	0	0	0	0	0	0	0	0	0	0	0	0	0	0	0	0	0	0	0	0	0	0	0	0	0	0
DLAT	3.31833	0.767764	1.33422	2.56967	2.6035	0.97952	2.36699	2.05663	1.78908	0.988752	2.94443	1.66814	2.5752	2.70583	1.78761	2.4855	3.21099	0.473616	2.05693	1.23051	0.944319	3.54072	2.30756	1.53846	1.55244	2.45598	1.50072	0.904743	2.14834	2.07722	1.18863	0.65576	1.80316	3.29521	0.871575	0.38323	0.830417	0.87321	1.08189	1.2224	0.848064	0.786637	0.423773	0.578556	3.38923	2.97904	0.648633	3.4885	1.31852
DLD	35.0791	1.47419	3.50965	31.7221	18.3897	2.67273	2.46248	3.25814	3.89151	3.75123	3.22135	2.45258	1.38424	3.91953	3.92943	2.03558	4.49443	5.37449	3.91764	2.56981	1.24481	3.3462	2.5766	61.7935	3.71379	2.55152	48.9001	5.13971	3.15122	3.77239	1.45028	1.79966	2.80121	1.74491	1.60068	1.54292	6.76694	7.65825	3.04029	1.77708	3.57628	55.6565	0	4.57479	2.27001	6.8698	3.91286	5.04606	3.17854
DLG1	1.70659	1.09184	0	0.502496	0.20878	1.05949	0.103016	0	0.196842	1.41225	1.5657	0.143395	1.47888	0	0.16761	0.400185	0	0	0.26659	0.820254	0.735458	0.0390235	0	0.198207	0	5.66732	0.191535	1.018	1.52326	0	0	0	0	0	0.157119	0	0	3.69145	0.0981705	0.172051	0	0.416914	0	0.398075	1.4692	0.237258	0.1521	0	0.610493
DLG3	0	0	0	0	0.0385631	0.629749	0	0.159576	0	0.1851	0.276229	0	0	0	1.2929	0	0	0.806099	1.25036	0	0	0.73709	0	0.19048	1.06859	0	0.451773	0.583505	0	0	0	0	0	0	0	0	0	0	0.313862	0	0.579231	0.928917	0	0	0	0	0	0	0.593476
DLGAP4	0	0	0	0	0.0785569	0	0	0	1.9221	0.046205	0	0	3.47494	0	0.0376421	0.247488	0.0991133	0	0	0.129875	0	0.93084	0	0	0.121293	0.0677792	0.343707	0	0	0.0740741	0	0	0	0	0	0	0	0	0	0	0.0432635	0	0	0.114797	0	0	0	0	0.0335146
DLK1	0	0	0	0	0	0	0	0	0	0	0	0	0	0	0	0	0	0	0	0	0	0	0	0	0	0	0	0	0	0	0.237157	0	0	0	0	0	0	0	0	0	0	0	0	0	0	0	0	0	0
DLL3	0	0	0	0	0	0	0	0	0	0	0	0	0	0	0	0	0	1.05277	0	0	0	0	0	0	0	0	0	0	0	0	0	0	0	0	0	0	0	0	0	0	0	0	0	0	0	0	0	0	0
DLST	25.4619	29.215	5.77889	10.7123	7.28649	5.28079	15.1546	4.18748	21.2919	9.60482	10.8436	2.67888	1.95711	6.40724	2.8259	22.2293	7.94057	11.6851	18.1673	13.7906	12.2708	3.86502	4.78374	1.09775	4.6858	13.7553	5.43688	18.0183	12.2568	12.7828	7.76504	11.8866	8.76961	8.60877	18.8231	4.88316	6.81927	6.99793	5.27087	4.37994	11.3045	3.42062	3.93186	6.21247	10.7209	16.9945	10.5818	10.3591	13.3751
DLX1	0	0	0	0	0	0	0	0	0	0	0	0	0	0	0	0	0	0	0	0	0	0.0416086	0	0	0	0	0	0	0	0	0	0	0	0	0	0	0	0	0	0	0	0	0	0	0	0	0	0	0
DLX6	0	0	0	0	0	0	0	0	0	0	0	0.671877	0	0	0	0	0	0	0	0	0	0	0	0.101538	0	0	0	0	0	0	0	0	0	0	0	0	0	0	0	0	0	0	0	0	0	0	0	0	0
DMAP1	0	0.736045	0.150897	0	0.0818025	0.055186	0.257182	0	0	1.22176	0.875712	0.0468263	0	0	0	0.274838	3.5047	0.338324	5.92682	1.29266	1.15268	0.72804	0	0.909474	0	0.515181	1.51165	0	1.48732	0	0	0.0209127	0.681803	0	0	0	0	0	0.348853	0	0.437736	0	0	0	0	0.127191	0	0.0657647	0
DMBT1	0	0	0	0	0	0	0	0.291252	0	0	0	0	0	0	0	0	0	0	0	0	0	0	0	0.160436	0	0	0	0	0	0	0	0.773418	1.48693	0.327056	0	0	5.40066	0	0	0	0	0	8.77678	0	0	0	0	0	0
DMD	0	0	0	0	0	0	0	0	0	0	0	0	0	0	0	0	0	0	0	0	0	0	0	0	0	0	0	0	0	0	0	0	0	0	0.104712	0	0	0	0	0	0	0	0	0	0	0	0	0	0
DMKN	0	0	0	0	0	0	0	0	0	0	0	0	0	0	0	0	0	0	0	0	0	0	0	0	0	0	0	0	0	0	0	0	0	0	0	0.175858	0	0	0	0	0	0	0	0	0	0	0	0	0
DMRTA2	0	0	0	0	0	0	0	0	0	0	0	0.164033	0	0	0	0	0	0	0	0	0	0	0	0	0	0	0	0	0	0	0	0	0	0	0	0	0	0	0	0	0	0	0	0	0	0	0	0	0
DMXL2	0	0	0	0	0	0	0	0	0	0	0	0	0	0	0	0	0	0	0	0	0	0	0.0102466	0	0	0	0	0	0	0	0	0	0	0	0	0	0	0	0	0	0	0	0	0	0	0	0	0	0
DNAJA1	3.31603	2.38548	1.25767	3.7422	1.91179	1.01082	2.27848	1.65249	1.64977	1.92387	4.77143	3.01467	4.26455	2.18991	2.63627	6.68509	6.63522	3.25654	4.07493	0.905785	1.35367	2.67735	2.25556	2.43111	2.97212	3.6436	1.33906	3.21725	2.65853	2.9425	1.86154	0.842177	1.99206	4.60883	2.51735	0.967355	1.02217	7.35243	2.2093	1.38849	1.30968	5.69623	0	4.05574	2.1854	1.84755	2.02204	2.5393	1.61664
DNAJA2	0.669959	0.770286	0.526503	1.01392	0.777301	0.394003	0.575018	0.839565	0.758217	1.22796	0.151272	0.149353	0.891535	0.303683	0.750472	0.51225	0.582871	1.63784	1.33047	0.150988	0	1.37884	1.05812	0.98605	1.44889	0.782327	0.964982	1.09655	0.566157	0.688685	0.536663	0.302704	0.227434	0.68675	0.242794	2.09597	0.362902	1.96035	0.177322	0.15038	0.632222	0.773272	0	1.06703	0.793063	0.438362	1.05065	1.17968	0.130035
DNAJA3	0.72765	0	0.818102	1.13437	0.43846	0.836312	0	0	2.57195	0.219817	0.365781	0.794553	0	0	0.377974	0.659757	0.782772	2.71093	0.480656	0	0.469195	1.07762	1.27139	0.67267	0.92401	0.360702	0.883864	0	2.39789	1.03742	0.494078	0.534837	0	0	0	0	0	1.73935	0.51401	0	0	0.609256	0	0	0	0	0	1.29745	1.30811
DNAJA4	0	0	0	0	0	0	0	0	0	0	0	0	0	0	0	0	0.77057	0	0	0	0	0	0	0	0.487104	0	0	0	0	0	0	0	0	0	0	0	0	0	0	0	0	0	0	0	0	0	0	0	0
DNAJB1	2.37099	1.1147	1.30134	1.82753	1.62389	1.05695	1.37418	3.43019	0.781382	0.170306	3.37199	3.18776	0.887108	1.78489	2.59914	1.68424	3.79093	1.7052	2.04852	1.83581	0.980153	1.01973	1.64862	1.64868	0.513315	1.83352	3.09787	2.83915	0.897682	0.967855	0.400132	3.31367	1.7004	4.30415	9.23387	2.25394	0.819741	4.13646	2.73822	2.45059	0.623211	2.65854	0.192962	2.81284	0.312669	0.0549587	2.38254	6.66328	3.85378
DNAJB11	15.6641	10.5633	7.68309	0.886379	6.13304	6.87251	10.3576	5.4596	18.6478	12.0714	10.0389	4.59677	3.60199	2.5827	13.0572	17.3688	13.8403	22.5952	11.8793	12.3272	7.45661	8.31514	11.4368	2.06744	11.4868	3.90617	8.37335	9.63773	11.3414	19.1821	2.36383	3.60089	1.80063	2.24069	14.4722	1.64181	15.691	15.6957	6.07261	6.17163	3.22995	11.0885	2.13903	12.4495	15.9054	15.3476	9.33552	15.0899	10.0939
DNAJB12	0	0	0	0	0	0	0	0	0	0	0	0	0	0	0	0	0	0	0	0	0	0	0	0	0	0	0	0	0	0	0	0	0	0	0	0	0	1.80366	0	0	0	0	0	0	0	0	0	0	0
DNAJB2	0	0	0	0	0	0.179478	0	0	0	0	0	0	0	0	0	0	0	0	0	0.402224	0	0	0	0	0.670085	0	0	0	0	0	0	0	0	0	0	0	0.154568	0	0.135105	0	0	0	0	0	0	0	0	0	0
DNAJB4	0	0	0	0	0	0	0	0	0	0	0	0	0	0	0	0	0	0	0	0	0	0	32.6269	0	0	0	0	0	0	0	0	0	0	0	0	0	0	0	0	0	0	0	0	0	0	0	0	0	0
DNAJB6	0	0	0.109879	0.797366	0.34052	1.20239	0	1.0794	0	0.615131	0.931654	0.438174	0	0.678486	0.653481	0	0	0	0	0	0	0	0	0.362091	1.15265	0	1.2891	0	0	0	0	0	0	0.589746	0	0	0	0	0	0	0	0	0	0	0	0	0	0	0
DNAJB9	0	0	0	0.500381	0	0	0	0	0.768656	0	0	0	0	0	0	0	0	0	0	0	0	0	0	0	0	0.772331	0	0	0	0	0	0.186106	0	0	0	0	0	0	3.50754	0	0	0	0.16384	0	0	0	0	0	0
[truncated: 5,386 more rows]
[truncated: 26 more columns]
