# Supplementary material for: Proteomic Stratification of Prognosis and Treatment Options for Small Cell Lung Cancer
Source: Genomics Proteomics Bioinformatics. 2024 Apr 18;22(2):qzae033. doi: 10.1093/gpbjnl/qzae033 (PMC11423856; doi:10.1093/gpbjnl/qzae033)
Supplement: qzae033_Supplementary_Data [file qzae033_supplementary_data.zip › Table S6-done.xlsx]

## Sheet: Stable6
Table S6 Proteomic results (FOT) of each case in the validation cohort
Identifier_alias	MEI00111929-9032B	MEI00111930-9WN34	MEI00111931-8PQSM	MEI00112471-RYFRB	MEI00112472-3I990	MEI00112473-X1Q4T	MEI00112475-K4462	MEI00112476-1Q32J	MEI00112477-J76UZ	MEI00112478-D4501	MEI00112480-Y7V50	MEI00112481-371WV	MEI00112482-DP437	MEI00112483-KKVVO	MEI00112484-YJ001	MEI00112485-2TW70	MEI00112486-Q90AW	MEI00112487-D4254	MEI00112488-7QR9X	MEI00112490-62X69	MEI00112491-EXNMI	MEI00112492-Q5K00	MEI00112494-9TG77	MEI00112495-318UJ	MEI00112496-PAZ9E	MEI00112499-061B6	MEI00112501-E8287	MEI00112502-E47SW	MEI00112503-1S44V	MEI00112504-F78TK	MEI00112505-C53Y7	MEI00112506-3MAJF	MEI00112507-3N090	MEI00112508-AX7Q5	MEI00112510-Q8WPW	MEI00112511-JZ4B4	MEI00112512-9F6T0	MEI00112513-KF0TO	MEI00112514-EA8T5	MEI00112517-L6EY4	MEI00112518-JP8IR	MEI00112519-12B6C	MEI00112520-S30AI	MEI00112521-3P74Z	MEI00112523-P383C	MEI00112524-50994	MEI00112526-CLRK5	MEI00112527-2ANG1	MEI00112528-G78YA
A1BG	1.50737	0	0.287495	2.96575	0.29841	0	0.342603	0.375914	0.29061	0	0.618987	0	0.374149	0	21.22	2.40136	0.408167	0	0.970831	0	0	0	0	0	0	0	0.431957	1.80299	0.871361	0	0.261231	0	0.66197	0	0	6.80676	0	0.200273	0.869073	1.10861	0.23367	0	0	2.37189	0	1.87359	0	0.929889	0.619827
A2M	0.931803	0.441048	3.45353	2.68255	0.820942	0.250477	2.76212	0.716874	2.75234	0.538623	2.12426	0.589966	1.23244	0.0576811	8.89388	0.185841	1.19835	1.59239	0.937667	0.518243	2.08695	0.890548	0.219694	0.563314	0.612059	0.0196728	0.968697	3.92043	0.342524	0.890255	0.789778	0.947764	1.18876	0.593631	333.412	21.1435	0.105489	0.1414	1.01841	3.96776	0.316267	0	0.210662	5.66001	0.532781	5.24478	3.9204	7.7624	2.9514
A2ML1	0	0	0	0	0	0	0	0.193783	0	0	0	0	0	0	0	0	0	0	0	0	0	0	0.473088	0	0	0	0	0	0	0	0	0	0	0	0	0	0	0	0	0	0	0	0	0	0	0	0	0	0
AAAS	0.0641778	0.732583	0	1.88298	0.241609	2.59021	0	0.316513	0	0	0	0.177301	0	0	0	0	0.0850619	0	0.152124	0	1.68121	0.322926	0.108233	0.248247	0	0	0	1.37576	0	8.24949	0	0	1.02375	0	0.142048	0	0	0	1.3111	0	0	0	0	0	0	0	0	0	0
AACS	0.197412	0	0	0	0	0	0	0	0	0	0	0	0.088142	0	0	0	0	0.145687	0	0	0	0	0	0	0	0	0	0	0	0	0	0	0.0320184	0	0	0	0	0	0.50549	0	0	0	0	0	0	0	0	0	0
AARS	2.07418	0.867644	0.897153	0.4444	0.555877	0.21183	0	0	0.0106407	0.306154	1.96672	0.493211	1.16749	0.175085	0.859004	0	0.193938	0.36982	1.4215	0.241435	4.59479	0.314642	0.105621	0.37421	0.442737	0.252271	1.03822	0.605059	3.92981	0.540606	0.244896	0.839978	0.353109	0.709178	0	0	0.69198	0.20491	1.17322	0.574607	0	1.07068	0.341418	0.623373	0.179126	0.970231	0	2.94358	0.272341
AARS2	0.165066	0.0938735	0.0613482	0	0	0.0821875	0	1.31022	0	0	0	0	0	0	0	0	0	0	0.201333	0	0.211669	0.167767	0	0.310505	0.653074	0	0	0	0	0.157126	0	0.0713786	0	0	0	0	0.095932	0	0	0	0	0	0	0	0	0	0	0	0
AARSD1	0	0	0	0	0	0	0	0.304444	0	0	0.0521656	0	0	0	0	0	0	0	0	0	0	0	0	0	0	0	0	0	0	0	0	0	0	0	0	0	0	0	0	0	0	0	0	0	0	0	0	0.176267	0
AASDHPPT	0	0.124892	0	0	0	0	0	0	0	0	0.106979	0	0.214123	0	0	0	0	0	0	0	0	0	0	0	0	0.3803	0	0.166801	0	0	0	0	0.226073	0.10924	0	0	0.228123	0.0842134	0.180859	0	0	0	0	0	0	0.379293	0	2.41276	0
AATF	0	0	0	0	0	0	0	0	0	0	0	0	0	0	0	0	0	0	0	0	0	0	0	0	0.0515083	0	0	0	0	0	0	0	0	0	0	0	0	0	0	0	0	0	0	0	0	0	0	0	0
ABAT	0.0455409	0.280886	0	0	0	0.146522	0	2.73219	0	0.0660661	0	0	0	0	0	0	0	0	1.48383	0	0	0	0	0	0.244296	0	1.19304	0	0	0	0	0	0	0	0.96981	0	0.101906	0	1.83644	0	0	0	0	0	0	0	0	0	0
ABCB10	0	0	0	0	0	0	0	0.216756	0	0	0	0	0	0	0	0	0	0	0.00979932	0	0	0	0	0	0	0	0	0	0.0682195	0	0	0	0	0	0	0	0	0	0	0	0	0	0	0	0	0	0	0.161465	0
ABCB6	0	0	0	0	0	0	0	0	0	0	0	0	0	0	0	0	0	0	0	0	0	0	0	0	0	0	0	0	0	0	0	0	0.284113	0	0	0	0	0	0	0	0	0	0	0	0	0	0	0	0
ABCC1	0	0	0	0	0	0	0	0.790967	0	0	0	0	0	0	0	0	0	0	0	0	0	0	0	0	0	0	0	0	0	0	0	0	0.49823	0	0	0	0	0	0	0	0	0	0	0	0	0	0	0	0
ABCD1	0	0	0	0	0	0	0	0	0	0	0	0	0	0	0	0	0	0	0	0	0	0	0	0	0	0	0	0	0	0	0	0	0	0	0	0	0	0	0	0	0	0	0	0	0	0	0	0	0.154511
ABCD3	0.328542	0.160145	0.136815	0	0	0	0	0.34965	0	0	0.230817	0	0.437442	0	0	0	0	0	0	0	0.745175	0	0	0	0.241484	0.417603	0	0.194697	0.275818	0	0	0	0.284181	0.172201	0	0	0	0	0	0	0	0	0	0	0	0	0	0.418918	0.111437
ABCE1	0.867769	0.193311	0.190716	0	0.986167	0	0	0.450595	0	0	0	0	0	0	0	0.758781	0	0	0	0	0.359399	0.117799	0.0837205	0.167995	1.45581	0.289354	0	1.32965	0	0.185859	0	0.420887	0.244936	0	0	0	0.0715012	0	0.728776	0	0	1.19335	0	0	0	0	0	2.33822	0
ABCF1	1.76598	1.0593	0.859245	0.536319	0.832534	0.604768	0.266929	0	0.191607	0.0955322	0.583036	0.399784	1.2077	0	0	0.281207	0.229777	0.180267	1.27225	0.171355	0.796941	0.0586846	0.086816	0.488357	0	0.380495	0.415733	0.930497	1.66593	0.531705	0	0.105341	1.86694	0.856755	1.23561	0	0.0770735	0.102857	1.54299	0	0	0	0	0	0	0	0	2.24782	0.16011
ABCF3	0	0.274696	0.0269267	0.0787774	0.265089	0	0	0	0	0.250315	0.175612	0	0.0254603	0	0	0	0	0	0	0	0.953534	0.101969	0	0.148323	0.0190237	0	0.132454	0.0621946	0.580939	0	0	0	0.166759	0.432795	0.028147	0	0	0	0.280168	0	0	0.394291	0	0	0	0	0	0.314189	0.0855344
ABHD10	3.08134	0.730325	0.266154	0	1.31683	0.723599	0	1.65373	0	0	1.39113	1.55142	0.77867	0	0	1.04451	0.711045	0.687853	1.05912	1.36653	0	0.978381	0.291757	1.29171	0.754183	0.741811	2.83551	1.37123	6.72427	0.651114	0.524137	0.404113	1.07902	0	1.39626	0	1.63041	0.608871	1.62828	0	0.406057	0	0	0	0	0	0	0.927962	0
ABHD11	0	0.610814	0.105491	0	0	0	0	0	0	0	4.61172	0	0	0	0	0	0	0	1.09079	0	0	0	0	0	0	0	2.78709	0.943576	0	0	0	0	7.24443	0	0	0	0	0	3.48766	0	0	0	0	0	0	0	0	0	0.566128
ABHD12	0	0.0847565	0.105016	0	0	0	0	0	0	0	0.347587	0.0458733	0	0	0	0	0	0	0.842928	0	0	0	0	0	0	0	0	0.14065	0	0	0	0	0	0	0	0	0.175987	0	0	0	0	0	0	0	0	0	0	0.778762	0
ABHD14B	2.37785	0.321136	0.570228	0	0	0	0.503229	5.83273	0	0	0.945595	0	0	0	0	0	0.344636	0	0.403371	0	0	0	0	0	0	0	1.85536	0	0	0	0.859142	0	0.460517	0	0	0	0	0	0.554884	0	0	0	0	0	0	0	0	0	0
ABHD16A	1.81641	0	0	0	0	0.332207	0	0	0	0	0	0	0.588918	0	0	0	0.281554	0.591166	0	0	0	0	0	0	0.252882	0	0.700205	0	1.76489	0	0	0	1.42196	0	0	0	0	0.261566	0.976049	0	0	0	0	0	0	0	0	0.780208	0
ABI1	0.486761	0.21771	0.347949	0	0	0.160659	1.13055	0	0	0	0	0	0.576069	0	0.205441	0	0	0.297801	0.694497	0.638942	1.01557	0.188075	0	0	0.980489	0.644564	0	0.227915	0	0.432703	0	0	0	0.0642587	0	0	0.231732	0	0.829047	0	0	0	0	0	0	0.342769	1.08494	0.854518	0.118798
ABI2	0	0	0.108657	0	0	0.0890272	0	0	0	0	0	0	0.0754897	0	0	0	0	0	0	0	0	0	0	0	0	0.12105	0	0	0	0.188239	0	0	0	0.0628437	0	0	0.152421	0	0.175686	0	0	0	0	0	0	0	0	0	0
ABI3BP	0	0	0	0	0	0	0.15164	0	0	0	0	0	0	0	0	0	0	0	0	0	0	0	0	0	0	0	0	0	0	0	0	0	0	0	0	0	0	0	0	0	0	0	0	0	0	0	0	0	0
ACAA1	1.7915	0	0	0	0	0	0	1.17649	0	0	0.0694656	0	0.292697	0	0	0	0	0	0	0	0	0	0	0	0	0	0	0	0	0	0	0	0	0	0	0	0	0	0	0	0	0	0	0	0	0	0	0.388248	0
ACAA2	6.3059	7.42468	0.205078	4.02619	3.35585	8.52216	2.35738	12.3227	0.387424	9.10032	2.84822	1.14868	4.73475	0	1.25697	4.04944	1.65042	3.07951	7.63447	8.23676	1.12025	1.25802	1.03147	4.8575	11.1459	8.33849	8.72629	9.08792	2.09557	1.58577	0.577371	2.60345	1.38499	3.55553	22.2214	0.893618	3.39632	0.74662	8.72519	1.89083	1.07413	2.27673	4.00992	2.63425	0.534632	4.57277	6.31291	52.4251	0.452836
ACACA	0.0984156	0	0	0	0	0	0	0	0	0.0283263	0	0	0	0	0	0	0	0	0	0	0.0907852	0	0	0.0477555	0	0	0	0	0	0	0	0.132851	0.0325376	0.0191433	0	0	0.0242941	0	0	0	0	0	0	0	0	0	0	0.733517	0
ACAD8	0	0	0	0	0	0	0	0	0	0.525855	0	0	0	0	0	0	0	0	0	0	0	0	0	0	0	0	0	0	0	0	0	0	0	1.57176	1.35981	0	0	0	1.06136	0	0	0	0	0	0	0	0	0	0
ACAD9	0.586728	0.126355	0.0851276	0	0.536449	0.261721	0	0.490244	0	0.304869	0.632593	0.267545	1.11844	0	0	0.285532	0.0736559	0.0291768	0.210293	0.392402	0.909844	0.912129	0	2.75609	0.309046	0.160472	0.112819	1.16225	0.638806	0.10584	0.51844	0.273099	0.42239	0.418223	0	0	0.541621	0.0925291	1.95636	0	0	0.350371	0.0928714	0	0	0	0	0	0.127863
ACADM	0.717877	0.592386	0.466757	0.872096	1.17295	0	0.929547	3.67505	0	0.325405	0.499965	0	2.35832	0.497496	0	0.622127	0	0.271928	1.83928	0	0	0.113649	0	0.149234	1.39634	2.61428	2.23455	0.606406	1.28029	1.15978	0.561035	0.613593	2.07369	0	0.23108	0	0.554776	0	1.91746	2.21127	0	1.30006	0	0	0	0	2.44859	5.14775	0
ACADS	0	0	0	0	0	0	0	3.16745	0	0	0	0	0	0	0	0	0	0	0	0	0	0	0	0	0	0	0	0	0	0	0	0	0	1.12061	0	0	0	0	0	0	0	0	0	0	0	0	0	0	0
ACADSB	0	0	0	0	0	0	0.613698	4.10656	0	0	0	0	0	0	0	0	0	0	0	0	1.0383	0	0	0	0	0	0	0	0	0	0	0	0	0	0	0	0	0	0	0	0	0	0	0	0	0	0	0	0
ACADVL	3.34225	1.33835	0.908449	3.88529	1.38677	0.991678	0.943777	6.67018	0.200223	0.531072	2.58277	0.520185	3.89515	0.678446	0.845784	4.80537	0.311367	0.782357	1.22537	2.6704	4.52871	0.723201	0.305615	2.48218	1.89683	1.80666	1.87056	1.68581	2.65346	1.94282	1.36328	0.479531	3.41821	0.23014	3.53888	0	1.61263	0.629333	2.76201	3.79865	0.959178	2.67664	0.458259	1.5193	1.93871	0.834616	2.16442	4.48794	2.40381
ACAN	0	0	0	0	0	0	0	0	0	0	0	0	0	0.0691081	0	0	0	0	0	0	0	0	0	0	0	18.1974	0	0	0.142326	0	0	0	0	0	2092.92	0.715938	0	0	0	0	0	0	0	0	0	210.633	0	0	0
ACAP2	0	0	3.95657	0	0	0	0	0	0	0	0	0	0	0	0	0	0	0	0	0	0	0	0	0	0	0	0	1.19611	0	0	0	0	0	0	0	0	0	0	0	0	0	0	0	0	0	0	0	0	0
ACAT1	3.08785	1.2777	0.392292	0.786557	5.14814	0.298717	0.468005	12.4079	0.161934	0.971427	2.55117	0.746269	2.80823	0.203771	0.477764	0.845143	0.935639	0	2.69204	1.83924	0.788078	0.538479	0.235351	0.673086	0.973377	1.02298	1.57182	1.91434	1.0708	0.959414	1.65406	3.70203	3.66687	2.24781	2.04771	0.45202	0.481036	0.682052	3.54692	3.83111	0.418955	2.29972	0	0.738264	0.110514	1.89289	1.17751	14.982	0.981905
ACAT2	5.87005	0.409272	2.29511	0	0	1.35078	1.83679	9.23909	0.44446	0.534472	2.994	1.20764	2.9079	0	0.82079	0	1.03796	1.10476	2.03749	0	5.51384	0	0.753409	2.06277	0	5.8155	0	2.07606	1.63843	3.12859	0	1.94607	0	1.25083	2.51674	3.73963	1.65422	0	0	0	0	6.96568	0	0	0	4.89992	0	6.00481	0
ACBD3	0.823729	0.823808	0.155287	0.742235	0	0	0	0.791572	0	0.100373	0	0.288753	0.933688	0.119521	0	0	0.0665317	0.364768	0.576226	0	0.555483	0	0.110079	0.707161	0.312844	0	1.99577	0.389068	0	0.202614	0.744664	0.0645516	2.55143	0.425274	0	0	0.15136	0	3.07338	0	0	0	0	0	0	0	0	1.39377	0.309066
ACIN1	1.49538	0.907987	1.83059	0.363976	0.915283	0.455012	0.262035	5.05959	0.0814481	0.930367	0.870735	1.04168	1.09164	0.19589	0.770954	0	0.789001	1.05018	0.839004	1.0829	2.07817	0.510479	0.294549	1.39026	2.80866	0.654544	1.03173	1.31546	0.723963	1.81731	0.0597899	0.407533	0.58108	1.53504	2.02271	0	1.14234	0.856352	1.52603	0	0.553838	0.884039	1.10034	0	1.47345	5.08496	0	0.710766	0.130189
ACLY	2.2098	0.459813	0.475299	1.22147	2.65702	1.4219	0.034229	1.84146	0.131023	0.62496	1.22426	0.241381	1.05634	1.13365	0.157584	0.29964	0.364508	0.159944	1.06516	0.469316	3.06884	0.195451	0.443918	1.62392	0.529997	0.342918	0.615052	0.148592	0.218032	0.317947	0.476628	0.751981	0.987829	1.04161	0.757103	0.512103	0.392488	0.146474	1.47513	0.0396754	0	4.05398	0.513798	2.15381	0.238439	1.19525	0.172209	8.02179	0.633837
ACO1	0.649561	0.553379	0.522183	0	0	0.021414	0	0.264778	0	0	0.148151	0.0128642	0.155521	0	0	0	0.155282	0.0907866	0.0215376	0	0	0	0	0.216916	0	0.0163067	0.165279	0.942423	0	0	0.0229625	0	0	0.128319	0	0	0.0494061	0.0155828	0	0	0	0	0	2.09304	0	0.374643	1.36275	0.341761	0
ACO2	12.4414	2.02582	3.97567	2.77786	2.07639	1.32587	1.12495	9.14223	1.60091	0.508952	1.09556	1.49818	3.46126	0.0711226	0.450549	2.04109	0.482319	0.803866	4.3413	4.08668	1.87029	1.14343	0.611556	1.84455	2.29618	2.728	4.63436	2.9377	2.46869	3.99391	6.00771	1.67175	2.64107	1.32896	0	0	2.20018	0	5.62291	5.84004	1.28424	5.54362	0	6.86443	3.39744	0.680184	6.62886	7.49266	8.28736
ACOT1	0	0	0	0	0	0	0	3.55144	0	0	0	0	0.62837	0	0	0	0	0	0	0	0	0	0	0	0	0.223313	0.334814	0	0	0.367566	0	0	0	0	0	0	0	0	0	0	0	0	0	0	0	0	0	0	0
ACOT13	0	0	0	0	0	0	0	0	0	0.896905	0	0	0	0	0	0	0	0	0	0	0	0	0	1.86285	0	0	0	0	0	0	0	0	0	1.16362	0	0	0	0	0	0	0	0	0	0	0	0	0	0	0
ACOT2	0	0	0	0	0	0	0	2.99606	0	0	0	0	0.523642	0	0	0	0	0	0	0	0	0	0	0	0	0.186094	0.279012	0	0	0.306305	0	0	0	0	0	0	0	0	0	0	0	0	0	0	0	0	0	0	0
ACOT7	0	2.02784	0	6.28704	0	1.13628	0	0	0.189249	0	9.65099	1.29734	5.06892	0	7.71879	0	0	0	5.49015	0.935763	1.06526	0.414338	0	0.784167	0	0.678101	1.67639	0.923516	0.968471	0.746984	1.13845	0.306803	0	3.87482	0.774153	0	1.2586	1.25452	1.18085	0	0	0	0	0	0.877393	0	0	2.06165	0
ACOT8	0.181159	0	0	0	0	0	0	0	0	0	0	0	0	0	0	0	0	0	0	0	0	0	0	0	0	0	0	0	0	0	0	0	0	0	0	0	0	0	0.485561	0	0	0	0	0	0	0	0	0	0
ACOT9	0	0	0.103679	0	0	0	0	0	0	0	0	0	0	0	0	0	0	0	0	0	0	0	0	0	0	0	0	0.314537	0	0.165469	0	0	0.143954	0	0	0	0	0	0.400454	0	0	0	0	0	0	0	0	0	0.13057
ACOX1	3.22516	0.1646	0	0	0	0	0	1.19492	0	0	0	0	0	0	0	0	0	0	0	0	0.201392	0	0	0	0.148145	0	0	0.367923	0.34285	0	0	0	0.714929	0.209765	0	0	0	0	0	0	0	0	0	0	0	0	0	4.65295	0.0237138
ACOX3	0	0	0	0	0	0	0	0.115417	0	0	0	0	0	0	0	0	0	0	0	0	0	0	0	0	0	0	0	0	0	0	0	0	0	0	0	0	0	0	0.0746375	0	0	0	0	0	0	0	0	0	0
ACP1	10.0776	12.0931	12.8891	8.22787	19.3385	30.0197	10.5692	16.5987	5.50923	5.45908	7.28488	4.08699	24.5433	0	0	0	2.76111	0	12.76	9.26697	21.9084	0	0	22.7789	18.1134	18.9575	12.8789	19.3184	8.52968	19.0211	5.2166	17.8202	4.0898	10.0145	5.3814	0	37.589	0	35.2333	11.15	0	18.3764	3.98482	28.8294	13.1743	11.1428	10.5231	41.4906	2.12751
ACP2	0	0	0	0	0	0	0	0	0	0	0.754653	0.170196	2.35044	0	0	0	0.106812	0	0	0.432147	1.33524	0	0	0	0	0	0	0.284363	0	0.621513	0	0	0	0	0	0	0	0	0.545855	0	0	0	0	1.20501	0	0	0	0	0
ACP5	1.32066	0	0	0	0	0	0	0	0	0	0	0	0.926077	0	0	0	0	0	0	0	0	0	0	0	0	0	0	0	0	0	0	0	0	0	0	0	0	0	0	0	0	0	0	2.57904	0	0.837777	1.55063	0	0
ACSF3	0.546713	0	0	0	0	0	0	0.951724	0	0.275611	0.10075	0.0771576	0	0	0	0	0	0	0	0	0	0	0	0	0	0	0	0	0.149022	0	0	0	0	0.162811	0.353849	0	0	0	0.436565	0	0	0	0	0	0	0	0	0	0
ACSL1	0.603593	0.190412	0	0.155396	0	0	0	1.01388	0	0	0.2331	0	0	0	0	0.433364	0	0	0.571281	0.499095	1.02688	0	0	0	0.132356	0.457137	0	0	0	0.299534	0	0	0.140074	0	0	0	0	0	0	0	0	0	0	0	0	0	0	0.173234	0
ACSL3	0	0	0	0	0	0	0	0.344129	0	0	0	0	0	0	0	0	0	0	0	0	0	0	0	0.105787	0	0	0	0	0	0	0	0	0	0	0	0	0	0	0.239037	0	0	0	0	0	0	0	0	1.28004	0.0183998
ACSL4	0	0	0	0	0	0	0	1.31957	0	0	0	0	0	0	0	0	0	0	0	0	0	0	0	0	0	0	0	0	0	0	0	0	0	0	0	0	0	0	0	0	0	0	0	0	0	0	0	0	0
ACSM1	0	0	0	0	0	0	0	0.240276	0	0	0	0	0	0	0	0	0	0	0	0	0	0	0	0	0	0	0	0	0	0	0	0	0	0	0	0	0	0	0	0	0	0	0	0	0	0	0	0	0
ACSM2A	0	0	0	0	0	0	0	2.11309	0	0	0	0	0	0	0	0	0	0	0	0	0	0	0	0	0	0	0	0	0	0	0	0	0	0	0	0	0	0	0	0	0	0	0	0	0	0	0	0	0
ACSM2B	0	0	0	0	0	0	0	2.98394	0	0	0	0	0	0	0	0	0	0	0	0	0	0	0	0	0	0	0	0	0	0	0	0	0	0	0	0	0	0	0	0	0	0	0	0	0	0	0	0	0
ACSS1	0	0	0	0	0	0	0	0.843357	0	0	0	0	0	0	0	0	0	0	0	0	0	0	0	0	0	0	0	0.557412	0	0	0	0	0	0	0	0	0	0	0.11135	0	0	0	0	0	0	0	0	0	0
ACSS2	0	0	0	0	0	0	0	0	0	0	0	0	0	0	0	0	0	0	0	0	0	0	0	0	0	0	0	0	0	0	0	0	0	0	0	0	0	0	0	0	0	0	0	0	0	0	0	1.66236	0
ACTA1	229.203	74.8112	55.3081	246.033	331.922	114.24	394.443	326.934	31.5959	88.3219	189.155	113.148	213.961	42.9068	177.517	201.574	70.4901	90.1257	165.226	320.419	153.049	115.627	76.7863	113.081	219.199	110.686	507.587	72.1363	162.519	91.378	200.095	47.6148	169.63	71.4949	115.894	117.496	88.9908	50.4539	115.904	314.54	68.7254	171.675	83.8711	600.718	166.307	131.371	394.217	117.492	54.9279
ACTA2	230.931	66.0228	55.1029	248.839	351.704	113.071	425.36	329.414	31.4492	88.3405	192.112	115.444	211.772	43.1383	176.479	201.614	71.4958	89.9051	163.973	327.108	153.581	115.568	77.7555	113.866	223.966	110.116	536.599	67.938	164.141	91.521	215.27	47.327	167.695	72.2882	116.075	109.995	88.6182	50.783	116.798	312.231	66.5556	169.709	84.0552	586.449	167.893	125.948	395.907	112.222	53.4871
ACTB	1355.36	396.234	341.097	1109.94	704.576	619.3	627.495	1170.32	144.583	479.881	843.304	482.223	1132.25	190.62	516.83	943.054	360.5	384.614	980.82	771.143	432.663	244.251	246.569	434.496	776.602	549.35	1269.03	487.429	783.482	465.626	625.795	407.193	952.602	584.993	348.095	676.14	551.061	194.984	667.157	1908.14	403.345	1031.54	335.096	3252.91	634.289	1515.81	1663.32	491.205	155.589
ACTBL2	179.06	37.1905	101.546	181.588	155.97	88.7942	155.636	215.491	19.8084	79.5834	156.442	87.6259	172.187	37.688	150.02	174.466	53.0188	82.3782	125.105	297.058	143.715	107.591	53.7945	97.9486	156.755	85.2295	242.966	49.1079	127.064	74.0514	117.957	30.6653	115.971	62.7336	101.685	59.4003	67.7774	46.236	99.6959	215.527	39.9156	122.071	63.4438	303.667	65.3432	124.394	181.063	45.6359	41.1656
ACTC1	232.449	75.1695	56.0274	248.702	353.164	114.677	408.039	330.844	31.7941	88.4462	192.64	115.162	215.178	43.2662	178.514	202.301	71.1124	90.2869	165.899	327.318	153.673	115.568	78.0857	113.96	223.834	111.659	530.617	72.3399	164.42	92.2786	212.718	48.1282	170.155	72.5011	116.663	117.998	89.2612	50.8294	116.496	317.918	69.0251	172.594	84.5554	606.975	167.731	131.808	398.184	120.054	54.9844
ACTG1	1355.36	396.234	341.097	1109.94	704.576	619.3	627.495	1170.32	144.583	479.881	843.304	482.223	1132.25	190.62	516.83	943.054	360.5	384.614	980.82	771.143	432.663	244.267	246.569	434.493	776.602	549.35	1269.03	487.444	783.498	465.626	625.795	407.193	952.602	584.993	348.095	676.14	551.061	194.984	667.169	1908.14	403.345	1031.54	335.096	3252.91	634.298	1517.21	1663.32	491.205	155.589
ACTG2	248.128	69.8699	58.0422	267.818	378.426	121.579	456.143	353.562	33.4849	95.9501	207.928	124.442	227.9	46.8845	190.889	219.315	76.7764	97.7466	175.8	355.867	167.116	125.756	84.5248	123.848	242.003	110.167	580.948	72.7088	176.551	98.9954	233.096	50.541	178.787	78.3601	125.581	117.972	96.0166	55.1783	126.633	335.649	71.1731	182.868	90.0973	623.475	177.66	135.813	420.73	116.573	57.312
ACTL6A	6.95628	2.28371	2.51229	0	0.741652	1.26444	0	0	0.227864	2.03708	2.66664	0.58837	2.8011	0.0914118	0.354522	0	0.524076	0.654769	2.19143	0	3.67908	1.78451	0	1.22531	1.14849	1.31928	1.39122	1.16178	4.03681	1.43286	0	0	1.06298	3.13888	3.43995	0	1.66966	0.198595	2.80931	0	0	0	0.50437	0	0.975649	1.40927	0.420268	1.34091	0
ACTN1	43.8501	5.96694	10.945	19.1593	15.538	4.90978	18.1619	16.0271	1.22394	3.92228	14.2803	6.88868	13.1033	3.32198	10.6809	11.1947	4.13588	1.53119	7.13981	13.7294	5.38248	4.24638	2.59755	6.45282	21.2793	4.26177	16.7187	12.0716	13.8101	6.27332	11.3211	13.6715	8.90981	3.15969	2.92991	33.4151	2.77827	1.54458	11.2986	25.8187	3.58031	7.70418	3.76103	59.5054	8.72646	3.26564	28.3042	33.4787	11.9818
ACTN2	6.35001	1.04772	1.59432	3.06085	4.03224	0.850477	2.98066	3.6169	0.313949	1.07581	3.87423	0.789866	2.74343	0.550214	0.582151	1.87325	0.566353	0.350124	1.70738	2.86709	0.759884	0.452898	0.601912	0.672013	3.31753	0.620414	5.47118	4.40792	1.49011	1.00719	1.46932	7.61414	3.00986	1.20171	0.42341	3.24762	0.206503	0.353255	1.7478	3.36354	1.0157	2.15921	0.62288	13.4957	2.7235	0	9.463	7.3338	0.595103
ACTN3	3.13883	0.26876	0.558548	1.74724	2.12362	0.45357	1.5843	1.77423	0.109129	0.970365	3.33547	0.489747	1.84378	0.503061	0.391626	0.972729	0.308601	0.236828	1.24112	2.25196	0.56318	0.373256	0.324973	0.547223	1.59511	0.414352	2.12491	0.803171	1.08644	0.523891	0.907939	0.405235	1.73817	1.09593	0.412723	2.01931	0.219983	0.303661	1.26148	1.98088	0.411643	1.09918	0.464998	4.07157	1.17776	0	1.80222	2.10155	0.371732
ACTN4	24.4388	6.36854	9.16495	13.8548	14.6666	4.31417	11.7137	21.9475	1.66586	3.72097	16.6567	5.04911	18.7798	2.39693	11.1032	5.47623	3.90486	3.71408	14.192	12.9895	6.05969	3.92914	3.12399	5.12744	12.7913	5.11721	15.3992	12.2188	16.0622	5.92348	6.8302	12.5929	15.741	7.99807	3.82926	9.94999	2.24459	3.14059	15.4326	20.18	3.73632	13.9251	5.58734	34.4349	12.2734	2.68408	25.3955	23.9944	9.58609
ACTR10	0	0	0	0	0	0	0	0	0	0	0	0	0	0	0	0	0	0	0	0	0	0	0	0	0	0	0	0	0	0	0	0	0	0	0	0	0	0	0	0	0	0	0	0	0	0	0	0.303069	0
ACTR1A	10.8918	2.99063	5.05009	4.78191	1.18227	1.88561	0.641581	2.70527	0.989638	1.62604	5.84788	1.41295	5.33912	0.869564	2.555	2.48737	1.63716	1.65929	4.61861	2.02454	3.89197	0.821622	0.507683	0.795808	1.26473	1.61914	3.52398	1.58996	4.2247	2.43773	1.33978	1.91259	3.25369	4.57952	8.01649	0.498498	4.75076	0.474051	2.46927	0	0	0	0.949803	0	3.42239	9.94895	1.0979	6.57112	1.51142
ACTR1B	0	0	3.68039	0	0	0	0	0	0	0	0	0.0212497	0	0	0	0	0	0	1.38445	0	0	0	0.254729	0.301592	0	0	1.10281	0	0	0	0	0	0	0	0	0	0	0	0	0	0	0	0	0	0	0	0	0	0
ACTR2	12.4084	4.01909	5.70282	6.1687	2.92004	3.43299	5.04365	11.7404	1.24905	0.25555	6.06481	1.94212	9.40663	0.712397	0.206364	8.7045	1.12015	2.78425	4.35655	4.84678	0	2.15834	1.39253	2.15909	6.49052	5.1033	5.47215	6.66649	6.79353	4.58759	3.92681	2.77748	10.1859	1.95727	1.45988	22.844	1.93686	0	11.4793	9.42883	1.99037	6.07317	2.12016	19.2849	0	5.02326	18.0217	26.6973	4.62903
ACTR3	34.4929	3.03629	5.62317	7.74216	4.30438	3.7946	4.20556	19.2836	0.73771	1.26211	6.0507	1.75791	10.6077	0	2.91334	5.84321	2.24641	3.15296	7.56586	4.71859	6.88528	1.25524	0	2.36117	7.03081	5.64422	8.45766	6.40177	15.0419	7.82785	3.59042	2.37476	7.6614	6.82581	7.6166	19.7582	2.02514	0.294876	7.61786	13.1515	1.40318	7.54755	5.32577	27.079	2.55788	15.5027	20.5852	14.876	3.98166
ACY1	0	0	0	0	0	0	0	0.330579	0	0	0	0	0	0	0	0	0	0	0	0	0	0	0	0	0	0	0	0	0	0	0	0	0	0	0	0	0	0	0	0	0	0	0	0	0	0	0	0	0
ACYP1	10.7394	1.41161	4.40556	0	1.57142	5.30978	2.63569	0	1.08828	11.2019	20.709	8.89447	0	0	0	2.80278	4.86271	0	0	0	0	3.21988	1.33662	0	0	5.29785	0	3.65069	6.96982	3.88427	0	1.98133	0	0	23.1353	0	9.55169	2.89436	3.82428	0	0.265896	0	0	0	5.59921	5.38039	5.17334	0	0
ADAM10	0.176972	0.210946	0	0	0.133851	0	0	0	0	0	0.136222	0.0808478	0.22898	0	0	0	0.0483894	0	0.258142	0	0	0	0.0557987	0.420215	0	0	0	0.313764	0.0891212	0.16626	0	0.0816265	0	0.260432	0.171208	0	0	0	0	0	0	0	0	0	0	0	0	0.994267	0
ADAMTS4	0	0	0	0	0	0	0	0	0	0	0	0	0	0	0	0.542377	0	0	0	0	0	0.101502	0	0	0	0	0.136904	0	0	0.108163	0	0	0	0	0	0	0	0.0884109	0	1.0164	0	0	0	0	0	0	0	0	0
ADAR	0.70546	0.716338	0.402974	0.225022	0.585461	0.343539	0.922245	2.39124	0.0974699	0.310657	0.36013	0.379245	0.630271	0.0432903	0	0	0.345713	0.301726	1.30683	0.856854	0.741352	0.387082	0	0.462105	0.933174	0.859904	0.993702	1.69069	0.73094	0.868284	0.117128	0.103796	1.29189	0.605061	1.10229	0	0.788689	0.134429	0.826291	0	0.112942	0	0	0.462284	0.49172	0.753842	0.167595	2.64801	0.170686
ADCK3	1.12098	0.115134	0	0	0	0.100931	0	4.43673	0	0	0	0	0	0	0	0	0	0	0.0788229	0	0	0	0	0	0	0	0	0	0.227103	0	0	0.314743	0	0	0	0	0.161259	0.107553	0.188765	0	0	0	0	0	0	0	0	0	0
ADD1	1.83745	0.395193	0.412155	0.572388	0.806379	0.572686	0.236699	0.75683	0.489799	0.212631	1.49128	0.52525	0.654599	0.223513	0	0.141963	0	0.41361	0.326555	0.601348	0.535733	0.135095	0.330182	0	0.427879	0.202841	0.882235	0.378464	0.613775	0.610664	0.755353	0.588741	0.263327	0.380643	1.07145	0	1.87018	0.315669	0.478263	0	0	0	0.186997	0	0.689127	0	0	2.94403	0.211419
ADD2	0	0.365232	0	0	0	0.517295	0	0	0.354348	0.316344	0	0.398099	0	0.114732	0	0	0	0	0.473643	0	0	0.222723	0.288484	0	0	0.124367	0	0.630824	0.269449	0.56854	0.192323	0.222013	0.239344	0.708353	0.788786	0	1.22005	0.555287	0	0	0	0	0	0	0.217192	0.633366	0	0	0.249341
ADD3	0	0.590098	0.619743	1.00293	0.619794	0	0.66173	0	0.324966	0	0.323337	0	0	0	0	0	0	0.772033	0	0	1.3609	0	0	0	0	0	1.95866	0	0	0.75634	0.998355	0.515891	0	0	0.709579	0.636777	0	0	1.51499	0	0	0.699082	0	0	0	0	0	8.77633	0.271339
ADH1A	0	0	0	1.96003	1.40445	0	0	2.95701	0.136816	0	0.327377	0	0	0	0	0	0	0	0	0	0	0	0	0	0	0	0.608321	0	0	1.93726	1.59578	1.47287	0	0	0	0	0	0	0	1.09971	0	0	0	0	0.360935	0	1.48362	0	0
ADH1B	0	0	0	2.05383	1.73365	0	0	4.63626	0.180219	0	0.316973	0	0	0	0	0	0	0.816669	0	0	0	0	0	0	0	0.132422	1.24135	0	0	3.16303	1.70872	2.29964	0	0	0	0	0	0	0	2.34813	0	0	0	0	0.545662	0	1.80936	0	0
ADH1C	0	0.0811438	0	0.342979	0	0	0	0	0	0	0	0	0	0	0	0	0	0	0	0	0	0	0	0	0	0	0.647542	0	0	0.768071	0.797774	0.750246	0	0	0	0	0	0	0	0	0	0	0	0	0	0	0	0	0
ADH4	0	0	0	0.22201	0	0	0	0	0	0	0	0	0	0	0	0	0	0	0	0	0	0	0	0	0	0	0	0	0	0	0	0	0	0	0	0	0	0	0	0	0	0	0	0	0	0	0	0	0
ADH5	0	0.821075	0.35299	0.475738	0	0.196928	0.657749	0.803633	0	0.301451	0.43185	0	0	0	0	0	0.110374	0.119175	0.255368	0	0	0	0	0.144728	0.230692	0	1.27325	0.645243	0.470435	0	0.379933	0	0.200622	1.63419	0	0	0.277385	0	1.26155	0	0	0	0	1.65188	0	0	0.847491	8.16763	0.17621
ADH7	0	0.0698471	0	0	0	0	0	0	0	0	0.814139	0	0	0	0	0	0	0	0	0	0	0	0	0	0	0	0.836424	0	0	0	1.63808	0	0	0	0	0	0	0	2.05166	0	0.357167	0	0	0	0	0	0	0	0
ADIPOQ	0	0	0	0	0	0	0	0	0	0	0	0	0	0	0	0	0	0	0	0	0	0	0	0	0	0	0	0	0	0	0	0	0	0	0	1.59972	0	0	0	0	0	0	0	0	0	0	0	0	0
ADIRF	0	0.348327	0	0	0	0	0	0	0	0	0	0	0	0	0	0	0	0	0	0	0	0	0	0	0	0	0	0	0	0	0	0	0	0	0	0	0	0	0	0	0	0	0	0	0	0	0	0	0
ADK	0.289464	0.231184	0.278022	0	0	0	0	0.605014	0	0.126882	0.265757	0.066653	0	0	0	0	0	0	0.428104	0	0	0	0	0.267203	0	0	0	0.429701	0.343438	0	0	0	0.161281	0.509112	0.325815	0	0.489011	0.0362752	0	0	0	0	0	0	0	0.484208	0	1.50393	0.14701
ADNP	0.172295	0.52567	0	0	0	0	1.4014	0	0	0	0.219853	0	0	0	0	0	0	0.0544567	0.135953	0	0	0	0	0	0.0618269	0	0.15873	0.6017	0	0.0316916	0	0.401371	0.0715066	0	0.134448	0	0.0265612	0	0	0	0	0	0	0	0	0	0	0.441225	0
ADPGK	0	0.0327998	0	0	0	0	0.0241977	0	0	0	0	0	0	0	0	0	0	0	0	0	0	0	0	0	0	0.0461729	0	0	0	0.0402241	0	0	0	0	0	0	0	0	0	0	0	0	0	0	0	0	0	0.590073	0.136983
ADPRHL2	0.52238	0	0	0	0	0.654585	0.142376	0	0	0.395046	0.507208	0	0.369317	0.484386	0	0	0.196817	0.219562	0.343083	0.725103	0.821868	0	0	0.716195	0.637758	2.28719	0.341819	0	0.538438	0.719799	0	0	0.635196	0.288998	0	0	1.30415	0	1.3459	0	0	0	0	0	0	1.53584	0	1.00548	0
ADRBK1	0	0	0	0	0	0	0	0	0	0	0	0	0.146436	0	0	0	0	0	0	0	0	0	0	0	0	0	0	0	0	0	0	0	0	0	0	0	0.0986622	0	0	0	0	0	0	0	0	0	0	0.134316	0
ADRM1	0	0	0	0	0.501481	0	0	0	0	0	0	0	0	0	0	0	0	0	0	0	0	0	0	0	0	0	0	0	0	0	0	0	0	0	0	0	0	0	0	0	0	0	0	0	0	0	0	0.917987	0
ADSL	0.681423	0	0.191462	0	0	0	0	0.909556	0.0979962	0	0	0	0	0	0	0	0	0	0	0	0	0	0	0	0	0	0	0	0	0	0	0.443753	0	0	0	0	0	0	0	0	0	0	0	0	0	0	0	1.28162	0.561429
ADSS	0	0.0588306	0	0	0	0	0	0	0	0	0	0.618539	2.01473	0	0	0	0	0	0.451491	0	0	0	0	0	0	0	0	0	0	0	0	0	0.386348	0	0	0	0	0	0.593108	0	0	0	0	0	0	0	0	1.6042	0
AEBP1	5.49044	0.510882	1.23468	2.3743	0	0.265309	0.0688995	2.26052	0.290264	0.0159891	0	0.0622931	0.288286	0.155301	1.49647	7.59579	0.108993	0	0.369349	11.1764	1.40199	0	0.0412955	1.03707	4.17855	1.28465	0.289263	0.741644	2.1242	0.644445	0	2.75743	0	0.246253	0.364903	19.4019	0.908075	0.178175	0.56935	11.6953	0	0.476725	0.289997	15.0998	0	0.824903	6.83217	4.1191	0
AFG3L2	1.4241	0.708112	0.269929	0.17022	0.297603	0.412845	0.133764	2.24592	0.0604126	0.701519	0.556907	0.349179	0.982607	0	0.141222	11.3341	0.377229	0.429418	1.13072	4.05236	0.908563	0.884637	0.47633	0.711676	1.3457	1.55206	0.799744	0.764589	0.35009	0.333612	0.132475	1.83688	0.771243	1.77508	2.33317	0	1.49912	0.411379	0.895354	0.231241	0.516259	0.224233	0.261434	0.4166	0.0992462	0.290684	0.226687	1.55517	0
AGA	0	0	0	0	0	0	0	0	0	0	0	0	0	0	0	0	0	0	0	0	0	0	0	0	0	0	0	0.279694	0	0	0	0	0	0	0	0	0	0	0	0	0	0	0	0	0	0	0	0	0.455531
AGAP3	0	0	0	0	0	0.468583	0	0	0	0	0	0	0	0	0	0	0	0	0	0	0	0.040353	0	0	0	0	0	0	0	0	0	0	0	0	0	0	0	0	0	0	0	0	0	0	0	0	0	1.32538	0
AGER	0	0	0	0	0	0	0	1.07791	0	0	0	0	0	0	0	0	0	0	0	0	0	0	0	0	0	0	0	0	0	0	0	4.40232	0	0	0	0	0	0	0	0	0	0	0	0	0	0	0	0	0
AGK	0	0	0	0	0	0	0	0	0	0	0	0	0	0	0	0	0	0	0	0	0	0	0	0	0	0	0	0	0	0	0	0	0	0	0	0	0	0	0	0	0	0	0	0	0	0	0	0	0
AGL	0.261015	0.0199342	0	0	0.34965	0	0.051088	0.266218	0	0.144793	0.132753	0.0507554	0.157616	0	0	0.126973	0.0192568	0.064443	0.0263235	0.170763	0.42121	0.0228285	0	0.397431	0.155383	0.271962	0.162561	0.0321728	0.0861636	0.425624	0.0642952	0.113807	0.138105	0.23477	0.111638	0.295543	0.0430386	0	0.261677	0	0	0	0.0671888	0	0	0	0.0802748	1.1201	0.103231
AGO1	0.129567	0.262016	0.131026	0	0	0.0344002	0.0514576	0	0	2.21912	0.110115	0	0	0	0	0	0	1.74454	0	3.10189	0.320241	0	0	0.0625558	0	0.123906	0	0.0527817	0	0.13185	0	0.0474432	0	0.188082	0.14923	0	0.0920733	0	0.0696584	0	0	0	0	0	0	0	0.145907	0	0
AGO2	0	0.0880022	0.302034	0	0	0.145442	0.0233173	0	0	0.0370147	0.0707252	0	0	0	0	0	0.0314424	0.125737	0.495898	0	0.259438	0	0	0.154532	0.208504	0.128488	3.78509	0.0988377	0	0.0803393	0	0.047467	0	0	0.104677	0.0427054	0.349614	0	0.0251467	0	0	0	0.0581798	0	0	0	0	0.277131	0.116919
AGO3	0	0	0	0	0	0	0	0	0	0	0	0	0	0	0	0	0	0	0	0.0223107	0.0629377	0	0	0	0.159521	0.0256072	0	0	0	0.0144592	0	0	0	0	0	0	0	0	0	0	0	0	0	0	0	0	0	0	0
AGPAT1	0	0	0	0	0	0	0	0	0	0	0	0	0	0	0	0	0	0	0	0	0	0.124893	0	0	0	0	0	0	0	0	0	0	0	0	0	0	0	0	0	0	0	0	0	0	0	0	0	0	0
AGPAT5	0	0	0	0	0	0.379003	0	0	0	0.272621	0	0	0	0	0	0	0	0.106252	0	0	0	0.198926	0	0	0.230184	0	0	0	0	0	0	0	0	0.222683	3.28254	0	0.278101	0	0.988113	0	0	0	0	0	0	0	0	0	0
AGPAT6	0	0	0	0	0	0	0	0	0	0	0	0	0	0	0	0	0	0	0	0	0	0	0	0	0	0.147456	0	0	0	0	0	0	0	0	0	0	0	0	0	0	0	0	0	0	0	0	0	0	0
AGPS	0.425734	0	0	0.183218	0	0	0	0	0	0	0	0	0.217049	0	0	0	0	0	0	0	0	0.0753212	0	0.153873	0.135765	0	0	0.354809	0.247818	0	0	0	0	0.114916	0	0.0439461	0	0	0.394591	0	0	0	0	0	0	0	0	0.0623187	0.0269674
AGR2	0	3.82524	3.45992	0	74.0931	0	7.18308	0	6.2151	0	58.9454	0	0	0	10.6537	0	0	9.87465	0	0	0	25.0544	0	7.98881	0	0	60.6696	5.93214	0	0	60.7662	0	1.67078	0	0	0	0	8.11131	83.6757	0	15.1908	0	0	0	20.6791	0	0	0	4.70517
AGR3	0	0	0	0	35.5226	0	0	0	0	0	0	0	0	0	0	0	0	0	0	0	0	0	0	0	0	0	43.2459	0	0	3.31171	45.1923	0	0	0	0	0	0	0	61.5986	0	0	0	0	0	0	0	0	0	0
AGRN	0.0225716	0	0.0535341	0.210373	0.104249	0	0.15756	1.1481	0	0	0.112041	0	0.199836	0.0482564	0.188525	0.0653432	0	0.198197	0	0.285266	0.250227	0.0500577	0	0.28254	0.0126569	0.0462985	0.138042	0.03415	0.233527	0.22265	0	0.38858	0.0104843	0	0	0	0.0159434	0	0.143855	0	0	0.473852	0.0730056	0	0	0	0	0.304237	0
AGT	0.358579	0	0	0.600618	0	0	0	0	0	0	0	0.0471394	0	0	4.09516	0	0.138153	0	0	0	3.59786	0.0978241	0	0	0	0	0	0.0610094	0	0	0.224002	0	0	0.088275	0	1.29036	0	0	0	0	0	0	0	0	0	0	0	0.550148	0.698923
AGTRAP	0.922944	0	0	0	0	0	0	0	0	0	0	0	0	0	0	0	0	0	0	0	0	0	0	0	0	0	0	0	0	0	0	0	0	0	0	0	0	0	0	0	0	0	0	0	0	0	0	0	0
AGXT	0	0	0	0	0	0	0	2.14583	0	0	0	0	0	0	0	0	0	0	0	0	0	0.610596	0	0	0	0	0	0	0	0	0	0	0	0	0	0	0	0	0	0	0	0	0	0	0	0	0	0	0
AHCTF1	0.0466013	0	0	0	0	0	0	0	0	0.00705716	0.00617478	0.00700189	0	0	0	0	0	0	0	0	0.0349615	0.0221671	0	0	0	0	0	0	0.00757702	0	0	0	0	0.0356044	0	0	0	0	0.0373824	0	0	0	0	0	0	0	0	0	0
AHCY	7.86557	4.49685	4.63444	7.96584	15.9622	12.7442	10.5151	34.1967	2.34396	2.74756	11.6091	7.10635	30.2066	1.27849	10.0627	2.13637	2.87231	7.76512	14.2245	4.65049	32.6215	9.31647	2.96037	18.5294	9.931	8.21844	8.75334	7.39199	18.0051	8.95052	4.12314	11.0266	11.5291	6.18177	5.67378	3.18701	9.74013	0.515365	10.9286	13.1031	3.98961	16.7201	3.47334	14.0219	8.65882	19.8358	9.08128	47.7982	1.71146
AHCYL1	1.24878	21.053	13.1421	0	38.8835	0	7.2745	0	6.45651	0	0.24153	0	0.475945	0	0.586638	63.8692	0	0	0	0	0	0	0	0	0	0	0	15.8659	0	0.571145	0	17.5359	0	0.63781	0	0	0.75723	0.0944681	0	0	0	0	0	0	0	0	0	0	0
AHCYL2	0	0	0.20482	0	0	0	0	0	0	0	0	0	0.432061	0	0	0	0	0	0	0	0	0	0	0	0	0	0	0.493971	0	0.47618	0	0.552763	0	0	0	0	0.638849	0	0	0	0	0	0	0	0	0	0	0	0
AHDC1	0	0	0	0	0	0	0	0	0	0.012637	0	0	0	0	0	0	0	0	0	0	0	0	0	0	0	0	0	0	0	0	0	0	0	0	0	0	0	0	0	0	0	0	0	0	0	0	0	0	0
AHNAK	6.28524	0.982493	0.339056	2.14131	2.97192	0.136503	1.92673	4.24159	0.198546	0.512283	3.6975	0.521836	3.64145	0.332215	2.96741	0.759353	0.335574	0.543401	0.846234	2.90158	2.51083	0.768058	0.797405	0.285097	2.56476	0.975785	4.08482	1.14306	1.25024	6.36857	6.47402	1.92729	1.01525	0.399373	0.160698	0.295918	0.123392	0.339135	3.52731	6.48279	0.33781	0.912315	0.304934	12.5514	1.38246	0.397027	7.23183	4.36535	0.329475
AHNAK2	0	0	0	0	0	0	0	0	0	0	0	0	0.128968	0.0197379	0	0	0	0	0	0	0	0	0	0	0	0	0	0	0	0	0	0	0	0	0	0	0	0	0	0	0	0	0	0	0	0	0	0	0
AHSA1	0	0.457568	0.325578	0	0.647804	0.654227	0	0	0	0.718866	0.832139	0.495921	1.45635	0	0	0	0	0.349147	0.426883	0	0	0	0	0.665069	0.541463	0	0	0	0	0.404315	0.318906	0	0.342389	0	0	0	0.778201	0	1.87348	0	0	2.13704	0	0	0	0	0	1.96571	0.267116
AHSG	0	0	0	0	0	0	0	0	0	0.0848716	0	0	0	0	2.87194	0	0	0	0	0	0	0	0	0	0	0	0	0.681998	0	0	0	0	0	0.274992	0	3.94744	0	0	0	0	0	0	0	0	0	1.23941	0	1.55499	0.436688
AHSP	0	0	0	0	0	0	0	0	0	0	0	0	0	0.0814786	0	0	0	0	0	0	0	0	0	0	0	0	0	0	0	0	0	0	0	0	0	0	0	1.21128	0	0	0	0	0	0	0	0	0	0	0
AIDA	0	0	0	0	0	0	0	0	0	0	0	0	0	0	0	0	0	0	0	0	0	0	0	0	0	0	0	0	0	0	0	0	0	0	0	0	0.922474	0	0	0	0	0	0	0	0	0	0	0	0
AIFM1	10.9511	8.70522	0.694472	0.384628	0	0	0.530891	21.0134	0	28.151	1.20296	0.366366	28.4044	0.101377	0.735966	1.20589	0.151732	8.98768	0.945556	1.66281	0.953636	0.342151	0.106613	2.59537	1.33058	2.65089	0.791889	35.8274	1.02346	0.480124	70.4659	51.6856	36.1215	11.9119	2.3892	0	0.329109	0.42834	7.90614	0.722638	0	0.423242	0.537104	1.29945	0.496208	0.822399	1.42694	2.35594	0.768856
AIMP1	1.47911	0.263888	0.143711	0	0.17633	0	0	0.265898	0.0319943	0.192123	0	0	0.291455	0	0	0	0.0459577	0	1.17617	0	0.672929	0	0	0	0	0.240937	0	0.187096	1.04342	0	0	0	0.812731	0.424014	0	0	0	0	0.802122	0	0	0	0	0	0	0	0	1.15577	0.29549
AIMP2	0.94147	0.172219	0.114391	0	0	0	0.0777312	0	0.0296872	0.0657053	0.440315	0	0.42749	0	0	0	0.0571269	0.151456	0.262706	0	0	0	0	0	0	0.237284	0.163926	0.252683	0.24008	0	0	0.200926	0.325175	0.175975	0	0	0.12075	0	0	0	0	0	0	0	0	0	0	1.12981	0.139712
AIP	0	0.631834	0.167962	0	0	0.685602	0	0	0	0	0	0	0	0	0	0	0	0	0	0	0	0	0	0	0	0	0	0.32796	0	0	0	0	0	0	0	0	0	0	0	0	0	0	0	0	0	0	0	1.15647	0
AK1	2.77233	2.39636	1.667	4.3031	3.43219	2.48432	0.960887	0	0.55395	1.25773	2.94177	1.59226	0	0.936976	0	0	0.659472	0.656482	4.43959	4.02257	0	0.757115	0.406161	0.825774	0	0.9909	4.3401	1.96695	1.40943	1.99794	3.17645	1.05756	3.00053	1.90379	1.55199	0	2.86671	1.76278	6.97986	0	0.855936	1.55888	1.50846	0	0	1.69429	5.24429	1.74307	0.922156
AK2	4.45468	1.87788	4.5023	2.0805	2.75131	1.02765	1.28996	21.8914	0	3.6565	5.03413	0.648168	2.62903	0.0933811	1.96046	1.68686	0.552894	0.667815	0.96803	3.75807	2.46989	0	0	1.76211	2.00144	1.9187	2.20942	5.18366	2.37793	8.3045	0	2.12614	0.346963	2.20652	3.56241	0	3.43422	0.44102	3.09723	2.81287	0	0	1.56529	0	0	0	0.657487	10.4557	0
AK3	1.74158	1.17824	1.82991	0.955717	1.16487	1.437	1.46204	4.38617	0	0.368989	0.735631	0.450855	0.694738	0	0	1.55879	0.532552	0.53478	0.994575	1.48344	0	0	0.522761	2.30817	1.53319	1.76811	1.73551	3.69911	1.58964	1.2881	0.433382	0.450737	0.876946	1.76097	1.3545	0	2.03362	0.72561	4.73263	0	0	0	0.17109	2.97039	0.734044	0	1.95404	2.14182	2.92939
AK4	0	0	0	0	0	0	0	0.953179	0	0	0	0	0	0	0	0	0	0	0	0	0	0	0	0	0	0	0	0	0	0	0	0	0	0	0	0	0	0	0	0	0	0	0	0	0	0	0	0	0
AKAP1	0	0	0.122745	0	0.425641	0	0	0	0	0	0	0	0	0	0	0	0	0	0	0	0	0	0	0	0	0	0	0	0	0	0	0	0	0	0	0	0	0	0	0	0	0	0	0	0	0	0	0	0
AKAP12	0	0	0	0.0191716	0.0554415	0	0.0260215	0	0	0.0185647	0	0	0	0	0	0	0	0	0	0	0	0	0	0	0	0	0.149101	0	0	0	0	0	0	0	0	0	0.0196882	0	0	0	0	0	0	0	0	0	0	0	0
AKAP13	0	0	0	0	0	0	0	0	0	0	0	0	0	0	0	0	0	0	0	0	0	0	0	0	0	0	0	0	0	0	0	0	0	0	0	0	0.0729415	0	0	0	0	0	0	0	0	0	0	0	0
AKAP17A	0	0	0	0	0	0	0	0	0	0	0	0	0	0	0	0	0.139742	0	0	0	0	0.146491	0	0.152834	0.0930819	0.116654	0	0	0	0	0	0	0	0	0	0	3.33633	0	0	0	0	0	0	0	0	0	0	0	0
AKAP2	0	0	0.036981	0	0	0	0	0	0	0	0	0	0	0	0	0	0	0	0	0	0	0	0	0	0	0	0	0.0952864	0	0	0	0.075739	0	0	0	0	0	0	0	0	0	0	0	0	0	0	0	0	0
AKAP8	0	0.141125	0	0	0	0	0	0	0	0	0	0	0	0	0	0	0	0	0.515163	0	0	0	0	0	0	0	0	0	0	0.304636	0	0	0.42599	0	0	0	0	0	0	0	0	0	0	0	0	0	0	0	0
AKAP8L	0	0.158835	0	0	0	0	0	0	0	0	0	0	0	0	0	0	0	0	0	0	0	0	0	0	0	0.0520386	0	0	0	0.0261123	0	0	0.0792193	0	0	0	0.0788929	0	0	0	0	0	0	0	0	0	0	0	0
AKAP9	0	0	0	0	0	0	0	0	0	0	0	0	0	0	0	0	0	0	0	0	0	0	0	0	0	0	0	0	0	0	0	0	0	0	0	0	0.00520507	0	0	0	0	0	0	0	0	0	0	0	0
AKR1A1	13.9446	2.25048	0.998952	2.77355	0	1.06274	1.70782	14.3509	0.645132	6.43101	7.41156	3.04929	3.82157	1.12435	3.91407	1.74551	0.925264	2.64695	4.91653	9.23628	8.09058	1.18558	0.691727	1.3003	2.65577	2.00255	4.31469	3.76017	4.16717	1.71275	1.5197	1.75924	5.41003	2.98697	10.0676	0	3.45801	0.636277	7.30308	5.04243	0.521406	0.584535	1.41059	9.70961	1.24259	13.731	8.09765	3.13805	1.39525
AKR1B1	9.5634	0.763745	2.01441	1.97661	1.90738	0.684667	1.60799	0	0.28683	1.97897	2.42109	0.907296	1.98645	0.358009	4.40624	0	0.136601	1.67564	2.09049	2.9344	1.7691	1.61312	0.348004	0.863348	1.19731	3.79677	2.33438	0.685389	0.855927	0.986916	0.924064	1.16561	2.77827	3.17353	4.04716	0.368852	2.4004	0.40085	2.99197	2.66412	0.6414	4.97938	1.59346	10.0923	1.01687	33.4803	8.00534	0	0.311345
AKR1B10	0	0	0	0	0	0	0	118.414	0	0	0.402532	0	0	0	0	0	0	0	0	0	0	0	1.67674	0	0	0	0	0	0	0	0	3.60253	6.03497	0	0	0	0	0	2.32655	0	0	0	0	0	0	0	0	0	0
AKR1B15	0	0	0	0	0	0	0	8.97159	0	0	0	0	0	0	0	0	0	0	0	0	0	0	0	0	0	0	0	0	0	0	0	0	0.779792	0	0	0	0	0	0.440417	0	0	0	0	0	0	0	0	0	0
AKR1C1	0	0.132189	0	0	1.46227	0	0	20.4216	0	0	1.11691	0	0	0	0	0	0	0	0	0	0	0	0	0	0	0	0.694373	0	0	0	0.730681	47.0784	65.8335	0	0	1.09591	0	0	0.94495	0	0.35896	0	0	0	0	0	0	0	0
AKR1C2	0	0	0	0	1.23176	0	0	15.0836	0	0	0.382605	0	0	0	0	0	0	0	0	0	0	0	0	0	0	0	0.0299797	0	0	0	0.25882	18.8138	19.7589	0	0	0	0	0	0.207412	0	0	0	0	0	0	0	0	0	0
AKR1C3	0	0.142858	0	0	1.45407	0	0	18.9888	0	0	1.19948	0	0	0	0	0	0	0	0	0	0	0	0	0	0	0	0.870545	0	0	0	0.799792	48.637	69.2208	0	0	1.28633	0	0	1.05267	0	0.404432	0	0	0	0	0	0	0	0
AKR1C4	0	0.132189	0	0	1.38649	0	0	15.9285	0	0	0	0	0	0	0	0	0	0	0	0	0	0	0	0	0	0	0	0	0	0	0	30.3348	42.7725	0	0	0	0	0	0.876154	0	0.35896	0	0	0	0	0	0	0	0
AKR7A2	1.92968	1.61158	3.10657	0.966054	2.49961	0.560968	0.994257	4.4873	0.367139	0.442116	2.94134	1.33143	3.32191	0.1491	0.725036	0	1.06482	0	3.31972	0	3.09583	0.17141	0.172481	0.363046	1.1682	2.40211	1.27583	1.45491	2.38311	1.67595	0	1.56461	1.03198	1.79118	2.29711	0.836432	1.53748	0.149963	3.31071	0.734386	0.271334	0.539859	0.559737	1.47309	0.645818	1.92707	2.05785	4.4004	0.551907
AKR7A3	0	0	1.50982	0	0	0	0	10.1529	0	0	0	0	0	0	0	0	0	0	0	0	0	0	0	0	0	0	0	0	0	0	0	0	0	0	0	0	0	0	0	0	0	0	0	0	0	0	0	0	0
AKT1	0	0	0	0	0	0	0	0	0	0	0	0	0	0	0	0	0	0	0	0	0	0	0	0	0	0	0	0	0	0	0	0	0	0	0.202836	0	0	0	0	0	0	0	0	0	0	0	0	0	0
AKT3	0	0	0	0	0	0	0	0	0	0	0	0	0	0	0	0	0	0	0	0	0	0	0	0	0	0	0	0	0	0	0	0	0	0	0	0	0.44804	0	0	0	0	0	0	0	0	0	0	0	0
ALAD	0	0	0.615866	0	1.31508	1.18598	1.02762	0	3.58101	7.32911	6.91998	5.40013	0	5.44352	1.02115	0	1.18813	0	0	0	0	0.244524	0.365701	0	0	0	0.57185	0.209022	0	0	5.36725	0	0.979703	9.40511	0	0.525824	0	9.82362	0	0	0.293964	0	6.01075	0	1.25528	0	0	0	4.36163
ALB	156.239	47.5187	78.1511	826.686	186.974	106.737	235.26	268.057	46.7177	25.71	245.336	116.705	221.265	15.1452	1729.33	233.939	188.326	110.262	79.7277	172.33	177.871	126.742	86.7834	179.88	93.8	34.5768	214.813	394.395	95.6103	31.6319	427.054	75.2305	114.357	62.7918	48.8368	751.88	47.4663	46.3547	86.5188	601.867	141.493	215.758	45.8418	774.742	101.055	367.924	261.943	657.284	280.926
ALCAM	0	2.70059	10.5288	0	0	0	0	0	0.588154	0	4.06709	0	6.36747	0	0	0	0	1.18431	0	0	0	3.74175	3.31588	2.07453	3.78295	0	4.86983	0	0.993186	0	2.34496	1.17242	7.20359	0.949744	0	0	2.32198	0	2.61724	0	0	0	0	0	2.8932	0	0	0	0
ALDH16A1	1.786	0.296524	0	0.619462	0	0	0	0.399728	0.123962	0.190224	0.553356	0.0548778	0.802012	0.0320667	0.454519	0	0.110747	0	0.12745	0.39058	0	0	0	0	0.246285	0.265438	0.478086	0.43736	1.66614	0	0.176096	0.064297	0.545362	0.33584	0.652047	1.02073	0.0919958	0.272881	0	0	0.080883	0	0.101011	1.28828	0	0.373362	0.488074	2.73283	0.347016
ALDH18A1	12.3534	0.301088	1.31101	3.79807	0.602184	1.99576	0.212221	2.07972	0.0839167	2.22732	7.12899	2.2337	4.52843	0.0771006	0	0.376195	1.15581	0.10088	4.14137	0.627759	2.33593	0.55209	0.0993172	0.909915	3.23403	2.09118	1.33818	0.877796	0	0.36443	0.192196	0	1.66301	2.81974	4.97475	0	0.421976	0.890072	0.325474	0.403159	0.32499	1.06315	0	0	1.44743	0	0	5.23669	1.03394
ALDH1A1	13.2195	0.701222	5.80424	1.36244	14.0875	0.306643	9.61374	12.928	2.35179	1.39164	11.708	1.43239	1.25274	0.352908	1.70902	0	2.05093	1.65157	1.73749	1.35225	1.73098	0.942654	0.499724	0.0844001	0.286357	0.785266	10.2496	0.935451	0.592898	0.220668	18.4366	2.99351	3.35062	8.38753	1.20731	0.225082	0.155634	1.00392	16.4129	0.927932	4.49161	0.882501	0.573272	14.433	2.04268	9.49379	5.52191	1.87504	8.16217
ALDH1A2	0	0	0.154492	0	0	0	0	0	0	0	0	0	0	0	0	0	0	0	0	0	0	0	0	0	0	0	0	0	0	0	0	0	0	0	0	0	0	0	0	0	0	0	0	0	0	0	0	0	0.150159
ALDH1A3	0	0	0	0	0	0	0	0.448337	0	0	0.1005	0	0	0	0	0	0	0	0	0	0	0	0	0	0	0	0	0	0	0	0	0	0	0	0	0	0	0	0	0	0	0	0	0	0	0	0	1.40745	0
ALDH1B1	1.43558	0.151561	0.18551	0.994359	0.457263	0	0.624366	2.13022	0	0.217938	0	0.0210307	0.931501	0	0	0.388247	0.321024	0.212827	0	0.39553	0.801071	0.652994	0.0295515	0.7883	1.23554	0.709794	0.725669	0.201432	0.476102	0.0612548	0.330283	0.466202	1.64983	0.607372	0.489578	0	0.329922	0.174538	0	0.487775	0	0.699381	0.196511	2.06044	0	2.50574	1.27497	2.27239	0
ALDH1L1	0	0	0	0	0	0	0	3.13062	0	0	0	0	0	0	0	0	0	0	0	0	0	0	0	0	0	0	0	0	0	0	0	0	0	0	0	0	0	0	0	0	0	0	0	0	0	0	0	0	0
ALDH1L2	0	0	0	0.114043	0	0	0	0	0	0	0	0	0	0	0	0	0	0	0	0	0	0	0	0	0	0	0	0	0	0	0	0	0	0	0	0	0	0	0	0	0	0	0	0	0	0	0	0	0
ALDH2	12.2846	0.99703	0.409071	2.58203	1.54756	0.00604947	1.27001	29.5828	0.0960742	9.04569	0.582427	0.471769	7.04227	0	0	4.06286	3.45067	6.62591	0.675743	3.78255	21.6746	3.57419	1.39017	3.02539	2.29606	3.77696	5.92189	0.66442	0.0555636	6.5124	3.89595	5.17205	4.57018	23.602	0.754451	2.25314	0.356621	3.64666	8.55451	1.03137	1.13799	6.14337	5.28464	13.6637	1.86894	2.21417	5.66592	2.62422	0
ALDH3A1	0	4.12391	0.402649	0	2.97045	0	2.5266	0.562074	0.72399	0	17.0731	0	0.677272	0	0.2633	0	0	0	0	0	0	0	0.123481	0	0	0	4.35518	0.796602	0	0	3.09076	0	0.150803	0	0	0	0	0.137407	19.3819	0	1.86256	0	0	0	0	0	0	0	0.104496
ALDH3A2	1.10253	0.797368	1.00099	0	2.41107	0.218472	2.34495	6.65765	0.157928	1.75522	0.425208	0	1.78117	0.37962	0	0.410482	1.04613	0.868557	0.578405	1.15916	1.26048	0	0.570687	1.65373	0.261486	0.757531	0.402918	1.57012	0.14326	1.79321	0.354348	6.63409	2.82966	0	0.171879	1.59454	0.280635	1.79593	4.78879	0	0	0.365686	0.390641	0	0.426875	0	0	0	0
ALDH3B1	0	0	0.0780906	0	0.637655	0	0	0	0	0	0.325793	0	0	0	0	0	0	0	0	0	0	0	0	0	0	0	0.808679	0	0	0	0.49557	0	0	0	0	0	0	0.0313494	0.90332	0	0	0	0	0	0.274873	0	0	0	0
ALDH3B2	0	0	0	0	0.438277	0	0	0	0	0	0	0	0	0	0	0	0	0	0	0	0	0	0	0	0	0	0	0	0	0	0	0	0	0	0	0	0	0	0	0	0	0	0	0	0	0	0	0	0
ALDH4A1	0	0.397634	0	0	0	0	0	5.673	0	0	0.101466	0	0	0	0	0	0	0	0	0	0	0.208084	0	0	0	0	0	0	0	0	0	0	0	0	0	0	0	0.12202	2.8613	0	0	0	0	0	0	0	0	0	0
ALDH5A1	0	0	0	0	0	0	0.132305	1.31368	0	0	0	0	0	0	0	0	0	0	0	0	1.23342	0	0	0	0	0	0	0	0	0	0	0	0	0	0	0	0	0	0	0	0	0	0	0	0	0	0	0	0
ALDH6A1	1.14704	0.404411	0.391045	0	0.923021	0.131811	0.357813	5.60387	0	0.599844	0.294229	0.22485	0.728769	0	0	0	0	0.534874	0.656738	0	0	0	0	0	1.44192	0.326922	0.223934	0	0	0.601962	0	0.511402	0	0	1.30018	0	0.251867	0.525086	1.93864	0	0.339884	0	0	0	0	0	0.802766	0	0
ALDH7A1	2.46829	3.71561	0	0	0.902176	0	0	3.62276	0	2.13769	0.253574	0	3.10588	0.467757	0	0	0.316866	0.296877	0.330437	0.934265	5.45464	0	0	0.692216	1.00525	1.95197	0.839504	2.3217	0	1.12806	0.442276	0	1.09822	0	3.63205	0	1.5554	2.43859	3.31409	0	0	0	0	0	0	1.20883	0	6.46337	0.34229
ALDH9A1	2.35918	2.89515	1.77309	1.2691	0	0.12993	3.06997	5.16232	0.352489	0	1.22148	0.388585	1.55555	0.254556	0	2.81435	0.592997	1.02593	0.836677	0	0	0	0.50917	1.27304	1.39972	1.52088	2.89868	1.76063	0.643482	0.80016	1.14211	1.3293	1.00096	0	0	0.76314	0.972012	0	1.43134	5.13103	2.60822	3.333	0	3.9186	1.02556	0	3.06884	7.77173	0
ALDOA	103.455	10.1191	11.6051	14.6785	41.9817	11.4585	17.559	48.3776	7.51014	4.31253	12.8929	5.59016	23.612	3.71345	12.9967	50.6565	5.53685	3.75485	28.8792	5.53475	36.7144	0.910811	12.9073	82.947	31.7764	10.3387	13.203	27.7358	33.7918	7.58167	6.53626	40.8102	28.7795	5.83431	8.75353	76.2274	25.1368	1.97963	20.4489	98.2522	4.47287	83.6169	9.62479	207.928	8.45119	24.449	85.999	107.167	7.46912
ALDOB	0	0	0	0	0	0	0	6.43177	0	0	0	0	0	0	0	0	0	0	0	0	0	0	0.668753	0	0	0	0	0	0	0	0	0	0	0	0	0	0	0	0	0	0	0	0	0	0	0	0	0	0
ALDOC	17.1158	0	1.39212	26.8074	3.44535	0	0	7.03666	0	0.998487	4.57525	1.03369	3.83014	0.520715	2.89897	2.60413	0.903109	0.405962	4.33322	2.63866	10.6432	0.712846	1.22776	10.7622	2.32087	1.86322	1.3901	1.62854	7.2507	1.27018	0.587887	0.857938	5.61281	0	0	4.1184	4.38308	0	3.35985	67.5477	0	5.81924	2.59413	14.951	0	0	5.73715	23.4617	1.95897
ALG1	0	0	0	0	0	0	0	0	0	0	0	0	0	0	0	0	0	0	0	0	0	0	0	0	0	0	0	0.0967089	0	0	0	0	0	0	0	0	0	0	0	0	0	0	0	0	0	0	0	0	0
ALG2	0	0	0	0	0	0	0	0	0	0	0	0	0	0	0	0	0	0	0	0	0	0	0	0	0	0	0	0	0	0	0	0	0	0	0	0	0	0	2.70606	0	0	0	0	0	0	0	0	0	0
ALG5	1.44295	0	0	0	0	0	0	0	0	0	0	0	0	0	0	0	0	0	0	0	0	0	0	0	0	0	0	0	0	0	0	0	0	0	0	0	0	0	0	0	0	0	0	0	0	0	0	0	0
ALKBH5	0	0	0	0	0	0	0	0	0	0	0	0	0.210653	0	0	0	0.231648	0.106478	0	0.425098	0	0	0	0	0.161569	0	0	0	0	0	0	0	0	0	0	0	0	0	0	0	0	0	0	0	0	0	0	0	0
ALOX12B	0	0	0	0	0.714098	0	0	0	0	0	0	0	0	0	0	0	0	0	0	0	0	0	0.596945	0	0	0	0	0	0	0	0	0	0	0	0	0	0	0	0	0	0	0	0	0	0	0	0	0	0
ALOX15	0	0.0733021	0	0	1.05175	0	0	0	0	0	0.691627	0	0	0	0	0	0	0	0	0	0	0	0	1.08565	0	0	3.5196	0	0	0	3.36414	0	0	0	0	0	0	0.236846	4.69122	0	0.619183	0	0	0	2.13568	0	0	0	0
ALOX5	0.412039	0	0	0	0	0	0	0	0	0	0	0	0	0	0	1.83871	0	0.186214	0.0720441	0	0.948085	0	0	0	0	0.778218	0	0	0.086011	0	0	0	0	0	0	3.11692	0	0	0.617306	0	0	0	0	1.08364	0	0	0.631422	1.27935	0.94514
ALOX5AP	0	0	0	0	0	0	0	0	0	0	0	0	0	0	0	0	0	0	0	0	0	0	0	0	0	0	0	0	0	0	0	0	0	0	0	23.9581	0	0	0	0	0	0	0	0	0	0	0	0	0
ALPL	0	0	0	0	0	0	0.038654	0	0	0	0	0	0	0	0	0	0	0	0	0	0	0	0	0	0	0	0	0	0	0	0	0	0	0	0	0.299886	0	0	0	0	0	0	0	0	0	0	0	0	0.330704
ALYREF	14.4342	9.8447	14.0156	6.52625	6.62948	6.73014	3.88031	12.4577	2.76996	4.10217	5.80194	6.18422	16.3222	0.422218	10.9617	2.72142	6.91685	4.22688	9.78717	7.25957	2.73846	2.73207	1.96962	3.20253	10.4081	5.59493	8.92421	18.4233	7.20845	8.87933	1.26292	8.1627	10.142	15.0821	24.5662	1.66567	6.04721	1.0573	7.55519	5.61362	4.89123	10.6541	4.92669	8.58796	7.77026	34.9748	5.77395	23.8742	0
AMACR	0	0	0	0	0	0	0	0	0	0	0	0	0	0	0	0	0	0	0	0	0	0	0	0	0	0	0	0	0	0	0	0	0	0	0	0	0	0	0	0	0	0	0	0	0	0	0	0	0
AMBP	4.73803	2.00239	0.871526	3.11363	14.0711	1.8017	16.4784	2.73726	1.56369	0.742232	9.56712	4.26352	3.42901	0	6.98507	2.39264	14.7561	6.33621	2.06843	15.3198	54.131	14.8214	2.21459	5.02569	4.48341	0.807123	19.79	1.40897	1.06691	5.89204	14.6011	4.33715	0	0	9.03495	25.0852	0	2.77908	3.20845	29.1009	5.40927	3.13468	0.924363	28.0987	10.1881	0	22.2909	4.05996	0
AMPD2	0	0	0	0	0	0	0	0	0	0	0	0.0101677	0	0	0	0	0	0	0	0	0	0	0	0	0	0	0	0	0	0	0	0	0.246914	0	0	0	0.480158	0	0	0	0	0	0	0	0	0	0	0	0
AMPD3	0.471457	0	0	0	0	0	0	0	0	0	0	0	0	0	0	0	0	0	0	0	0	0	0	0	0	0	0	0	0	0	0	0	0	0	0	0	0	0	0	0	0	0	0	0	0	0	0	0	0
AMPH	0.352443	0.497575	0.0880984	0	0	0	0	0	0	0	0	0	0	0	0	0	0	0	0	0	0	0.420945	0	0	0	0.435019	0	0	0.387152	0	0	0	0	0	0	0	0	0	0	0	0	0	0	0	0	0	0	0	0
AMY1A	0	0	0	0	0	0	0.0894289	0	0	0	0	0	0	0	0	0	0	0	0	0	0	0	0	0	0	0	0	0	0	0	0	0	0	0	0	0	0	0	0	0	0	0	0	0	0	0	0	0	0
AMY1B	0	0	0	0	0	0	0.0894289	0	0	0	0	0	0	0	0	0	0	0	0	0	0	0	0	0	0	0	0	0	0	0	0	0	0	0	0	0	0	0	0	0	0	0	0	0	0	0	0	0	0
AMY1C	0	0	0	0	0	0	0.0894289	0	0	0	0	0	0	0	0	0	0	0	0	0	0	0	0	0	0	0	0	0	0	0	0	0	0	0	0	0	0	0	0	0	0	0	0	0	0	0	0	0	0
AMY2A	0	0	0	0	0	0	0.075836	0	0	0	0	0	0	0	0	0	0	0	0	0	0	0	0	0	0	0	0	0	0	0	0	0	0	0	0	0	0	0	0	0	0	0	0	0	0	0	0	0	0
AMY2B	0	0	0	0	0	0	0.075836	0	0	0	0	0	0	0	0	0	0	0	0	0	0	0	0	0	0	0	0	0	0	0	0	0	0	0	0	0	0	0	0	0	0	0	0	0	0	0	0	0	0
ANAPC7	0	0	0	0	0	0	0	0	0	0	0	0	0	0	0	0	0	0	0	0	0.0815619	0	0	0	0	0	0	0	0	0	0	0	0	0	0	0	0	0	0	0	0	0	0	0	0	0	0	0	0
ANGPTL2	0.165769	0.15982	0	0	0	0.0978223	0	0.304625	0	0	0	0	0	0	0	1.42307	0	0	0	0.600775	0	0.181078	0	0.663802	0.797561	0.0797494	0	0	0	0	0	0.554501	0	0	0.491365	3.34934	0	0	0	2.67159	0	0	0	3.11691	0	0	0.684495	0.73502	0
ANGPTL7	0	0	0	0	0	0	0	0	0	0	0	0	0	0	0	0	0	0	0	0	0	0	0	0	0	0	0	0	0	0	0	0	0	0	0	0	0	0	0	0	0	0	0	0	0	0	0	0	0
ANK1	0	0	0.562259	4.20848	0	0.170241	0.220382	0.411997	1.09429	1.04432	0.781026	1.85634	0.0688361	1.8051	0.320628	0	2.83967	0	0.21669	1.34277	1.31698	0.220326	0.240145	0	0	0	0.328331	0.170331	0.319522	0.458244	3.0094	0.266285	0.726577	0.289128	0	0	0.0203417	1.45983	0.174998	0	0.228793	0	0.616415	0	0.245047	0	0	0	1.67292
ANK2	0	0	0.023531	0	0.460771	0	0	0	0.0238035	0	0.0676453	0	0	0	0	0	0	0	1.25234	0	0	0.0645801	0	0	0	0	0	0.0527622	0.4815	0	0	0	0	0	0	0	0	0.0111571	0.105811	0	0	0	0	0	0	0	0	0	0
ANK3	0	0	0.0344186	0	0.0218755	0	0	0	0.0369753	0	0.251715	0.0342934	0	0.0430667	0	0	0	0	0	0	0	0	0	0	0	0	0.0481538	0	0	0	0	0	0.034455	0	0	0	0	0	0.236155	0	0	0	0	0	0	0	0	0.586504	0
ANKFY1	0.329009	0	0	0.118665	0	0	0	0.809439	0	0	0.34564	0	0	0	0	0	0	0	0	0	0	0	0	0	0	0	0	0	0	0	0	0	0	0	0	0	0	0	0	0	0	0	0	0	0	0	0	0	0
ANKHD1	0.0412116	0	0	0	0	0	0	0	0	0	0	0	0	0	0	0	0	0	0.0321404	0	0	0	0	0	0	0	0	0	0	0	0	0	0	0.0281734	0.029073	0	0.0208251	0	0.101544	0	0	0	0	0	0	0	0	0	0
ANKHD1-EIF4EBP3	0.0228427	0	0	0	0	0	0	0	0	0	0	0	0	0	0	0	0	0	0.020415	0	0	0	0	0	0	0	0	0	0	0	0	0	0	0.013842	0.0171546	0	0.0139155	0	0.0371024	0	0	0	0	0	0	0	0	0	0
ANKRD17	0.0382684	0	0	0	0	0	0	0	0	0	0	0	0	0	0	0	0	0	0	0	0.146284	0	0	0.0194825	0.00874953	0	0	0	0.0734421	0	0	0	0	0.0885793	0.17057	0	0.014484	0.0156328	0	0	0	0	0	0	0	0	0	0	0
ANKRD2	0	0	0	0	0	0	0	0	0	0	0	0	0	0	0	0	0	0	0	0	0	0	0	0	0	0	0	0	0	0	0	0	0	0	0	0	0	0	0	0	0	0	0	0	0	0	0	0	0
ANP32A	3.84634	1.30323	2.13673	0	0	1.23327	1.60323	4.51815	0	1.21278	3.71231	1.55982	2.78512	0	0	0	0	5.25983	1.47904	0	0	0	0	0	0	0	0	0	3.38686	0	0	0.766388	0	7.72219	0	0	1.85997	0	0	0	0	0	0.857659	0	0	9.51376	0	9.66881	0
ANP32B	7.8666	2.34893	3.45128	0	3.5746	5.68119	4.78843	6.98676	0.579426	6.13876	6.91303	5.61195	4.52181	0	4.57841	0	3.96201	4.675	9.35031	4.26059	4.69826	9.26562	1.63922	5.12526	0	3.01019	0	16.9372	7.29591	4.30508	2.26737	1.47496	2.93902	11.7395	10.4143	0.873003	4.71746	1.41923	8.25978	0	0	0	0.703324	3.54929	2.43629	0	3.16809	13.7175	1.14468
ANP32E	4.48871	1.54991	0.550143	0	3.14899	0.702833	1.82059	6.98066	0	0	3.61529	1.17226	4.00847	0.3154	0	0	0	0	4.55518	0	7.00452	0	0.398069	1.84931	0.975019	0.904282	0	4.27611	3.90947	1.79555	0	2.46726	2.37723	1.71333	5.29904	0	0.668211	0	1.11851	0	0.74132	2.00789	1.94188	0	0	0	2.60236	14.4392	3.34647
ANPEP	0.232419	0	0	0	0	0	0	0	0	0	5.03382	0	0	0	0.189571	0.120918	0	0.0375893	0	0	0.0247413	0	0	0	0.203451	0	0	0	0	0	0	0	0	0	0	0.445138	0	0	0.106796	0	0	0	0	0.308807	0	0	0	0.572811	1.05501
ANXA1	31.5686	6.99152	8.31223	19.5507	34.5355	2.71295	220.903	52.3895	2.95925	5.02927	25.7349	4.46101	79.3895	9.59146	86.7289	44.7808	4.77873	18.2076	5.00094	37.176	630.651	4.07047	7.25119	6.56448	16.5427	11.3393	42.2223	6.69338	8.0594	8.1696	34.7962	10.2568	7.45871	6.7501	7.56781	86.0851	2.42221	2.28785	40.869	43.7437	10.0359	13.5335	7.2702	69.7686	7.72125	4.59858	25.1177	38.0142	21.6809
ANXA11	9.57501	2.17958	1.36107	6.20535	5.4653	1.83572	4.8617	13.8001	0.951283	1.35018	7.85311	2.60878	8.123	1.35157	9.13709	13.3927	3.3378	4.42465	8.30481	6.93934	17.2824	2.31024	2.00985	4.86171	6.73356	5.33863	10.7784	7.83051	10.9265	9.0814	4.76798	3.19188	5.04709	1.21172	0.984312	4.03499	3.05805	0.49674	10.8824	10.7207	0.997121	4.25325	0.46055	17.2814	8.43341	3.51289	10.529	9.29698	3.80554
ANXA2	123.798	37.1335	31.278	153.089	119.993	17.0153	38.8694	219.691	14.0324	29.3264	112.037	24.2234	108.834	27.7233	20.5157	111.588	10.0358	18.2346	20.4	164.772	75.3797	14.3925	14.7503	48.669	68.1054	54.4645	176.42	52.3626	44.9646	56.5587	47.3208	72.5288	73.2308	11.1627	20.3162	214.287	15.6295	13.1973	119.712	226.88	37.6724	209.173	29.397	404.368	51.0119	57.4566	237.557	155.96	49.6081
ANXA3	0.505605	1.48796	1.3668	0.815157	1.97658	0	1.78504	5.01794	0.430411	0.222874	1.10583	0	1.66944	0.498931	11.6321	30.0189	0.48122	16.9178	0	3.26361	34.4703	0	0.165332	0.702605	0.736985	0	4.61885	1.29314	0.231899	2.75485	2.91032	5.60306	1.30246	0.300106	0	62.6344	0	0.263621	2.39089	5.86299	0.606665	2.0771	2.50564	0	0.789628	2.78572	0	9.37602	12.8422
ANXA4	15.4474	1.99688	2.57248	3.72146	7.0349	1.02281	4.6517	44.086	0.497144	1.50469	5.84862	1.14474	5.35906	0.689362	4.19999	10.786	0.680088	2.52283	1.22725	11.3823	28.9698	0.686459	1.49772	16.2349	14.9658	6.20443	7.05253	5.97888	2.08553	8.50581	7.22061	9.98338	2.27022	2.36345	1.72059	22.5077	1.14272	1.67375	5.50442	21.5704	2.64743	10.753	2.96373	27.9516	1.97981	5.41216	18.859	17.9649	4.50786
ANXA5	190.513	20.4428	35.4741	115.607	66.6922	25.9089	36.3081	200.416	4.21476	20.6341	127	54.3301	145.978	44.6342	150.923	162.653	28.7565	33.012	104.504	524.562	223.121	41.427	11.2926	102.617	168.939	83.9227	169.079	21.8005	55.8583	196.777	59.1714	33.7011	50.5058	57.2643	128.935	143.201	78.3254	22.4079	59.4004	222.235	45.284	156.628	52.4963	498.06	24.5367	163.873	240.76	154.451	17.6452
ANXA6	19.2839	3.34789	4.07977	25.0227	8.18926	2.05544	7.35164	36.1247	0.873156	3.37027	13.8921	3.18933	11.3326	3.45769	10.0379	31.7702	3.82361	5.27479	4.44616	44.2677	11.8266	2.72244	0.90477	8.95346	17.7337	9.86827	14.4408	4.104	9.51383	9.24232	5.17585	3.76182	3.0294	4.12283	7.94901	19.4214	5.75484	4.0037	9.7666	24.8733	1.82695	23.0017	4.97164	35.8646	3.19971	14.282	27.8647	36.2801	10.0123
ANXA7	4.31584	0.810479	1.23878	0	1.38255	2.17497	1.27382	2.19871	0.463272	1.14609	1.43732	0.919636	1.76178	0.723596	1.13686	1.94974	0.721095	1.10856	1.06039	0.9902	2.68857	0.73931	0.400495	1.76972	1.63304	4.82557	3.1333	2.1175	1.40387	1.66152	2.24403	0.715474	2.03695	0.732889	1.38427	2.27015	0.983065	0.43548	2.50081	2.32863	0	0.342271	1.5937	0	0.917532	0	1.11701	6.18707	0.6397
ANXA8L2	0	0	0	0	0	0	0	0	0	0	0	0	0	0	0	0	0	0	0	0	0	0	0.0279811	0	0	0	0	0	0	0	0	0	0	0	0	0	0	0	0	0	0	0	0	0	0	0	0	0	0
AOC1	0	0	0	0	0	0	0	0	0	0	0	0	0	0	0	0	0	0	0	0	0	0	0	0	0	0	0	0	2.40846	0	0	0	0.0801264	0	0	0	0	0	0	0	0	0	0	0	0	0	0	0	0
AOC3	3.75708	0	3.51293	0.787176	3.0287	0	1.06618	2.374	0.236119	0	0	0	0	0	0	7.12985	0	1.50859	0	4.99623	1.83675	0	0	0.987456	2.48288	0.350886	1.36243	0	0	10.7199	1.16327	7.08637	0	0	0	4.4276	0	0	0	28.3607	0.0383937	3.31729	1.13821	25.2023	0.162424	13.591	6.11834	1.8351	0
AOX1	0	0	0	0	0	0	0	0.357113	0	0	0	0	0	0	0	0	0	0	0	0	0	0	0	0	0	0	0	0	0	0	0	0	0	0	0	0	0	0	0	0	0	0	0	0	0	0	0	0	0
AP1B1	4.90219	0.755845	0.361086	0.613518	0.42445	0.293365	0.187834	1.89637	0.27146	0.488876	0.890124	0.183965	0.401579	0	0	0.717351	0	0.338542	0.255731	0.499944	0.660755	0.613989	0	1.27889	0.712103	1.43907	0.6115	1.87611	0.376219	1.20389	0.371564	0.880711	1.42448	0.655167	0.618012	0.444726	0.55137	0.0196908	1.51061	0.672146	0.153772	1.7387	0.230318	1.15277	0.250351	2.22177	1.01636	1.70516	0.137716
AP1G1	0.828786	1.26464	0.735385	0.370951	1.41177	0.160819	0.456442	0.571803	0	0.497969	0.635523	0.24972	0.486739	0	0	1.11457	0	0.241532	0.236092	0.86227	1.39447	0.18944	0.420819	1.64504	0.413491	0.911421	0.400576	0	0.268173	0.364559	0.280467	0	0.162539	0.622933	0.101924	0.883519	1.10593	0	0.828989	0.62453	0	0.471382	0	0	0	0	0	4.40687	0
AP1G2	0	0	0	0	0	0	0	0	0	0	0	0	0	0	0	0	0	0	0	0	0	0	0	0.118934	0	0	0	0	0	0	0	0	0	0	0	0	0	0	0	0	0	0	0	0	0	0	0	0	0
AP1M1	0.742819	0	0	0	0	0	0	0	0	0	0	0	0.518663	0	0	0	0	0	0	0	0	0	0	0.346986	0	0	0.0837116	0	0	0.407312	0	0	0.412764	0	0	0.238942	0.262874	0	0	0	0	0	0	0	0	0	0	0	0
AP1M2	0	0	0.351065	0	0	0	0	0	0	0	0	0	0	0	0	0	0	0	0	0	0	0	0	0	0	0	0.142469	0	0	0	0	0	0	0	0	0	0	0	0	0	0	0	0	0	0	0	0	0	0
AP1S1	0.656304	0	0	0	0	0	0	0	0	0	0	0	0	0	0	0	0	0	0	0	0	0	0	0	0	0	0	0	0.329868	0	0	0	0	0	0	0	0	0	0	0	0	0	0	0	0	0	0	0	0
AP2A1	1.427	0.549135	0.382093	1.4337	0.141709	0.285915	0.160157	0.71929	0.0382746	0.0978179	0.931242	0.193693	1.07867	0.109059	0.0946001	0.887562	0.191957	0.0764818	0.407774	1.24867	1.0559	0.227302	0.12019	0.570046	0.538555	0.13817	0.357479	0.901906	0.946555	0.601728	0.11158	0.2036	0.410595	0.228971	0.321604	1.21294	0.479492	0.0630082	0.796609	1.55681	0	1.85544	0.15723	1.58511	0.188151	0	0.419021	1.2266	0.195684
AP2A2	1.36932	0.604491	0.160259	1.00007	0.185325	0.48078	0.178165	0.722768	0.0490135	0.157095	0.678561	0.33818	0.362149	0	0.0545894	0.913649	0.0987078	0.122301	0.666658	1.40567	1.27792	0.206209	0.105692	0.358114	0.356292	0.277472	1.13534	0.436364	0.250544	0.374574	0.12574	0.411435	0.193954	0.691391	0.858784	0	0.0793499	0.186573	1.23062	0.39877	0	1.08036	0.443132	1.06794	0	0.581945	0.603675	1.56906	0.195409
AP2B1	2.35345	0.932747	0.766933	0.997616	0.551393	0.324653	0.232327	0.98767	0.0732603	0.228902	1.19427	0.167803	0.916389	0.113094	0	0.866052	0.0582691	0.152165	1.17576	1.01172	0.800275	0.235167	0.115399	0.615508	0.899002	0.868667	0.467538	1.20908	0.425633	0.52798	0.156039	0.587571	0.85377	0.911658	1.04593	0.541652	2.20385	0.0415151	1.1639	0.858311	0.175703	2.50932	0.124438	0.854366	0.249755	0.930315	1.26646	3.84569	0.273254
AP2M1	1.1527	0.29752	0.253794	0.939794	0	0.350843	0	2.01699	0	0	0.856694	0.130414	0.381758	0	0	0	0	0	0	0.601992	0	0	0	0.51308	0.251827	0	0	0.780621	0.122119	0	0	0.528296	0.195273	0	0	1.82297	0	0	0.548879	0	0	0.758182	0	0	0	0	0.72357	4.2007	0.453251
AP2S1	0	0.839612	0	0	1.68104	0	0	0	0	0	0	0	0	0	0	3.29174	0	0.845396	0	0	0	0	0	2.91766	0	0	0	0	0	0	0	2.12179	0	0.887934	0	3.4379	0	0	0	0	0	4.67878	0	0	0	0	0	8.99152	0
AP3B1	0.546191	0.075719	0.187728	0	0	0	0	0	0	0	0.210924	0	0	0	0	0	0	0	0	0	0	0	0.035829	0	0	0	0	0.200828	0	0	0	0.0914547	0.190266	0	0	0	0	0	0.567583	0.257751	0	0.273615	0	0	0	0	0	0.688967	0
AP3B2	0	0	0	0	0	0	0	0	0	0	0	0	0	0	0	0	0	0	0	0	0	0	0	0	0	0	0	0	0	0	0	0	0	0	0	0	0.0814776	0.0184149	0	0	0	0	0	0	0	0	0	0	0
AP3D1	0.0225741	0	0.0239039	0	0	0	0	0	0	0	0	0	0	0	0	0	0	0	0	0	0	0	0	0.0236214	0	0	0	0.207918	0	0	0	0.455068	0.00942777	0	0	0	0.061447	0.00297233	0	0	0	0	0	0	0	0	0	0.160816	0
AP3M1	0	0.110745	0	0	0	0	0	0	0	0	0	0	0	0	0	0	0	0	0	0	0	0	0	0	0	0	0	0.226447	0	0	0	0	0	0	0	0	0	0	0	0	0	0	0	0	0	0	0	0	0
AP3S1	0	0	0	0	0	0	0	0	0	0	0	0	0	0	0	0	0	0	0	0	0	0	0	0	0	0.120411	0	0	0	0	0	0	0	0	0	0	0	0	0	0	0	0	0	0	0	0	0	1.94652	0
APCS	97.1932	17.8884	8.8863	5.31885	202.575	16.859	115.44	75.4915	21.5119	13.0406	220.186	18.6568	16.2511	2.0933	178.49	165.117	51.0036	141.278	20.6964	181.818	114.138	213.918	22.9976	45.2498	34.5328	20.0685	281.223	4.2937	7.15529	85.4788	98.621	72.9491	14.9984	20.1384	59.2004	247.664	0	52.7992	12.0125	612.492	33.2317	32.9268	45.3693	716.581	85.0214	76.5513	622.143	30.6533	7.08897
APEH	0	0	0.167635	0	0	0	0	0	0.185028	0.151468	0.417555	0.0741406	0	0.327881	0.365799	0	0.211621	0.11583	0	0	0	0	0.355804	0	0	0	0	0	0.191506	0	0.935356	0	0.0841754	0	0	0	0	0.505516	0.679356	0	0	0	0	0	0	0.430763	0	2.68697	0.211351
APEX1	11.12	6.35738	1.99225	7.0566	22.4901	7.51282	9.02404	25.9822	1.24925	8.04698	4.75649	8.75001	12.4834	1.02533	3.18563	4.6062	5.09605	19.0027	5.91234	3.97041	11.9137	5.83031	2.81007	14.4252	30.5381	7.46101	5.20088	11.0298	1.34278	9.45454	2.37957	0	12.9614	3.92018	17.1835	2.16666	9.31553	1.22028	11.6451	4.03005	3.44965	11.4823	3.31642	4.52075	12.1961	5.40979	8.25504	12.1372	0.0598841
API5	3.64607	4.41789	3.48862	1.62459	0.301785	1.5459	3.0139	7.2674	0.999713	2.05804	6.25381	3.51814	10.7165	0.0987457	0.697551	1.54985	0.682638	3.9201	3.56735	5.64246	3.35099	1.86571	1.55533	1.6747	3.36025	5.10444	4.77245	8.5263	3.69772	4.03536	0.318475	3.83467	3.02298	6.55542	3.44043	0.235548	4.45768	1.74381	3.03528	1.19799	1.24339	0.339218	1.87793	0.641281	1.12804	3.33808	0.509171	9.24364	0.275553
APIP	0	0	0	0	0	0	0	0	0	0	0	0	0	0	0	0	0	0	0	0	0	0	0	0	0	0	0	0	0	0	0	0	0	0.0783604	0	0	0.990643	0	0	0	0	0	0	0	0	0	0	0	0
APMAP	1.83033	2.1335	1.30685	3.97033	3.22738	4.5739	3.48716	7.09179	0.896721	0.499601	0.597673	0.771859	2.92036	1.10766	8.65551	20.3975	1.6889	6.96246	2.08727	1.19242	16.5536	1.01088	1.18102	13.7607	5.06919	7.46242	2.32266	4.64589	0.133744	5.13315	3.40959	2.4373	2.05859	0.110501	2.78735	29.1972	2.47779	0.206189	11.1789	7.47433	0.949365	6.88782	0.470228	9.22258	2.19911	0	7.55998	12.0327	2.2898
APOA1	12.5345	3.47044	5.2486	27.614	7.70333	3.4842	14.0489	7.47346	2.29381	2.26698	6.59532	8.65308	7.57533	0.531297	65.9711	9.90393	5.6888	4.76364	3.68338	3.60128	120.962	5.09307	2.10534	5.24189	5.06201	0.923798	10.0802	4.7659	7.03377	0.996888	11.0531	4.15061	6.38278	4.21592	2.9816	108.032	1.9457	2.39499	6.61939	13.2056	8.71747	5.18861	2.45131	26.5134	6.37791	5.40293	5.2345	105.828	46.1022
APOA1BP	0	0.239186	0.17627	0	0	0	0	0	0	0	1.27531	0	0.857863	0	0	0	0.151671	0	1.04475	0	0	0	0	0	0	0	0	0	0	0	0	0	0.94302	0	0	0	0.114636	0	0	0	0	0	0	0	0	0	0	0	0
APOA2	0	0	0	0	0	0	0	0	0	0	0	0	0	0	0	0	0	0	0	0	0	0	0	0	0	0	0	0	0	0	0	0	0	0	0	0	0	0	0	0	0	0	0	0	0	0	0	7.03846	0.899986
APOA4	3.08744	0.22718	0.751194	0.21689	1.30367	0.246308	1.28405	0.442216	0	0	0.0276599	0.179252	0.884434	0.0378896	5.53012	2.21405	0.0753939	0	0	0	1.67337	0	0.405077	0.999657	0	0.706123	0	1.35984	0.907648	0.231492	0.640091	1.42223	0	0	0	16.1479	0.074043	0	0.328932	3.7775	0	0	0	2.27796	0	0	0	15.7656	2.70807
APOB	0	0.048872	0	0.930055	0.354054	0.0992771	0.030785	0.223887	0.033793	0	0.276761	0.10772	0.0908705	0.0161889	1.46229	0.0375743	0.0278048	0.892557	0.0063638	0.120024	0.528024	0.0668165	0.0134533	0	0	0	0	0.0116721	0.0385503	0	0.253313	0	0.0657945	0.0253919	0	1.57387	0	0.0699005	0.0396994	0	0.0093971	0	0.0210347	0	0.0749706	0.017355	0	0.230304	2.67944
APOBEC3A	0	0	0	0	0	0	0	0	0	0	0	0	0	0	0	0	0	0	0	0	0	0	0	0	0	0	0	0.487303	0	0	0	0	0	0	0	0	0	0	0	0	0	0	0	0	0	0	0	0	0
APOBEC3A_B	0	0	0	0	0	0	0	0	0	0	0	0	0	0	0	0	0	0	0	0	0	0	0	0	0	0	0	0.469255	0	0	0	0	0	0	0	0	0	0	0	0	0	0	0	0	0	0	0	0	0
APOBEC3B	0	0	0.139973	0	0	0	0	0	0	0.0430378	0.392441	0	0	0	0	0	0	0	0	0	0	0	0	0	0.0892721	0.133687	0	0.917956	0	0	0	0	0	0	0	0	0	0	0	0	0	0	0	0	0	0	0	0	0
APOBEC3C	0	0	0	0	0	0	0	0	0	0	0	0	0	0	0	0	0	0	0	0	0	0	0	0	0	0	0	0	0	0	0	0	0	0	0	0	0	0	0	0	0	0	0	0	0	0	0	0	0
APOBEC3D	0	0	0	0	0	0	0	0	0	0	0	0	0	0	0	0	0	0	0	0	0	0	0	0	0	0	0	0.167859	0	0	0	0	0	0	0	0	0	0	0	0	0	0	0	0	0	0	0	0	0
APOBEC3F	0	0	0	0	0	0	0	0	0	0	0	0	0	0	0	0	0	0	0	0	0	0	0	0	0	0	0	0	0	0	0	0	0	0	0	0	0	0	0	0	0	0	0	0	0	0	0	0	0
APOBR	0	0	0	0	0	0	0	0	0	0	0	0	0	0	0.868743	0	0	0	0	0	0	0	0	0	0	0	0	0	0	0	0	0	0	0	0	0	0	0	0	0	0	0	0	0	0	0	0	0	0
APOC1	0	0	0	0	0	0	0	0	0	0	0	0	0	0	0	0	0	0	0	0	0	0	0	0	0	0	0	0	0	0	0	0	0	0	0	0	0	0	0	0	0	0	0	0	0	0	0	0	3.67841
APOC2	0	0	0	0	0	0	0	0	0	0	0	0	0	0	0	0	0	0	0	0	0	0	0	0	0	0	0	0	0	0	0	0	0	0	0	0	0	0	0	0	0	0	0	0	0	0	0	0	1.58317
APOC3	0	0	0	2.99947	0	0	0	0	0	0	1.05157	0	0	0	0	0	0	0	0	0	0	0	0	0	0	0	0	0	0	0	0	0	0	0	0	0	0	0	0	0	0	0	0	0	0	0	0	0	5.81933
APOD	0	0	0	0	0	0	0	0	0	0	0	0	0	0	0	0	0	0	0	0	0	0	0	0	0	0	0	0	0	0	0	0	0	0	0	0	0	0	2.07356	0	0	0	0	0	0	0	0	6.44631	0
APOE	10.6461	0.424069	0.239376	1.96569	8.20055	0.153933	5.24426	6.53984	0.457818	0.189502	2.57595	0.379716	0.823525	0.146243	12.1595	5.32793	0.576698	3.00892	0	1.43534	86.6756	2.60654	1.68673	1.84513	4.05931	1.75003	0.942922	1.50425	1.71663	0.661243	1.97981	2.62844	0.692274	0.180317	0.71619	61.3959	1.21032	0.717435	0.37072	10.411	1.12262	4.99551	0.350188	66.2415	0.761906	1.41456	9.46558	19.8858	5.33821
APOH	0	0	0	0	0	0	0	0	0	0	0	0	0	0	0	0	0	0	0	0	0	0	0	0	0	0	0	0	0	0	0	0	0	0	0	0	0	0	0	0	0	0	0	0	0	0	0	1.52813	0.465912
APOL2	2.20934	0	0	0	0.786442	0	0	0	0	0	0	0	0	0	0	0	0	0	0	0	0	0	0	0	0	0	0	0	0	0	0.186814	0	0	0	0	0	0	0	0	0	0	0	0	0	0	0	0	0	0
APOM	0	0	0	0	0	0	0	0	0	0	0	0	0	0	0	0	0	0	0	0	0	0	0	0	0	0	0	0	0	0	0	0	0	0	0	0	0	0	0	0	0	0	0	0	0	0	0	0	0.0573757
APOO	0	0	0.674332	0	0	0	0	0	0	0	0	0	0	0	0	0	0	0	0	0	0	0	0	0	0	0	0	0	0	0	0	0.743909	0	0	0	0	0.762322	0	0	0	0	0	0	0	0	0	0	0	0
APP	0	0.363724	0	0	0	0	0	0	0	0	0	0	0	0	0	0	0	0	0	0	0	0	0	0	0	0	0	0	0.228695	0	0	0.0847379	0	0	0	0	0.0662418	0.0999334	0	0	0	0	0	0	0	0	0	0	0
APPL1	0	0	0.135189	0	0	0	0	0	0	0	0.0786689	0.0467839	0	0	0	0	0	0	0.426035	0	0	0	0	0	0	0	0	0	0	0	0	0	0	0.107866	0	0	0	0	0	0	0	0	0	0	0	0	0	0	0
APPL2	0	0	0.0167525	0	0	0	0	0	0	0.0412082	0	0	0	0	0	0	0	0	0	0	0	0	0	0	0	0	0	0	0	0	0	0	0	0	0	0	0	0	0	0	0	0	0	0	0	0	0	0	0
APRT	4.70232	1.48472	1.32538	0	1.70373	2.7596	2.14114	8.88574	0	39.2041	2.62611	0	2.85391	0.441753	0	0	2.03886	3.01569	5.45616	4.25545	7.31175	1.67041	1.71035	2.49284	0.754132	2.54069	3.58942	0.873439	11.5811	0.771066	2.96396	1.81297	4.68262	21.3298	0	1.93036	3.12499	0.741921	5.78563	0	0	0	0.866752	13.6118	1.13524	5.9241	5.80015	7.18049	8.63486
AQR	0.255264	0.272156	0	0	0.180664	0.0565348	0.0994582	0	0	0.0575748	0	0.0269434	0.101583	0	0	0	0.0397708	0.136275	0.296007	0.193341	0.273654	0.146356	0	0.170464	0.138903	0	0.110881	0.2161	0	0.15161	0	0.0967535	0	0.141624	0.264229	0	0.283612	0	0.130982	0	0	0	0	0	0	0	0	0.424245	0.00913598
ARAF	0	0	0	0	0	0	0	0	0	0	0	0	0	0	0	0	0	0	0.104811	0	0	0	0	0	0	0	0	0	0	0	0	0	0	0	0	0	0.11635	0	0	0	0	0	0	0	0	0	0	0	0
ARAP1	23.9327	8.70167	0	0	0	0	0	0	0	0	0	0	0	0	0	0	0	0	0.0337117	0	0.0322812	0	0	0	0	0	0	0	0.0179442	0	0	0.00917199	0	0.0136383	0	0	0	0	0.0478124	0	0	0	0	0.0655967	0	0	0	0	0
ARCN1	1.33332	0.722205	0.627284	0.905367	0.804051	0.277148	0.243959	1.94932	0.0689975	0.356274	1.24882	0.27673	1.03204	0.0866109	0.258452	1.35623	0.164602	0.42201	0.55651	1.07231	0.952849	0.420694	0.192307	1.58481	1.02053	1.74455	1.57198	0.579589	0.427192	0.54034	0.373193	0.672124	0.596889	0.598403	1.06312	8.39894	0.558712	0.162918	2.01195	1.65618	0.314794	0	0.12637	1.12015	0.238966	0	0.561704	6.09366	0.433808
ARF1	40.1234	13.8407	9.31008	14.0412	14.2267	9.29526	6.38172	83.4275	2.96177	7.57493	30.9213	12.7799	42.5238	4.89872	18.0046	30.3745	2.28344	8.33391	23.0956	36.8241	30.7667	7.369	7.06922	15.7156	17.2174	23.6466	18.2462	22.7336	12.1598	12.7068	8.26185	15.5764	22.3665	16.8835	14.7836	14.2571	11.8706	4.46451	25.8406	28.2946	10.8724	32.1369	13.9498	35.1328	23.2272	12.5917	26.5376	46.8628	24.308
ARF3	40.1234	13.8407	9.31008	14.0412	14.2267	9.29526	6.38172	83.4275	2.96177	7.57493	30.9213	12.7799	42.5238	4.89872	18.0046	30.3745	2.28344	8.33391	23.0956	36.8241	30.7667	7.369	7.06922	15.7156	17.2174	23.6466	18.2462	22.7336	12.1598	12.7068	8.26185	15.5764	22.3665	16.8835	14.7836	14.2571	11.8706	4.46451	25.8406	28.2946	10.8724	32.1369	13.9498	35.1328	23.2272	12.5917	26.5376	46.8628	24.308
ARF4	11.0602	5.29057	4.91316	15.7402	8.62523	4.05404	3.48219	32.0436	1.87926	2.69564	8.21303	3.05541	7.80663	2.66675	0.941771	6.77066	1.59217	3.44629	10.2299	14.5098	8.83993	3.16667	2.03858	9.21528	6.08304	12.9904	11.099	9.59113	4.69185	5.20985	5.68353	4.83045	10.1861	3.42096	4.8147	1.99523	4.84954	0.650193	11.3517	17.462	5.10921	10.9357	2.29011	22.1834	8.46064	18.7787	11.6935	19.9084	2.44664
ARF5	24.0708	31.5189	6.80846	11.4319	9.28146	7.63199	7.91588	58.1879	1.88399	8.78917	21.6423	8.03444	25.2046	4.36925	9.2565	20.7647	1.61228	6.34597	19.6592	30.1953	26.0506	6.15371	20.9935	15.8058	15.8033	19.8707	14.6792	13.1706	9.23125	9.81044	7.07477	9.41105	18.1802	9.95209	12.608	4.00222	7.05081	4.02913	17.7978	21.3131	8.60525	23.1488	0	22.4907	13.8397	18.7418	14.026	46.7451	19.042
ARF6	4.82791	1.30068	0	1.19562	1.77138	0.805193	1.16201	3.2787	0	0	0	0	1.94028	0	0	1.977	0	0	3.31107	0	0	0	0	2.29521	1.515	3.76808	1.01108	3.14948	0	4.35112	0	0	2.4064	0	4.23792	0	2.03408	0	0.954887	4.20377	0.795556	0	0	2.66918	0	0	1.74661	3.82463	2.84963
ARFGAP1	0	0.19128	0	0	0	0	0	0	0	0	0	0	0	0	0	0	0	0	0	0	0	0	0	0	0	0	0	0	0	0	0	0	0	0	0	0	0	0	0	0	0	0	0	0	0	0	0	0	0
ARFGAP2	0.121987	0.177684	0.185919	0	0	0	0	0.159076	0	0	0	0	0	0	0	0	0	0	0	0	0	0	0	0.167369	0	0.461288	0	0.350676	0.0993338	0	0	0.197466	0.250377	0	0	0	0.256511	0	0	0	0	0	0	0	0	0	0	0.423332	0
ARFGAP3	0.352241	0	0	0	0	0	0	0.174177	0	0	0	0	0	0	0	0	0	0	0	0	0	0	0	0	0.0763159	0	0	0.0861015	0.052092	0.0686777	0	0	0	0.0287533	0	0	0	0	0	0	0	0	0	0	0	0	0	0	0
ARFGEF1	0.377221	0	0	0	0	0	0	0	0	0	0	0	0	0	0	0	0	0	0	0	0	0	0	0	0	0	0	0	0.210029	0	0	0	0	0	0	0	0	0	0	0	0	0	0	0	0	0	0	0	0
ARFGEF2	0	0	0	0	0	0	0	0	0	0	0	0	0	0	0	0	0	0	0	0	0	0	0	0.041855	0	0	0	0	0	0	0	0	0	0	0	0	0	0	0	0	0	0	0	0	0	0	0	0	0
ARFIP1	1.27112	0	0.418374	0	0	0	0	0.878008	0	0	0	0	0	0	0	0	0	0	0	0	0	0	0	0	0	0	0	0.384743	0	0	0	0	0	2.04882	0	0	0	0	0.239302	0	0	0	0	0	0	0	0	0	0
ARFIP2	0	0	0	0	0	0	0	0	0	0	0.479351	0	0	0	0	0	0	0	0	0	0	0	0	0	0	0	0	0	0	0	0	0	0.349101	0	0	0	0	0	0	0	0	0	0	0	0	0	0	0	0
ARG1	0	0.311968	1.27703	0.683806	2.10764	0	0	3.26204	0	0	0	0	0	0	0	0.169815	0	0	0	0	0	0	2.92381	0	0	0	0	0	0	0	0.155749	0	0	0	0	2.07627	0	0	0	0.264138	0	0.193536	0	0	0	0	0	0.856821	1.8961
ARG2	0.418603	0	0	0	0	0	0	0	0	0	0.745438	0.122361	4.16602	0	0	0	0	0	0.341266	0	0	0.227281	0	8.29534	2.82849	0	0	0.211097	0	0.229214	0	0	0	0	0	0	0	0	0	0	0	0	0	0	0	0	0	0	0
ARGLU1	0	0	0	0	0	0	0	0	0	0	0	0	0	0	0	0	0	0	0	0	0	0	0	0	0	0	0	0	0	0	0	0	0	0	0	0	2.06448	0	0	0	0	0	0	0	0	0	0	0	0
ARHGAP1	2.74573	0.628177	0.695357	1.41431	0.160324	0.682579	0.358026	2.2892	0.141869	0.224236	1.84928	0.268218	0.962461	0.117277	0.543715	0.325512	0.708709	0.210044	0.614365	3.10003	0.783539	0.290781	0.322559	0.394415	0.897939	1.624	1.34811	0.856825	1.16082	0.250651	0.314952	0.293307	1.57333	0.246579	0	0.176531	0.560333	0.129184	0.993526	0.363298	0	0.129781	0.528441	1.43683	0.497661	0	1.78526	3.30759	0.294756
ARHGAP17	0.255287	0.182794	0	0	0	0	0	0.88594	0	0	0	0	0	0	0	0	0	0	0.0575957	0	0	0	0	0	0.137535	0.158805	0	0.071709	0	0.0814281	0	0	0	0	0	0	0.0703838	0	0	0	0	0	0	0	0	0	0	0.199266	0
ARHGAP4	0.376813	0	0	0	0	0	0	0.616818	0	0	0	0	0	0	0	0	0	0	0	0	0	0	0	0	0	0.0642617	0	0	0.0763472	0	0	0	0	0.0515585	0	0.121338	0	0	0	0	0	0	0	0.266676	0	0	0	0.250803	0.0909946
ARHGDIA	33.6322	8.09664	5.18467	8.98556	9.71733	10.3629	4.80347	12.5642	1.7068	5.702	14.6404	6.1676	14.7226	3.45876	10.9939	0	4.30103	5.45623	6.81622	13.903	12.7183	4.50705	4.19494	14.304	7.37955	5.7232	12.6489	12.5934	8.03289	6.35581	15.635	7.32531	11.3181	8.98335	12.6113	11.8464	6.64081	4.78001	13.0911	12.1471	0	15.729	4.35544	38.4239	11.6782	3.05501	22.6652	28.2447	3.41446
ARHGDIB	0	0	0	1.18735	0	0	1.86695	0	0	0	0	0	1.20191	0	0.608942	0	0.898962	1.40006	0	0	0	0	0	0	0	0	2.36128	0	0	0	3.50657	0	0	0.300137	0	19.1282	0	0	4.69215	4.29619	0	3.54864	0	6.35009	0	1.53125	0	1.54325	0.360266
ARHGEF1	0.962084	0.229073	0.137869	0	0	0	0.499363	0	0	0	0	0	0.803017	0	0.815959	0	0	0	0.0163534	0	0.0102013	0	0	0.423582	0	0	0	0.0760705	0.870915	0.962229	0	0	0	0	0	0	0	0	0	0	0	0	0	0	0	0	0	0.977776	0.0246958
ARHGEF16	0	0	0	0	0	0	0	0	0	0	0	0	0	0	0	0	0	0	0.0863002	0	0	0	0	0	0	0	0	0	0	0	0	0	0	0	0	0	0	0	0	0	0	0	0	0	0	0	0	0.147748	0
ARHGEF2	0.508904	1.04918	0	1.72592	0	0.633971	1.31951	2.06285	0	0.165714	0.229898	0.0790903	0.433884	0.123147	0.649438	0.492412	0.262166	0.0768155	0.989479	0.28748	0.583239	0.0827166	0.429211	2.04938	0.896469	0.491525	0.222241	1.80359	0.189853	0.384624	0	0.428463	0.296435	0.269978	0.323423	0	0.913992	0.103648	0.234018	0	0	0.326446	0.321748	0	0.26998	0.579604	0	0.59634	0
ARHGEF7	0	0	0	0	0	0	0	0	0	0	0	0	0	0	0	0	0	0	0	0	0	0	0	0	0	0	0	0	0	0	0	0	0	0	0	0	0	0	0.243932	0	0	0	0	0	0	0	0	0	0
ARID1A	0	0.255501	0	0	0	0.0271002	0.0838956	0	0.00801659	0.0460205	0.264845	0.0290818	0.0138973	0	0.085438	0	0	0.0276806	0.0899593	0.436689	0.0251075	0.0528016	0	0.0632084	0	0.139616	0	0.072713	0.0877378	0.111106	0	0.0641633	0.0509387	0.306136	0	0	0.113397	0	0.140674	0	0	0	0	0	0	0	0	0	0
ARID1B	0	0	0.420398	0	0	0	0	0	0	0	0	0	0	0	0	0	0	0	0.0198226	0	0	0.0137778	0	0.0148935	0	0	0	0.22529	0	0.00351006	0	0	0	0	0.676079	0	0	0	0.00843044	0	0	0	0	0	0	0	0	0	0
ARIH2	0	0	0	0	0	0	0	0	0	0	0	0	0	0	0	0	0	0	0	0	0	0	0	0	0	0	0	0	0	0	0	0	0	0.103291	0	0	0	0	0	0	0	0	0	0	0	0	0	0	0
ARL1	2.76379	1.16916	0.359166	0.835529	0.865883	0	0	2.55319	0	0.73227	2.64678	0.40956	1.21203	0	0	0	0	0.634678	0	1.80135	2.34659	0	0.347692	0.981012	0.572865	0.911384	0	1.0725	0	0.648755	0	0	1.42769	1.63454	0	0	0	0	2.71649	0	0	0	0	0	0	0	0	2.1706	0
ARL2	0	0.348719	0	0	1.01176	0.297376	0.204667	0	0	3.05298	0	0	1.34542	0	0	0	0	0	0	0	0	0	0	11.4522	0	0.67349	0	0.442769	0.706477	3.39045	0	0	1.02587	1.24482	0	0	0.316763	0.159238	0	0	0	0	0	0	0	0	0	1.88715	0
ARL3	0.87409	0.589837	0	1.07715	0	0.699337	0	0	0	0.808486	0	0.635922	1.00173	0.38951	0	0	0	0	1.29286	0.882807	1.10491	0	0	0	0	1.45983	0.718346	0	0.895527	1.18618	0	0	0	0	2.05513	0	0.781409	0	0	0	0	0	0	0	0	0	0	1.40839	0
ARL6IP4	0	7.08383	0	0	0	0	0	0	0	0	0	0	0	0	0	0	0	0	0	0	0	0	0	0	0	0	0	0	0	0	0	0	0	0	0	0	0	0	0	0	0	0	0	0	0	0	0	0	0
ARL6IP5	19.5377	1.66314	1.85186	5.19471	4.07491	1.69268	5.60503	14.595	0	0	7.57148	4.33445	9.71197	0	16.469	5.20824	3.02523	2.19011	4.28335	6.23399	4.36301	0	0	0	3.2692	5.80322	8.03256	2.5439	0	5.61921	3.17892	2.2353	3.69303	3.86167	2.58234	3.57401	0	0.714686	5.53844	8.74163	0	14.4584	0	12.6751	1.58533	3.4957	6.55448	5.63891	3.31827
ARL6IP6	0	0.462414	0	0	0	0	0	0	0	0	0	0.837175	0	0	0	0	0	0	0	0	0	0	0	0	0	0	0	0	0	0	0	0	0	0	0	0	0	0	0	0	0	0	0	0	0	0	0	0	0
ARL8A	2.11758	0	0	0	0	0	0	1.12109	0	0	0	0	0	0	0	0	0	0	0	0	0	0	0	0	0	1.38008	0	0.234104	0	0	0	0.267522	0	0	0	0	0	0	0	0	0	0	0	0	0	0	0	0	0
ARL8B	2.53927	0	1.02927	0	0	0	0	1.82221	0.153323	0	0	0	0	0	0	2.02839	0	0.285841	0	0	0	0	0	1.50099	0	1.69153	0	0	0	0.844463	0	0.679024	0	0	0	0	0	0	0	2.42409	0	0	0	0	0	0	1.64979	3.0633	0
ARMC1	0.279462	1.93264	0	0	0	0	0	0	0	0	0	0	0	0	0	0	0	0	0	0	0	0	0	0	0	1.16064	0	0	0	0	0	0	0	0.32882	0	0	0	0	0	0	0	0	0	0	0	0	0	0	0
ARMC6	0	0	0	0	0	0	0	0	0	0	0	0	0	0	0	0	0	0	0	0	0.780339	0	0	0	0	0	0	0	0	0	0	0	0	0	0	0	0	0	0	0	0	0	0	0	0	0	0	0	0
ARMCX3	0	0	0	0	0	0	0	0	0	0	0	0	0	0	0	0	0	0	0	0	0	0	0	0	0	0	0	0.311229	0	0	0	0	0	0	0	0	0	0	0	0	0	0	0	0	0	0	0	0	0
ARPC1A	0	0	0.753415	0	0	0	0.460029	0	0	0.231699	0	0	1.10691	0	0	0	0	0.546087	0.895668	0	0	0	0	0	0	0	0	0	0.180506	0.667306	0	0	0	0	0	0	1.39363	0	1.2422	0	0	0	0	0	0	0	0	3.27446	0
ARPC1B	0.469508	0.584968	0.452947	0.67155	0.297182	0.224581	0.744809	3.39006	0	0	0.401915	0	0.848639	0	0	2.02932	0.128973	0.224343	0.173072	0	0	0	0.234229	0	0.980856	1.10212	0.408895	1.08232	0	0.547542	0.3234	0.943244	0.436137	0.212156	0	7.8415	0	0	0.956991	3.9416	0	0	0	5.58099	0	0	3.66833	7.05007	0.385992
ARPC2	7.05108	2.84647	2.91733	4.14546	0.773591	0.757783	3.03108	8.96126	0.624231	0.871365	2.92819	0.967266	4.63869	0.260134	0.969121	3.89676	0.441378	0.848136	3.03378	4.70989	4.55182	0.475746	0.443032	0.998687	3.47071	5.44152	2.93142	3.46519	2.62554	4.50576	0.716276	1.22934	3.3104	1.47328	1.92233	24.183	0.979518	0.37587	5.57218	5.95397	1.14885	6.6224	0.965476	9.19587	1.81395	5.43673	9.1792	27.5125	2.97528
ARPC3	12.4283	4.18919	2.11724	5.22082	0	2.70819	2.48659	17.0029	0	0.603615	5.82834	5.10438	10.5646	0.797811	0	12.1565	2.40152	2.27777	11.5958	7.86182	5.19436	2.08407	0	2.25301	2.85901	6.14621	9.5819	7.12338	9.40277	4.66627	2.14759	2.08456	7.03182	1.02743	0.976171	18.5834	2.87492	0	4.55907	8.85317	0	5.36644	4.14137	10.8039	3.21648	0	4.13732	21.605	4.57908
ARPC4	28.9449	5.67283	26.1657	31.1889	23.2807	20.2777	42.7153	75.6744	34.2459	16.3294	36.0478	23.2825	64.0915	24.4097	6.99561	71.6592	26.4444	28.7623	28.9616	67.8375	42.0045	20.5869	24.8511	27.184	29.5156	31.1138	47.2211	25.0208	31.1391	14.9679	59.2818	2.63388	18.6021	16.3946	12.7773	75.2781	24.0476	6.28175	27.6383	78.3667	46.5264	53.9619	18.8939	117.444	61.2295	71.2629	62.4914	41.0057	6.99971
ARPC4-TTLL3	6.49613	0.550261	0.933413	2.84527	1.47596	1.35518	4.09414	5.2383	0.766934	3.42791	8.25823	3.96462	7.30202	1.18257	0	8.4575	2.39335	0	4.08825	11.8464	6.94263	0	0	0	2.5561	3.18796	5.46679	0	5.49889	1.87255	0	0.631583	2.22607	3.68879	2.54054	4.2384	3.5431	0.749081	2.85263	5.67194	1.02401	3.73561	4.07442	9.44131	0	13.7711	5.60327	4.42186	1.52391
ARPC5	0	0	0.189259	0	0	0	0	10.8641	0	0	0	0	0	0	0	0	0	0	0	0	0	0	1.59688	0	0	7.59096	0	0	0	0	0	3.85182	0	0	0	14.9946	14.7233	0	0	0	0	0	0	0	0	0	0	17.3585	0
ARPC5L	5.28472	1.97291	1.91279	0	0	0	1.64174	2.65251	0	1.42924	3.26408	0	0	0.298367	0	0	0	0	3.11222	3.34847	0	1.238	1.26829	1.29019	1.60889	1.89936	3.34265	0	0	1.79838	1.289	1.2403	1.90404	1.8831	0	0	0	0.609436	2.11563	6.46441	0	0	0	0	0	0	0	0	0
ARSA	0	0	0	0	0	0	0	0	0	0	0	0	0	0	0	0	0	0	0	0	0	0	0	0	0	0	0	0	0	0	0	0.036099	0	0	0	0	0	0	0.175454	0	0	0	0	0	0	0.331333	0	0.0934391	0
ARVCF	0	0	0	0	0	0	0	0	0	0	0	0	0	0	0	0	0	0	0	0	0	0	0	0	0	0.0515056	0	0	0	0	0	0	0	0	0	0	0	0	0	0	0	0	0	0	0	0	0	0	0
ASAH1	4.5523	0.862073	1.00327	1.56765	0.346909	0.33691	0.491341	5.46092	0	0.610582	2.47753	0	2.71336	0	0	1.92495	0.351426	0.216542	0.246019	2.42569	1.20222	0.386848	0	0.374605	2.78449	1.03527	0.760109	2.38492	1.33785	1.71609	1.34012	3.09368	2.681	2.16682	3.93043	1.52176	0.921183	0	2.63796	5.08658	0	2.95373	1.02547	9.25484	0.892708	2.54005	14.1468	3.88492	4.26558
ASCC3	0	0	0	0	0	0	0	0	0	0	0	0	0	0	0	0	0	0	0	0	0	0.0296652	0	0.0182364	0	0	0	0	0	0	0	0	0	0	0	0	0	0	0	0	0	0	0	0	0	0	0	0	0
ASF1A	0	0.0219494	0	0	0	0	0	0	0	0	0	0	0	0	0	0	0	0	0	0	0	0	0.472549	0	0	0	0	0	0	0	0	0	0	0	0	0	0	0	0	0	0	0	0	0	0	0	0	0	0
ASF1B	0	0	0	0	0	0	0	0	0	0	0	0	0	0	0	0	0	0	0.914909	0	0	0	0.485152	0	0	0	0	0	0	0	0	0	0	0.941794	0	0	0	0	0	0	0	0	0	0	0	0	0	0	0
ASH2L	0.0956522	0	0.0990084	0	0	0	0	0	0	0.0290463	0	0	0	0	0	0	0.0226342	0	0	0	0	0	0	0	0	0	0.0544069	0.141041	0.0457418	0.0224636	0	0	0	0.183047	0	0	0.0826124	0.00958782	0.0561543	0	0	0	0	0	0	0	0	0	0
ASL	0	0	0	0	0	0	0	3.64041	0	0	0	0	0	0	0	0	0	0	0	0	0	0	0	0	0	0	0	0	0	0	0	0	0	0	0	0	0	0	0.119439	0	0	0	0	0	0	0	0	0	0
ASNA1	18.8896	1.32716	0.766233	0.646784	0.865197	1.16067	0	0	0	0	7.65776	7.26621	10.3781	0.516862	2.27082	0	0	0	4.08978	0	5.46665	0	0.534973	0.824441	0	1.91096	0	0.911841	6.21337	4.80696	0	0.817695	1.48687	1.02949	6.49849	0	1.0299	0	0	0	0	1.62394	0	0	0	0	0	2.96033	0
ASNS	0	0.0985503	0.0536034	0	0	0	0	0	0	0.0905129	0	0	3.56381	0	0	0	0	0	0.187263	0	0	1.39751	0	0.095237	0	0.0667906	0	0	1.24078	0	0	0.715332	0.365831	0	0	0	0	0.0604159	0	0	0	0	0	0	0	0.734902	0	0	0.122413
ASPH	0.320114	0	0.333273	0.243646	0.0151063	0	0	1.20685	0	0	0	0	0	0	0	0	0	0	0	0	0.307526	0	0	0.222561	0.526106	0.259805	0	0	0.0210111	0.0990201	0	0.609528	0.617342	0	0	0	0	0	0.584185	0	0	0	0	0.554155	0	0	0	3.10523	0
ASPN	1.98804	1.57783	0.434345	3.31524	3.59191	0.608201	0.962893	13.9023	0.323788	0	1.10936	0	0.602928	0	0	0	0.902823	0	0.45317	0.620995	0	0.636176	0	0	0.499205	0.703872	1.81753	0.277212	2.05064	0.736912	2.15624	4.05039	0.0791195	0	1.75511	0	0.39366	0	4.13211	0.621209	0	0	0	0	0	0	0	0	0
ASPRV1	0	0	0	0	0	0	0	0	0	0	0	0	0	0	0	0	0	0	0	0	0	0	0.490964	0	0	0	0	0	0	0	0	0	0	0	0	0	0	0	0	0	0	0	0	0	0	0	0	0	0
ASPSCR1	0	0.251455	0	0	0	0	0	0	0	0.117011	0	0	0	0	0.0715854	0	0	0	0	0	0.248627	0	0	0	0	0	0	0	0	0	0	0	0	0	0	0	0	0.128458	0	0	0	0	0	0	0	0	0	0	0
ASRGL1	0	2.00691	0.915697	0	0	0.888984	0	0	0	0.198042	0.275771	0	0	0	0	0	0.156721	0	0.506209	0	0	0	0	0	0	0	0	0.768858	0	0	0	0	0.450948	0.355135	0	0	0	0	0.459072	0	0	0	0	0	0	1.35793	0	0	0
ASS1	0	0	0	0	2.83158	0.400555	0	0.593446	0	0	0	0	0	0.267412	0.946814	0	0	0	0	0	0	0	0	0	0	0	0	0	0	0	0	0	0	0	0	0	0	0	0	0	0	0	0	0	0	0	0	0	0.830635
ATAD2	0	0.0852507	0.11802	0	0	0.0679924	0	0	0	0	0	0	0	0	0	0	0	0	0.0760967	0	0	0.254248	0.038224	0	0	0	0	0.0719037	0	0	0	0.131566	0.0444168	0.197138	0.0771336	0	0.010092	0	0	0	0	0	0	0	0	0	0	0	0
ATAD2B	0	0	0	0	0	0	0	0	0	0	0	0	0	0	0	0	0	0	0	0	0	0	0	0	0	0	0	0	0	0	0	0	0	0.0876898	0	0	0	0	0	0	0	0	0	0	0	0	0	0	0
ATAD3A	0.645185	0.462174	0.340351	0.486089	4.14941	0.154461	0.170225	1.56147	0.306077	0.224212	1.18529	0.2491	1.77962	0.0625754	0	0.230345	0.141634	0.173822	0.543052	0.697104	1.60877	1.59947	1.44747	0.444965	0.827231	1.05855	0.504865	0.919971	0.551649	0.735711	0.149433	2.36564	0.878409	0.818187	0.560452	0	1.75734	0.298076	0	0	0	0	0	0	0.609493	0	0	5.15267	0
ATAD3B	0	0.29636	0.205942	0	3.34793	0	0.136425	0.734844	0.261442	0	0.188674	0	0	0	0	0	0	0	0	0	0	0	1.30189	0.297115	0	0.34199	0	0.392256	0	0.269544	0	1.34969	0	0	0	0	0.831263	0	0	0	0	0	0	0	0	0	0	4.06601	0
ATAD3C	0.45485	0	0.0988376	0	0.321557	0	0	0.855917	0	0.124061	0.695462	0.201168	0	0.0789225	0	0.29052	0	0.130551	0.29462	0.344074	0.751789	0	0.0485885	0	0	0.572551	0.315812	0.353326	0.337936	0.388621	0.102131	0	0.860781	0.316546	0	0	0.690625	0.166462	0	0	0	0	0	0	0	0	0	0	0
ATG3	0	0	0	0	0	0	0	0	0	0	0	0	0	0	0	0	0	0	0	0	0	0	0	0	0	0	0	0	0	0	0	0	0	0	0	0	0	0	0	0	0	0	0	0	0	0	0	0	0
ATG4B	0	0	0	0	0	0.0809127	0	0	0	0.0261063	0	0	0	0	0	0	0	0.0385615	0	0	0.426626	0	0	0	0	0	0	0	0	0	0	0	0	0	0	0	0	0	0	0	0	0	0	0	0	0	0	0	0
ATG7	0.116184	0	0	0	0	0	0	0	0	0	0	0	0	0	0	0	0	0	0	0	0	0	0	0	0	0	0	0	0	0	0	0	0	0	0	0	0	0	0	0	0	0	0	0	0	0	0	0	0.117295
ATIC	1.60689	0.814918	0.46866	0.242173	1.59628	0.513507	1.06012	3.05891	0.138468	0.588093	3.37629	0.409095	2.20282	0	0.377742	0.606941	0.280901	0.684524	0.468147	1.12023	5.49541	0.630132	0.254701	0.31237	0.375753	0.540731	0.51564	0.966359	1.19139	0.419685	0.505277	0.472351	1.61934	0.803937	0.5616	0	0.885904	0.644225	1.90468	0	0	1.65755	0.171145	0	0	0.800097	0	13.2665	0.4192
ATL1	0.111675	0.0270589	0	0	0	0	0	0	0	0	0	0.0567539	0.0925319	0	0.0260828	0	0	0	0.0944243	0	0	0	0	0	0	0	0	0	0	0	0	0	0.0394004	0	0	0	0	0.190135	0.144508	0	0	0	0	0	0	0	0	0	0
ATL3	0.723561	0.61438	0.141577	0.71973	0.235671	0.112838	0.188513	0.817023	0.0744733	0.0480222	0.829304	0.474259	1.37043	0	0	0	0.135053	0	0.418578	0.489046	0	0	0	0.197867	0.277878	0.235774	0.489211	0.223352	0.933468	0.350229	0.129903	0	0.596652	0.478703	0.496509	0	0.56922	0.0236356	0.769183	0	0	0	0	0	0.252713	0	0.209818	1.45578	0.158901
ATM	0	0	0	0	0	0	0	0	0	0.0142263	0.0314209	0	0	0	0	0	0	0	0	0.0353229	0	0.014577	0	0.00635334	0	0.00288167	0.0299753	0.0107135	0	0	0	0	0	0.0242126	0.0622938	0	0.0156676	0	0.0175829	0	0	0	0	0	0	0	0	0.0596852	0
ATP12A	0	0	0.0769748	0	0	0	0	0	0	0	0	0	0	0	0	0	0	0	0	0	0	0	0	0	0	0	0	0	0	0	0	0	0	0	0	0	0	0	0	0	0	0	0	0	0	0	0	0	0
ATP13A1	0.174685	0.324315	0	0	0	0	0	0.399079	0	0.0582691	0	0	0	0	0	0	0	0	0.129016	0	0	0	0	0.108539	0	0.193271	0	1.26426	0.119894	0	0	0	1.10325	0	0	0	0	0	1.60027	0	0	0	0	0	0	0	0	0	0
ATP1A1	3.18184	3.7038	6.4947	2.9139	4.9033	2.65501	2.14742	2.15675	1.8192	0.149992	2.60521	1.39162	6.63183	0.48992	3.70148	1.73226	0.785654	1.8772	8.31645	1.92805	6.90308	2.14463	0.982517	3.4688	4.99553	5.2078	3.11545	4.80197	6.37325	3.58583	1.43581	3.87464	2.59972	3.1256	3.11664	3.27885	4.73788	0.621232	7.53366	4.73624	1.60416	7.95139	1.19245	2.67216	1.72414	1.89784	4.37221	6.24989	2.2517
ATP1A2	0.607445	0.282176	0.475019	0.205271	0.383459	0.192248	0.0927122	0.208009	0.0834337	0.0714545	0	0.262014	0.480369	0.067518	0.630761	0.229041	0.0601419	0.152001	0.628517	0.453135	0.780314	0.168285	0.130802	0.366743	0.505181	0.352956	0.298585	0.325256	0.889276	0.334847	0.0896676	0.208885	0.223364	0.302647	0.55076	0.186246	0.723409	0.168205	0.721685	0.508122	0.0819619	0.508406	0.193007	0.214271	0.171175	0.0333044	0.498485	0.535507	0.118437
ATP1A3	0.782621	0.624491	1.19515	0.696511	0.825431	0.405661	0.21983	0.494071	0.309687	0.0758503	0.409119	0.419864	0.850737	0.17449	0.97332	0.485024	0.159989	0.440207	1.04913	0.753637	1.36272	0.777102	0.389758	1.0971	1.17628	0.856587	0.781164	0.807106	1.13117	0.834404	0.552115	0.591758	1.00548	0.374347	0.584642	0.617992	1.18327	0.274766	2.10141	0.968128	0.215181	1.30088	0.204881	0.694564	0.57296	0.0353532	1.1884	1.04335	0.125723
ATP1A4	0	0.135576	0.183518	0	0	0	0	0	0.0233288	0	0	0	0	0	0	0	0	0	0.206828	0	0	0	0	0	0	0	0	0.0784769	0	0	0	0	0	0	0	0	0.272912	0	0.277155	0	0	0	0	0	0	0	0	0.247419	0
ATP1B1	3.11458	0	0	0	1.12961	0	0	0	0	0	1.79265	3.11299	2.30584	0	5.33335	0	0	0	6.66801	0	2.78833	0	0.686307	2.12374	1.64836	1.03939	0	0.986201	2.28822	1.53023	0	0	3.23117	0	0	0	1.67155	0	0	0	0	0	0	0	0	0	2.26635	0	1.2864
ATP1B3	0	0	0.20071	0.254604	0	0	0	0	0	0	0.179101	0	0.905578	0	0	0	0	0	0	0	1.27057	0.691083	0	0	1.70358	0.944322	0	0	0	0.632181	0	0	0	0	0	0	0.659583	0	0	0	0	3.52891	0	0	0	0	0	0	0
ATP2A1	1.59137	0.8412	0.535514	0.404247	0.849614	0.349809	0.397313	1.08579	0.135727	0.244685	0.676557	0.270763	0.666668	0.373854	0	0.486622	0.205298	0.135189	0.805109	0.633018	0.399893	0.313018	0.289915	0.57854	0.409011	0.839089	0.590052	0.560254	0.829338	0.627922	0.363917	0.898861	0.866488	0.881658	0.519666	0.414906	0.357945	0.346656	0.72481	0.574948	1.09092	0.586759	0.243764	0	1.12922	0.200292	0.794438	2.07264	0.422497
ATP2A2	2.47999	2.97983	1.97934	1.28549	2.44916	0.732649	0.60463	3.12636	0.545696	0.469203	1.63465	0.856886	3.50519	0.611923	0.223474	1.39315	0.40985	0.57394	2.99252	1.6029	1.16479	1.03296	1.03986	2.29995	1.65988	2.38014	1.4864	2.03211	1.24914	1.98906	1.47711	2.65904	2.33109	1.66678	0.906414	0.472403	1.3466	0.839986	3.52834	1.48534	3.20888	4.02259	0.402708	1.60671	3.14793	0.142636	1.64836	4.15865	0.67705
ATP2A3	2.25118	0.101596	1.19742	0	0.253968	0.947223	0	2.33235	0.043177	0.1867	0.544917	0.101122	0.491799	0	0	0.549325	0.622673	0.280926	3.16269	0.453894	0	0.130586	0	0.20121	0.274587	0.503297	0.921006	0.764207	2.91759	0.323302	0.532027	0.162678	2.71682	2.39675	0.440611	1.35926	0.084398	0.08465	1.554	0	0	0	0.132834	0	0.196059	1.63032	0.231552	0	0.53743
ATP2B1	0	0	0.109644	0	0	0	0	0	0	0.0165264	0	0	0	0	0	0	0	0.879655	0.0125861	0	0	0	0.0347528	0.0247382	0.862288	0	0.0382123	0	0	1.69744	0	0.113427	0	0.00303271	0	0	0.88054	0	0	0	0	0	0	0	0	0	0	0.0863003	0
ATP2B2	0	0	0	0	0	0	0	0	0	0	0	0	0	0	0	0	0	0.738659	0	0	0	0	0.0266334	0.0226653	0.0262071	0	0.0343535	0	0	0	0	0.0222722	0	0	0	0	0.78274	0	0	0	0	0	0	0	0	0	0	0	0
ATP2B3	0	0	0	0	0	0	0	0	0	0.00964786	0	0	0	0	0	0	0	0.0595535	0	0	0	0	0.0287872	0	0.0283265	0	0.0371316	0	0	0	0	0.0240733	0	0	0	0	0.0533263	0	0	0	0	0	0	0	0	0	0	0	0
ATP2B4	0	0.0911599	0.111022	0	0	0	0	0	0	0.0148533	0	0	0.0977228	0	0	0	0	0.153182	0	0	0	0	0.0660398	0	0.79663	0	0.0343439	0	0	1.58924	0	0.110049	0	0	0	0	0.206588	0	0	0	0	0	0	0	0	0	0	0	0
ATP2C1	0	0	0	0	0	0	0	0	0	0	0	0	0	0	0	0	0	0	0	0	0	0	0	0	0	0	0	0.255787	0	0	0	0	0	0	0.207199	0	0	0	0	0	0	0	0	0	0	0	0	0	0
ATP4A	0	0	0.154882	0	0	0	0	0	0.0163161	0	0	0	0	0	0	0	0	0	0	0	0	0	0	0	0	0	0	0.0752889	0	0	0	0	0	0	0	0	0.0944211	0	0.252148	0	0	0	0	0	0	0	0	0.16764	0
ATP5A1	102.741	33.5803	43.5365	39.5852	89.3103	49.7522	36.7032	357.906	23.2319	41.7652	59.2258	39.4513	87.1058	7.40784	54.1626	68.9293	46.7425	46.2825	89.3612	40.9153	77.7472	52.5092	31.1628	101.934	88.0211	53.6449	71.4295	48.9176	73.0504	62.3622	37.0949	42.8854	51.0204	135.722	96.6532	15.3449	71.2757	38.1399	81.0529	106.161	55.7267	127.015	34.7052	99.2749	46.5692	83.5733	99.5029	149.136	28.5471
ATP5B	159.663	35.2099	58.4488	63.3714	58.7146	76.4904	36.5737	410.813	25.896	29.9139	53.184	65.7746	131.277	7.90819	32.8065	84.5959	59.7619	41.8726	169.88	55.0681	77.2704	60.6392	27.144	84.2739	106.874	74.7175	100.18	62.9723	124.789	62.7603	54.0623	50.3212	91.8173	92.3131	148.37	11.9037	106.869	23.5896	92.5746	154.726	40.5882	146.717	50.5733	116.068	50.1542	68.2774	96.2746	119.764	51.4588
ATP5C1	7.19187	1.92474	3.57518	5.87194	2.23833	2.38801	0	24.1864	0.624022	1.26451	3.20359	2.2875	7.23361	0.286167	0	3.59262	1.89558	0.945836	6.17754	5.30235	4.33258	0	0.37817	2.70927	5.19052	3.66744	2.49308	5.70886	3.57561	1.45959	1.28091	0.976049	2.53507	5.76058	4.98972	0	1.33787	1.68491	4.83937	0	2.28118	4.74531	1.94188	3.10886	2.35735	10.7645	9.45589	33.9224	3.24688
ATP5D	11.0983	3.5231	0	0	0	0	0	0	0	3.42524	3.77946	0	0	0	0	0	0	0	0	0	0	0	2.22401	0	0	0	0	5.42745	0	0	0	0	0	8.81255	0	0	4.95194	2.76092	15.6997	0	0	0	0	0	0	0	0	9.34032	0
ATP5F1	5.28397	2.21554	2.41987	1.65968	1.69733	1.17253	0.486719	12.0278	0.27518	0	2.64359	1.24984	3.3962	0	0	2.19406	0.788189	0.98265	2.7581	0	0	0	0	0	4.82541	1.95073	2.58341	2.96374	2.76037	3.03979	0	2.46027	1.9762	0	3.10834	0	2.78873	0	2.92114	3.34447	1.22869	2.81647	0	2.13087	1.15517	1.94317	4.40857	17.6329	1.19319
ATP5H	5.19221	29.2762	29.739	2.69398	2.54453	0.618056	0.995867	15.4166	0	0.248347	1.78549	0.322275	14.8879	0	0	0	0.687496	0	2.47442	0	0	0	2.88585	0	1.13963	3.50555	1.14508	8.11307	1.87933	3.32706	0.742569	3.72032	0.898065	1.0524	2.89458	0	6.59378	0.0595276	2.51703	1.07772	10.4837	9.63068	0	4.53895	2.3312	0.477296	3.96465	21.4092	3.29656
ATP5I	0	0	5.46044	0	0	0	0	15.8734	0	0	0	0	0	0	0	0	0	0	0	0	0	0	0	0	6.35764	7.47065	0	6.51775	0	5.90935	0	22.9132	0	0	0	0	0	0	0	0	0	0	0	0	0	0	0	29.2956	0
ATP5J	0	0	1.71493	0	0	0	0	4.47068	0	0	3.46913	1.03453	0	0	0	0	0	0	3.04533	0	0	0	0	0	1.37196	0	0	1.17259	0	0	0	0	0	0	0	0	0	1.10199	3.95508	0	0	0	0	0	0	0	0	7.2169	0.914592
ATP5J2-PTCD1	0	0	0	0	0	0	0	0	0	0	0	0	0	0	0	0	0	0	0	0	0	0	0	0	0	0	0	0	0	0	0	0	0.191382	0.218137	0	0	0	0	0	0	0	0	0	0	0	0	0	0	0
ATP5L	5.92237	0	0	0	0	0	0	0	0	0	3.6416	0	0	0	0	0	0	0	0	0	0	0	0	0	1.94186	0	0	0	0	0	0	0	0	0	0	0	0	0	0	0	0	0	0	0	0	0	0	5.93208	0
ATP5O	10.9966	8.07255	11.1784	13.1719	15.4432	7.69137	2.20454	61.5168	3.0609	1.759	4.30184	10.4558	10.3984	1.58856	4.43797	12.1661	4.26442	6.86428	29.2988	23.3151	20.5125	7.09817	3.26637	17.1458	12.8759	12.0391	24.1664	11.6354	16.6177	10.6243	3.23412	7.66332	8.92837	3.78301	8.79932	1.42204	15.4984	0.909346	24.9687	28.7576	7.67246	26.0102	4.6978	29.1408	10.3451	13.0602	16.3314	29.2995	4.67904
ATP6AP2	0	0	0	0	0	0	0	0	0	0	0	0	0	0	0	0.256871	0	0	0	0	0.628617	0	0	0.125489	0	0	0	0	0	0	0	0	0	0.080826	0	0	0	0	0	0	0	0	0	0	0	0	0	0	0
ATP6V0A1	1.56465	0.238306	0	0	0	0.522235	0	0	0	0	0	0.506272	0.201499	0	0.460755	0	0.303584	0	0	0	1.31436	0	0	0	0	0.705456	0	0.512941	0	0	0	0	0.331211	0	0.815242	0	0.915993	0	0.646318	0	0	0	0	0.724187	0	0	0.425485	0.422793	0.154371
ATP6V0D1	1.28822	0.662123	0	0	0	0	0	7.09945	0	0	0	0.358758	0.759317	0	0	1.40952	0.266109	0	0	0	0	0	0.0388179	0	1.10583	1.06603	0.720895	0	0.596706	1.22536	0	0.491172	1.34449	0	0	1.31613	0.516028	0	0.701673	0	0	0	0	0	0	0	0	3.55663	0
ATP6V1A	5.91364	1.89861	2.32431	2.12987	6.53329	1.58864	0.788988	3.64528	0.55004	0.474806	1.65879	1.01912	3.94298	0.543682	0.729989	3.15858	2.17234	3.1743	3.42143	3.86112	6.73606	0.815304	0.729346	0.939588	3.26386	1.72794	2.04479	2.27766	3.77658	3.76153	0.587376	2.75862	4.20637	3.01853	1.05368	2.2038	2.47888	0.175858	6.08158	6.06404	1.09814	9.22011	1.02577	14.8549	1.06189	4.6252	6.79943	9.726	0.990233
ATP6V1B1	0	0.143562	0.560673	0	0.839324	0	0	0.485065	0.111607	0	0	0	0	0	0	0	0	0	0	0	0	0	0	0	0	0	0	0.467824	0	0.302962	0	0.613728	0	0	0	0.368787	0.582242	0	0.214469	0	0	1.43299	0	0	0	0	0.846197	0	0
ATP6V1B2	12.8095	0.706178	1.23168	1.16599	2.19236	1.24655	0.988637	2.6122	0.332803	1.13338	2.75446	0.741673	4.28669	0.247792	2.58722	1.50543	0.570041	0.954638	2.68061	2.35657	3.01386	0.488125	0.186059	0	0.994714	1.75616	1.23868	1.00179	5.13743	0.982266	0.666366	1.18977	1.2798	1.80346	0.98062	2.85667	3.66633	0.497497	2.26423	3.43324	0.498595	3.56441	0.520418	9.00937	0.46787	4.71811	3.34177	5.39663	1.13992
ATP6V1C1	0.314533	0.176859	0	0	0	0	0	0	0	0	0.221998	0	0.663575	0	0	0	0	0.0502013	0	0	0	0	0	0.0713614	0	0	0	0	0.273936	0	0	0	0.343502	0	0	0	0.0346299	0	0	0	0	0	0	0	0	0	1.72153	4.06318	0.362635
ATP6V1D	4.08221	0	0	0.447465	0.397855	0	0	0	0	0.288741	0.360715	0	0.645894	0	0	0	0	0.113766	0.121884	0.686879	4.64695	0	0	0	0.343018	0	0.350808	4.48628	0.231962	0.235718	0	3.80232	0	0.169692	0	2.5853	0.732093	0.417169	0.790771	0	0	0	0	1.31639	0	0	0	3.43204	0
ATP6V1E1	7.59993	1.55343	1.35343	0	5.03991	0.761217	0	2.28278	0.135204	0.331338	2.38277	0	3.47036	0.203383	1.10727	4.05811	0.773481	0.906458	1.93513	7.81857	3.37665	1.47924	0.615856	1.44556	1.29327	3.48481	0	0.724103	3.1694	0.462122	0.691771	2.60502	1.11222	0	1.69311	5.89219	2.36929	0	2.8628	0	0.204816	9.93699	1.158	8.18259	0	3.60678	3.65416	8.32051	0
ATP6V1F	0	0	0	0	0	0	0	0	0	0	0	0	0	0	0	0	0	0	0	0	0	0	0	0	0	0	0	0	0	0.484484	0	1.24746	0	0	0	0	0	0	0	0	0	0	0	0	0	0	0	2.79203	0
ATP6V1G1	6.76337	0	0	0	1.24861	0	0	1.37448	0	1.43058	2.5391	0.854669	2.19146	0.827359	1.57068	1.98442	0	0	1.62815	4.52408	3.31125	1.01759	0	0	1.47173	1.36721	0.937863	0.415315	3.7601	0	0	2.59758	0	3.26249	1.626	1.82224	1.4453	0.92593	4.47342	0	0	0	0	7.42348	0	1.7078	2.41267	0	0.869104
ATP6V1H	0.644769	0.188056	0.0920413	0	0.312582	0.121725	0	0	0	0.0447082	0.120737	0.269108	0	0	0	0	0	0	0.363955	0.654355	0	0	0.13583	0	0.215052	0.502295	0.14547	0.103012	0.157118	0.275925	0	0.39368	0.115813	0	0	0	0.539897	0	0	0	0	0.768384	0	0	0	0	0	1.84224	0.184125
ATP8A1	0	0	0.185391	0	0	0	0	0	0	0	0	0	0	0	0	0	0	0	0	0	0	0	0	0	0	0	0	0	0	0	0	0	0	0	0	0.363825	0	0	0	0	0	0	0	0	0	0	0	0	0
ATP8A2	0	0	0	0	0	0	0	0	0	0	0	0	0	0	0	0	0	0	0	0	0	0	0	0	0	0	0	0	0	0	0	0	0	0	0.0523711	0	0	0	0	0	0	0	0	0	0	0	0	0	0
ATP9A	0	0	0	0	0	0	0	0	0	0	0	0	0	0	0	0	0	0	0	0	0	0	0	0	0	0	0	0	0	0	0	0	0	0	0	0	0.0449227	0	0	0	0	0	0	0	0	0	0	0	0
ATPAF2	0	0	0	0	0	0	0	0	0	0	0	0	0	0	0	0	0	0	0	0	0	0	0	0	0	0.680238	0	0.32092	0	0	0	0.22237	0.337689	0	0	0	0	0	0	0	0	0	0	0	0	0	0	0	0
ATRX	0	0	0	0	0	0	0	0	0	0	0	0	0	0	0	0	0	0.00825102	0	0	0	0	0	0	0	0	0	0	0	0	0	0	0	0	0	0	0	0.00351491	0	0	0	0	0	0	0	0	0	0	0
ATXN10	13.4374	0	0.0959722	0	0	0	0	0	0	0	0	0.107994	0	0	0	0	0	0.800743	0	0	0	4.1201	0	0.222855	0	0	0	0	4.03707	0	0	0.535963	0	0.243651	0	0	0	0	3.0642	0	0	0	0	0	0	0	0	0.276266	0
ATXN2L	0.751564	0.234438	0.122479	0	0	0	0	0.282282	0	0	0.222108	0	0.188483	0	0	0	0	0	0.220373	0	0	0	0	0	0	0	0	0.401184	0	0.0601789	0	0	0	0.0479927	0	0	0.23221	0.0259719	0.800411	0	0	0	0	0	0	0	0	1.78172	0
AUH	0	0	0	0	0	0	0	0	0	0	0	0	0	0	0	0	0	0	0	0	0	0	0	0	0	0	0	0	0	0	0	0	0	0	0	0	0	0	0	0	0	0	0	0	0	0	0	0	0
AURKB	0	0	0	0	0	0	0	0	0	0	0	0	0	0	0	0	0	0	0	0	0	0	0	0	0	0	0	0.245375	0	0	0	0	0	0	0	0	0	0	0	0	0	0	0	0	0	0	0	0	0
AVIL	0	0	0	0	0	0	0	0	0	0	2.26892	0	0.861587	0	0	0	0	0	0	0	0	0	0	0	0	0	0	0	0	0	0	0	0	0	0	0	0	0.138057	0	0	0	0	0	0	0	0	0	0	0
AZGP1	0	0.248171	0	0	3.08906	0	0	0	0	0	0	0	0	0	0.717611	0	0.266454	0	0	0	0	0	0.930907	0	0	0	0.777838	0	0	0	0	0	0	0	0	3.52665	0	0	0	0	0	0	0	0	0	0	0	0	0.190466
AZI1	0	0	0	0	0	0	0	0	0	0	0	0	0	0	0	0	0	0	0	0	0	0	0	0	0	0	0	0.722565	0	0	0	0	0.0806639	0	0	0	0	0	0	0	0	0	0	0	0	0	0	0	0
AZU1	0	1.44392	0	0	1.84802	0	0	0	0	0	0	0	0	0	156.754	79.6527	0	41.9643	0	0	20.9775	0	0	1.81107	0	0	0	5.22904	0	0	0	0	0	0	0	643.846	0	0	0	0	2.64183	0	19.8181	0	0	0	0	11.9937	67.7468
B2M	0.763082	1.24067	0	0	0	0	6.03657	0	0	0.330075	0	0	0.571497	0	0.641568	0	0	0	0	0	0	0	0	0	0	0	0	0	0	0	0	0	0	0.331306	0	8.9103	0	0	0	0	0	9.28969	0	0	0	0	0	26.7311	0.419027
B3GAT3	0	1.52118	0	0	0	0	0	0	0	0	0	0	0	0	0	0	0	0	0	0	0	0	0	0.476656	1.31198	0	1.06561	0	0.693894	1.65025	0	2.3983	0.638283	0.671906	0	0	1.77929	0	0	0	0	0	0	0	0	0	0	0	0
B4GALT1	0	0	0	0	0	0	0	0	0	0	0	0	0	0	0	0	0	0	0	0	0.320795	0	0	0	0	0	0	0	0	0	0	0	0	0	0	0	0	0	0	0	0	0	0	0	0	0	0	0	0
BABAM1	0	0	0	0	0	0	0	0	0	0	0	0	0	0	0	0	0	0	0	0	0	0	0	0	0	0	0	0	0.0774807	0	0	0	0	0	0	0	0	0	0	0	0	0	0	0	0	0	0	0	0
BAG2	0	0	0	0	0	0	0	0	0	0	0	0	0	0	0	0	0	0	0	0	3.59871	0	0	0	0	0	0	0	0	0	0	0	0	0	0	0	0	0	0	0	0	0	0	0	0	0	0	4.45093	0
BAG5	0.216989	0.187668	0	0.279849	0.419566	0.131261	0.150936	0	0	0.0336879	0	0.162498	0.301951	0	0	0	0	0.102337	0.160934	0.648788	0.253608	0	0	0	0.302882	0	0.252084	0.112718	0	0	0	0	0.158708	0	0.25328	0	0.0636852	0.0544378	0	0	0	0	0	0	0	0	0	0	0
BAG6	0.889225	0.214587	0.367531	0.251828	0.0417009	0.69166	0.176261	0.2725	0.0575532	0.125527	0.659537	0.277212	1.70852	0	0.842796	0	0.249197	0.313796	0.898899	0.963999	1.88623	0.575289	0.0908899	0.616643	0.230667	21.2109	1.48216	0.117317	1.3524	0.436477	0.147732	0.250241	1.62781	0.0655589	0.337909	0.165183	0.384207	0	0.863897	0	0	0.373899	0	0.497537	0.273258	0.461619	0.266534	0.841031	0.172911
BAK1	0	0	0	0	0	0	0	0	0	0	0	0	0	0	0	0	0	0	0	0	1.37084	0	0	0	0	0	0	0	0	0.0850673	0	0	3.20114	0	0	0	0	0	2.02559	0	0	0	0	0	0	0	0	0	0
BANF1	11.0297	3.70132	1.93044	7.20966	6.46416	3.50127	1.71815	7.8506	0.546315	9.93755	11.3106	6.5235	10.0249	0	1.08554	3.22866	6.17107	2.07323	5.17647	4.80946	3.47945	0.761348	2.11685	1.91591	3.37245	4.54772	5.48205	6.73663	8.58668	1.39002	1.65254	3.02331	7.06553	14.3149	0	1.76137	5.18261	1.88051	4.68973	2.83618	2.89474	0	2.57777	2.26222	3.54901	0	3.28042	7.55436	0
BASP1	0	4.11652	1.16769	6.17812	0	1.01697	2.97648	0	0.500059	0.528991	0	0.744986	1.27911	0.20371	2.38952	0	0.0619569	6.10868	1.19858	0	0	3.81258	6.08211	0	0	1.24289	2.3392	7.27132	0	0	2.16842	0	3.46065	1.18965	1.82887	9.97421	5.51553	0.763042	3.9386	0	0	3.91613	0.360022	0	0	0.982515	0	1.94846	0
BAX	1.60034	0.749757	0.6308	0	0	0.759996	0	0.97853	0	0.625655	0.36104	0	0.959014	0.91399	3.96108	0	0.122492	0.554724	0.486327	0	2.57493	1.86774	0.356192	0.556923	0.89754	1.15358	0.566889	0.602195	1.16431	0.753224	0.458081	0.780284	0.291833	0.512705	1.05873	0	0.896909	0.0367374	1.34576	0	0	0.367322	0	21.2273	0	2.15195	0	2.58563	0.533744
BAZ1A	0	0.0185318	0	0	0	0	0	0	0	0	0	0.1432	0.144341	0	0	0	0	0	0	0	0.0702944	0	0	0	0	0	0	0.0241419	0	0	0	0	0.0699985	0.248371	0	0	0	0	0	0	0	0	0	0	0	0	0	0	0
BAZ1B	0.341675	0.452134	0.1302	0.152182	0.400725	0.227552	0.113343	0	0.0245899	0.0801306	0.275123	0.16053	0.259574	0	0.133578	0	0.206665	0.0878362	0.476175	0.395609	0.419345	0.448295	0.168433	0.330516	0.524883	0.473703	1.13302	0.679154	0.0837166	0.291307	0	0.50872	0.302999	0.413454	0.415716	0	0.16492	0.0500509	0.097128	0	0	0	0.0389104	0	0	0	0	0.357724	0.0517522
BAZ2A	0	0	0	0	0	0	0	0	0	0	0	0	0	0	0	0	0	0	0	0	0	0	0	0	0	0	0	0	0	0	0	0	0	0.149551	0	0	0	0	0	0	0	0	0	0	0	0	0	0	0
BCAM	2.08913	0.667624	0.319813	0	0.467736	0.529938	0.660728	1.38656	0	0	0.402524	0.056004	0	0	0	0	0.0337729	0.714589	1.65874	4.05048	0.439816	0.125754	0	0	0.321128	0.509191	0.620445	1.57392	3.16338	0.460726	0.251481	1.80688	0.627065	1.22501	0.456924	0	0	0	3.8037	0	0	0	0.829258	0	0.255366	0	0	1.31596	0.152706
BCAP31	1.27106	2.70479	0.794781	0	0	0	0.943283	0	1.0969	0.528035	0	0	0	0	0	0	0	0	0	0	0	0	1.30735	0	0	0	0	0	0.355925	0	0	4.71322	0.0419788	1.06232	0	14.3038	1.01165	0	0	0	4.15072	0	0	0	0	0	0	8.69434	0.678269
BCAS2	0	4.40129	2.21748	0.453415	0	2.70795	0	0	0.744982	0.969767	1.78723	1.12618	1.70334	0	0	0	0	1.0884	2.78233	0.414061	0	0.567038	0.669635	1.12352	2.1716	0	3.16197	4.54278	4.82467	1.70992	0	0	2.10485	3.04725	1.74847	0	1.41547	0.293617	4.71281	0	0	0	0	0	0	0	0	4.26306	0
BCAT2	0.284289	0.468422	0	0	0	0	0	0	0	0	0	0	0	0	0	0	0	0	0	0	0	0	0	0	0	0	0	0	0.514715	0	0	0.467311	0	0	0	0	0	0	0	0	0	0	0	0	0	0	0	1.62812	0.280103
BCCIP	0	0	0	0	0	0	0	0	0	0	0	0	0	0	0	0	0	0	0	0	0	0	0	0	0	0	0	0	0	0	0	0	0	0	0	0	0	0	0	0	0	0	0	0	0	0	0	1.13719	0
BCKDHA	0	0	0	0	0	0	0	1.02909	0	0.161724	0	0	0.620264	0	0	0	0	0	0	0	0	0	0	0	0	0	0	0	0	0	0	0	0	0.740679	0	0	0.164778	0.0879559	0	0	0	0	0	0	0	0	0	0	0
BCL11B	0	0	0	0	0	0	0	0	0	0	0	0.211217	0	0	0	0	0	0	0	0	0	0	0	0	0	0	0	0	0	0	0	0	0	0	0	0	0	0	0	0	0	0	0	0	0	0	0	0	0
BCL2	0	0	0	0	0	0	0	0	0	0	0.37378	0	0	0	0	0	0	0	0.952429	0	0	0	0	0	0	0	0	0	0	0	0	0	0	0	0	0	0	0	0	0	0	0	0	0	0	0	0	0	0
BCL2L1	0	0.426988	0	0	0	0	0	0	0	0	0	0	0.89998	0	0	0	0	0	0	0	0	0	0	0.386929	0	0	0	0.689476	0	0.595437	0	0.346301	0	0.243136	0	0	0	0	0.424196	0	0	0	0	0	0	0	0	0.966206	0
BCL2L13	0	0	0	0	0	0	0	0	0	0	0	0	0	0	0	0	0	0	0	0	0	0	0	0	0	0	0	0.0343102	0	0	0	0	0	0	0	0	0	0	0	0	0	0	0	0	0	0	0	0.41735	0
BCL2L2-PABPN1	0	0	0	0	0	0	0	0	0	0	0	0	0	0	0	0	0	0	0	0	0	0	0	0	0	0	0	1.08353	0	0	0	0	0	0	0	0	0	0	0	0	0	0	0	0	0	0	0	0	0
BCLAF1	1.22437	1.44711	0.841489	0.592582	0	0.502332	0.977588	0	0.144176	0	1.8879	0.164349	1.3705	0	0	0	0.314691	0.596755	0.305968	0	0	0.479079	0	0	0	0	0.850721	1.43001	0.164401	0	0	0.628764	0	0.431931	0.970877	0	1.10177	0.049022	0.656297	0	1.1785	0	0	0	0	1.20515	0	3.29117	0
BCR	0	0	0	0	0	0	0	0	0	0	0	0	0	0	0	0	0	0	0	0	0	0	0	0	0	0	0	0.020425	0	0	0	0	0	0	0	0	0	0	0	0	0	0	0	0	0	0	0	0	0
BCS1L	0	0	0	0	0	0	0	0.394801	0	0	0	0.285577	0	0	0	0	0	0	0	0	1.30065	0.0667641	0	0	0	0	0.0203358	0	0.333344	0.0523943	0	0	1.03659	0.067528	0.320374	0	0.281511	0	0.0593766	0	0	0	0	0	0	0	0	0.245355	0
BDH1	0	0	0	0	0	0	0	3.94577	0	0	0	0	0	0	0	0	0	0	0	0	0	0	0	0	0	0	0	0	0	0	0	0	0	0	0	0	0	0	0	0	0	0	0	0	0	0	0	0	0
BDH2	0	0	0	1.48394	0	0.712015	0.657115	0.56468	0	0	1.41928	0	0	0	0	0.0338062	0	0.380595	0	0.360887	0	0	0	0.35198	0.362187	0	1.01514	0	0	0.614817	0	0	0	0	0	0	0	0	0	0	0	0	0	0	0	0	0	1.1657	0
BGN	31.7635	11.6314	9.13927	43.1786	14.3456	3.93954	9.30005	93.4898	5.28099	2.00028	21.8169	3.05112	8.22888	0.648012	8.58899	70.0242	8.84098	2.36658	14.4941	25.0173	4.02242	6.07126	7.7903	9.30626	18.4064	62.101	8.64117	10.9845	16.4626	10.507	4.94247	14.0886	5.629	2.17069	366.196	64.8733	6.06484	1.53924	5.82402	116.93	11.2884	20.2563	3.95057	66.4707	10.7274	29.6867	52.5989	33.3776	0.75805
BHMT	0	0	0	0	0	0	0	0.238342	0	0	0	0	0	0	0	0	0	0	0	0	0	0	0	0	0	0	0	0	0	0	0	0	0	0	0	0	0.338926	0	0	0	0	0	0	0	0	0	0	0	0
BID	0	0	0	0	0	0	0	0	0	0	0	0	0	0	0	0	0	0	0	0	0	0	0	0	0	0	0	0.66905	0	0	0	0	0	0	0	0	0	0	0	0	0	0	0	0	0	0	0	0	0
BIN1	0	0	0	0	0	0	0	0	0	0	0	0	0	0	0	0	0	0	0	0	0	0	0	0	0	0	0	0	0	0	0	0	0	0	0	0	0	0	0	0	0	0	0	0	0	0	0	0	0
BLMH	0	0.31491	0.530038	0	3.22902	0.675012	0	0	0	0	0.691086	0	0	0	0	0	0	0	0	0	0.554308	0.231187	0.586661	0.261962	0	0	0	0	0	0	0	0.166016	0	1.27848	0	0	0.225336	0	0.148114	0	0	0	0	0	0	0	0	1.89215	0
BLVRA	3.76041	0.115504	1.51102	1.26448	0.512172	0	0.978238	13.4575	0.348497	0.865633	7.26504	2.63624	6.96945	1.06342	0	0.778831	0	0	0.752017	1.49335	5.57517	0.593777	0.308853	1.25317	0.632435	0	0.46616	2.62243	0.348785	1.08224	2.27907	1.31723	4.74878	1.69557	2.29116	0	1.15707	1.92665	1.51844	1.29836	0.519434	2.3815	0.431214	4.82798	1.02688	5.45305	1.0062	0	5.9958
BLVRB	0	1.18637	5.61635	3.53757	0	3.07152	4.20502	2.99003	8.40745	16.3662	5.09472	4.53897	1.95408	17.4206	2.28541	0	4.38094	0	1.12022	0	0	0	4.77871	0	0	0	0	1.17666	1.00421	0	18.2202	12.0935	5.86374	0	0	0.903942	0	31.2795	1.17013	0	6.10313	1.68554	10.2884	10.0024	2.90239	4.09034	4.56556	3.63615	11.7539
BMP8A	2.0654	0	0	0	0	0	0	0	0	0	0	0	0	0	0	0	0	0	0	0	0	0	0	0	0	0	0	0	0	0	0	0	0	0	0	0	0	0	0	0	0	0	0	0	0	0	0	0	0
BMP8B	1.81058	0	0	0	0	0	0	0	0	0	0	0	0	0	0	0	0	0	0	0	0	0	0	0	0	0	0	0	0	0	0	0	0	0	0	0	0	0	0	0	0	0	0	0	0	0	0	0	0
BMS1	0	0.0110524	0	0	0	0	0	0	0	0	0	0.067908	0	0	0	0	0	0	0	0	0	0	0	0	0	0	0	0.1719	0	0	0	0	0.130717	0.190812	0	0	0	0	0	0	0	0	0	0	0	0	0	0.138831	0
BOP1	0.0312859	0.0903029	0	0	0	0	0	0	0	0	0	0	0	0	0	0	0	0	0	0	0.068811	0.100366	0	0	0	0	0	0	0	0	0	0	0.145629	0	0	0	0	0	0	0	0	0	0	0	0	0	0	0.582565	0
BPGM	0	0	0	0	0	0	0	0	1.08315	0.158128	0.0328929	0	0	0.801042	0	0	0	0	0	0	0	0	0	0	0	0	0	0	0	0	3.05064	0	0	0	0	0	0	0.448304	0	0	0	0	0	0	0	0	0	0	0.854109
BPHL	0.684478	0	0	0	0	0	0	1.04734	0	0	0	0	0	0	0	0	0	0	0	0	0	0	0	0	0	0	0	0	0	0	0	0	0	0	0	0	0	0	0	0	0	0	0	0	0	0	0	0	0
BPI	0	0	0	0	0	0	0	0	0	0	0	0	0	0	0	0.695275	0	1.11395	0	0	0	0	0	0	0	0	0	0	0	0	0	0	0	0	0	1.3052	0	0	0	0	0	0	0	0	0	0	0	0	0.529969
BPIFA1	0	0.620513	0	0	0	0	0	0	0	0	0	0	0	0	2.32817	0	0	0.116255	0	0	0	0	0	0	0	0	1.63919	0	0	0	0	0	0	0	0	0	0	0	0	0	0.437626	0	0	0	0	0	0	0	11.6805
BPIFB1	0	0.939862	0	0	2.47162	0	2.01407	0	0.816922	0.5929	5.41882	0.267654	0	0.241046	4.38833	0	0.413695	9.18132	0	0	0	0	0.37538	0	0	0	8.15004	0.211571	0.45625	0	6.34996	0	0.421662	0.0756459	0	0	0	0.899905	5.48722	0	0.469589	0	0	0	8.10986	0	0	0	61.664
BPIFB2	0	0	0	0	0	0	0	0	0	0	0	0	0	0	0	0	0	0	0	0	0	0	0	0	0	0	1.17775	0	0	0	0.225425	0	0	0	0	0	0	0	0	0	0	0	0	0	0.20304	0.147201	0	0	0
BPNT1	0	0	0	0	0	0	0	1.22755	0	0	0	0	0	0	0	0	0	0	0	0	0	0	0	0	0	0	0	0	0	0	0	0	0	0	0	0	0	0	0.32152	0	0	0	0	0	0	0	0	11.4624	0
BPTF	0	0	0	0	0	0	0	0	0	0	0	0.092275	0	0	0	0	0	0	0	0	0	0	0	0	0	0	0	0.00894568	0	0	0	0	0	0	0	0	0	0	0	0	0	0	0	0	0	0	0	0	0
BRAT1	0.0688155	0	0	0	0	0.0739443	0	0	0	0	0.0237265	0	0	0	0	0	0	0	0	0	0	0.0166829	0	0	0	0	0	0	0.0343777	0	0	0	0.101293	0.0556421	0.0800236	0	0	0	0	0	0	0	0	0	0	0	0	0	0
BRD2	0	0	0	0	0	0	0	0	0	0	0	0	0	0	0	0	0	0	0	0	0	0.0689625	0	0	0	0	0	0	0.0819542	0.213701	0	0.103786	0	0	0	0	0	0	0	0	0	0	0	0	0	0	0	0	0
BRD3	0	0.628487	0	0	0	0.0468589	0.356426	0	0	0.16087	0	0.127181	0	0	0	0	0	0.15832	0.153262	0	0	0.0938477	0	0	0	0.371199	0.154432	0.980427	0	0.295326	0	0	0	0.282607	0.126105	0	0.395705	0.108469	0	0	0	0	0	0	0	0	0	0	0
BRD4	0	0.408969	0.470294	0	0	0	0	0	0	0	0	0	0	0	0	0	0	0	0	0	0	0	0	0	0	0.122094	0	0	0	0	0	0	0	0	0	0	0	0	0	0	0	0	0	0	0	0	0	0	0
BRD8	0	0.147093	0	0	0	0	0	0	0	0	0	0	0	0	0	0	0	0	0	0	0	0	0	0	0	0	0	0.134418	0	0	0	0	0	0	0	0	0	0	0	0	0	0	0	0	0	0	0	0	0
BRI3BP	0	0	0	0	0	0	0	0	0	0	0	0	0	0	0	0	0	0	0	0	0	0	0	0	0	0	0	0.0829229	0	0	0	0	0	0	0	0	0	0	0	0	0	0	0	0	0	0	0	0	0
BRIX1	0.942125	0.850119	0	0.968119	0.506522	0.22798	0.408216	1.32356	0	0.185964	1.45791	0.25234	2.29016	0	0	1.48664	0.312611	0.359698	0.434924	0.840038	1.22602	0.543962	0.533096	0.343905	0.625398	0.69432	0.181799	0.777658	0.655802	0.454572	0	0.86399	1.05607	0	0	0	0.273258	0	0.516132	0	0.476046	0.778132	0	0	0.314514	0	0	4.47015	0
BRK1	0	0	0	0	0	0	0	0	0	0	0	0	0	0	0	0	0	0	0	0	0	0	0	0	0	0	0	0	0	0	0	0	0	0.796056	0	0	0	0	0	0	0	0	0	0	0	0	0	0	0
BSG	2.75283	1.59884	2.49785	0	2.07827	1.35606	0	0	0.230032	0	0.972093	0.676162	1.47023	0.512178	5.25453	2.53903	1.53012	1.20469	2.07214	0.954458	1.98758	0	0	2.267	2.20994	1.4945	0.837552	2.34189	2.15803	1.12951	0	2.45691	0	1.44135	1.49766	5.03646	0	0.290921	0	0	1.41037	4.99895	0	0	0	0	0	24.5113	0.521416
BSPRY	0	0	0	0	0	0	0	0	0	0	0	0	0	0	0	0	0	0	1.06946	0	0	0	0	0	0	0	0	0	0	0	0	0	0	0	0	0	0	0	0	0	0	0	0	0	0	0	0	0	0
BST1	0	0	0	0	0	0	0	0	0	0	0	0	0	0	0	0	0	0	0	0	0	0	0	0	0	0	0	0	0	0	0	0	0	0	0	1.59554	0	0	0	0	0	0	0	0	0	0	0	0	0
BTAF1	0	0	0	0	0	0	0	0	0	0	0	0	0	0	0	0	0	0	0	0	0	0	0	0	0	0	0	0	0	0	0	0	0	0	0	0	0.0124957	0	0	0	0	0	0	0	0	0	0	0	0
BTBD17	0	0	0	0	0	0	0	0	0	0	0	0	0	0.112082	0	0	0	0.473007	0	0	0	0	0	0	0.381123	0.0964179	0	0.766096	0	0	0	0	0	0	0	0	0.775519	0	0	0	0	0	0	0	0	0	0.536852	0	0
BTF3	3.32561	0	0	0.519174	0	0.174743	0	3.39385	0	0	0.707603	0.0643533	1.17388	0	0	0	0	0	0	0	0	0	0	0.294731	0	0	0.574448	1.181	2.34788	0.552867	0	0.669645	0.402133	0.822609	1.37231	0	0.370066	0	1.04945	0	0	0	0	0	0	2.47727	0	7.02129	0
BTF3L4	0	0	0	0	0	0	2.00476	0	0	0	0	0	0	0	0	0	0	0	0	0	0	0	0	0	0	0	0	1.69249	0	0.427543	0	2.34015	0	0	1.67465	0	1.30262	0	1.56541	0	0	0	0	0	0	0	0	0	0
BUB3	3.93887	19.1147	9.98403	3.30984	4.97189	2.98809	2.22512	6.14348	5.83134	0	1.76932	2.44375	26.3305	0.664985	1.11445	2.41561	1.03517	5.24742	14.171	2.08163	4.6217	0.581358	0.791948	3.00111	4.72618	2.8774	5.01153	36.0956	4.82166	3.02198	0.427737	1.42892	9.75048	4.96787	3.27727	0.361646	3.4796	0.605106	5.20791	0	1.42472	2.95551	0.95245	0	4.52298	3.97957	2.10405	8.52119	0.353543
BUD31	3.41099	0.355083	0.240077	0	0	1234.76	0	0	0	0.227121	0.808065	0.63435	1.47082	0	0	0	618.048	25.153	1.65729	0	0	0	0	0	16.0065	0	363.092	0.304008	0.867964	74.6931	0	0.249703	216.24	0.624977	3.06555	0	0.531983	0	0	0	0	0	0	0	0	0	0	1.99152	0
BYSL	0.132191	0.0329895	0	0.0780429	0	0	0	0.166908	0	0	0	0.0952622	0.291942	0	0	0	0.0143853	0	0	0	0.313129	0.074166	0	0	0	0	0	0.0578559	0.0944845	0	0	0	0.124391	0	0	0	0	0	0	0	0	0	0	0	0	0	0	0.605228	0
BZW1	0.444638	0.460649	0.339519	0	0.750083	0	0	0.386586	0	0	0.89345	0	0	0	0	1.35102	0	0	0.449812	0	0.473121	0	0.336729	4.46933	0	0.540329	0	0.806261	0	1.72122	0	0.632558	0	0.0932245	0.316318	0	0	0.599232	0.40075	0	0	0.535864	0	0	0	0	0	1.96603	0.258399
BZW2	0.742	0.308364	0	0	0.320719	0.13095	0	0.345885	0	0	0.375979	0.132127	0.584911	0	0.168994	0	0.0594702	0.150284	0.313025	0.320133	1.86829	0.42161	0	0.409751	0.241814	0.544424	0.18045	0.164201	0.18826	0.228186	0	0.296428	0.366672	0.257181	0.516789	0	0.179246	0.0425924	0.373087	0	0	0.141263	0	0	0	0	0	2.54652	0.103535
C10orf35	0	0	0	0	0	0	0	0	0	0	0	0	0	0	0	0	0	0	1.0125	0	0	0	0	0	0	0	0	0	0	0	0	0	0	0	0	0	0	0	0	0	0	0	0	0	0	0	0	0	0
C11orf31	1.3639	1.59678	0	1.22256	0	1.08974	0	0	0	0.915325	0	0.125127	0.737123	0	0	0	0	0	0	0	0	0	0	1.74999	0	0	0	0	0	0	0	0	0	1.69309	1.91082	0	0	1.04342	4.92997	0	0	0	0.37913	0	0	0	0	0	0
C11orf54	0	0	0	0	0	0	0	0	0	0	0	0	0	0	0	0	0	0.263313	0	0	0	0	0	0	0	0	0	0	0	0	0	0	0	0	0	0	0	0	0	0	0	0	0	0	0	0	0	0	0
C11orf58	0	0.899227	0	0	0	0	0	0.635132	0	0	0	0	0	0	0	0	0	0	0	0	0	0	0	0	0	0	0	0	0	0	0	0	0	0	0	0	0	0	0	0	0	0	0	0	0	0	0	0.621561	0
C12orf10	1.10608	1.1977	0.804684	0.311722	0.242233	0.497415	0	0.67014	0	0.329604	0.876275	0	0.64113	0.101712	0.931294	0	0.235226	0.954702	0.581491	0	0.969779	0.301203	0.241973	1.2855	0.499967	0	0.517226	0.721035	0	0	0	0	0.867509	0	0	0	2.11253	0	2.33106	0	0	0	0	0	0	1.2781	0.70784	2.74316	0
C12orf23	0	0	0.267131	0	0	0	0	0	0	0	0	0	0	0	0	0	0	0	0	0	0	0	0	1.0955	0	0	0	0	0	0	0	0	0	0	0	0	0	0	0	0	0	0	0	0	0	0	0	0	0
C12orf5	0	0	0	0	0	0	0	0	0	0	0.229623	0	0.79122	0.0553742	0	0	0	0	0	0	0	0	0	0.160868	0	0.0408051	0	0.0898057	0	0	0	0	0	0	0	0	0	0	0	0	0	0	0	0	0	0	0	0	0
C14orf159	0	0	0	0	0	0	0	0	0	0	0	0.0537977	0	0	0	0	0	0	0	0	0	0	0	0	0	0	0.306996	0	0	0	0	0	0	0	0	0	0	0.117928	0	0	0	0	0	0	0	0	0	0	0
C14orf166	5.37615	1.2772	1.05661	1.71632	1.89593	0.950333	1.31651	3.674	0.382185	1.33473	2.00933	1.15219	2.82107	0.0253221	0.302564	0.984028	0.398024	1.32392	1.14581	1.98707	1.43885	0.465836	0.377393	0.445247	1.92094	2.35368	1.43527	1.53926	0.716896	2.48177	0.633262	1.53788	0.857665	0.753419	4.58701	0.393317	1.96129	0.125563	1.52007	0.811005	0.928119	2.97177	0.484854	0.483177	0.699956	0.324199	0.976785	10.5687	0.675142
C14orf169	0	0	0	0	0	0	0	0	0	0	0	0	0	0	0	0	0	0	0	0	0	0	0	0	0.15484	0	0	0	0	0	0	0	0	0	0	0	0	0	0	0	0	0	0	0	0	0	0	0.150104	0
C16orf58	0.631775	0.809626	0	0	0	0	0	0	0	0	0	0	0	0	0	0	0	0	0	0	0	0	0	0	0	0	0	0	0	0	0	0	0	0	0	0	0	0	0	0	0	0	0	0	0	0	0	0	0
C16orf62	0.223285	0	0	0	0	0	0	0	0	0	0	0	0	0	0	0	0	0	0	0	0	0	0	0	0	0	0	0	0	0	0	0	0	0	0	0	0	0	0	0	0	0	0	0	0	0	0	0	0
C16orf80	1.53192	0.534184	0.355231	0	0.995388	0	0	0	0	0.524494	0.758542	0.345108	0	0	0	0	0	0.692769	0.345197	0	2.0507	0.51	0	0	0.375195	0	2.19371	0.459308	0.801433	0	0.731013	0	0	0	0	0	0.637383	0	0	0	0	1.11581	0	0	0	0	0	0.650172	0
C17orf49	0	0.0678788	0	0	0	0	0	0	0	0	0	0	0	0	0	0	0	0	0	0	0	0	0	0	0	0	0	0	0	0	0	0	0	0	0	0	0	0	0	0	0	0	0	0	0	0	0	0	0
C17orf58	0	0	0	0	0	0	0	0	0	0	0	0	0	0	0	0	0	0	0	0	0	0	0	0	0	0	0	0	0	0	0	0	0	0	0.325029	0	0	0	0	0	0	0	0	0	0	0	0	0	0
C17orf62	0	0	0	0	0	0	0	0	0	0	0	0	0	0	0	0	0	0	0	0	0	0	0	0	0	0	0	0	0	0	0	0	0	0	0	0	0	0	0	0	0	0	0	0	0	0	0	0	0
C17orf75	0	0	0	0	0	0	0	0	0	0	0	0	0	0	0	0	0	0	0	0	0	0	0	0	0	0	0	0	0	0	0	0	0	0	0	0	0.0827721	0	0	0	0	0	0	0	0	0	0	0	0
C19orf10	3.03503	0.563324	0.633648	1.00699	0	1.30331	0	0	0	0.552629	4.03853	0.443007	2.08662	0.320444	0	0	0	0	1.81774	0	0	0.963295	0	0	0	0	0	2.91835	0	0	1.19989	0	2.80139	1.45566	0	0	0	0	5.85419	0	0	0	0	0	0	0	0	0	0
C19orf43	0	0	0	0	0	0	0	0	0	0	0	0	0	0	0	0	0	0	0	0	0	1.04861	0	2.54985	0	0	0	0	0	0	0	0	0	0	0	0	6.23228	0	0	0	0	0	0	0	0	0	0	0	0
C19orf59	0	0	0	0	0	0	0	0	0	0	0	0	0	0	0	0	0	0	0	0	0	0	0	0	0	0	0	0	0	0	0	0	0	0	0	3.99963	0	0	0	0	0	0	0	0	0	0	0	0	0
C1QA	0	0	0	0	0	0	0	0	0	0	0	0	0	0	0	0	0	0	0	0	0	0	0	0	0	0	0	0	0	0	0	0	0	0	0	1.42114	0	0	0	0	0	0	0	0	0	0	0	0	0
C1QB	8.90807	0.440849	2.71343	5.51498	1.54801	0.47964	0.719196	4.32924	0.23595	0.514215	1.46247	0.470747	1.15089	0	1.30556	8.47481	0.947392	0	0.739433	4.07927	4.91044	0	1.0278	1.21842	2.49768	7.48496	0	0.531762	0.972647	0.638801	1.25265	4.97373	2.04604	0.669804	1.80092	15.4036	1.63606	0	2.10141	8.77516	1.07643	5.08793	0	30.6631	0.218468	4.80323	6.54223	11.3622	0
C1QBP	24.2809	9.58516	6.16809	12.1833	9.13673	6.22812	6.39668	73.5398	0.186913	6.80908	11.726	5.73745	2.95053	0.966877	7.91387	0.940664	2.21026	4.08379	11.4024	4.96762	3.21655	3.38172	0.228776	2.44901	5.18538	5.91337	9.52971	6.74213	13.4385	4.88184	4.59943	5.0237	11.403	10.8461	29.5246	0	5.12418	3.43431	6.3165	0	0	1.37348	5.50424	0	1.02495	0	0	27.2192	4.91817
C1QC	8.61958	1.62122	1.48004	0	1.13387	0.635536	0.893371	9.66527	0	0	2.07211	0.851614	1.76859	0	5.84854	7.07304	0	1.35213	1.70297	7.90983	20.7325	2.06356	0.986233	2.05951	2.48393	5.26549	1.33812	3.18997	1.95025	1.20058	1.35461	6.90491	2.44476	0.924569	0	22.8267	1.8486	0	3.27785	7.82304	1.00355	5.15978	0.579964	23.8854	0	9.17361	6.54451	9.34503	0
C1R	0.044122	0	0	0.100345	0	0	0	0	0	0	0	0	0	0	0.0495588	0.1902	0	0	0	0	0.274839	0	0	0	0	0	0	0	0	0	0	0	0	0	0	0.954122	0	0	0	0	0	0	0	0	0	0	0	1.37206	0.230301
C1RL	0	0	0	0	0	0	0	0	0	0	0	0	0	0	0	0	0	0	0	0	0	0	0	0	0	0	0	0	0	0	0	0	0	0	0	0	0	0	0	0	0	0	0	0	0	0	0	0	0.155018
C1S	0	0	0.155093	0.742589	0	0	0.379552	0	0.135683	0	0	0	0	0	2.09517	0	0	0	0	0	2.36882	0	0	0	0	0.109963	0	0.257018	0	0.547464	0.646103	0.302337	0	0	0	3.92883	0	0	0	0.503857	0	0	0	0.566261	0	0	0.259273	0	0.508632
C1orf173	0	0	0	0	0	0	0	0	0	0	0	0	0	0	0	0	0	0	0	0	0	0	0	0	0	0	0	0	0	0	0.198498	0	0	0	0	0	0	0	0	0	0	0	0	0	0	0	0	0	0
C1orf35	0.598318	0	0	0	0	0	0	0	0	0	0	0.522229	1.41682	0	0	0	0	0.666015	1.00417	0	0	0	0	0	0	0	1.89639	0	0	1.22122	0	0	0	0	0	0	1.01162	0	0	0	0	0	0	0	0	0	0	0	0
C1orf87	0	0	0	0	0	0	0	0	0	0	0	0	0	0	0	0	0	0	0	0	0	0	0	0	0	0	0	0	0	0	0.215713	0	0	0	0	0	0	0	0.0472006	0	0	0	0	0	0	0	0	0	0
C2	0	0	0	0.312883	0	0	0	0	0	0	0	0	0	0	0	0	0	0	0	0	0.163717	0	0	0	0	0	0	0	0	0	0	0	0	0	0	0	0	0	0	0	0	0	0	0.136836	0	0	0	0	0
C21orf33	3.5931	0	0	0	0	0	0	3.13851	0	0	0.116922	0	0.210349	0	0	0	0	0	0.539163	0	0	0	0	0	0	0	0.338808	0.658786	0.579082	0	0	0	0.47435	0	2.78624	0	0.491679	0	0	0	0	0	0	0	0	0.905068	0	1.98804	0.0410028
C21orf59	0	0	0	0	0	0	0	0	0	2.19962	0	0	0	0	0	0	0	0	0	0	0	0	0	0	0	0	0	0	0	0	0	0	0	0	0	0	0	0	0	0	0	0	0	0	0	0	0	0	0
C3	9.51164	2.57689	3.83405	30.2802	11.9559	1.51382	5.15795	13.4272	2.26816	3.33639	13.1558	7.85552	8.22133	1.32343	72.0033	14.2223	5.39216	5.4964	2.87067	6.33571	13.2248	7.31168	5.25377	2.46022	3.18572	2.88289	5.3096	5.94199	4.6166	1.49785	11.9399	9.01925	5.37403	2.71862	3.06169	28.7157	0.927294	2.91732	3.08548	19.2834	6.53502	7.48279	3.47757	9.58185	4.98126	6.8327	6.88589	12.8206	15.1616
C3orf37	0	0.58709	0	0	0	0	0	0	0	0	0	0	0	0	0	0	0	0	0	0	0	0	0	0	0	0	0	0	0	0	0	0	0	0	0	0	0.290149	0	0	0	0	0	0	0	0	0	0	0	0
C3orf58	0	0	0	0	0	0	0	0	0	0	0	0	0	0	0	0	0	0	0	0	0	0	0	0.164959	0	0	0	0	0	0	0	0	0	0	0	0	0	0	0	0	0	0	0	0	0	0	0	0	0
C4A	0.670183	0.172733	0.193824	2.70755	0.588473	0.0564256	0.421195	0.941472	0.284973	0.070426	0.825312	0.730857	0.36365	0.0282018	7.64531	0.861888	0.969572	0.444981	0.442675	0.666741	3.97409	1.1908	0.607029	0.0433654	0.379207	0.0846419	0.177084	0.272634	0.693864	0.0947577	0.759609	0.55338	0.598444	0.187751	0.321466	5.8009	0.0446954	0.102097	0.376479	1.48512	0.389957	0.236961	0.62327	1.13975	0.25032	1.35858	0.606041	5.54913	2.42711
C4B	0.635699	0.154675	0.171423	2.56748	0.555519	0.0554692	0.391709	0.925515	0.280217	0.0692324	0.770075	0.718848	0.357486	0.0277238	7.32705	0.834128	0.933323	0.426777	0.435252	0.65544	3.87697	1.17061	0.596787	0.0426304	0.36431	0.0832072	0.179247	0.241221	0.618772	0.0931517	0.731913	0.539532	0.546813	0.178099	0.265249	5.67396	0.0439379	0.0990178	0.370098	1.44136	0.37574	0.232944	0.614275	1.12738	0.250463	1.33557	0.595769	5.42121	2.29306
C4BPA	0	0	0	1.51074	1.78135	0	0.345051	1.88669	0.443784	0.164798	0	0.361436	0.527892	0.361922	12.2846	3.02919	0.325071	2.07821	0	0.698991	43.2841	0.461478	0.342621	0	0.196937	0.379906	0	0.500205	0	0.205155	0	0.746503	1.02012	0.109695	0	14.0366	0	0	0	0	1.99192	0	0	0	0	0	0	10.2258	4.43642
C4B_2	0.635699	0.154675	0.171423	2.56748	0.555519	0.0554692	0.391709	0.925515	0.280217	0.0692324	0.770075	0.718848	0.357486	0.0277238	7.32705	0.834128	0.933323	0.426777	0.435252	0.65544	3.87697	1.17061	0.596787	0.0426304	0.36431	0.0832072	0.179247	0.241221	0.618772	0.0931517	0.731913	0.539532	0.546813	0.178099	0.265249	5.67396	0.0439379	0.0990178	0.370098	1.44136	0.37574	0.232944	0.614275	1.12738	0.250463	1.33557	0.595769	5.42121	2.29306
C4orf27	0	0.0649937	0	0	0	0	0	0	0	0	0	0	0	0	0	0	0	0	0	0	0	0	0	0	0	0	0	0	0	0	0	0	0	0.161184	0	0	0	0	0	0	0	0	0	0	0	0	0	0	0
C5	0.36739	0	0	0.166846	0	0	0	0	0	0	0	0	0	0	1.92689	0.592297	0	0.0480104	0	0	3.27127	0.0793971	0	0.0904052	0	0	0	0	0.0755765	0	0.260055	0	0	0	0	3.25817	0	0	0	0	0	0	0	0.924455	0	0	0	1.45964	6.75245
C5orf51	0	0	0	0	0.274454	0	0	0	0	0	0	0	0	0	0	0	0	0	0	0	0.590885	0	0	0.400139	0	0	0	0	0	0	0	0	0	0	0	0	0	0	0	0	0	0	0	0	0	0	0	0	0
C6	0.23575	0	0	0.0649258	0	0	0	0	0	0	0.098785	0	0	0	1.61433	0	0	0	0	0	0.984003	0	0	0	0	0	0	0	0.121825	0	0	0	0	0	0	0.875565	0	0	0	0	0	0	0	0	0	0	0	0.125584	0.749921
C6orf58	0	0	0	0	0	0	0	0	0	0	0	0	0	0	0	0	0	0	0	0	0	0	0	0	0	0	0	0	0	0	0	0	0	0	0	0	0	0	0	0	0	0	0	0	0	0	0	0	0
C7	0	0	0	0.0437006	0	0	0	0	0	0	0	0	0	0	0	0	0	0	0	0	1.45261	0	0	0	0	0	0	0	0	0	0	0	0	0	0	0.176778	0	0	0	0	0	0	0	0	0	0	0	0	1.07798
C7orf50	0	3.12517	0.975343	0	0	1.85562	0	0	0	0	1.08649	1.06393	2.01845	0	0	0	0	1.04371	2.37306	0	0	3.65765	1.63099	4.9461	0	4.50472	2.28773	1.07656	3.23056	3.09791	0	4.21659	3.7956	0	0	0	0.635207	0	2.93646	0	0	0	0	0	0	0	0	0	0
C7orf55-LUC7L2	1.87992	0.849963	0.654797	0	0	0.424316	0.662365	0	0.124582	0.557286	0.775752	0.495271	0.667186	0	0.233162	0	0	0.258719	1.32705	0	0.890336	0	0.120489	0	0.505282	0	0.572978	0.611795	0.937842	0.296539	0	0	0.486763	5.09893	2.79849	0	0.893245	0.428517	0.957657	0	0	0	0.656712	0	0	2.67729	0	3.14441	0.179397
C8A	0	0	0	0	0	0	0	0	0	0	0	0	0	0	0	0	0	0	0	0	0	0	0	0	0	0	0	0	0	0	0	0	0	0	0	1.77807	0	0	0	0	0	0	0	0	0	0	0	0	0
C8B	1.04561	0	0.101749	1.17552	0	0	0.17645	0	0	0	0.772533	0.173483	0	0	6.797	1.08418	0	0.214507	0	1.01285	4.79324	0.190798	0.0584736	0.230707	0.320788	0	0	0.12396	0	0	0	0.239779	0	0.0875496	0	13.0918	0	0.796537	0	0	0.11404	0	0	0	0	0	0	1.50327	1.17287
C8G	8.63494	0	0	5.2924	0.909805	0	0	0.54035	0	0	0	0	0	0	31.6586	3.07331	0.931032	2.03123	0	0	12.0707	0.912658	0.694573	1.00787	0	0	0	0.379608	0	0.357123	1.03815	0	0	0	0	12.5603	0	0	0.704637	0	0.315156	0	0	10.7859	0	0	0	5.21968	3.19107
C9	7.3385	0.392703	0.534109	3.02914	1.07762	0.18104	1.38763	2.44235	0.682494	0	3.9424	0.217034	0	0.489304	50.404	8.22254	0.503648	2.88809	0.208471	0.905282	100.624	0.42399	0.390648	1.02448	1.1102	0.374376	0.627694	1.7139	0.870006	0.326272	1.54735	3.90096	0.666403	0	0	71.0041	0.273889	0.589583	0.524931	2.47175	0	0	0	15.3394	0.427174	0	0	26.3893	10.4101
C9orf142	0.818491	0	0	0	0	0	0	0	0	0	0	0	0	0	0	0	0.122552	0.476082	0	0	0	0	0	0	0.347443	0	0	0	0	0	0.23171	0	0	1.31628	0.891723	0	0	0.33372	0	0	0	0	0.399563	0	0	0	0	0	0
C9orf64	0	0	0.215188	0	0	0	0	0	0	0	0	0	0	0	0	0	0	0	0	0	0	0	0	0	0	0	0	0.306712	0	0	0	0	0	0	0	0	0	0	0	0	0	0	0	0	0	0	0	0.216873	0
CA1	0	1.30301	22.0368	10.8357	2.76825	7.68041	14.269	1.93106	62.2555	63.022	31.6904	24.3914	4.55208	108.099	10.9531	0	11.3413	0.958255	2.09847	0	1.93941	3.04712	11.95	0	0	0	3.82117	2.81338	1.77317	0	81.347	12.7678	8.55984	3.47972	0	5.10161	0.570083	141.096	2.59419	0	8.50038	7.33641	73.5956	4.16726	11.1276	2.90841	3.19918	3.3683	145.904
CA2	0	0	2.84167	11.3594	0.963058	5.10443	3.64839	0	9.72971	8.13237	6.51483	7.89794	2.68983	17.8442	0.927666	0	6.73419	1.31612	0	0	1.03499	2.45741	2.9679	0	0	0	1.7568	0	0	0	21.6352	5.0848	7.54418	0.65101	0	0	0	5.78749	9.06494	0	0	0	7.13723	0	5.4296	0	0	25.3674	5.06039
CA3	0	0	0	0	0	0	0	0	0	0	0	0	0	0	0	0	0	0	0	0	0	0	0	0	0	0	0	0	0	0	0	0	0	0	0	0	0	0	0	0	0	0	0	0	0	0	0	0	0
CA4	0	0	0	0	0	0	0	0	0	0	0	0	0	0	0	0	0	0	0	0	0	0	0	0	0	0	0	0	0	0	0	0	0	0	0	0.381637	0	0	0	0	0	0	0	0	0	0	0	0	0
CA8	0	0	0	0	0	0	0	0	0	0	0	0	0	0	0	0	0	0.549907	0	0	0	0	0	0	0	0	0	0	9.23382	0	0	0.252998	6.90824	0	0	0	0	0	0	0	0	0	0	0	0	0	0	0	0
CA9	0	0	0	0	0	0	0	0	0	0	0	0	0	0	2.43127	0	0	0	0	0	0.947453	0	0	0.967908	0	0	0	0	0	0	0	0	0	0	0	0.265516	0	0	0	0	0	0	0	0	0	0	0	0	0
CAB39	2.53071	1.1228	0	0	0	0	0	0	0	0	0	0	0	0	0	0	0	0	0	0	0	0	0	0	0	0	0	0	0	0.648253	0	0	0	0	0	0	0.0510289	0	0	0	0	0	0	0	0	0	0	0	0.619722
CACHD1	0	0	0	0	0	0	0	0	0	0	0	0	0	0	0	0	0	0	0	0	0	0	0	0	0	0	0	1.43761	0	0	0	0	0	0	0	0	0	0	0	0	0	0	0	0	0	0	0	0	0
CACNA2D1	1.98741	0.183176	0	0	0	0	0	0	0	0	0.189578	0	0	0	0	0	0	0.384072	0.110166	0	0	0.167527	0	0.993252	0.069804	0	0	0	0	2.17998	0	0.168258	0.481703	0	0	0	0.489627	0	0.315441	0	0	0	0	0	0	0	0	0.0908094	0
CACNA2D2	0	0	0	0	0	0	0	0	0	0	0	0	0	0	0	0	0	0	0.124729	0	0	0	0	0.075412	0	0.760039	0	0	0	0	0	0	0	0	0	0	0	0	0.804012	0	0	0	0	0	0	0	0	0	0
CACYBP	1.08875	0.517631	0	1.39155	0.331035	0.499713	0	0	0	0.430452	1.34396	0.292371	2.36817	0.268468	0.946684	0	0	0	1.36699	0	3.0181	0.370399	0	1.28374	0	1.36195	0	1.42017	1.4144	1.61843	0	1.62532	2.28736	1.25826	1.39752	0	1.8761	0.340801	0	0	0	3.08579	0	0	0	0	0	13.9647	0.284823
CAD	1.96816	0.527223	0.538957	0.138821	0.785273	0.317876	0.0868718	1.09201	0.0299288	0.117141	0.636783	0.0537403	0.709115	0.229311	0.115203	0.0865688	0.00955543	0.0385639	0.158667	0.224758	1.8412	0.146023	0.0587985	0.174214	0.247602	0.208718	0	0.147504	0.2801	0.216627	0	0.682219	0.146998	0.118391	0	0.100183	0.221863	0.113959	0.384485	0	0.141027	0.705969	0.0458666	0	0.025545	0.0708052	0.0729018	7.6005	0.0868032
CADM1	0	0	0	0	0	0	0	0	0	0.730056	1.94238	0	0	0	0.784661	0	0	0	0.520126	1.50969	0	0.57964	0.273603	0	0	0	0	0	0	0	0	0.937881	0	0	1.61548	0	0.521444	0	0	0	0	0	0	0	0	0	0	0	0
CADPS	0	0	0	0	0	0	0	0	0	0	0	0	0	0	0	0	0	0	0.332598	0	0	0	0	0	0	0	0	0	0.36159	0	0	0	0	0	0	0	0	0	0	0	0	0	0	0	0	0	0	0	0
CALB1	0	0	0	0	0	0	0	0	0	0	0	0	0	0	0	0	0	0	0	0	0	0	0	0.154564	0	0	0	0	0	0	0	0	0	0	0	0	0.339222	0	0	0	0	0	0	0	0	0	0	0	0
CALB2	0	0.524369	0	6.49281	0.716405	0	0	0	0	0	0	0	0	0.252287	1.04818	0	0	2.07695	0	0	0	0	0	0	0	0.559266	0	0	0	0	0	0	0	0	0	0	1.77283	0	0.430928	0	0	0	0	0	0	0	0	12.193	0
CALCA	0	0	0	0	0	0	0	0	0	0	0	0	0	0	0	0	0	0	1.92533	0	0	0	0	0	0	0	0	0	0	0	0	0	0	0	0	0	0	0	0.418713	0	0	0	0	0	0	0	0	0	0
CALD1	23.0087	8.03226	4.17874	36.3514	11.8356	3.68131	6.16453	38.2143	0.679859	4.3628	6.53874	2.57622	10.0784	2.28892	6.7697	10.5509	3.04418	4.31729	10.0671	34.6074	3.36292	6.73652	2.06656	10.9792	24.7206	4.2486	11.961	3.23597	15.3869	9.29296	2.75939	8.2043	8.88377	9.29421	6.17931	0	3.81378	3.99724	10.5997	34.3037	6.51612	10.1419	3.64722	57.6011	9.31137	0.688921	21.4267	15.4016	0.674391
CALM1	31.1534	9.14242	5.01702	52.4781	21.7936	32.3185	13.0501	42.4321	2.54298	38.8589	32.4042	11.2138	45.1853	7.42017	47.2224	11.859	5.81351	31.5623	50.3822	74.944	39.6113	48.0583	14.187	33.3904	27.4198	13.081	56.5208	8.52404	57.1364	12.4422	24.0579	8.80643	31.8552	62.0283	77.3441	9.36862	42.4914	29.1463	38.6617	20.1667	5.38901	26.6135	15.8093	44.1614	11.4144	4.95403	18.0198	20.8238	5.61098
CALM2	31.1534	9.14242	5.01702	52.4781	21.7936	32.3185	13.0501	42.4321	2.54298	38.8589	32.4042	11.2138	45.1853	7.42017	47.2224	11.859	5.81351	31.5623	50.3822	74.944	39.6113	48.0583	14.187	33.3904	27.4198	13.081	56.5208	8.52404	57.1364	12.4422	24.0579	8.80643	31.8552	62.0283	77.3441	9.36862	42.4914	29.1463	38.6617	20.1667	5.38901	26.6135	15.8093	44.1614	11.4144	4.95403	18.0198	20.8238	5.61098
CALM3	31.1534	9.14242	5.01702	52.4781	21.7936	32.3185	13.0501	42.4321	2.54298	38.8589	32.4042	11.2138	45.1853	7.42017	47.2224	11.859	5.81351	31.5623	50.3822	74.944	39.6113	48.0583	14.187	33.3904	27.4198	13.081	56.5208	8.52404	57.1364	12.4422	24.0579	8.80643	31.8552	62.0283	77.3441	9.36862	42.4914	29.1463	38.6617	20.1667	5.38901	26.6135	15.8093	44.1614	11.4144	4.95403	18.0198	20.8238	5.61098
CALML3	1.36175	0	0.298175	0	0	2.37335	0	26.9177	0.252689	0.460178	2.42581	3.33073	4.41197	0.23643	0	0	1.85634	0	0	0	0	0	8.36031	11.3957	5.64446	6.02278	3.81429	0.823956	0	0	1.88111	0	0	1.31851	3.47959	0	4.1364	0	8.99813	2.62934	0	0	1.39371	0	1.57357	0	0	0	0
CALML5	0	0	0	0	1.97627	0	0	17.9505	0	0	0	0	4.49917	0	0	0	3.0937	0	0	0	4.95337	0	40.146	1.33518	0	0	0	0	0	0	0	0	0	0	0	0	0	0	0	0	0	0	0	0	5.03965	0	0	4.10088	0
CALR	18.2551	9.12297	5.40948	22.8104	12.9536	7.26312	1.40051	15.2742	1.08942	4.96946	30.5655	7.32292	21.5365	0.762602	6.22099	5.34097	2.30341	3.60989	32.918	5.115	6.41639	2.88999	2.37755	9.96981	13.4705	14.9834	11.9692	26.3855	23.8957	11.3736	3.11191	4.06541	31.5814	12.2234	17.4525	2.84746	1.73163	1.58337	23.5218	23.9833	5.86424	13.9482	4.99566	28.2449	14.3068	5.361	20.069	40.9656	3.02069
CALU	0.344612	1.0257	0.834696	2.66033	1.6332	1.36312	1.22221	1.16708	0.387619	0.148127	1.55179	0	2.83732	0.244965	0	1.45482	0	0.609346	1.30488	0	0	0.0744821	0.317621	1.56672	2.07659	1.12709	0.298612	2.17167	1.5209	1.99136	0	0.878498	1.24013	0.361791	0	1.72759	0	0	2.30085	0	1.08863	3.33281	0	2.57909	0	0	0	9.0625	0
CAMK1D	0	0	0	0	0	0.194073	0	0	0	0	0	0	0	0	0	0	0	0	3.43098	0	0	0	0	0	0	0	0	0	0	0	0	0	0	0	2.82107	0	0	0	7.85792	0	0	0	0	0	0	0	0	0	0
CAMK2B	0	0	0	0	0	0	0	0	0	0	0	0	0	0	0	0	0	0	0.206459	0	0	0	0	0	0	0	0	0	0	0	0	0	0	0.349093	0.59446	0	0.251269	0	0.464519	0	0	0	0	0	0	0	0	0	0
CAMK2D	0.392665	0	0.248667	0.779692	0	0.337479	0	2.69441	0	0	0	0.377475	0	0	0	0	0	0	0.148461	0	0.215041	0	0	0	0	0	0.28216	0.22867	0.1545	0.0699227	0	0.237616	0.349487	0.342211	0.0893714	0	0.165429	0	0.789025	0	0	0	0	0	0	0	0	1.45352	0.672285
CAMK4	0	0	0	0	0	0	0	0	0	0	0	0	0	0	0	0	0	0	0	0	0	0	0	0	0	0	0	0	0	0	0	0	0	0.0418999	0	0	0	0	0	0	0	0	0	0	0	0	0	0	0
CAMP	0	0	0	0	0	0	0	0	0	0	0	0	0	0	1.89421	0	0	0	0	0	0	0	0	0	0	0	0	0	0	0	0	0	0	0	0	0	0	0	0	0	0	0	0	0	0	0	0	0	4.88654
CAMSAP3	0	0	0	0	0	0	0	0	0	0	0	0	0	0	0	0	0	0	0	0	0	0	0	0	0	0	0	0	0	0	0	0	0	0.186374	0	0	0	0	0	0	0	0	0	0	0	0	0	0	0
CAND1	7.50531	1.36136	1.91046	2.48517	1.13172	2.24262	0.841167	2.05358	0.543674	2.20654	8.32885	1.41271	5.25543	0.744215	1.58699	1.09267	0.531879	1.86236	3.46237	3.68076	3.74043	1.06584	0.380422	1.48785	1.47416	1.49959	2.52516	1.34845	3.21379	1.40902	0.907155	3.43425	3.2794	2.63634	3.75121	0.346876	2.51765	0.956538	3.48027	1.20486	0.387402	2.80906	1.58539	3.56941	1.35186	5.01472	2.50297	8.15246	1.06134
CAND2	0	0	0	0	0	0	0	0	0	0	0	0	0	0	0	0	0	0	0	0	0	0	0	0	0	0	0	0	0	0	0	0	0	0.118093	0	0	0	0	0	0	0	0	0	0	0	0	0	0	0
CANX	35.5193	32.0283	5.81444	9.83743	4.18474	2.42866	3.35985	11.9724	1.41154	9.19176	19.4939	3.64552	30.9091	5.691	29.2385	4.77357	1.39887	3.38331	44.0131	12.5516	17.5554	1.72491	1.65335	10.4597	12.3335	58.1479	11.0475	7.32641	18.0235	4.91566	2.03345	3.34028	29.3858	12.5223	15.7079	10.621	11.2103	7.98689	17.6663	10.9363	3.54122	18.8372	7.56141	25.8615	4.57455	17.8069	9.2292	19.9856	29.5845
CAP1	8.16403	3.56941	0.860674	5.52907	1.24642	1.02072	25.6581	5.30788	0.433646	0.945583	4.33425	0.895861	4.88956	13.6835	7.99199	0	0.876651	0.667689	1.61139	2.72653	1.29471	0	0.774389	0.721562	0.936783	57.7793	1.80361	2.00694	3.50278	47.0864	1.62577	1.34009	3.22338	0.652874	0.947544	4.14322	2.2694	13.4474	3.18335	7.27479	1.32662	318.324	1.5258	185.605	1.71521	2.6882	65.5077	68.3226	1.50644
CAPG	32.1485	3.74987	1.47562	16.9461	3.39111	17.6252	6.5623	3.46113	0	15.9252	0	0	1.36849	2.60087	20.252	4.52111	2.16767	0	0.358564	19.7446	16.8655	0.916968	2.73432	3.71591	4.93766	1.86577	0	10.172	7.96585	5.50387	0.371325	1.11584	0	0.840244	0	18.8955	0.778432	9.17763	1.2569	18.5948	2.3023	19.6061	0	72.764	0.192202	4.18862	45.773	12.3738	1.58138
CAPN1	1.61787	2.6761	2.27451	1.80543	2.76305	2.18693	1.71795	7.8995	0.325996	0.264981	2.26037	0.55131	3.44769	0.598147	0.827888	5.1008	0.71194	1.0999	1.28535	2.75723	2.08568	0.542443	2.16252	3.19748	2.70593	5.40198	3.17155	3.20611	0.578612	2.16897	2.63275	3.98039	1.15122	1.90103	1.0164	3.8047	2.41283	0.482415	3.61902	6.78138	2.81546	2.08522	0.362421	4.07764	1.81179	1.37655	5.23827	11.2281	1.18132
CAPN2	0.52578	0.264549	1.2075	0.386464	0.729447	1.03621	0.805552	1.89447	0	0	0	0.0520926	0.167261	0	0	0.413042	0.204248	0.962328	0.845522	0.432053	0.280179	0.161485	0	0.333747	0.742076	1.04879	0.747595	0.839825	0.363101	1.01778	0.422324	0.287087	0.469364	0.489884	0.341566	0	0.190722	0	1.38309	1.41194	0	0.652954	0	3.93239	0.278608	0.545393	2.70613	0.996663	0.141928
CAPNS1	5.68527	0.589012	1.95587	3.73157	5.9839	2.79709	1.63383	9.49669	0.511616	1.43832	6.59693	1.07709	4.52419	0.949531	4.37341	2.06793	0.515209	1.77523	3.00411	10.2145	3.89249	1.4023	0.615644	1.64169	2.97228	4.20159	3.92969	1.01866	1.55719	2.23566	3.12595	3.73782	2.01668	6.21727	6.83907	1.47832	1.71283	0.826649	7.7542	2.68317	0.392881	1.44774	0.864918	9.53883	0	2.24097	5.61303	7.54266	0.592759
CAPRIN1	0.754625	0.888281	0.399133	0.526033	0	0.676144	0	0.397805	0.0635853	0.155952	0.604543	0.435605	0.884864	0.276383	0	0	0	0.445877	0.762809	0.627252	1.15035	0.209009	0.18083	1.68853	0.688757	1.64287	0	1.14715	0.481473	0.661693	0	1.21399	0.911273	0.299035	0.623219	0	0.812573	0.139004	1.62837	0	0	0.682031	0	0	0.0982153	0	0	1.30208	0
CAPS	0	5.48776	9.20576	0	27.9849	0	0	0	0.606453	1.26781	5.87726	0	0	0	1.39757	0	1.31372	9.92024	2.95966	0	0	0	0.783378	0	0	1.42327	32.2085	0	2.83419	0	39.0005	0	0	0.525658	0.722839	0	0.700494	2.22087	20.1572	0	31.1675	0	0	0	14.7561	0	0	0	0.84785
CAPZA1	10.994	2.41181	2.19062	7.44549	3.6528	2.07396	2.28341	5.24094	0.695369	1.47277	17.2801	2.42718	16.4531	1.60383	5.59286	2.59641	1.31928	1.91939	4.00586	7.06741	7.91005	0	0.915009	0	5.00307	5.14792	8.92539	5.87421	5.48866	6.43994	1.91193	3.01149	5.25581	4.33248	2.39245	4.6124	2.06931	0.349832	5.23522	14.4741	0.844601	5.87325	8.03235	14.2739	2.14247	3.16951	11.092	11.4259	3.70659
CAPZA2	6.44137	4.32703	1.59066	3.13376	3.81329	2.34831	2.37786	4.49559	0.467212	0.964623	4.54199	2.06298	5.10758	0	1.41272	0	1.21546	1.95927	5.69914	5.60327	6.31724	1.90616	0.743029	5.88467	3.0503	5.45833	8.38226	4.33569	4.57023	5.67043	1.81862	3.42985	5.117	1.22819	3.08426	1.90604	1.81075	0.934506	4.733	9.75215	0.72022	4.75506	1.26885	10.6063	2.03435	6.8133	8.41011	10.5957	0.763592
CAPZB	7.95377	2.868	2.48758	3.53032	2.45156	0.952582	2.15739	3.51733	0.56494	1.13067	0	0.954988	2.97603	0.432574	1.74525	2.80383	0.930936	1.36046	2.39274	6.14821	11.4752	1.80374	0.987596	0.867315	1.80403	2.48889	2.5696	3.56214	6.02581	3.3133	2.58542	2.75291	2.93232	1.4788	1.83331	3.24595	1.73929	0.596536	4.97216	6.51746	2.29223	3.32741	2.10847	7.4831	3.1271	2.11487	6.09273	11.6971	2.24936
CARHSP1	0	5.66023	2.30304	0	0	3.38256	0	0	0	0	0	0	0	0	0	0	0	0	12.1139	0	0	0	0	0	0	0	0	4.50389	0	0	0	0	0	0	0	0	0	0	0	0	0	0	0	0	0	39.1087	0	0	0
CARKD	0.696661	0	0	0	0	0	0	0	0	0	0	0	0	0	0	0	0	0	0	0	0	0	0	0	0	0	0	0	0	0	0	0	0	0	0	0	0	0	0	0	0	0	0	0	0	0	0	0	0
CARM1	0	0	0.26512	0	0.159388	0.289785	0	0.378549	0	0	0	0	0	0	0	0	0	0	0	0	11.0348	0	0	0.364771	0.207224	0.390726	0	0	0	0.370874	0	0	0	0	0	0	0	0.179122	0	0	0	0	0	0	0	0	0	1.61277	0
CARS	0.53899	0.219287	0.102332	0	0	0	0.294117	0	0	1.5202	5.17841	0	1.41136	0	0	0	0	0	0.517923	0	0.539375	0.264465	0	0.0804109	0.134786	0.534569	0	0.403889	0.911629	0.0342528	0	0.201728	0.338262	0.485954	0	0	0	0	0.837861	0	0	0	0	0	0	0.303843	0	0.527945	0
CARS2	0.422605	0	0	0	0	0	0	0	0	0	0	0	0	0	0	0	0	0	0	0	0	0	0	0	0	0	0	0.60136	0	0	0	0	0	0	0	0	0	0	0	0	0	0	0	0	0	0	0	0	0
CASK	0	0.129863	0.449328	0	0	0	0	0	0	0	0.0900544	0	0.169057	0	0	0	0	0	0.176169	0	0	0	0	0.305901	0	0	0	0	0.11604	0	0	0	0	0	0	0	0	0	0.181349	0	0	0	0	0	0.0839139	0	0	0.406068	0
CASP1	0	0	0	0	0	0	0	0	0	0	0	0	0	0	0	0	0	0	0	0	0	0	0	0	0	0	0	0	0	0	0	0	0	0	0	0	0	0	1.64113	0	0	0	0	0	0	5.91336	0	0	0
CASP14	0	1.61848	0.289625	0	13.0975	0	0	0	0	0	0	0	0	0	0	0	0.71066	0.0472722	0	0	0	0	5.41958	1.70803	0	0	0	0	0	0	0	0	0	0	0	0	0	0	0	0	0	0	0	0	0	0	0	0	0
CASP3	0	0	1.34532	0	0	0	0	0	0	0	0	0	0	0	0	0	0	0	0	0	0	0	0	0	0	0	0	1.51581	0	0	0	0	0	0	0	0	0	0	0	0	0	0	0	0	0	0	0	0	0
CASP6	0	0.0201865	0	0	0	0	0	0	0	0	0.345828	0	0	0	0	0	0	0	0.136633	0	0	0	0	0	0	0	0	0.0568352	0	0	0	0	0	0	0	0	0	0	0.178036	0	0	0	0	0	0	0	0	0	0.333954
CASQ1	0	0	0	0	0	0	0	0	0	0	0	0	0	0	0	0	0	0	0	0	0	0	0	0	0	0	0	0	0	0	0	0	0	0	0	0	0	0	0	0	0	0	0	0	0	0	0	0	0
CASQ2	0	0	0	0	0	0	0	0	0	0	0	0	0	0	0	0	0	0	0	0	0	0	0	0	0	0	0	0	0	0	0	0	0	0	0	0	0	0	0	0	0	0	0	0	0	0	0	0	0
CAST	0.711687	0.569749	0.393145	0.237103	0.93489	0.134039	0	0	0	0.113332	0.453598	0	0	0.14659	0	0	0	0	0	0.236712	0	0	0.0274852	0.095004	0	0.0728779	0.46144	0.453026	0.200608	0	0.657283	0.159787	0	0.0354346	0	0	0	0.190089	0.536034	0	0	0	0	0	0	0	0	1.13714	0
CAT	1.77074	1.61651	5.78724	6.14509	5.25662	3.10165	3.07988	21.4637	19.497	11.5652	6.7547	5.1016	3.77506	8.2294	3.0666	1.31366	5.58528	1.42456	1.27679	1.89977	2.89429	0.816595	5.48916	2.24674	0.22801	6.10863	2.48991	3.62018	0.436666	2.45903	11.5474	8.72013	3.86625	1.60154	0.623126	32.3821	0.484516	22.4716	2.19776	9.57708	6.88098	4.51885	11.262	5.22247	5.53118	1.74351	3.74506	5.92578	11.9999
CAV1	0.855543	0	0	1.31163	0.943018	0	0.695714	2.56979	0	0	1.12676	0	0	0	0	0	0	0	0	0	0	0	0	0	0.804637	0	0	0	0	0.41087	0.917246	1.91886	0.617798	0	0	0	0	0	0.970572	0	0	0	0	0	0	0	0	1.30552	0
CBFB	0	0	0.413669	0	0	0	1.00387	0	0	0	0	0	0	0	0	0	0	0	0	0	5.03055	0	0	0	0	2.04039	0	2.44636	0	0	0	0	0	0	0	0	0.820117	0	0	0	0	0	0	0	0	0	0	0	0
CBR1	25.9675	4.30332	6.1725	8.66698	6.91597	11.6192	4.08526	17.36	1.21771	1.34678	18.5947	8.25387	5.16833	2.42387	9.72833	5.87776	6.24863	5.41042	8.1752	6.44954	8.96315	7.15258	4.82716	9.04193	7.23944	8.28146	15.6886	7.21538	9.62047	7.08345	11.3706	6.75641	27.8668	7.6928	11.8891	5.48612	8.90931	1.78999	11.6616	11.8652	3.2709	6.27366	5.99115	22.0959	4.78224	29.1332	21.6124	18.5981	0.83145
CBR3	0	0	0	0	0	0	0	0	0	0	1.92367	0	0	0.399393	0	0	0	0	0	0	0	0	0	0	0	0	0	0	0	0	0	0	0	0	0	0	0	0.234805	0	0	0	0	0	0	0	0	0	0	0
CBX1	12.5905	7.44217	2.6503	0	3.98186	4.24782	1.93353	0	0.447747	5.07776	5.91268	4.19614	5.65137	0.670941	0	0	3.08518	4.17227	11.1654	11.4341	0	0	3.02921	2.70325	3.44472	3.8601	5.62119	5.14285	0	3.57993	1.52228	4.43612	6.84423	0	17.7868	0	7.48048	2.86869	4.27978	0	3.64159	0	0	0	3.27586	0	0	11.4677	0
CBX2	0	0	0	0	0	0	0	0	0	0	0	0	0	0	0	0	0	0	0	0	0	0	0	0	0	0.120051	0	0	0	0	0	0	0	0	0	0	0	0	0	0	0	0	0	0	0	0	0	0	0
CBX3	40.817	19.6159	8.75985	13.6216	6.42845	10.3975	7.484	12.1184	1.83272	10.5857	14.9926	10.2569	19.7752	1.38363	0	0	6.35632	8.13566	26.4401	20.1358	13.4663	12.0802	5.87622	6.86376	10.4893	19.5826	15.8652	21.2551	25.3281	7.74305	5.27947	12.8702	21.7892	29.1308	21.7362	0	10.2929	3.59424	22.5665	4.94454	7.53209	16.0264	7.51451	3.60515	6.56962	12.6833	6.78183	38.8467	2.29787
CBX5	2.78795	6.29401	2.99135	0	0	0	1.05917	0	0	0.711168	0.94293	0.561813	0	0	0	0	0	0.755659	3.61088	0	1.99566	0	0	0	0	2.5	0	3.79762	1.36919	0	0	0	1.17516	1.92349	0	0	1.72316	0.5888	0	0	0	0	0.386348	0	0	0	0	0	0
CBX8	0.161955	0.0873501	0	0	0	0	0	0	0	0	0.185809	0	0.339962	0	0	0	0	0	0.352982	0	0	0	0.236254	0.122167	0	0	0	0	0	0	0	0	0.241575	0	0	0	0	0	0	0	0	0	0	0	0	0	0	0	0
CC2D1A	1.50062	1.02815	0.818573	0	0	0.438458	0	0	0	0	0.834818	0	0	0.174427	0.718668	0	0	0	1.18993	0.176293	0.57149	0	0	0.185333	0	0.531158	0.675514	0.860931	0.466514	0.0798961	0.202057	0	0	1.8121	0	0	0.85014	0	0.224634	0	0	0	0	0	0	0	0	0	0
CCAR1	0	0.790916	0.45489	0	0	0	0	0	0	0.120191	0.537655	2.24559	1.328	0.14367	0	0	4.53056	3.097	1.04113	0	0	0.54059	0	1.21423	1.85162	0	0	0.69691	0.748422	1.55627	0	0	0	0.291875	0.652002	0	0.80227	0	0	0	0	0	0	0	0	0.405418	0	2.76532	0
CCBL2	0	0.499117	0	0	0	0	0	0	0	0	0	0	0.661384	0	0	0	0	0	0	0	0	0	0	0	0	0	0	0	0	0	0	0	0	0	0	0	0	0	0.376901	0	0	0	0	0	0	0	0	0	0
CCDC12	0	0	0	0	0	0	0	0	0	0	0	0	0	0	0	0	0	0	0	0	0	0	0	0	0	0	0	0	0	0	0	0	0	0.304836	0	0	0	0	0	0	0	0	0	0	0	0	0	0	0
CCDC124	6.51815	1.11168	0.659158	1.01363	2.77161	1.22983	0.641186	0	0	0	1.73921	0.956683	1.79082	0	4.43671	0	0.53963	0.145963	2.37652	0.450509	3.66008	0.777607	0.267472	0.0973757	1.154	2.03639	0.465212	0.996948	5.87797	2.17918	0.20884	2.15056	1.447	1.04262	6.27525	0	1.33531	0.880353	2.12715	0	0	0	2.4976	0	0	0	1.15959	1.24631	0.098685
CCDC22	0.619653	0.0490128	0	0	0.0393614	0	0	0	0	0	0	0	0	0	0	0	0	0	0.069986	0	0	0	0	0.0559748	0	0	0	0	0	0	0	0	0	0	0	0	0	0	0	0	0	0	0	0	0	0	0	0.314649	0
CCDC47	0	0.230993	0.140744	0	0.203769	2.96652	0	1.48271	0	0	10.5023	2.46705	5.81892	0	0	0	0	0	2.7373	0	3.39011	0	0	0.585729	0	0.384858	1.2444	0.703644	0	0.230105	0	0	2.01068	0	1.3865	0	0	0	0.204531	0	0	0.0904339	0	0.835525	0.896485	0	0	0.86233	0
CCDC58	0	0	0	0	0	0	0	0	0	0	0	0	0	0	0	0	0	0	0	0	0	0	0	0	0	0	0	0	0	0	0	0	0	0	0	0	0	0	0	0	0	0	0	0	0	0	0	0	0
CCDC6	0	0	0	0	0	0	0	0	0	0	0	0	0	0	0	0	0	0	0	0.322953	0	0.311037	0	0	0	0	0	0	0	0	0	0	0	0	0	0	1.38803	0	0.307943	0	0	0	0	0	0	0	0	0	0
CCDC80	0	0	0	0	0	0	0	0	0	0	0	0	0	0	0	0.131615	0	0	0	0	0	0	0	0	0	0	0	0	0	0	0	0	0	0	0	0	0	0	0	0	0	0	0	0	0	0	0	0	0
CCDC9	0	0.0585281	0	0	0	0	0	0	0	0	0	0	0	0	0	0	0	0	0	0	0	0	0	0	0	0	0	0	0	0	0	0	0	0	0	0	0	0	0	0	0	0	0	0	0	0	0	0	0
CCNY	0	0	0	0	0	0	0	0	0	0	0	0	0	0	0	0	0	0	0.296969	0	0	0	0	0	0	0	0	0	0	0	0	0	0	0	0	0	0	0	0	0	0	0	0	0	0	0	0	0	0
CCT2	9.6428	5.48944	14.5772	5.10547	4.42779	6.62686	2.47908	5.25816	0.679641	3.28244	9.45777	4.90309	13.9609	2.6491	7.52558	2.39968	2.34616	3.7387	6.48151	5.25768	34.953	2.93666	1.10309	9.19967	2.35527	2.22003	6.58361	6.92855	9.38445	3.30856	1.48261	10.2504	4.70244	5.80083	4.56496	0.916755	3.95663	2.61579	15.8689	0.945264	0.782739	5.23411	3.1459	2.64994	1.32427	17.0691	1.35171	52.4689	2.88983
CCT3	8.24341	2.76054	4.38626	7.60089	4.0833	5.44004	3.10767	10.3387	1.24106	3.4182	7.0179	3.37106	12.2935	1.00277	3.10884	3.79922	2.48317	3.53411	4.99384	4.80527	17.9586	2.67562	1.9807	7.38688	3.3295	4.12441	5.44412	4.19497	4.24827	4.36484	1.93123	4.15373	5.11692	7.08873	5.85835	1.92262	9.49621	1.9789	8.01865	5.06441	2.71339	8.20857	5.40091	5.88176	4.98321	8.3933	3.80257	28.2853	5.52858
CCT4	7.60499	3.70833	2.62857	3.90234	6.71067	2.18667	3.30692	5.44404	1.2543	2.92301	4.86744	2.41339	6.52145	0.906606	3.60634	1.78772	0.981979	1.55918	2.71049	4.16068	8.30319	2.50473	2.19563	1.94023	1.8499	2.00488	2.53388	2.75783	6.23056	2.46444	1.69854	2.87117	3.187	3.49402	2.38462	9.57037	2.64951	1.04063	4.69406	4.40767	2.79834	6.63173	1.25381	2.50874	1.3438	9.55552	2.00624	14.5714	1.34873
CCT5	4.3065	3.22372	4.28899	1.90261	2.13261	2.11511	2.07097	5.57905	1.59498	2.4198	3.3361	1.12178	3.67438	0.670653	1.90079	0.69362	0.402828	0.840891	1.49071	0.943622	3.82504	0.876981	0.818865	1.12939	0.697912	1.76368	2.49205	3.21276	2.28858	2.93979	0.555411	9.55673	1.35227	1.89137	1.57291	0.701693	2.22909	0.32591	2.22132	0.279335	0.601587	2.37586	1.07769	0.8303	0.420991	4.59145	0.65449	16.7282	0.827218
CCT6A	3.19055	1.64557	3.66466	2.33955	3.1889	2.49877	3.63436	6.12355	0.636721	2.06009	3.95666	1.86544	6.07198	0.410187	1.93031	2.47988	0.601745	0.899488	2.56296	1.64039	7.90507	1.46452	0.719936	2.28531	1.6201	1.60535	1.78489	2.91784	3.40292	2.95231	0.968907	4.18656	2.75336	3.63718	2.05059	0	3.93487	1.62422	5.47336	2.53429	1.25112	6.48589	1.5797	2.9052	1.40364	13.0502	2.5027	12.4246	1.23288
CCT6B	0.863664	0.2171	0.761448	0.530906	0	0	2.10695	0	0	0	0	0	1.05042	0	0	0	0	0	0	0	0	0	0	0	0	0	0.387802	0.387834	0	0.622031	0	0.768674	0.504343	0	0	0	0.3497	0.965182	0	0	0	0.86783	0	0	0	2.10873	0	2.27177	0
CCT7	11.9115	2.30682	2.31177	5.21087	2.50664	1.73993	1.68027	3.49213	1.12505	1.40447	2.72556	1.11906	4.16043	0.398559	1.20494	1.53104	0.792037	1.07359	2.12303	1.69094	4.52978	1.19281	0.671939	1.74824	1.51532	2.10532	2.27361	2.68726	3.56924	2.24571	1.00001	3.55181	2.28668	2.14061	1.73741	1.17079	2.48138	0.983809	3.06199	1.76545	0.734397	5.43712	1.8177	3.44643	1.03341	6.56	1.42121	17.888	1.07307
CCT8	11.8739	4.44837	8.31837	8.26708	7.14322	11.1256	6.47725	11.5679	2.10034	3.33793	11.3768	5.75339	18.2445	2.61524	6.53576	5.61899	1.97292	6.25144	7.69495	6.57022	15.4984	8.0554	3.5048	11.279	8.75349	5.90132	10.626	8.40541	9.76423	8.63862	4.75248	10.5675	11.0829	5.22068	5.74176	1.84603	12.4025	1.26483	13.3183	6.71565	4.93286	16.8716	5.68357	8.9081	6.84278	9.07987	6.88925	28.4679	2.57075
CD14	1.95659	0	0	0	0	0	0.022923	0.441511	0	0	0.101128	0	0	0	0	0.979779	0	0	0	0.560356	0.842041	0	0	0	0.485588	0.233628	0	0	0	0	0.126289	0	0	0	0	0.601122	0.0844377	0	0	0.325308	0	0	0	2.01063	0	0	0	3.3521	0
CD163	0	0	0	0	0	0	0	0	0	0	0	0	0	0	0	0	0	0	0	0	0	0	0	0	0	0	0	0	0	0	0	0	0	0	0	0	0	0	0	0	0	0	0	0	0	0	0	0.386732	0
CD177	0	0	0	0	0	0	0	0	0	0	0	0	0	0	0	0	0	0	0	0	0	0	0	0	0	0	0	0	0	0	0	0	0	0	0	6.33787	0	0	0	0	0	0	0	0	0	0	0	0	0
CD2AP	0	0	0	0	0	0	0	0	0	0	0	0	0	0	0	0	0	0	0.183875	0	0	0.101854	0	0	0	0	0	0	0	0	0	0	0	0	0	0	0	0	0	0	0	0	0	0	0	0	0	0.109364	0
CD2BP2	0	4.37994	0	0	0	0	0	0	0	0	0	0	0	0	0	0	0	0	0	0	0	0	0	0	0	0	0	0	0	0	0	0	0	0	0	0	0	0	0	0	0	0	0	0	0	0	0	0.506292	0
CD36	0	0	0	0	0	0	0	0	0	0	0	0	0	0	0	0	0	0	0	0	0	0	0	0	0	0	0	0	0	0	0	0	0	0	0	0	0	0	0	0	0	0	0	0	0	0	0	1.25526	0
CD38	0	0	0	0	0	0	0	0	0	0	0	0	0	0	0	0	0	0	0	0	0	0	0	0	0	0	0	0.102499	0	0	0	0	0	0	0	0	0	0	0	0	0	0	0	0	0	0	0	0	0
CD44	3.14736	0.57538	0.280861	1.23878	1.11709	0	1.05023	1.07302	0	0.261647	2.61071	0.336316	3.12856	0.145502	8.47096	1.12513	0.530557	0.355169	0.505794	0	0	0	0	0	0.791187	0.677622	2.06448	0.585378	0.711565	0.841941	0.558783	1.25945	0	0	0	3.82456	0	0.105778	1.27206	6.72	0	0	0.52734	15.8294	0	5.83597	4.96951	10.2916	0.864982
CD47	0	6.10603	0	0	0	0	0	0	0	0	0	0	0	0	0	3.95788	0	0	0	0	2.75801	2.10389	1.44869	2.87175	2.53639	0	0	0	0	3.54314	1.65921	2.9825	5.39009	0	0	0	0	0	0	0	0	0	0	0	0	0	0	0	0
CD63	0	0	0	0	0	0	0	0	0	0	0	0	0	0	0	0	0	0	0	0	0	0	0	0	0	0	0	0	0	0	0	0	0	0	0	0	0	0	0	0	0	0	0	0	0	0	0	3.81044	0
CD74	33.3333	2.32104	0.142921	6.46346	0	0	6.28197	20.5693	0	6.13356	8.01415	2.5506	7.7499	0	1.65246	6.90701	0	3.85659	7.89374	20.8576	4.9542	3.66145	0.484703	3.54735	6.82691	0	4.64251	4.24724	3.68536	9.43054	7.62933	3.11896	1.81241	3.78517	8.03379	0	2.4729	1.18733	11.4306	20.0724	0	13.1884	8.58905	11.6087	0	0	7.44684	0.912241	0
CD9	0	0	0	0	0	0	0	0	0	0	0	0	0	0	0	0	0	0	0	0	0	0	0	0	0	1.16553	0	2.15599	0	0	0	0	0	0	0	0	0	0	0	0	0	0	0	0	0	0	0	0	0
CD97	0	0	0	0	0	0	0	0	0	0	0	0	0	0	0	0	0	0	0	0	0	0	0	0	0	0	0	0	0	0	0	0	0	0	0	0.133797	0	0	0	0	0	0	0	0	0	0	0	0	0
CDC37	15.2247	1.48877	1.98184	0	1.57561	3.88056	1.3705	0.388091	0	0.458986	7.00979	4.64363	0	0.121874	7.06693	0.179015	0.659773	8.58657	6.46517	23.5234	12.1971	7.50151	0.340353	1.1245	4.75227	1.19486	1.61301	2.85251	10.8589	1.68363	0.571736	1.11817	6.34233	3.24824	0.131514	0	1.12606	0.14115	2.89445	0	0	4.21266	0	3.39137	0	0.898738	0	1.77301	0
CDC40	0	0	0	0	0	0	0	0	0	0	0	0	0	0	0	0	0	0	0	0	0	0	0	0	0	0	0	0.0262367	0	0	0	0	0	0	0	0	0	0	0	0	0	0	0	0	0	0	0	0	0
CDC42	10.0247	1.7623	1.01437	2.57483	1.68151	1.45572	1.83476	3.75364	0	1.70979	9.72045	2.07265	4.19877	0	3.06526	9.96692	0	1.02709	1.22907	9.7194	5.30728	2.13216	0.664971	2.52185	1.66652	0	4.37261	0	3.43263	1.39752	1.50768	1.27991	2.25756	3.77753	9.61773	1.63442	2.67868	1.05188	2.46114	0	0.469719	1.86199	3.53739	0	0	0	3.46863	11.8112	11.1853
CDC42BPB	0	0.0305522	0.037853	0	0	0	0	0	0	0	0	0	0	0	0	0	0	0	0	0	0	0	0	0.0735324	0	0	0	0.0554583	0	0.0109461	0	0	0	0	0	0	0.0366787	0	0	0	0	0	0	0	0	0	0	0	0
CDC42BPG	0	0	0	0	0	0.00610312	0	0	0	0	0	0	0	0	0	0	0	0	0	0	0	0	0	0	0	0	0	0	0	0	0	0	0	0	0	0	0	0	0	0	0	0	0	0	0	0	0	0	0
CDC5L	2.53821	1.44965	0.754007	0.871316	0.569497	0.464648	2.06575	1.13718	0.0250962	0.705599	4.60677	0.429947	2.69475	0.0469404	0.205713	0.407989	0.342177	0.723683	1.08268	0.464603	0.267697	0.449201	1.31806	1.17926	0.638613	1.03982	0.720357	1.95698	0.516885	0.736306	0	2.09692	1.34738	2.21433	0.387928	0	1.42143	0	0.877063	0	0.185239	0.347171	0	0	0.304099	0	0	1.42425	0
CDC73	0	0.0772601	0	0	0	0	0	0	0	0	0.114399	0	0	0	0	0	0	0	0.107383	0	0	0.735541	0	0	0	0	0	0	0	0	0	0	0	0	0	0	0	0	0	0	0	0	0	0	0	0	0	1.91862	0
CDCA7L	0	0	0	0	0	0	0	0	0	0	0	0	0	0	0	0	0	0	0	0	0	0.054372	0	0	0	0	0	0	0	0	0	0	0	0	0	0	0	0	0	0	0	0	0	0	0	0	0	0	0
CDCA8	0	0.0922083	0	0	0	0	0	0	0	0	0	0.234667	0	0	0	0	0	0	0	0	0	0	0	0	0	0	0	0.212972	0	0	0	0	0	0	0	0	0	0	0	0	0	0	0	0	0	0	0	0	0
CDH1	1.65244	0.218655	0.891247	0	1.47693	0	0.244915	0	0.129333	0.802787	1.28118	0.167831	1.35466	0	0.434012	0.518679	0	0	0.512816	0	1.57521	0.489099	0	0.433181	0.71888	0	1.48839	0.116833	0.957508	0.568927	0.352885	0.288575	0.236451	1.13826	2.92938	0.550698	0	0.302391	1.73709	1.33956	0	0	0	0.917491	0.302477	0	0.555423	2.9209	0.34172
CDH13	1.03451	0.384366	0.151532	0	0	0.117107	0	0	0	0.160448	0.431592	0.200874	0.810177	0.102184	0.404085	1.21039	0	0	0	0	0	0.188609	0	0.601316	0.509605	0	0.703266	0	0.742943	0	0	0	0	0	0	0	0	0.114904	0.457502	0	0	0	0	1.21776	0	0	0.488333	0	0.123029
CDH2	0	0.295517	0	0	0	0	0	5.89363	0	0.228293	0	0	0.282375	0	0	0	0	0	0.411891	0.734205	0	0	0.866173	0	0	0.64045	0	0	0	0	0	0	0	0	1.58473	0	0.167647	0	0.827796	0	0	0	0	0	0	0	0	0	0
CDH5	0	0	0	0	0	0	0	0	0	0	0	0	0	0	0	0	0	0	0	0	0	0	0	0	0	0	0	0	0	0	0	6.59599	0	0	0	0	0	0	0	0	0	0	0	0	0	0	0	0	0
CDIPT	0.527986	8.22713	0	0	0	0	0	0	0	0	0	0	0	0	0	0	0	0	0	0	1.01507	0	0	0	1.20311	1.16781	0	0	0	0	0	0	0	0	0	0	0	0	2.80425	0	0	0	0	0	0	0	0	0	0
CDK1	0	2.3076	0.916887	0	0	5.63442	0.323783	0	0	0.926113	0	0	0	1.43513	0	0	0	0	11.6144	0	0	0.302383	0	1.4387	0.325815	1.55649	0	0	5.25957	1.22549	0	1.99581	4.9581	0.977332	0.131421	0	0.699874	0	10.5657	0	0	0	0	0	2.46321	1.86047	0	6.40184	0
CDK11A	0	0.22967	0	0	0	0	0	0	0	0	0	0	0	0	0	0	0	0	0	0	0	0	0	0	0	0	0	0	0	0	0	0	0	0	0	0	0	0	0	0	0	0	0	0	0	0	0	0	0
CDK11B	0	0.240566	0	0	0	0	0	0	0	0	0	0	0	0	0	0	0	0	0	0	0	0	0	0	0	0	0	0	0	0	0	0	0	0	0	0	0	0	0	0	0	0	0	0	0	0	0	0	0
CDK2	0	0.244417	0	0	0	0	0	0	0	0	0	0	0	0.036595	0	0	0	0	0	0	0	0	0	0	0	0	0	0	0	0	0	0	0	0	0	0	0.202974	0	0	0	0	0	0	0	0	0	0	0	0
CDK4	0	0.462722	0.310289	0	0	0.340294	0	0	0.101297	0	0	0.265206	0	0	0	0	0	0	0	0	0	0	0	0	0	0.220323	0	0.392128	0	0.233432	0	0	0	0	0	0	0	0	0	0	0	0	0	0	0	0	0	0	0
CDK5RAP3	4.16128	0.488288	0.0319893	0.390838	0.293889	0.0749707	0.418067	0.642217	0	0.857734	1.03839	0	1.11741	0	0	0.708886	0	0	0.984257	0.924728	0.812999	0	0.104912	0.159521	0.361728	0.299361	0.682011	0.751395	0	0.229398	0.0568994	0.383316	1.59375	0.635022	0	0	0.27371	0	3.31667	0.501995	0	0	0	0	0.244972	0	0.877307	1.30547	0
CDK7	0	0	0	0	0	0	0	0	0	0	0	0	0	0	0	0	0.149338	0	0	0	0	0	0	0	0	0	0	0	0	0	0	0	0.136928	0	0	0	0	0	0.532164	0	0	0	0	0	0	0	0	0	0
CDK9	0	0	0	0	0	0	0	0	0	0	0	0	0	0	0	0	0	0	0	0	0	0	0	0	0	0	0	0.31504	0	0	0	0	0	0	0	0	0	0	0	0	0	0	0	0	0	0	0	0	0
CDKN2A	0	2.91059	1.3288	0	1.04576	0.792914	0.40395	0	0	0.351775	2.01885	2.52145	3.64394	0	4.05549	0	1.80058	0.680098	3.83368	0	0	0	0	0	0	0	2.86642	1.76649	3.4287	2.43561	0	3.11797	4.0495	1.87261	4.41359	0	3.39962	0	2.53254	0	1.35114	0	0	0	1.26092	0	0	0	0
CDKN2AIP	0.196167	0.529375	0.164102	0	0	0.161453	0	0	0	0.0154947	0.158111	0.161417	0.17128	0	0.0943961	0	0	0	0.305201	0.283885	0.0979743	0.0254095	0	0	0	0	0.169222	0.236154	0.243497	0.186847	0	0	0.194147	0.550593	0.471201	0	0.0859706	0.0147472	0.932765	0	0	0	0	0	0	0	0	0	0
CDKN2AIPNL	0	0	0	0	0	0	0	0	0	0.854519	0	0	1.05814	0	0	0	0	0	0	0	0	0	0	0	0	0	0	0	0	0	0	0	0	0.843983	0	0	0	0	0	0	0	0	0	0	0	0	0	0	0
CDKN2C	0	0	0	0	0	0.778251	0	0	0	0	0	0	0	0	0	0	0	0	0.636425	0	0	0	0	0	0	0	0	0	0	0	0	0	0	0.280756	0	0	0	0	0	0	0	0	0	0	0	0	0	0	0
CDS2	0	0	0	0	0	0	0	0	0	0	0	0	0	0	0	0	0	0	0.853186	0	0	0	0	0	0	0	0	0	0	0	0	0	0.395659	0	0	0	0.295754	0	0	0	0	0	0	0	0	0	0	0	0
CDSN	0	0	0	0	0	0	0	0	0	0	0	0	0	0	0	0	0	0	0	0	0	0	1.88973	0	0	0	0	0	0	0	0	0	0	0	0	0	0	0	0	0	0	0	0	0	0.797676	0	0	0	0
CDV3	0	0.35068	0	0	0.846817	0	0	0	0	0	0	0	0	0	0	0	0	0	0	0	0	0	0	0	0	0	0	1.03835	0	0	0	4.02557	0	0	0	0	0	0	0	0	0	5.64481	0	0	0	0	0	0	0
CDYL	0	0	0	0	0	0	0	0	0	0	0	0	0	0	0	0	0	0	0	0	0	0	0	0	0	0	0	0	0	0	0	0	0	0.0910101	0	0	0	0	0	0	0	0	0	0	0	0	0	0	0
CEACAM1	0	0	0	0	0	0	0	0	0	0	0	0	0	0	6.6752	0	0	0	0	0	0	0	0	0	0	0	0	0	0	0	0	0	0	0	0	3.35489	0	0	0	0	0	0	0	0	0	0	0	0	0
CEACAM5	0.365951	0	11.6401	0	0	0	0	0	0	0	2.14713	0	1.64271	0	4.01428	0	8.86877	0	0.283687	0	0	0	0	0	0	0	0	5.66843	40.2668	0	0	0.660291	4.48135	0	0	0	0	0	0.822955	0	0	0	0	1.71033	0	0	12.0936	2.51792	0
CEACAM6	0	0	0	0	0	0	0	0	0	0	0	0	0	0	13.2773	6.95857	0	1.55587	6.75256	0	0	0	0	0	0	0	0	9.58324	3.56792	0	0	0.756373	1.50476	0	0	24.0617	0	0	14.2602	0	0	0	0	0	0	0	0	16.2381	0.839652
CEACAM8	0.381995	0	0	0	0	0	0	0	0	0	0	0	0	0	17.0775	3.83494	0	0	0	0	0	0	0	0	0	0	0	0	0	0	0	0	0	0	0	9.29944	0	0	0	0	0	0	0.313274	0	0	0	0	2.07018	0.947652
CEBPZ	0	0.847276	0	0	0	0	0	0	0	0	0.072436	0	0.210083	0	0	0	0	0	0	0	0	0.0151461	0	0	0	0	0	0	0	0	0	0	0	0.0134671	0	0	0	0	0	0	0	0	0	0	0	0	0	2.84821	0
CECR5	12.025	1.64617	0.183445	0	5.9621	0	0	8.23356	0	0	0	0.245914	0.64959	0	0	0	0	0	4.94443	0	0	0.260688	0	11.0879	4.60494	0.686528	0	0.297741	0	2.77596	0	0	0.415605	0	0	0	4.00772	0.278309	8.01838	0	0	0	0.228433	0	0.130331	0	0	11.8288	0.253823
CEL	0	0	0	0	0	0	0	0	0	0	0	0	0	0	0	0	0	0	0	0	0	0	0	0	0	0	0	0	0	0	0	0	0	0	0	0	0	0	0.665267	0	0	0	0	0	0	0	0	0	10.6428
CELA3A	0	0	0	0	0	0	0	0	0	0	0	0	0	0	0	0	0	0	0	0	0	0	0	0	0	0	0	0	0	0	0	0	0	0	0	0	0	0	0	0	0	0	0	0	0	0	0	0	7.54383
CELA3B	0	0	0	0	0	0	0	0	0	0	0	0	0	0	0	0	0	0	0	0	0	0	0	0	0	0	0	0	0	0	0	0	0	0	0	0	0	0	0	0	0	0	0	0	0	0	0	0	0.268548
CELF1	0	1.19211	0.914709	0	0	0.208493	0	0.938256	0.147589	0	0	0	0	0	0	0	0	0	0	0	0	0	0	0	0.525786	0.961125	0	1.16156	0	0	0	0	0	0.137609	0	0	1.24567	0	0	0	0	0	0	0	0	0	0	0.302585	0
CELF2	0	0.120992	0	0	0	0	0	0	0	0	0	0	0	0	0	0	0	0	0	0	0	0	0	0	0	0	0	0.247033	0	0	0	0	0	0	0	0	0	0	0	0	0	0	0	0	0	0	0	0	0
CENPB	0	0.489445	0.146474	0	0	0	0	0	0	0	0.350077	0.478236	0	0	0	0	0.528812	0.350543	0	0	0.774608	0.331497	0.164611	0.354958	0	0.666537	0	0.285497	0.760592	0	0	0	0	0	0	0	0.380723	0	0	0	0	0	0	0	0	0	0	0	0
CENPF	0.35356	0.0441703	0	0	0	0	0	0	0	0.0351517	0	0.0104283	0.23303	0	0	0	0	0	0.109423	0.156487	0	0.0579918	0	0	0	0	0	0.174115	0	0.0271324	0	0.0613488	0.134679	0.163208	0	0	0	0	0	0	0	0	0	0	0	0	0	0	0
CENPV	0	0.577089	0	0	0	0	0.593306	0	0	0	0.933582	0	1.7874	0	0	0	0	0	1.34492	0	0	0	0	0	0	0	0	0	0	0	0	0	0	0	0	0	0	0	0	0	0	0	0	0	0	0	0	0	0
CEP170	0	0.0621281	0	0.175691	0	0.0193553	0	0	0	0.0819956	0	0.210002	0	0	0	0	0	0.135252	0.21211	0.211776	0	0	0	0	0	0	0.0648581	0	0.0541494	0.17232	0	0	0	0.146026	0.0738184	0	0.153382	0.0912906	0	0	0	0	0	0	0	0	0	0.26184	0
CEP250	0	0	0	0.0265953	0	0	0	0	0	0	0	0	0	0	0	0	0	0	0	0	0	0	0	0	0	0	0	0	0	0	0	0	0	0.0433809	0	0	0	0	0	0	0	0	0	0	0	0	0	0	0
CEP97	0	0	0	0	0	0	0	0	0	0	0	0	0	0	0	0	0	0	0	0	0	0	0	0.0250594	0	0	0	0	0	0	0	0	0	0	0	0	0	0	0	0	0	0	0	0	0	0	0	0	0
CES1	0	2.06691	0	0.344845	0.774843	0	0.105648	10.3536	0.645048	0	0.537507	0.0247793	0	0.0319846	0	0	0	0	0	0	0	0	0	0	0.101976	0	5.0573	0	0	0.175988	2.08537	4.91455	24.8839	0.149868	0	0.089982	0	0	5.95791	0	0	2.59085	0	2.49835	0	0	0.253264	4.47077	0.382713
CES2	0	0	0	0	0	0	0	2.35768	0	0	0	0	0	0	0	0	0	0	0	0	0	0	0	0	0	0	0	0	0	0	0	0	0	0	0	0	0	0	0	0	0	0	0	0	0	0	0	0	0
CETN2	0	0.114129	0	0	0	0	0	0	0	0	0	0	0	0	0	0	0	0	0	0	0	0	0	0	0	0	0	0	0	0	0	0	0	0	0	0	0	0	0	0	0	0	0	0	0	0	0	0	0
CFB	0	0	0	1.03568	1.27	0	0	0	0.144288	0	0	0	0	0	1.03455	0.505433	0	0	0	0	0	0	0	0	0	0	0	0	0	0	0	1.13218	0	0	0	10.2527	0	0	0	0	0	0	0	0	0	0	0	1.56176	0.516568
CFDP1	0	0.26455	0	0	0	0	0	0	0	0	0	0	0	0	0	0	0	0	0	0	0	0	0	0	0	0	0	0	0	0	0	0	0	0	0	0	0	0	0	0	0	0	0	0	0	0	0	0	0
CFH	1.42077	0.118943	0.167477	1.89453	2.22351	0	0.664659	1.15112	0.198053	0	1.08502	1.14719	1.07515	0	1.61562	2.07091	0.468684	0.461876	2.07894	2.05262	2.34964	0	0.185827	0.0337948	0.498193	0	1.63605	0	0.163276	0	1.07577	0.292831	0.487902	0	0	5.71125	0	0	0.33375	0.979123	0	0	2.27637	0.702853	0	0	0	4.55731	1.28769
CFHR1	0	0	0	0	0	0	0	0	0	0	0	0	0	0	0	0	0	0	0	0	0	0	0	0	0	0	0	0	0	0	0	0	0	0	0	7.695	0	0	0	0	0	0	0	0	0	0	0	0	0
CFI	0	0	0	0.750778	0	0	0	0	0	0	0	0	0	0	0	0	0	0	0	0	0	0	0	0	0	0	0	0	0	0	0	0	0	0	0	1.29331	0	0	0	0	0	0	0	0	0	0	0	0	1.20425
CFL1	244.933	67.0721	43.4279	167.942	78.6158	142.684	75.2346	70.7563	14.5782	138.177	242.992	122.014	363.274	39.5659	323.954	93.366	65.9594	108.408	160.885	106.427	389.684	80.1882	43.3622	91.9123	132.209	121.288	205.986	79.1598	196.52	47.4305	115.466	58.575	220.99	199.307	121.757	75.3811	120.743	76.8073	183.75	138.054	52.5184	129.692	80.9461	255.103	77.6038	337.566	135.212	274.579	30.141
CFL2	12.8598	6.0383	0	0	12.0746	0	0	6.15455	0.944963	0	5.14646	0	28.3276	0	0	4.96724	0	0	0	0	0	0	0	0	0	7.23045	7.84528	0	0	4.07241	0	4.43324	0	0	0	3.24867	0	1.99389	0	14.9152	3.69691	13.9959	0	0	0	0	7.59221	0	1.47095
CGGBP1	0	0.472101	0	0	0	0	0	0	0	0	0	0	0	0	0	0	0	0	0	0	0	0	0.500955	0	0	0	0	0	0	0	0	0	0	0.14887	0	0	0	0	0	0	0	0	0	0	0	0	0	0	0
CGN	0	0	0	0	0	0	0	0	0	0	0	0	0	0	0	0	0	0	0	0	0	0	0	0	0	0	0	0	0	0	0	0	0.0419062	0	0	0	0	0	0	0	0	0	0	0	0	0	0	0	0.165631
CHAD	0	0	0	0	0	0	0	0	0	0	0	0	0	0	0	0	0	0	0	0	0	0	0	0	0	0.6979	0	0	0	0	0	0	0	0	378.74	0	0	0	0	0	0	0	0	0	0	2.92847	0	0	0
CHADL	0	0	0	0	0	0	0	0	0	0	0	0	0	0	0	0	0	0	0	0	0	0	0	0	0	0	0	0	0	0	0	0	0	0	0.348728	0	0	0	0	0	0	0	0	0	0	0	0	0	0
CHAF1B	0	0	0	0	0	0	0	0	0	0	0	0.0420895	0	0	0	0	0	0	0	0	0	0	0	0	0	0	0	0	0	0	0	0	0.0259453	0.185248	0	0	0	0	0	0	0	0	0	0	0	0	0	0	0
CHAMP1	0	0	0	0	0	0.0633218	0	0	0	0	0	0.167611	0	0	0	0	0.0532809	0	0.620393	0.125095	0.135213	0.0945209	0	0.108831	0.0496389	0.164124	0	0.204288	0	0	0	0	0	0	0.320725	0	0.111469	0	0	0	0	0	0	0	0	0	0	0	0
CHCHD3	1.23237	0.837166	1.34473	0	0	0.981911	7.06716	0	0	1.40762	0.889042	0.47085	2.0048	0.16984	3.08527	1.95311	0.245823	0.557007	1.27963	0.860385	1.45752	0.898151	0.81323	0	2.04543	0	1.81268	3.35671	1.63242	1.64356	1.01975	1.32215	1.50961	1.84679	2.60446	1.54103	1.0495	0.551975	2.89595	0	1.90321	3.89862	0.236444	0	0	1.18447	0	0	0.384085
CHD2	0	0	0	0	0	0	0	0	0	0	0	0	0	0	0	0	0	0	0	0	0	0	0	0	0	0	0	0	0	0	0	0	0	0	0	0	0	0	0	0	0	0	0	0	0	0	0	0	0
CHD3	0.232885	0.133751	0	0.115799	0.0521362	0.0402166	0.0419314	0.107977	0.00898959	0.038381	0	0.068417	0.0962059	0	0	0	0	0	0.0787532	0.0854419	0.127509	0	0	0	0.042542	0.115916	0.0530904	0.0631844	0.0515349	0.106995	0	0	0.0608326	0.148677	0.141366	0	0	0.132422	0.0698814	0	0	0	0	0	0	0	0.018612	0.179227	0
CHD4	0.94186	1.22406	1.04944	0.516114	0.379028	0.470996	0.385573	0.546561	0.162645	0.305231	0.579311	0.440538	1.04825	0.0372553	0.0965793	0.347687	0.349426	0.432991	1.59999	0.357616	0.468046	0.532439	0.488854	0.548633	0.505952	0.914547	0.602064	1.88068	0.969201	0.770633	0.0810805	0.640587	0.801999	0.610615	1.16502	0.031737	0.537497	0.0332993	0.730578	0	0.215387	0.320023	0.152621	0.0875852	0.282788	0.234243	0.204382	1.78534	0.0504293
CHD5	0.275451	0.165345	0.085933	0.0841173	0.149753	0.0937418	0.0689835	0.140767	0.0394738	0.148539	0	0.145193	0.279123	0	0	0	0.0618096	0.101902	0.282235	0.200402	0.321399	0.143852	0.0885962	0.170816	0.117712	0.247888	0.137797	0.231161	0.310506	0.163405	0.00961191	0.186465	0.138748	0.213703	0.388256	0	0.17795	0.0251814	0.180575	0	0.0463371	0.0717314	0	0	0.0438058	0	0.0641681	0.401487	0
CHD7	0	0	0	0	0	0	0	0	0	0	0	0	0	0	0	0	0	0	0	0	0	0	0	0	0	0	0	0	0	0	0	0	0	0	0	0	0	0	0	0	0	0	0	0	0	0	0	0	0
CHDH	0	0	0	0	0	0	0	0.648039	0	0	0	0	0	0	0	0	0	0	0	0	0	0	0	0	0	0	0	0	0	0	0	0	0	0	0	0	0	0	0	0	0	0	0	0	0	0	0	0.442184	0
CHERP	0.460744	0.645563	0	0.545585	0.229444	0	0.0547329	0.380949	0.0674831	0.320417	0	0.134524	0.584716	0	0	0	0	0.136559	0.887939	0	0	0	0	0	0.406836	0.350534	0.378533	0.974708	1.23793	0.80124	0	0.110521	0.514064	1.25403	1.49445	0	0.221853	0	0.715666	0	0	0	0	0	0	0	0	1.74951	0
CHGA	0	4.1689	0	0	0	3.06036	0	0	0	0.345162	0	2.78324	0.553228	0	0.334489	0	0	0.284295	4.12935	0	0	1.05021	0	0	0.0310961	0.294708	0.570499	0	6.88908	0	0	0	4.74748	0	11.5174	1.53294	6.91098	0	1.39627	0	0	0	0	0	0	0	0	0	1.27517
CHGB	0	0	0	0	0	0	0	0	0	0	0	0	0	0	0	0	0	0	0	0	0	0	0	0	0	0	0	0	0	0	0	0	0	0	0	0	0.183343	0	0	0	0	0	0	0	0	0	0	0.359425	0
CHI3L1	0	0	0	0	0	0	0	0	0	0	0	0	0	0	0	0	0	0	0	0	0	0	0	0	0	0	0	0	0	0	0	0	0	0	0	0	0	0	0	0	0	0	0	0	0	0	0	0	0.181327
CHID1	0	0.133834	0.0947189	0.128024	0	0.069405	0	0	0	0	0.388385	0	0	0	0	0	0	0	0	0	0	0	0	0	0	0.203034	0	0	0	0.139945	0	0	0	0	0.346704	0	0	0	0.673653	0	0	0	0	0	0	0	0	0	0.0733568
CHMP1A	0	0	0	0	0	0	0	0	0	0	0	0	0	0	0	0	0	0	0	0	0	0	0	0	0	0	0	0	0.468499	0	0	0	0	2.13034	0	0	0	0	0	0	0	0	0	0	0	0	0	2.54334	0
CHMP1B	0	0	0	0	0	0	0	0	0	0	0	0	0	0	0	0	0	0	0	0	0	0	0	0	0	0	0	0	0	0	0	0	0	0	0	0	0	0	0	0	0	0	0	0	0	0	0	1.94538	0
CHMP2A	0	0.321407	0.408521	0	0	0	0	0	0	0	0.317488	0	0	0	0	0	0	0	0.403591	0	0	0	0	0	0.61515	0	0	0	0.608832	0	0	0	0.294677	0	0.318703	0	0	0.188833	0.768522	0	0	0	0	0	0	0	0	2.94501	0
CHMP4A	0	0	0	0	0	0	0	0	0	0	0	0	0	0	0	0	0	0	0	0	0.540488	0	0	1.37171	0	0	0	0	0	0	0	0	0	0	0	0	0	0	0	0	0	0	0	0	0	0	0	0	0
CHMP4B	0	1.331	0.479176	0	0	0.522938	0.778933	0	0	0.441205	0	0	0	0	0	0	0	0.24924	0	0	0	0	0.117636	1.475	0.766543	1.47311	0	1.62357	0	0	0	0	0	0.0736395	0	1.16787	0.477286	0	0	0	0	0	0	0	0	0	0	3.15957	0
CHMP4C	0	0	0	0	0	0	0	0	0	0	0	0	0	0	0	0	0	0	0	0	2.84197	0	0	0	0	0	0	0	0	0	0	0	0	0	0	0	0	0	0	0	0	0	0	0	0	0	0	0	0
CHMP6	0	0	0	0	0	0	0	0	0	0	0	0	0	0	0	0	0	0	0	0	0	0	0	0	0	0	0	0.813252	0	0	0	0	0	0	0	0	0	0	0	0	0	0	0	0	0	0	0	0	0
CHN1	0	0	0	0	0	0	0	0	0	0	0	0	0	0	0	0	0	0	0	0	0	0	0	0	0	0	0	0	0	0	0	0	0	0	0	0	0.0992196	0	0	0	0	0	0	0	0	0	0	0	0
CHORDC1	0	0	0	0	0	0	0	0	0	0	0	0	0	0	0	0	0	0	0	0	0	0	0	0	0	0	0	0	0	0	0	0	0	0	0	0	0	0	0	0	0	0	0	0	0	0	0	0.519386	0
CHP1	0	0	0	0	0.50811	0	0	0	0	0	0	0	0	0	0	1.07721	0	0	0	0	4.65138	0	0	2.09531	0.403947	0.837521	0	0	0.944149	0	0	0	0.311557	0	0	0	0.260197	0	0	0	0	0	0	0	0	0	0	3.42948	0
CHRAC1	0	0	0.299985	0	0	0	0	0	0	0	0	0	0	0	0	0	0	0	0	0	0	0	0	0	0	0	0	0	0	0	0	0	0	0	0	0	0	0	0	0	0	0	0	0	0	0	0	0	0
CHST14	0.164223	0	0	0	0	0	0	0	0	0	0	0	0	0	0	0	0	0	0	0	0	3.83094	0	0	0	0	0	0.110307	0	0	0	0	0	0	0.435146	0	0	0	0	0	0	0	0	0	0	0	0	0	0
CHTOP	0	2.61146	1.18553	1.50137	0.281431	0.580621	0.54238	1.75112	0.284115	1.06814	0	0.491614	1.00533	0	0	0	0	0.767262	1.47585	0.408363	0	0	0.394338	0	0.433643	1.87012	1.97761	1.58671	1.61908	1.49901	0	2.97571	1.23698	2.11777	1.42623	0	0.919222	0	1.45937	0	0	0	0	0	0	0	0	3.34503	0
CILP	1.0054	0	0	0.312186	0	0	0.823184	0.772879	0	0	0	0	0	0	0	0.27628	0	0	0	0.549081	0	0	0	0	0.251339	0	0	0	0	0	0	0	0	0	2.64589	0	0	0	0	0.61075	0	0	0	0	0	0	0	0	0
CILP2	0	0	0	0	0	0	2.11756	0	0	0	0	0	0	0	0	0	0	0	0	0	0	0	0	0	0	0	1.38474	0	0	0	0	0	0	0	0	0	0	0	0	0	0	0	0	0	0	0	0	0	0
CIRBP	65.088	17.1912	6.99647	9.37686	12.3122	27.2687	10.0832	11.6448	2.21808	7.82331	9.10127	12.6174	47.9921	1.93368	17.758	7.56901	10.8563	26.5226	28.0818	47.9448	4.142	11.9623	10.8508	33.5576	31.3401	23.9307	35.4544	44.828	21.5481	33.6328	4.34761	1.86266	11.1358	34.7383	52.6246	4.25038	42.9551	5.28231	14.5892	8.85113	3.18421	13.7516	4.78183	10.1014	18.2427	4.60534	35.6143	6.56981	1.53305
CISD1	0	0	0	0	0	0	0	0	0	0	0	0	0	0	0	0	0	0	0	0	0	0	0	0	0	0	0	0	0	0	0	0	0	0	0	0	0	0	0	0	0	0	0	0	0	0	0	11.1381	0
CISD2	5.09393	0.924261	0	0	0	0	0	0	0	0	0	0	5.11839	0	0	0	0	0	0	0	0	0	0	0	0	0	0	0	8.10569	0	0	0	4.261	0	0	0	0	0	0	0	0	0	0	0	0	0	0	0	0
CIT	0	0	0	0	0	0	0	0	0	0	0	0	0	0	0	0	0	0	0	0	0	0	0	0	0	0.00547392	0	0.118321	0	0	0	0	0	0	0	0	0	0	0	0	0	0	0	0	0	0	0	0	0
CKAP4	11.6052	3.6261	3.79454	28.9796	3.04455	1.54059	3.97849	18.168	1.43555	1.11365	6.65814	3.905	11.1887	1.65148	9.32061	19.3203	0.956985	2.81104	7.55318	27.1075	14.3948	4.84314	1.09058	12.1611	10.562	6.59861	9.61229	3.4156	7.46346	6.10267	2.00508	9.34527	8.4265	0.445776	2.42202	9.78951	4.13364	2.36407	10.4942	20.4453	3.67419	16.9981	2.01246	19.3212	3.87872	1.71919	9.44225	57.0683	3.60211
CKAP5	0.34711	0.207029	0.122488	0.0621032	0	0.141755	0	0	0	0.299595	0.078351	0.0538557	0.23047	0	0	0	0.0190968	0	0.262369	0	0.0903658	0.0642052	0	0.0875561	0.0482614	0.133885	0.0574972	0.3175	0.212149	0.0619426	0	0.452031	0.127021	0.271772	0.269348	0	0.172133	0.153424	0.219304	0	0	0	0	0	0.0262861	0	0	0.126549	0
CKB	37.8502	43.2578	15.3087	43.0106	93.9043	267.139	41.1675	64.7955	9.38925	47.1266	22.1076	20.9597	27.9748	15.6405	62.9528	19.4962	15.966	12.0592	166.107	90.4607	25.6335	23.3617	13.1038	26.3062	29.8613	28.608	52.136	50.6923	53.5469	12.0644	13.927	8.05442	31.2937	80.323	114.055	4.4709	96.9249	28.2911	58.2005	7.43901	4.98072	96.8491	76.1999	11.8539	6.21161	235.879	16.6681	2.48463	2.94452
CKM	0	0	0	0	0	0	0	0	0	0	0	0	0	0	0	0	0	0	0	0	0	0	0	0	0	0	0	0	0	0	0	0	0	0	0	0	0	0	0	0	0	0	0	0	0	0	0	0	0
CKMT1A	2.12279	1.25745	1.84937	0	1.31196	0	0	3.03256	0.560909	0	2.54442	1.47026	1.76868	0	0	1.32758	1.61288	0	1.84789	1.08426	0	0	0.337843	1.14951	1.85568	1.51682	2.35065	2.34286	2.8935	3.26526	0.86966	5.86707	3.016	1.55125	0	3.1998	0.568693	0	2.21741	0	0.505503	1.96565	0	0	0.456804	0	0.791294	6.38581	1.72336
CKMT1B	3.62679	2.33193	2.84354	0	1.83424	0	0	3.27735	0.880561	0	4.79613	2.39316	2.15493	0	0	1.80097	2.26397	0	3.08076	1.709	0	0	0.38191	1.64011	2.42727	2.35537	3.78645	3.40748	4.19322	7.00913	1.16296	9.27657	4.05061	3.4698	0	4.60593	0.765608	0	3.01468	0	0.561787	2.29313	0	0	0.539552	0	0.917766	10.6413	2.92055
CKMT2	0	0	0	0	0	0	0	0	0	0	0	0	0	0	0	0	0	0	0	0	0	0	0	0	0	0	0	0	0	0	0	0	0	0	0	0	0	0	0	0	0	0	0	0	0	0	0	0	0
CLASP1	0	0.191149	0	0.035011	0	0.0503387	0	0	0	0.142737	0	0.0419995	0.0324494	0	0	0	0.0253293	0.0438779	0.098282	0	0	0	0	0.00636759	0.206632	0.088075	0.0271465	0.0202102	0.312051	0.014014	0	0	0.0418893	0.300448	0.120153	0	0.325004	0	0.129337	0	0	0	0	0	0	0	0	0.341957	0
CLASP2	0	0	0	0	0	0	0	0	0	0	0	0	0	0	0	0	0	0.0145918	0	0	0	0.00723746	0	0	0	0	0	0	0	0	0	0	0.0444838	0	0	0	0.0241872	0	0	0	0	0	0	0	0	0	0	0.119445	0
CLC	0	0	0	0	0	0	0	0	0	0	0	0	0	0	0	0	0	0	0	0	0	0	0	0	0	0	0	1.02634	0	0	0	0	0	0	0	0	0	0	0	0	0	0	0	0	0	0	0	0	0
CLCA1	0	0	0	0	0	0	0	0	0	0	0	0	0	0	0	0	0	0	0	0	0	0	0	0	0	0	0	0	0	0	0	0.850266	0	0	0	0	0	0	0	0	0	0	0	0	0	0	0	0	0
CLDN3	0	0	0	0	0	0	0	0	0	0	0	0	0	0	0	0	0	0	0	0	0	0	0	3.43585	0	0	0	0	0	0	0	0	0	0	0	0	0.900142	0	1.16884	0	0	0	0	0	0	0	0	2.45394	0
CLEC11A	0	0	0	0	0	0	0	2.50085	0	0	0	0	0	0	0	0	0	0	0	1.51885	0	0	0	0	0	0	0	0	0.338228	0	0	0.406801	0	0	1.95265	1.37484	0	0	1.177	0	0	0	0	0	0	0	0	2.30204	0
CLEC3B	0	0	0	0	0	0	0	0	0	0	0	0	0	0	0	0.388611	0	0	0	0	0	0	0	0	0	0	0	0	0	0	0	0	0	0	0	0	0	0	0	0	0	0	0	0	0	0	0	0	0
CLGN	0	0.319017	0.0438579	0	0	0	0	0	0	0	0	0	0	0	0	0	0	0	0	0	0	0	0	0	0	0	0	0.13803	0	0	0	0	0.289551	0	0	0	0	0	0	0	0	0	0	0	0	0	0	0	0
CLIC1	22.5794	3.43429	3.25058	15.7036	4.75576	16.784	4.05906	12.5693	0.543561	5.596	13.9106	5.11677	14.7399	3.25453	0	7.51167	3.24538	6.05198	8.23301	5.85558	29.9443	5.1739	2.43613	3.5701	4.2758	2.60396	9.67146	4.76939	16.1867	1.85713	4.79751	4.88845	16.9793	6.05931	5.28048	8.3188	3.22657	1.29885	9.90359	4.64688	1.18111	6.93215	4.68883	24.8869	2.58802	11.4961	8.11897	14.9104	6.28676
CLIC2	0.643116	0	0	0	0	0	0	0	0	0	0.150116	0	0	0	0	0	0	0	0	0	0	0	0	0	0	0	0.0810616	0	0	0	0	0	0	0	0	0	0	0	0	0	0	0	0	0	0	0	0	0	0
CLIC4	0	2.24067	0	0	0	0	0	20.5356	0	0	0	0	0	0	0	0	0	0.087254	0	117.444	0	0	0	0	0	0	0	0	0	0	0	5.75065	0	0	0	0	0	0	0	0	0	0	0	0	0	0	0	2.69154	0
CLIC5	0	0	0	0	0	0	0	0	0	0	0	0	0	0	0	0	0	0	0	0	0	0	0	0	0	0	0	0	0	0	0	2.32211	0	0	0	0	0	0	0	0	0	0	0	0	0	0	0	0	0
CLIC6	0	0	0	0	0	0	0	0	0	0	0	0	0	0	0	0	0	0	0.17732	0	0	0	0	0	0	0	0	0	0	0	0	0	0	0	0	0	0	0	0	0	0	0	0	0	0	0	0	0	0
CLINT1	0.303538	0	0.727153	0	0	0	0	0	0	0	0	0.369624	2.29885	0	0	0	0	0	0.731074	0	0	0	0	0	0	0.202608	0	0	0.274541	0	0	0	0.824968	0	0	0	0	0	2.40242	0	0	0	0	0	0	0	0	0	0
CLIP2	0	0	0	0	0	0	0	0	0	0	0	0	0	0	0	0	0	0	0	0	0	0	0	0	0	0	0	0	0	0	0	0	0	0	0	0	0.126601	0	0	0	0	0	0	0	0	0	0	0	0
CLMN	0	0	0.0366226	0	0	0	0	0	0	0	0	0	0	0	0	0	0	0	0	0	0	0	0	0	0	0	0	0	0	0	0	0	0	0	0	0	0	0	0	0	0	0	0	0	0	0	0	0	0
CLNS1A	0	0	0	0	0	0.609531	0	0	0	0	0	0	0	0	0.717351	0	0	0	0	0	0	0	0	0	0	0	0	0	0	0	0	0	0	0	0	0	0	0	0	0	0	0	0	0	0	0	0	2.12478	0
CLPB	0	0	0	0	0	0	0	0	0	0.0757736	0	0	0	0	0	0	0	0	0	0	0	0	0	0	0	0	0	0	0	0	0	0	0	0.0977663	0	0	0	0	0	0	0	0	0	0	0	0	0	1.92778	0
CLPP	1.42362	0.37083	0	0	0	0	0	0	0	0	0	0.579158	0	0	0	0	0	0	2.34752	0	0	0	0	0	0	0	0	0	0	0	0	0	2.96255	0.750506	0	0	0	0	1.97174	0	0	0	0	0	0	0	0	0	0
CLPX	0	0.00698902	0.0273028	0	0	0	0	0.122408	0	0	0	0	0	0	0	0	0	0	0.0485448	0	0	0	0	0	0	0	0	0	0	0	0	0	0	0	0	0	0	0	0	0	0	0	0	0	0	0	0	0.586362	0
CLSTN1	0	0.0581355	0.0414743	0.0722798	0	0	0	0	0	0	0	0	0	0	0	0.124266	0	0	0	0	0	0	0	0	0	0	0	0.0530226	0.158598	0.024288	0	0	0	0	0.161219	0	0	0	0	0	0	0	0	0	0	0	0	0	0
CLTA	5.01255	2.33594	1.78702	3.31203	8.32073	1.53665	0.940022	6.68795	0.405121	0.669558	1.23423	0	3.10245	0.17005	0	2.87335	0	0	0	0	0	0	0	0.795153	2.58167	2.81298	0	2.61178	5.08633	3.25707	0	7.35326	3.75983	1.38777	3.49994	6.54794	0.63653	0	3.79711	3.46729	2.29765	12.2888	0	0	0	0	0	22.4319	0
CLTC	16.6126	4.13236	4.00754	8.8128	8.46469	3.16655	2.51586	21.9027	0.927916	2.3812	11.1822	4.03214	15.2285	1.07522	1.48213	7.64114	2.45283	2.66012	9.64636	9.64154	14.2776	2.28972	1.76821	8.42257	7.90955	6.27066	7.62482	6.05908	6.73111	8.46649	3.46144	6.15366	8.961	3.98604	8.58556	8.54131	4.92233	1.6591	11.6263	12.3211	1.61988	11.1324	3.67441	14.8492	4.66451	3.82555	8.19605	25.4004	3.55174
CLTCL1	2.4927	0.782498	0.386715	1.46193	1.22099	0.568498	0.542557	2.70505	0.13961	0.967113	2.45419	1.11572	3.1666	0.411772	0.181781	1.35216	0.650272	0.516462	1.96232	1.18964	3.02407	0.767241	0.338369	1.79891	1.36634	1.06046	1.14671	1.00978	1.72266	1.45986	0.809458	0.608024	1.7124	0.447994	1.10851	1.27197	1.28811	0.464612	3.13311	1.64597	0.198295	2.10968	0.997838	2.32759	0.870406	0.644224	0.938429	3.32545	0.464592
CLU	162.684	5.25523	3.38796	4.32441	8.68987	2.69698	6.30863	8.4551	2.71264	4.2068	29.6347	2.6053	13.0058	0.587563	163.758	47.0196	5.04366	12.1229	3.97988	9.10688	287.354	18.6442	1.66729	6.94054	27.3545	4.56336	14.7335	7.51272	8.15975	3.94959	9.7893	11.2905	5.40439	9.2187	108.136	126.192	0	13.8378	5.39345	45.7688	3.74641	3.81685	10.4882	115.041	5.37036	4.59607	23.0001	57.9323	106.888
CLUH	0	0	0	0	0	0	0	0.464924	0	0	0	0	0	0	0	0	0	0	0	0	0	0	0	0.0386829	0	0	0	0	0	0	0	0	0	0	0	0	0	0	0	0	0	0	0	0	0	0	0	0.248197	0
CLYBL	0	0	0	0	0	0	0	0.706857	0	0	0	0	0	0	0	0	0	0	0	0	0	0	0	0	0	0	0	0	0	0	0	0	0	0	0	0	0	0	0	0	0	0	0	0	0	0	0	0	0
CMA1	0	0	0	0	0	0	0.589427	0	0	0	0	0	0	0	0	0.388755	0	0	0	0	0	0	0	0	0	0	0	0	0	0	0	0	0	0	0	0	0	0	0	0	0	0	0	0	0	0	0	0	0
CMAS	0.697827	0.941937	0.997895	0	0	0.278552	0.310452	1.32863	0	0	0.996289	0	0	0.0924267	0	0	0	0	1.30338	0.401459	0	0.408689	0	0.302916	0.575553	0.760105	0.764787	0.917857	0.535247	0.627338	0.131895	1.60357	0.857627	1.14638	2.57791	0	0.442188	0.152438	1.47596	0	0	0	0.412903	0	0.784283	0	0	0.830767	0.288432
CMBL	0	0	0.76463	0	0	0	0	2.64628	0	0	0	0	0.504365	0	0	0	0	0	0.213455	0	0	0	0	0	0	0	0.994784	0.859838	0.225671	0.50082	0	2.26406	0.555277	0	0.438338	0	0.253432	0	0	0	0	0	0	0	0	0	0	0.528073	0
CMIP	0	0	0	0	0	0	0	0	0	0	0	0	0	0	0	0	0	0	0	0	0	0	0	0	0	0	0	0	0	0	0	0	0	0.290708	0	0	0.137094	0	0	0	0	0	0	0	0	0	0	0	0
CMPK1	2.54619	37.8058	46.3185	2.18714	1.29503	0.709415	0.63419	2.9236	0.34047	0.327493	11.6444	0.363066	2.69304	0.0912017	2.17892	0.872366	0.633707	0.194976	1.66602	0	2.07481	0	1.28535	0	1.49116	0.867477	3.37374	2.50588	0.247689	1.65353	1.60317	0.246037	0	0.212942	0	0	0.595259	0	2.69214	0	0	0	0	3.02999	0	0	2.7777	2.89131	0.904182
CNDP2	8.16993	1.75787	1.64369	0.701603	2.99498	1.98323	2.26269	4.77502	0.376839	2.29375	5.12978	0.892617	4.72336	0.614916	2.42629	2.01963	0.687624	2.43815	4.25521	3.89461	2.5167	2.37502	0.664	1.03782	0.744013	2.17407	5.8124	3.39372	3.35461	0.471002	2.63999	1.49552	1.63896	1.65414	4.12143	1.22185	3.05615	0.288796	7.09635	3.04487	0.79782	2.1564	1.09923	6.04592	0.769366	4.88084	5.38478	15.5505	1.28355
CNN1	6.03039	0.58897	2.75038	2.27095	33.9244	0.480969	30.2169	6.20243	0.160625	0	2.22336	1.83348	0	0	0	0	0.724708	0	0	1.59826	0	0	1.22882	2.13582	4.52829	3.61872	12.1829	0	1.02385	1.91761	7.41844	1.47077	0.82776	0	0	0	0	0.304542	0	11.6385	0	0	0	9.90835	6.84073	0	15.7795	4.5483	0
CNN2	6.6545	0	2.6951	3.1377	0	1.29629	1.29945	5.2694	0.210353	0	2.66542	0.166444	3.32799	0.50853	1.91848	1.54673	0	0	0	3.38181	3.23618	0	0	0	3.9264	1.08922	0.653149	0	0	1.93027	1.39523	2.20257	0.557825	0	2.07901	0	4.55643	0.463788	0	15.0762	0	2.0855	2.38781	13.8625	0	0	10.7255	2.13238	0.567466
CNN3	5.76079	1.54119	1.04924	3.40863	13.492	0	10.7101	1.57425	0.551956	2.92193	3.24074	0.44801	2.80434	0	1.39064	2.07963	0	0	0.345589	2.43019	0	0	3.27019	0.178298	2.76332	0.979158	0	1.70501	0.80752	2.37655	0.706988	1.5765	0	0.454433	1.36311	0	4.49239	0.580443	0	8.42723	0.496693	3.96429	0	14.6805	2.62006	5.8161	6.6359	7.35978	0.340022
CNNM3	0	0	0.0628261	0	0	0	0	0	0	0	0	0	0	0	0	0	0	0	0	0	0	0	0	0	0	0	0	0	0	0	0	0	0	0.16879	0.163944	0	0	0	0	0	0	0	0	0	0	0	0	0	0
CNOT1	0.698861	0.182037	0.351215	0.24042	0.079657	0.257267	0.142955	0.193341	0.112698	0.102328	0.207043	0.123824	0.540976	0.0867232	0.122263	0.177879	0.0938286	0.142167	0.256506	0.354295	1.10661	0.217751	0.185378	1.051	0.262137	0.47227	0.174746	0.396705	0.169542	0.699287	0.138093	0.186953	0.0912444	0.216762	0.404151	0.153422	0.230135	0.0646561	0.252424	0.121462	0.105767	0.623183	0.0656782	0.134188	0	0.128997	0.162452	0.38747	0.0245008
CNOT3	0	0	0	0	0	0	0	0	0	0	0	0	0	0	0	0	0	0	0	0	0	0	0	0.394976	0	0	0	0	0	0	0	0	0	0.264757	0	0	0.300141	0	0.178898	0	0	0	0	0	0	0	0	0	0
CNOT6L	0	0	0.0225288	0	0	0	0	0	0	0	0	0	0	0	0	0	0	0	0	0	0	0	0	0	0	0	0	0	0	0	0	0	0	0	0	0	0	0	0	0	0	0	0	0	0	0	0	0	0
CNOT7	1.23105	0	0	0	0	0	0	0	0	0	0.376602	0	0	0	0	0	0	0	0	0	1.22976	0	0	0.102207	0	0.100644	0	0	0	0	0	0	0	0	0	0	0.366855	0	0	0	0	0	0	0	0	0	0	0	0
CNP	0	0.395503	0.716918	0	0	0.137145	1.07731	1.09742	0.114726	0	0.278634	0.0882966	0	0	0	0	0.0868273	0	0.123603	0	0	0	1.32989	0.830246	0.397211	0.752149	0.260835	0	0	0.471569	0	0.577017	0.303617	0.817392	0	3.08911	0.243886	0	0	0	0	0	0	0	0	0	0	3.0069	0
CNPY2	1.3877	2.02913	1.36551	2.06855	0.763831	0.656203	0.609018	0	0.629044	2.95715	8.36245	0.966553	7.76289	0.771049	9.60768	11.1237	0.912788	4.10971	6.73383	0	0	0.727752	1.96196	2.77317	6.15649	1.98044	5.84534	1.28831	3.93037	5.40326	0.501784	0.837745	5.55573	0.492573	0	0	0.705201	0	2.36306	0	0	0	0	0	1.88703	0	0	3.35686	0
CNTN1	0	0.754258	0	0	2.18007	0	0	0	0	0	0	0	0	0	0	0	0	0	0	0	0	0	0	0	0	0	0	0	0	0	0	4.29123	0.258154	0	0	0	0	0	0	0	0	0	0	0	0	0	0	0	0
CNTN2	0	0	0	3.01489	0	0	0	0	0	0	0	0	0	0	0.403857	0	0	0	0	0	0	0	0	0	0	0	0	0	0	0	0	0	0	0	0	0	0	0.589188	0	0	0	0	0	0	0	0	0	0	0
COASY	0.330126	0	0.345129	0	0.31117	0.297791	0.364642	1.0432	0	0.188287	0.607253	0	1.16279	0	0	0.344091	0	0.467081	0	0	0	0	0.235514	0.739232	0.353752	0	0	0.233001	0.411436	0	0	1.3683	0.28634	0	0	0.125618	0.368513	0	0	0.3441	0	0	0	0	0.298601	0.310256	0.38587	0.785008	0
COCH	1.49781	1.48189	0	0	0.407781	0.321792	0	5.74486	0	0	0.854295	0	0	0	2.03897	0	0	0	0	0.830762	3.38404	1.25086	3.63671	0.57102	0.480546	0	0.263383	2.44537	0.460947	0.815686	0	0.425039	1.07687	4.9954	0	0	0.93518	1.01919	0	0	0.650215	1.28511	0	0	0	2.4589	0	0	0
COG1	0.0655877	0	0	0	0	0	0	0	0	0	0	0	0.0523102	0	0	0	0	0	0	0	0.100232	0	0	0.0257748	0	0	0	0.0145687	0	0	0	0	0	0	0	0	0	0	0.0685391	0	0	0	0	0	0	0	0	0	0
COG2	0	0	0.0373483	0	0	0	0	0	0	0	0	0	0	0	0	0	0	0	0	0	0	0	0	0	0	0	0	0	0	0	0	0	0	0	0	0	0	0	0	0	0	0	0	0	0	0	0	0	0
COG3	0.415036	0	0.0410556	0	0.0922993	0	0	0	0	0	0.0480545	0	0	0	0	0	0	0.0482025	0	0	0	0.0200176	0	0.171368	0	0.0878541	0.100299	0.0467717	0	0.0442986	0	0.0265179	0	0.0512292	0	0	0.0284577	0	0.0598616	0	0	0	0	0	0	0	0	0.110827	0
COG5	0	0	0	0	0	0	0	0	0	0	0	0	0	0	0	0	0	0	0	0	0	0	0	0	0	0	0	0	0.0440923	0	0	0	0	0	0	0	0	0	0.865972	0	0	0	0	0	0	0	0	0	0
COG7	1.39626	0	0	0	0	0	0	0	0	0	0	0	0	0	0	0	0	0	0	0	0	0	0	0	0	0	0	0	0	0	0	0	0	0	0	0	0	0	0	0	0	0	0	0	0	0	0	0.446425	0
COG8	0.358384	0	0	0	0	0	0	0	0	0	0	0	0	0	0	0	0	0	0	0.192347	0	0	0	0.136324	0	0	0	0	0	0	0	0	0	0	0	0	0	0	0	0	0	0	0	0	0	0	0	0	0
COIL	0	0	0	0	0	0	0	0	0	0	0	0	0	0	0	0	0	0	0	0	0	0	0	0	0	0	0	0.124672	0	0	0	0	0.0913074	0.180533	0	0	0	0	0	0	0	0	0	0	0	0	0	0	0
COL10A1	0	0	0	0	0	0	0	0	0	0	0	0	0	0	0	0	0	0	0	0	0	0	0	0	6.42599	0	0	0	0	0	0	0	0	0	98.6562	0	0	0	0	0	0	0	0	0	0	0	0	0	0
COL11A1	0	0	0	0	0	0	0	0	0	0	0	0	0	0	0	0	0	0	0	0.129892	0	0	0	0	0	0	0	0	0	0	0	0	0	0	0	0	0	0	0	0	0	0	0	0.0720684	0	0	0	0	0
COL12A1	7.91017	1.56989	6.39663	13.7138	0.701937	1.91144	0.714566	18.3255	0.139334	0.459211	3.57266	0.421956	4.50215	2.64158	7.34151	13.0526	0.859258	0.054288	1.96255	27.533	8.29876	0.486175	0.536371	1.59514	9.79432	6.74416	1.24979	1.77337	19.1683	0.66025	0.392197	2.34214	2.59419	1.6138	1.78448	30.0698	0.959723	1.57788	5.21578	44.5403	0.676225	0.982689	0.144029	33.3218	0.197809	0.829084	13.3145	3.94071	2.2112
COL14A1	2.30449	2.33134	0.685198	3.90274	3.3795	0.488741	0.673845	13.7956	0.285249	0.0752695	1.70558	0.332042	0.617784	0.420805	0.43002	4.90209	0.710569	0.899671	0.204938	5.75461	0.603662	0.188234	0.333942	1.9664	1.40319	2.64108	2.74154	0.896633	2.14166	6.67882	0.614203	0.536671	0.538983	0.103134	2.53613	1.99937	0.567232	2.17014	1.12764	10.0589	1.94903	3.3386	2.20043	2.04654	1.0695	3.82067	3.41936	10.1087	0.0329809
COL15A1	0.384138	0.552139	0.0518772	10.5765	1.98697	0.478657	1.27687	4.18712	0.29985	0	1.95933	0.00732598	0.315644	0	0	3.01251	0	0.297423	0	0.919808	0.279604	0.153549	0.293922	0.786811	0	0.100723	1.55963	0.208673	0	0.0692904	0.658275	0	0	0	0	0	0	0	0.479384	2.07923	0	0.202089	0	1.68644	0.901835	0	0.956537	0.598241	0
COL17A1	0	0	0	0	0	0	0	0	0	0	0	0	0.284288	0	0	0	0	0	0	0	0	0	0	0	0	0	0	0	0	0	0	0	0	0	0	0	0	0	0	0	0	0	0	0	0	0	0	0	0
COL18A1	1.92944	1.59955	2.86407	3.75024	6.27935	1.20907	2.14691	4.45098	0.309589	0	2.51481	0.953683	2.69517	0.645438	1.4092	4.98005	0.504128	0.843085	0.877412	2.60554	1.36967	0.8683	0.446518	2.88393	1.99854	1.46283	3.85991	1.69296	2.42584	1.9997	0.684155	4.20584	1.50674	0.21698	0.348617	1.66056	1.06566	0.0704591	1.16011	2.06878	1.54911	4.60714	0.37261	4.39219	1.04478	0.15125	3.2306	8.22241	0.359997
COL1A1	77.7199	62.2536	19.3834	335.437	194.982	38.2779	50.5605	1177.03	14.9141	7.82548	13.2969	7.43541	33.7881	10.1233	21.3719	822.015	23.6222	20.0902	15.8198	142.816	44.7427	57.0389	63.3814	153.749	191.121	573.17	43.5225	29.715	12.891	171.547	82.787	67.4223	32.6106	10.5495	127.89	399.238	41.1876	7.7683	82.3072	1136.43	63.9864	234.152	10.034	409.73	47.9524	59.1445	268.339	78.9846	5.62865
COL1A2	57.4215	52.6605	16.6925	446.898	203.247	31.7633	159.872	1050.61	31.8636	5.54944	6.29699	4.87261	17.9543	7.09975	6.71291	1047.68	26.9427	28.5179	8.98411	98.2594	21.4216	62.5361	51.4162	189.269	302.078	519.3	61.0594	38.9486	7.07808	150.169	111.951	101.17	28.4983	7.15173	86.1996	353.114	85.7621	4.05161	48.7151	1078.65	66.4065	292.639	9.83517	431.05	80.7901	35.4325	188.208	57.5305	1.70936
COL21A1	0	0	0	0	3.82806	0	4.75343	0	0	0	0	0	0	0	0	0	0	0	0	0	0	0	0	0	2.2123	0	0	0	0	0	0	0	0	0	0	0	0	0	2.53867	0	0	0	0	0	0	0	0	0	0.0607677
COL22A1	0	0	0.19225	0	0	0	0	0	0	0	0	0	0.212095	0	0	0	0	0.129874	0	0	0	0	0	0	0	0	0	0.429932	0.0936467	0	0	0	0	0	0	0	0	0	0	0	0	0	0	0	0	0	0	0	0
COL28A1	0	0	0	0	2.17937	0	0	0	0.039381	0	0.304793	0	0	0	0	0	0	0	0	0	0	0	0	0	0	0	0	0	0	0	0	0	0	0	0	0	0	0	0	0	0	0	0	0	0	0	0	0	0
COL2A1	0	0	0	0	0.305792	0	0	0	0	0	0	0	0	0	0	0	0.267506	0	0	0	0.698934	0	0	0	0	11.486	0	0	0	0	0	0	0	0	96.3493	0	1.17732	0	0	0	0	0	0	0	0	3.43181	0	0	0
COL3A1	3.26633	6.41427	0.138848	1.72275	38.9241	0.164152	48.9508	2.52207	0.351629	0.71559	1.58666	0	0.388676	0	0	4.06528	0.230441	0.153808	0.52936	3.14509	1.02662	0.540622	6.80232	0.348266	0.823564	2.92379	1.88507	0.710467	0	0	0	1.14233	0	0	9.37714	42.3944	1.33959	0.608802	0	4.33464	10.3598	0	0	0	1.16003	1.44567	7.81049	4.513	0
COL4A1	0.159917	1.61637	0	3.42909	2.76821	0	0	11.4321	0	0	0	0.609175	2.15041	0	2.48515	0	0	0	0	2.12158	0	0	0	0	3.03918	3.67691	4.40845	0	0.874419	0	0.670794	0.997067	0.895692	0	0	1.44437	0.339428	0	0	16.407	0.692613	0	0.983305	7.71743	0	0	0	1.94434	0.404699
COL4A2	1.56699	1.91373	1.81393	2.31337	4.08584	1.82385	5.90446	9.11733	0.121438	0.234836	3.47928	1.02467	5.63762	0.364633	1.917	2.80176	1.58274	1.59607	1.08921	5.44346	1.49941	2.25867	0.911583	5.15025	3.53509	1.41701	7.03292	0.529233	1.5084	3.58826	2.23409	7.05301	2.06198	0.293158	0.21207	5.71948	2.52429	0.145147	3.9471	5.3092	0.618704	1.89012	0.704694	5.0456	2.79811	0.190437	4.43082	3.33666	0.803715
COL5A1	0	0	0.172067	0.471974	0	0	0	1.03474	0	0	0	0	0	0	0	0.241149	0	0	0	0.421461	0	0	0	0.186766	0.284499	0	0	0	0.0656694	0	0	0.0876262	0	0	0	0.0468347	0	0	0	0.355436	0	0	0	0.298993	0	0	0	0	0
COL5A2	0.212385	0	0	0.579265	0.0389484	0	0	0.219166	0	0	0	0	0.0462463	0	0	0	0	0	0.0215547	0	0	0.0770043	0	0.0466531	0.0270727	1.27938	0.012884	0	0	0	0	0	0	0	5.64095	0.91127	0	0	0	0.373204	0	0	0	0	0	0	0	0	0
COL5A3	0	0.373397	0	0	0	0	0	0	0	0	0	0	0	0	0	0	0	0	0	0	0	0	0	0	0	0	0	0	0	0	0	0	0	0	0	0	0	0	0	0	0	0	0	0	0	0	0	0	0
COL6A1	56.785	21.5315	18.4569	150.41	59.1195	21.4031	48.4442	133.067	4.69322	6.73148	80.3912	31.7676	100.369	12.5481	119.759	179.594	16.9613	13.9203	23.0703	183.394	60.6327	23.1762	8.31391	46.563	36.0666	43.1912	97.304	17.1102	73.5335	62.4564	36.8769	25.8018	38.5887	20.7148	23.1963	66.0742	23.0329	24.3004	44.1218	188.828	21.3305	31.0552	21.3986	278.009	31.5488	195.16	85.2316	24.5092	9.2085
COL6A2	45.7866	17.6077	17.902	114.741	40.3877	19.0764	40.6923	94.9728	5.10831	5.176	70.4108	17.8493	84.2201	9.67066	91.3803	135.066	22.7854	15.3185	21.8415	94.9435	31.9365	14.3985	10.099	33.7384	28.7604	38.4222	73.8284	23.1466	76.5419	67.1807	34.6324	27.8855	28.4152	16.5838	28.0521	101.172	18.8861	12.4084	37.0404	119.938	17.8497	25.3232	22.728	200.778	27.6755	68.4712	76.1417	33.944	22.7356
COL6A3	82.0251	32.2472	30.6869	150.608	57.2335	29.0214	48.7095	135.966	7.71036	10.5528	100.205	22.893	97.9396	16.3853	152.18	154.309	23.7725	24.1367	25.7172	176.026	69.4311	25.5137	15.854	66.537	39.9802	59.4477	80.1408	21.7141	119.075	51.8142	34.185	30.7675	39.0386	21.305	43.6175	82.3577	23.1457	22.5221	55.1278	165.923	29.0463	40.0973	33.2597	209.201	24.7115	97.6981	83.0109	52.739	18.9206
COL6A5	0	0	0	0	0	0	0	0	0	0	0.0236251	0	0	0	0	0	0	0	0	0	0	0	0	0	0	0	0	0	0	0.017247	0.0142064	0	0	0	0	0	0	0	0	0	0	0	0	0	0	0	0	0	0
COL6A6	0	0	0	0	0	0	0	0	0	0	0	0	0	0	0	0	0	0	0	0	0	0	0	0	0	0	0	0	0	1.02993	0.201662	0.620166	0	0	0	0	0	0	0	1.02791	0	0	0	0	0	0	0	0	0
COL7A1	0	0.256981	0.467511	0	0.0889452	0.00811726	1.67035	0	0.319416	0.0287385	0.188605	0	1.49064	0.171781	0.854756	0.404844	0.313388	0.1558	0.256937	0	0	0.0572842	0	0	0.171865	0	1.06267	0.986908	0.110457	0	0.128212	0	0.543376	0	0	0	0	0.617598	0.960591	0	0.291154	0	0	0	0.22617	0	0	0	0
COL8A1	0	0	0	0	0.131462	0	0	0	0	0.331979	0	0	0	0	0	0	0	0	0	0.711773	0.24488	0.207715	0	0.438745	3.82049	0.284422	0	0	0	0.870936	0.180776	0.431248	0	0	0	2.1974	0	0.17562	0	6.77683	0	0	0	3.87761	0	0	1.2414	0	0
COL9A1	0	0	0	0	0	0	0	0	0	0	0	0	0	0	0	0	0	0	0	0	0	0	0	0	0	0	0	0	0	0	0	0	0	0	2.15863	0	0	0	0	0	0	0	0	0	0	0	0	0	0
COL9A2	0	0	0	0	0	0	0	0	0	0	0	0	0	0	0	0	0	0	0	0	0	0	0	0	0	0	0	0	0	0	0	0	0	0	11.5971	0	0	0	0	0	0	0	0	0	0	0	0	0	0
COLGALT1	1.00554	0.624995	1.01056	1.11753	0.908571	0.541698	0.562658	1.37518	0.0657873	0.136209	1.85723	0.155085	0.928316	0	0.852568	1.95198	0.280671	0.207744	0.637671	0.785906	2.99468	0.425909	0.147736	0.905259	1.36955	1.89504	0.488658	1.34139	0.796855	1.00853	0	0.509525	0.78063	1.0561	0	0.418616	0	0.0959699	1.28601	1.58101	0	2.11757	0	4.7349	0.402791	0	2.30701	2.93274	0.104325
COMMD2	0	0	0	0	0	0	0	0	0	0.47265	0	0	0.740827	0	0	0	0	0	0.233947	0	1.31154	0	0	0	0	1.54954	0.41381	0	0.349602	1.92115	0	0	0.193919	0.972962	0.98903	0	0.459065	0.176042	0.686643	0	0	0	0	0	0	0	0	0	0.888895
COMMD3	0.641349	0.102425	0	0	0	0	0	0	0	0.280426	0.475067	0.0739977	0.710544	0	0	0	0	0.184182	0.161837	0.542314	0.852184	0	0	0.502982	0	0.297095	0.195398	0.121198	0	0.169515	0	0	0	0	0	0	0.149774	0	0.308419	0.159875	0	0	0	0	0	0	0	1.26355	0.201311
COMMD9	4.63756	0.243565	0	0	0	0	0	0	0	0	0	0	0	0	0.653956	0	0	0	0	0	0	0	0	0	0	0	0	0.287009	0	0	0	0	0	0	0.407685	0	0	0	0	0	0	0	0	0	0	0	0	0.766867	1.71182
COMP	0	0	0	0	0	0	0	0	0	0	0	0	0	0	0	0	0	0	0	0	0	0	0	0	0	0	0	0	0	0	0	0	0	0	0.308978	0	0	0	0	0	0	0	0	0	0	0	0	0	0
COMT	0	0.136765	0.188196	0	0	0	0	0.25121	0	0	0	0	0	0	0	0	0	0	0	0	0	0	0	0	0	0	0	0	0	0	0	0	0	0	0	0	0	0	0	0	0	0	0	0	0	0	0	1.12299	0
COMTD1	0	0	0	0	0	0	0	0	0	0	0	0	0	0	0	0	0	0	0	0	0	0	0	0	0	0	0	0	0	0	0	0	0.164228	0	0	0	0	0	0	0	0	0	0	0	0	0	0	0	0
COPA	6.11553	0.928885	1.16555	1.65395	1.68193	1.13343	0.562725	3.9531	0.149201	0.433134	2.17179	0.391737	3.4417	0.158947	0.288852	1.91303	0.290167	1.59181	1.71238	1.69023	1.17411	0.411294	0.103384	1.7882	1.18359	2.6238	2.06665	2.70136	1.30068	1.37164	0.449119	1.33953	1.34278	1.02658	1.19142	13.7935	0.989247	0.253335	2.45921	2.06921	0.270012	1.68262	0.299393	3.72012	0.824606	0.989684	1.79668	6.522	0.832096
COPB1	8.26623	0.784516	0.581039	3.17404	0.548996	1.02888	0.21566	3.8334	0	0.97169	4.42665	1.14359	4.63056	0.44331	0	1.03703	1.49994	0.490188	3.07941	4.02957	8.12508	1.6725	0.187958	2.22284	3.63276	2.31147	5.97606	0.490846	1.66728	2.08372	0.580687	1.19681	2.08026	0.548481	1.50795	0.0622156	0.92329	0.833593	4.57693	1.23157	0	0.851157	0.458984	1.3986	0.373964	0.628394	0	6.65467	5.43714
COPB2	1.65884	1.02144	1.10023	1.31493	0.95083	0.539966	0.313509	1.48521	0.155111	0.279669	1.2179	0.317223	1.54458	0.254499	0.0891811	1.01126	0.262641	0.591916	0.608355	1.16764	1.42157	0	0.209888	2.07108	1.1458	1.76207	2.23337	1.65068	0.575293	1.43277	0.506259	0.984411	1.75739	0.297316	0.43001	0.752728	0.79665	0.0476382	4.38783	2.3619	0.448382	1.94169	0.0376311	2.26726	1.10349	0.714861	1.05692	5.63328	0.288027
COPE	3.13919	0.771675	0.99005	3.15326	0.815925	0	0	4.55531	0.0376085	0	1.87106	0.949496	4.65066	0	0	0	0	0	2.7017	0	1.47903	0.474082	0.320811	0	1.21806	0.257883	1.06611	0.800002	2.32413	1.36063	0.824703	0.936434	2.00095	1.30022	1.38504	0	0.578054	0	3.40276	0	0	0	0	0	0	0	0	5.11688	0
COPG1	2.65796	0.345291	0.575172	1.39963	1.42688	0.200625	0.461995	1.79654	0.0767973	0.259664	1.6133	0.181969	1.89604	0.13328	0	2.6604	0.0195578	0.298204	0.54249	0.427525	0.383742	0.181271	0.201492	0.587019	0.829976	0.974793	0.309296	0.881658	1.66778	0.938462	0.131732	0.992329	0.22019	0.818938	0.265614	0	0.645511	0.097972	0.905166	4.09104	0.105569	1.3848	0.155603	1.77144	0	0	0.581422	3.89992	0.635144
COPG2	0.330666	0.182232	0.397242	0	0.162861	0.0301991	0	0	0	0.155948	0.138857	0	0.341825	0.086207	0	0	0	0.095689	0.0704611	0	1.44161	0.127112	0.4608	0.649938	0.446959	0.281719	0	1.13473	0.092554	0	0	0.432521	0.106133	0.243118	0.270647	0	0.292659	0.132625	0.405468	0	0	0	0	0	0	0	0	0.858309	0
COPS2	0	0	0.129912	0	0	0	0	0	0	0	0	0	0.113308	0	0	0	0	0	0	0	0	0	0	0	0	0	0	0	0	0	0	0	0	0	0	0	0	0	0	0	0	0	0	0	0	0	0	1.38268	0
COPS3	0.66378	0.331966	0.13003	0.342831	0	0	0	0.727773	0.0634544	0	0.714805	0	0.738667	0.0910641	0	0	0	0	0.366958	0.843086	2.6695	0	0.11757	0.472645	0.297165	0.288134	0	0.192248	0.50205	0.240739	0.173988	0.211632	0.377235	0.542824	0	0	0.277185	0.183756	0.386255	0	0	0	0	0	0	0	0	1.57057	0
COPS4	1.09131	0.257345	0.354976	0	0.293895	0.330684	0.182256	0.729338	0.110822	0.332799	0.442986	0	0	0	0	0	0.139143	0.605974	0.401068	0.882302	1.73567	0.222227	0.115281	0.944567	0.201715	1.41902	0.99362	0.332322	0.670141	0.280278	0.209232	0.451408	0.336	1.0053	0.384599	0	0.481649	0	1.05481	0	0	0	0	0	0	0.663788	0	1.79709	0.199158
COPS5	0	0	0	0	0	0	0	0	0	0	0	0	0	0	0	0	0	0	0	0	0	0	0	0	0	0	0	0.125467	0	0	0	0	0	0	0	0	0.355116	0	0	0	0	0	0	0	0	0	0	0.547014	0
COPS6	0	0.175425	0.138341	0	0	0	0	0	0	0	0	0	0	0	0	0	0	0	0.548587	0	0	0	0	0	0	0	1.00706	0.248549	0	0	0	0	0.384925	0	0	0	0	0	0	0	0	0	0	0	0	0	0	2.80371	0
COPS7A	0	0	0	0	0	0	0	0	0	0.228386	0.410022	0.291229	0	0.0794006	0	0	0	0	0	0.71697	1.78537	0.225835	0	0	0	0	0	0	0	0	0	0	0	0.41442	0	0	0	0.168202	0.407169	0	0	0	0	0	0	0	0	0.502416	0.238356
COPS8	0	1.52957	0.705183	0	0	0	0	0	0	0	0	0	0	0	0	0	0	0	0	0	0	0	0	0	0	0	2.42444	0	1.3283	0	0	0	0	0	0	0	0	0	0	0	0	0	0	0	0	0	0	2.61547	0
COPZ1	3.55684	1.14091	0.165022	0	0.266728	0	0	0.845444	0	1.66135	5.95702	0.149492	2.65528	0	0	0	0	0	0.495321	0	0	0	0	1.7191	0	0.93489	0	0.650429	0.951058	0.0425066	0	1.12933	10.3393	4.22195	0	0	0	0	0	0	0	0	0	0	0.225829	0	0	3.85735	0.971698
CORO1A	7.1535	1.82989	0.511061	4.29563	0.926929	0	5.76149	0	0.673621	2.21924	5.98755	1.11387	1.64874	0.21558	7.73665	28.988	0.622001	1.43303	3.41802	6.00184	2.50279	0	0.40052	1.64064	4.87905	10.6405	4.4575	5.06099	1.45386	1.69298	3.02751	2.319	1.60806	2.90571	4.47636	16.4841	1.26835	0.33909	3.30409	13.1832	1.47316	9.46407	1.76058	6.85178	0.340355	4.55225	7.45118	8.67469	5.5937
CORO1B	2.74249	0.734654	1.01571	0.250602	0.649609	0	0	2.56757	0.132861	0.585516	1.44861	0.333521	2.54593	0	2.37371	0	0	0	0	0.922429	0	0.3014	0.270541	0.84413	0.727065	0.716799	0.815688	1.14431	1.40279	0.891175	0	0.92555	0.745461	0.54422	0	0	0.582052	0	1.53864	0	0	0.723958	0	0	0.292375	0	0	5.44878	0
CORO1C	3.38266	1.60682	0.812162	1.26513	1.01967	1.23792	1.94864	5.02259	0.296091	3.16733	1.15068	0.825342	2.11957	0	1.68831	1.9187	0	0.26416	1.22896	0	2.73288	0	0.372491	0.70367	1.9918	4.60737	2.21929	1.69776	0	1.90305	0.615106	1.62417	0.454472	1.47956	1.91437	1.22835	1.2977	1.99322	0	2.7755	0.809196	1.80919	0	7.11391	1.88561	4.34341	3.07704	4.51339	0
CORO2A	0	0	0.0605523	0	0	0	0	0	0	0	0	0	0	0	0	0	0	0	0	0	0	0	0	0	0	0	0	0.702977	0	0	0	0	0	0	0.319204	0	0	0	0.140519	0	0	0	0	0	0	0	0	0	0
CORO7	1.235	0.209785	0.135697	0	0	0.102855	0.171077	0	0	0	0	0	0.299638	0	0	0	0	0	0.204961	0	0	0	0	0	0	0	0	0.423215	0.260972	0.0486169	0.0591843	0	0.100107	0.10938	0	0	0.228492	0	0	0	0	0	0	0	0	0.402573	0	0.090649	0
CORO7-PAM16	1.09925	0.252977	0.113495	0	0	0.0885288	0.143229	0	0	0	0	0	0.250614	0	0	0	0	0	0.194051	0	0	0	0	0	0	0	0	0.353973	0.230814	0.0406627	0.0495012	0	0.131097	0.102047	0	0	0.191108	0	0	0	0	0	0	0	0	0.336709	0	0.120562	0
COTL1	0.252855	7.80027	12.4702	0	8.28349	0	3.94432	0	0	6.40687	1.88991	2.67201	1.66316	0	0.287653	2.50945	0	2.14193	7.57543	0	0	0	4.47978	1.13808	2.48529	2.85393	3.35155	9.92833	1.90632	0.781123	1.5175	0	1.4079	1.32374	5.144	4.87977	6.46944	0.10376	16.0269	5.20687	2.8661	3.1442	1.01199	0	1.22623	0	6.40978	44.5769	0
COX2	22.2314	4.93562	3.2408	5.82932	14.2208	8.03482	9.20688	23.6013	1.5468	2.19598	13.163	6.99361	11.8793	2.05622	8.04998	17.334	5.36916	25.5809	15.9509	16.6572	114.742	12.8802	6.23718	10.0891	11.7277	15.7147	20.6119	3.44422	17.9819	8.27914	10.1275	6.2499	5.39229	2.12083	8.12802	13.2376	6.81736	2.85358	11.5556	8.78998	5.28147	19.9917	4.22337	19.0367	0	3.00043	19.7209	17.0897	5.35126
COX4I1	0	3.59528	3.30398	0	0	0	1.40027	7.72579	0.449204	0	0	0	0	0	0	0	1.01297	0	0	0	0	0	0	0	0	4.05136	0	2.94631	0	0	0	2.86485	0	0	0	2.17038	1.5877	0	0	0	0	0	0	0	1.25535	0	2.77826	10.1416	0.712774
COX5A	9.79697	3.4586	2.23936	0	15.4345	0	2.517	2.01002	0	0.5399	0	0.541962	2.08488	0	0	6.35676	0.772121	0	1.93656	0	4.31342	0.545284	3.77252	5.00185	1.81581	3.057	0.494991	4.37267	1.78143	1.02131	0	3.34831	0.975665	0.492893	1.40755	5.04994	23.9433	0	2.22072	5.68775	1.49074	8.28379	0	0	0.770371	1.26851	3.04709	9.34432	0
COX5B	0	4.9088	3.50173	0	2.85131	3.04553	3.7434	0	0.469807	0	0	0	0	0	0	4.07834	0	0	0	0	0	0	0	3.41501	3.6449	5.89088	0	4.50929	0	0	0	0	0	0	0	0	0	0	0	0	0	8.68215	0	0	0	0	3.57933	16.8214	0
COX6C	0	1.23623	0.223208	0	2.58916	0	0	5.87857	0	0	0	0	0	0	0	11.3141	0	0	0	0	0	0	0	0	0	0	0	0	0	0	0	6.05018	0	0	0	20.9983	0	0	0	0	0	0	0	0	0	0	0	48.5044	0
COX7A2	0	0.98556	0	0	2.84983	1.34637	1.70946	0	0	0	3.54229	0	4.13468	1.32658	1.36139	1.29258	0.93622	3.39528	3.67971	3.53606	8.30445	0	0.978105	3.34335	3.2031	0	2.99629	0	1.82886	0	0	0	1.79908	0	2.03864	0	1.23301	1.08927	0	0	0	0	0	0	0	0	0	2.69645	1.04512
CP	2.17402	0.0658195	0.320116	4.21507	0.354572	0.151029	0.310585	0.50705	0.293625	0.305322	1.03977	0.716843	0.687622	0.0915234	9.84385	3.12033	0.2891	1.23941	0.33973	0.318283	2.15345	0.427553	0.0660682	0.235404	0	0.164599	0.640681	0.943383	0.695074	0.0995396	0.495914	0.713159	0.744661	0	0.394142	51.0945	0.302882	0.198471	0.353638	1.0292	0.275272	0.22395	2.83147	3.05318	0.267757	1.17493	0.315923	2.79585	4.14492
CPA1	0	0	0	0	0	0	0	0	0	0	0	0	0	0	0	0	0	0	0	0	0	0	0	0	0	0	0	0	0	0	0	0	0	0	0	0	0	0	0	0	0	0	0	0	0	0	0	0	124.882
CPA2	0	0	0	0	0	0	0	0	0	0	0	0	0	0	0	0	0	0	0	0	0	0	0	0	0	0	0	0	0	0	0	0	0	0	0	0	0	0	0	0	0	0	0	0	0	0	0	0	68.959
CPA3	0	0	0	0	0	0	1.94393	0.650119	0.235529	0	0	0	0	0	0	2.30959	0	0.891727	0	0	0	0	0.333667	0	0	0	0.566317	0	0	0.29503	0	0	0	0	0	0	0	0	0	0	0	0	0	0	1.25924	0	0	0	0
CPA4	0	0	0	0	0	0	0	0	0	0	0	0	0	0	0	0	0	0	0	0	0	0	0.122166	0	0	0	0	0	0	0	0	0	0	0	0	0	0	0	0	0	0	0	0	0	0	0	0	0	0
CPB2	0	0	0	0	0	0	0	0	0	0	0	0	0	0	0	2.79206	0	0	0	0	1.8063	0	0	0	0	0	0	0	0	0	0	0	0	0	0	0.631771	0	0	0	0	0	0	0	0	0	0	0	0.236729	1.59175
CPD	0	0.128934	0.457967	0	0	0	0	0	0	0	0.202661	0	0.260174	0	0	0	0	0	0.533723	0	0	0.0414653	0	0.369774	0.41935	0.102969	0	0.280159	0.349427	0	0	0	0.660985	0.186811	0.175592	0	0.181082	0	0.211064	0	0	0	0	0	0	0	0	0.161768	0.146163
CPE	0	2.48342	1.1711	0	0	0.581571	0	0	0.147288	0	0	1.15721	0.466149	0	2.28741	0	0.339404	0	2.52996	2.36785	0	0.593765	0	0	0	0.760769	1.85895	2.42887	0	0.753584	0	0	2.50058	3.4349	1.3612	0	4.86014	0	2.46599	0	0	0	0	0	0	0	0	0	0
CPM	0	0	0	0	0	0	0	0	0	0	0	0	0	0	0	0	0	0	0	0	0	0	0	0	0	0	0	0	0	0	0	0	0	0	0	0	0	0	0.0124103	0	0	0	0	0	0	0	0	0	0
CPN2	0	0	0	0	0	0	0	0	0	0	0	0	0	0	0	0	0	0	0	0	0	0	0	0	0	0	0	0	0	0	0	0	0	0	0	0.781325	0	0	0	0	0	0	0	0	0	0	0	0	0
CPNE1	7.32465	0.708532	1.0264	1.39873	3.76668	1.33408	2.87506	8.33675	0.234669	1.28902	2.51682	1.06222	3.79088	0.863338	6.97289	6.19618	2.00888	1.6584	0.596414	2.42485	2.13542	1.20396	0.576621	7.89435	3.88116	1.74582	2.66103	1.67391	0.685076	0.889636	0.360876	0.853378	2.22969	1.71271	0.839983	1.11072	1.68014	0.533846	2.29748	4.83484	0.254104	4.11283	2.26845	2.65785	2.27214	1.23203	0.996911	11.4647	2.17814
CPNE2	0.192605	1.22409	0.0668105	0	0	0	0	0	0	0.111102	0.220366	2.29847	0	0	0.346055	0	0	0	0	0	0.554096	0.171798	0.0998521	0.210171	0.13283	2.15119	0	0.099462	0	0.568809	0	0	0	0.208769	0	0	0.108574	0.0670122	0.170152	0	0	0	0	0	0	0.121228	0	0.45807	0.134277
CPNE3	1.84673	0.569297	1.08593	0.443105	2.02955	1.80945	0.330581	2.78841	0.188563	0.25298	0.313006	0.294632	1.88807	0.19311	1.47087	2.79483	0.449293	1.57423	0.89101	0	6.39718	0.138599	0.455091	1.46308	1.33244	2.40895	0.537843	1.38739	0	1.40883	0.377898	2.2849	1.20349	0.214507	0.223243	5.22413	0.83416	0.295435	1.02002	1.99587	0.828542	2.26886	0.25205	1.29138	0.668758	2.04759	1.26169	6.03008	1.64258
CPOX	0	0	0.228873	0	0	0	0	0.608885	0	0	0	0	0.304715	0	0	0	0	0	0.279212	0	2.39117	0	0	1.20942	0.383105	0.0873051	0	0.762775	0.487075	0.31158	0	0.208537	0.0803835	0.21394	0	0	0.116064	0	0.457097	0	0	0.667123	0	0.261289	0	0	0	0	0
CPPED1	0	0	0	0	0	0	1.32721	0	0	0	0	0	0	0	0	0	0	0	0	0	0	0	0	0	0	0	0	0.634691	0.100392	0	0	0	0	0.45379	0	1.35424	0	0	0	0	0	0	0	0	0	0	0	0	0
CPQ	0	0	0	0.207454	0	0.0674136	0	0	0	0	0	0	0.273128	0	0	0	0.050569	0.0355631	0	0	0	0	0	0	0	0	0.146208	0	0	0	0	0	0	0	0	0	0.15103	0	0.247982	0	0	0	0	0.508169	0	0	0	0.324124	0
CPS1	0	0	0	0	0	0	0	0.231069	0	0	0	0	0	0.219728	0	0	0	0	0	0	0	0	0	0	0	0	0	0	0	0	0	0	0	0	0	0	0	0	0	0	0	0	0	0	0	0	0.25018	0	0
CPSF1	0.782967	0.186592	0.238847	0.148839	0.229614	0.34156	0.0751652	0.16155	0	0.086174	0.288399	0.137335	0.486293	0.0183431	0.253759	0	0.234506	0.228257	0.643148	0.347736	0.277062	0.222821	0.115177	0.263841	0.218084	0.357254	0.395808	0.399712	0.335061	0.269575	0	0.232283	0.275028	0.429334	0.327876	0	0.230478	0.0723596	0.18084	0	0	0	0	0	0	0.233422	0	0.67367	0.090971
CPSF2	0	0.268491	0.359016	0	0.178996	0.251912	0.120221	0	0	0.209356	0.210654	0.138646	0.356912	0	0	0	0.0844518	0.164445	0.441535	0	0.22609	0.237567	0.205128	0.343847	0.23945	0	0	0.592857	0.0505389	0.182607	0	0.289602	0.348984	0.553233	0.319953	0	0.492304	0.103598	0.473245	0	0	0	0	0	0	0	0	0.48955	0
CPSF3	0.521238	0.594175	0.234612	0	0	0	0	0	0	0.155738	0.17207	0.116867	0.755761	0	0	0	0	0	0.396557	0	0.7192	0.0770469	0.0389444	0	0	0.180297	0.0519578	0	0.207225	0	0	0.245517	0.0840456	0.304835	0.529523	0	0	0	0.325145	0	0	0	0	0	0	0	0	2.03494	0
CPSF4	0	0.0969323	0	0	0	0	0	0	0	0	0	0	0	0	0	0	0	0	0	0	0	0	0	0	0	0	0	0	0	0	0	0	0	0	0	0	0	0	0	0	0	0	0	0	0	0	0	0	0
CPSF6	2.80487	2.55517	1.88488	1.61031	1.4459	1.69616	0.743574	1.21276	0.300045	1.10657	1.19011	1.58186	2.26392	0.390531	0	0	1.06406	2.66675	2.91741	2.32792	1.90291	1.98193	0.737767	1.73589	2.12445	2.24335	1.70174	0	4.08538	1.90248	0	1.23393	1.52602	7.32881	3.95667	0	1.68453	0	1.67456	0	0.86034	1.53365	0	0	0.861951	0	0	3.7056	0
CPSF7	3.94957	4.25811	4.10119	0.719115	5.46839	3.40269	0	0	0.527675	2.92493	2.94913	2.07821	3.53162	0	0	2.8084	1.72025	1.85852	2.00339	2.61537	3.04452	1.25025	1.18646	5.4169	1.97536	5.68282	2.19834	7.50253	2.79541	4.2287	0.89169	4.25897	1.1689	5.86352	5.50109	0	1.41515	1.126	4.3048	3.57415	1.7519	0	0.772179	0	0	0	3.60292	1.81637	0
CPT1A	0	0.110576	0	0	0	0	0	7.01983	0	0	0	0.110896	0.125634	0	0	0	0	0	0.265722	0	0	0	0	0.119703	0.268158	0.141172	0	0	0	0	0	0	0	0	0	0	0	0	0.170877	0	0	0	0	0	0	0	0	3.32168	0
CPT2	0.0688827	0	0	0	0	0	0	0.374756	0	0	0	0	0	0	0	0	0	0	0.26467	0.150582	0.115586	0.0709924	0	0	0.104945	0.194007	0.0365178	0.236475	0	0	0.293839	0.0642519	0.249934	0.0109608	0	0	0	0	0.283421	0	0	0	0	0	0	0	0	0.232939	0
CPVL	0	0.166024	0	0	2.5465	0	0	0	0	0	0	0	1.18954	0	0	0	0	0	0	0	0	0	0	0.636329	0	0	0	0	0	1.13079	0	2.88024	0	0	0	0	0	0	0.375209	0	0	1.00605	0	0	0	0	0	0.398432	0.890684
CR1	0	0	0	0	0	0	0	0	0	0	0	0	0	0	0	0	0	0	0	0	0	0	0	0	0	0	0	0	0	0	0	0	0	0	0	0.43184	0	0	0	0	0	0	0	0	0	0	0	0	0
CRABP1	0.670267	269.879	0	105.002	0	1.0652	0	0	0	5.27887	1.52798	7.36806	0	0.832022	0	5.92426	1.69947	1.05467	0	0	0	0	0	37.5268	3.68545	2.34784	1.66181	0	0	0	2.0225	0	0	0	0	18.6413	5.34797	0	5.93365	0	0	0	0	0	0	0	0	0	0
CRABP2	2.62511	0	0	0	0	4.26631	0	5.62932	0	0	0	0	1.22578	1.14988	0	0	0	0	6.49304	1.42724	4.84857	0	5.14198	2.32147	4.3987	5.79465	0	0	0	0	0	0	0	0	4.05331	0	0	0	8.46784	0	0	0	0.997973	0	0	0	0	0	0.877085
CREB1	0	3.05129	0	0	0	3.14629	0	0	0	0	0	0.437769	1.27754	0	0	0	0	1.27858	0	0	0	0.547128	0	0	0	0	0	0.730457	0	0	0	0	0	0	0.352298	0	0	0	1.60011	0	0	0	0	0	0	0	0	0	0
CREBBP	0	0	0	0	0	0	0	0	0	0	0	0	0	0	0	0	0	0	0	0	0	0	0	0	0	0	0	0	0	0	0	0	0	0	0	0	0.0271749	0	0	0	0	0	0	0	0	0	0	0	0
CRIP2	0	5.58545	0.811379	1.87058	2.40153	7.7173	8.79692	0	0.108931	1.8744	1.53346	2.60655	3.87991	0.577059	1.7579	0.880384	0.513375	7.24266	6.61394	6.67926	0	0	4.34135	26.2687	6.08102	8.00087	11.1144	4.50024	2.89894	5.33794	0.35821	0	1.78943	1.18086	10.6101	0	3.15501	0	14.4326	2.25993	0	9.63349	3.14466	0	4.09754	0	5.24143	1.89521	0
CRK	0	0.139169	0.716251	0.428194	0	3.34857	0	1.09288	0	0.910087	0	0	0	0	0	0	1.56598	0.208213	0	0	0	0	0	0.373241	0	0.327476	1.4416	0.823321	0.129973	0.184216	0	0	0	1.50126	0	0	0.158141	0	1.14882	0	0	0	0.0768486	0.118134	0	0.441582	0	1.19476	0
CRKL	2.54821	1.20371	0.305728	0	0	0	0	0	0	0	0.461208	0	0.615821	0	0	0	0	0.146906	0	0.291566	0	0	0	0	0	0	1.15187	2.39	0	1.39698	0	0	0.212997	0	0	0	0.588899	0	0	0	0	0	0	0	0	0	0	0.563526	0
CRMP1	5.12035	2.9775	2.38763	11.6772	1.10754	4.25477	1.25603	1.07081	1.26137	0.494126	1.51234	3.58161	4.09414	0.263962	1.20643	7.0298	1.03632	7.92143	4.95641	5.51188	1.32743	1.84622	1.30659	2.39879	3.58828	4.90254	5.40548	2.36096	1.50982	3.46931	1.5437	1.2874	1.34695	3.13691	4.90037	0	11.8011	1.40119	4.82041	3.98926	1.57994	3.81184	0.891219	10.7389	4.5306	12.0624	8.19274	0	0.263982
CRNKL1	0.333631	0.315246	0	0.101504	0.168563	0.147737	0.118473	0.326444	0	0.128585	0.110879	0.0990925	0.310535	0.0219728	0.0285244	0.033997	0.107155	0.220279	0.260408	0.10866	0.610747	0.0978458	0.0699408	0.139914	0.0339495	0.143945	0.222019	0.321387	0.164113	0.275513	0	0.0753443	0.206441	0.331823	0.486058	0	0.112789	0.0507549	0.38046	0	0	0	0.0687457	0	0.151205	0.200886	0.113088	0.411003	0
CRNN	0	0	0	0	0	0	0	0	0	0	0	0	0.163702	0	0	0	0	0	0	0	0	0	0	0	0	0	0	0	0	0	0	0	0	0	0	0	0	0	0	0	0	0	0	0	0	0	0	0	0
CROCC	0	0.493764	1.64122	0	1.50471	0.161948	0	0	0	0.212099	0.0716019	0	0	0	1.38295	0	0	0.28584	0	0	0	0.0653243	0	0.116785	0.0714093	0.191412	1.25587	0	0.0747918	0.0539064	1.01251	0	0	0.389612	0.219947	0	0.0672594	0.0463518	1.2938	0	0	0	0	0	0.357074	0	0	0	0
CRP	0	0	0	2.91004	0	0	0	0	3.12541	0	0	0	0	0	0	0	0	0	0	0	0	0	0	0	0	0	0	0	0	0	0	0	0	0	0	55.7124	0	0	0	0	0	0	0	0	0	0	0	0	1.2256
CRTAC1	0	0.0434206	0	0	0	0	0	0	0	0	0	0	0	0	0	0	0	0	0	0	0	0.129714	0	0	0	0	0	0	0	1.24036	0	0.832114	0	0	0	0	0	0.2061	0	0	0	0	0	0	0	0	0	0	0
CRYAB	0	0.658828	0	0	7.03731	0	0.878955	4.36538	0.428758	0	4.91404	0.334025	0	0	3.62138	0	0	0	1.03053	0	0	0	1.11223	0	0	0	2.38609	0	0	0.223134	0	0	0	0	0	0	2.84544	0	0	0	0	0	0	0	0	0	1.96746	5.40417	0
CRYL1	0	0	0	0	0	0	0	5.34996	0	0	0	0	0	0	0	0	0	0	0	0	0	0	0	0	0	0	0.740891	0	0	0	0	0	0	0	0	0	0	0	0	0	0	0	0	0	0	0	0	0	0
CRYM	0	0	0	0	0	0	0	0	0	0	0	0	0	0	0	0	0	0	0	0	0	0	0	0	0	0	0	0	0	0	0	0	0	0.116902	0	0	0	0	0	0	0	0	0	0	0	0	0	0	0
CRYZ	4.85591	0	0	0	0.191033	0	4.45551	6.15508	0	1.48992	1.57224	0	0	0	0	0	0	0.954456	0	0	1.49823	0.597173	0	0	1.00404	0	0	0.973499	0	1.22704	0.345506	9.38919	0.649743	0	0	0	1.4276	0	0.660163	0	0	23.3779	0	0	0	0	0	11.7273	0
CS	9.52433	5.63449	4.15516	3.47408	5.47721	3.21466	2.76489	20.6437	0.859778	2.38905	7.88372	2.79792	7.75575	0.71701	0.592575	6.80234	2.51708	3.24783	6.83716	5.15185	3.71739	2.92042	2.68494	3.99877	6.28251	7.11117	6.20444	9.2602	2.76098	4.45788	2.03625	5.80961	8.37319	7.58257	7.99751	1.87751	4.7668	0.914451	6.14431	4.15992	1.68452	5.0487	1.39883	2.78508	3.0776	1.66607	4.63675	11.8648	2.00371
CSDE1	0.392824	0.278104	0.265569	0	0.212592	0.154085	0	0	0.0339685	0	0.453536	0.0884158	0.54591	0	0	0	0.0478686	0.0846412	0.160441	0.335992	0.172176	0	0.0479401	0.285147	0.140176	0.329891	0.204785	0.297644	0.115259	0.177192	0	0	0.235834	0.483327	0	0	0.156823	0	0.233005	0.116483	0	0.286541	0	0	0.202104	0	0	1.50148	0
CSE1L	126.431	5.05308	75.8463	119.02	136.919	125.918	1.19777	141.295	37.3854	45.4184	126.247	154.659	163.198	37.5306	75.9338	179.188	130.054	0.398956	1.16501	359.862	51.768	0.458332	0.543122	2.28002	0.729888	0.74461	199.969	1.5277	1.6346	0.374295	76.652	1.27204	157.865	27.1623	134.004	0.0932045	117.695	26.8479	215.118	0	0.181616	1.5737	0.177937	0	0.506523	26.384	0.580906	131.024	23.3924
CSK	0.471459	0	0	0	0	0	0	0.600458	0	0	0.184766	0	0	0	0	0.260985	0	0	0	0.40399	0	0	0	0.108742	0	0	0	0	0	0	0	0.09284	0	0	0	0	0	0	0.166731	0	0	0	0	0	0	0.273376	0	0.71924	0.105851
CSNK1A1	0	0	0	0	0.186043	0	0	0	0	0	0	0	1.06395	0.106898	0	0	0.151007	0	0.441833	0	0	0	0	0	0	0	0	0.173259	0.492663	0	0	0	0.382409	0.145211	0.696694	0	0	0	0.779185	0	0	0	0	0	0	0	0	0.316167	0
CSNK1A1L	0	0	0	0	0	0	0	0	0	0	0	0	0	0	0	0	0	0	0	0	0	0	0	0	0	0	0	0	0	0	0	0	0	0	0.173234	0	0	0	0	0	0	0	0	0	0	0	0	0	0
CSNK1D	0	0	0	0	0	0	0	0	0	0	0	0	0	0	0	0	0	0	0	0	0	0	0	0	0	0	0	0.085493	0	0	0	0	0.189404	0	0	0	0	0	0	0	0	0	0	0	0	0	0	0	0
CSNK1E	0	0	0	0	0	0	0	0	0	0	0	0	0	0	0	0	0	0	0	0	0	0	0	0	0	0	0	0	0	0	0	0	0.0816956	0	0	0	0	0	0	0	0	0	0	0	0	0	0	0	0
CSNK2A1	4.53413	0.742519	1.49473	3.25053	0.343558	0.324913	0.201906	0	0	0	2.28054	1.06235	5.23054	0	0	0	0	0.188516	1.93099	0	1.26298	0.210521	0.18859	0.641526	0	0.549227	0.960056	0.518011	1.16994	0.408484	0	0.331377	0.498162	0.267824	1.17431	0	1.00247	0.218783	0.930467	0	0	0	0	0	0	0	0	3.80007	0
CSNK2A2	1.48398	0.762332	0	0.192966	0.0812087	0	0	0	0	0.055316	0.102659	0.0258213	0	0	0	0	0	0	0.197164	0	0	0	0	0	0	3.30357	0	0	0.417444	0.655074	0	0	0	0.477951	0.799118	0	0.655288	0	0.519463	0	0	0	0	0	0	0	0	0	0
CSNK2A3	2.84303	0.494244	1.2325	0.365619	0.253776	0.207239	0.165131	0	0	0	2.03831	0.858696	4.60193	0	0	0	0	0.170562	1.6274	0	0.528933	0.190472	0.143378	0.496675	0	0.374056	0.254553	0.404572	1.02905	0.302755	0	0.240785	0.351188	0.236678	0.516714	0	0.791106	0.150313	0.279945	0	0	0	0	0	0	0	0	2.68165	0
CSPG4	0	0.14846	0.169128	0	0	0.198397	0	0.594054	0	0	0	0.0425376	0.180501	0.0623853	0.133356	0	0	0.311653	0.238446	0	0	0	0	0	0	0	0	0	0.664427	0.304568	0	0.545716	0	0	0.80577	0	0	0	0.333995	0	0	0	0	0	0	0	0	0.315299	0
CSRP1	13.0357	6.64769	5.06789	0	5.29997	4.11959	11.0435	0	0.905265	0	10.8574	1.96507	8.20155	0	15.0083	0	2.19838	1.60587	20.9799	0	0	0	0.603294	0	21.1319	0	36.9713	5.91366	15.3666	0	3.36246	4.36884	3.81446	0	0	0	1.46166	0	7.83743	12.1186	0	0	0	102.417	7.68943	0	49.9319	10.4947	0.450583
CSRP2	0	1.31564	0.601133	0	0	0	0	0	0	0	0	0	0	0	0	0	0	0	0	0	0	0	0	0	1.32349	0	0	0	0.684654	0	0	0.749523	0	0	0	0	0.336189	0	0	0	0	0	0	0	0	0	0	1.61892	0
CSRP3	0	0	0	0	0	0	0	0	0	0	0	0	0	0	0	0	0	0	0	0	0	0	0	0	0	0	0	0	0	0	0	0	0	0	0	0	0	0	0	0	0	0	0	0	0	0	0	0	0
CST3	0	0	0	0	0	0	0	0	0	0	0	0	0	0	0	0	0	0	0	0	0	0	0	0	0	0	0	0	0	0	0	0	1.48436	0	0	0	0	0	0	0	0	0	0	0	0	0	0	0	1.03532
CSTA	0	1.21414	0.748894	0	10.936	0	0	1.9078	0	0	0.171239	0	0.422703	0	0	0	1.23995	0	0	0	0	0	23.9613	0.255129	1.17748	0	0	0	0	0	0.828046	0.620666	0	0	0	1.66601	0	0	0	0	0	0	0	0	0	0	0	4.04321	0.15063
CSTB	5.1883	0	0	4.33466	4.36932	2.84635	0	10.5856	0	0.669934	8.23726	1.41221	14.308	0	1.52776	0	2.8427	2.63056	2.67299	0	0	0	3.29756	0	0	3.70314	7.20778	7.74103	1.85134	1.72917	0	2.72029	4.2994	0	0	1.61843	2.63787	0	7.27715	9.06197	0	5.67913	0	51.2116	6.13073	6.88544	35.0707	23.6147	1.68364
CSTF1	0.73344	0.383507	6.38151	0.223074	0.104527	0	0.609256	6.44199	0	0.173496	0.0667832	0.380046	0	0	0	0	0.163389	0.499599	0.517688	0	0	0	0	0	0.300497	0.420479	0.388081	10.158	0.685606	0.155281	0	0	0.369501	0.404562	0.5187	0	0	0	0.332943	0	0	0	0	0	0	0	0	7.47657	0
CSTF2	1.13654	0.605207	0.667673	0	1.06367	0	0.907956	0	0	0	0	0	0.925455	0	0	0	0.245314	0.625386	0	1.05704	0	0.403385	0	1.74596	0.980512	1.35829	0	0.752198	0	1.03343	0	0.754869	0.428739	0.930535	0	0	0.600147	0	0.544677	0	0	1.04153	0	0	0.967827	0	0	0.7584	0
CSTF2T	0.873906	0.51257	0.11244	0	0	0	0	0	0	0	0	0.189325	0	0	0	0	0.205747	0.445014	0	0	0	0.281435	0.198294	0.896542	0.454114	0.657199	0	0.299789	0.853156	0.473445	0	0.275753	0.448115	0.85644	0	0	0.231911	0	0.483949	0	0	0.484326	0	0	0	0	0	0.392577	0
CSTF3	0.191296	0.44886	0.957873	0	0.232635	0.138652	0.446511	0.0922891	0	0.108936	0.144527	0.109193	0.596628	0.0286331	0	0.680891	0.0796965	0	0.256465	0.235137	0.797389	0.199448	0.324532	1.69373	0.244795	4.63508	0.17264	0.283227	0	1.14836	0	0.869968	0.24181	0.322793	0.265266	0	0.778897	0.0682666	0.181727	0	0	0	0	0	0.114749	0	0	1.5622	0.0478157
CT45A1	0	0	0	0	0	0	0	0	0	0	0	0	0	0	0	0	0	0	0	0	0	0	0	0	0	0	0	0	0	0	0	0	0	0	0	0	0	0	0	0	0	0	0	0	0	0	0	2.11917	0
CT45A2	0	0	0	0	0	0	0	0	0	0	0	0	0	0	0	0	0	0	0	0	0	0	0	0	0	0	0	0	0	0	0	0	0	0	0	0	0	0	0	0	0	0	0	0	0	0	0	2.11917	0
CT45A3	0	0	0	0	0	0	0	0	0	0	0	0	0	0	0	0	0	0	0	0	0	0	0	0	0	0	0	0	0	0	0	0	0	0	0	0	0	0	0	0	0	0	0	0	0	0	0	2.11917	0
CT45A4	0	0	0	0	0	0	0	0	0	0	0	0	0	0	0	0	0	0	0	0	0	0	0	0	0	0	0	0	0	0	0	0	0	0	0	0	0	0	0	0	0	0	0	0	0	0	0	2.11917	0
CT45A5	0	0	0	0	0	0	0	0	0	0	0	0	0	0	0	0	0	0	0	0	0	0	0	0	0	0	0	0	0	0	0	0	0	0	0	0	0	0	0	0	0	0	0	0	0	0	0	2.11917	0
CT45A6	0	0	0	0	0	0	0	0	0	0	0	0	0	0	0	0	0	0	0	0	0	0	0	0	0	0	0	0	0	0	0	0	0	0	0	0	0	0	0	0	0	0	0	0	0	0	0	2.11917	0
CTBP1	0.804969	0.648486	1.44606	0.652803	0.649601	0.978543	0.441806	1.05527	0.479452	0.279884	0.451081	0.936605	1.51994	0.129487	0	1.15768	0.352241	0.897176	1.77386	2.72867	0.99957	0.42266	0.443314	1.00934	0.463283	1.57875	2.13926	1.21603	0.647839	0.729167	0.371017	1.10192	0.625161	1.26372	1.14567	0	1.39323	0.268253	1.28012	0	0.862812	0	0	0	0.751108	0.383304	1.14691	2.14387	0.725364
CTBP2	0.599097	0.888477	0.458156	0	0.377831	0.396395	0.133334	0	0.209114	0.3807	0	0.420502	0.64437	0	0	0.246591	0.138821	0.444558	1.12558	0	0	0.498473	0.207916	0.842937	0.260172	1.04204	1.29374	0.802807	1.12286	0.437545	0	0.301539	0.159485	0.435465	2.4076	0	0.99072	0	0.606694	0	0.16526	0	0	0	0.297602	0	0	1.05622	0
CTDP1	0	0	0	0	0	0	0	0	0	0	0	0	0	0	0	0	0	0	0	0	0	0	0	0.17604	0	0	0	0	0	0	0	0	0	0	0	0	0	0	0	0	0	0	0	0	0	0	0	0	0
CTDSPL2	0	0	0	0	0	0	0	0	0	0	0	0.279623	0	0	0	0	0	0	0	0	0	0	0	0	0	0	0	0	0	0	0	0	0	0	0	0	0	0	0	0	0	0	0	0	0	0	0	0	0
CTHRC1	0	0	0	0	0	0	0	0	0	0	0	0	0	0	0	0	0	0	0	0	0	0	0	0	0	0	0	0	0	0	0	0	0	0	0	0	0	0	0	0	0	0	0	0	0	0	0	4.27786	0
CTNNA1	2.96609	1.92719	2.45257	1.80592	3.13559	1.87354	1.51022	6.65124	0.0657238	0.920183	1.69083	1.16552	2.32886	0.50784	0	0.126727	0.0897059	2.67147	2.23961	1.11748	2.76358	0.0861688	0.366959	1.56626	2.2876	4.47371	1.60434	3.23481	1.16764	3.12901	0.861955	2.09715	0.921846	0.991123	1.41144	0	1.04649	0.151547	5.21508	0	16.0728	0	0	0	0.748389	0	3.05516	57.6858	0.283492
CTNNA2	0.125003	0.163305	0.257295	0	0	0	0	1.73653	0	0	0	0	0	0	0	0	0	0	0	0	0	0	0.257365	0.589299	0	0	0	0	0	0.02095	0	0.0986521	0	0	0	0	0	0	0	0	0	0	0	0	0	0	0	1.08266	0.0402499
CTNNB1	1.8564	0.658143	0.863605	1.08769	1.64163	0.162928	0.230155	2.22277	0.099175	0.292419	2.10506	0.207221	1.51112	0.0719575	0.0889242	0.267826	0.232965	0.33632	1.15191	0.896425	0.732927	0	0.985135	1.85288	0.981478	0.72193	0.827025	0.260973	0.947849	1.7001	0.377671	1.22046	0.317751	0.86415	1.81694	0	0.492301	0.125211	1.92424	1.03904	0.234449	0.382506	0.17428	0.621367	0.438466	0.981459	1.00111	9.56239	0.263444
CTNNBL1	0.323565	1.77094	0.360539	1.09988	0	0.725908	0.697209	0.425703	0	0.191906	0.427485	0.227173	2.26831	0	0	0	0.463665	0.804575	0.452593	0.370732	0.320944	0.921413	1.13267	1.38371	4.14282	2.64187	0.83637	1.09282	0.189702	3.55166	0	0.144075	0.950674	1.63404	0.961165	0	0.750531	0.0558865	1.69285	0	0	3.48138	0	0	0	0	0	2.65224	0
CTNND1	1.4352	0.603834	0.711019	0.566189	1.16507	0.174951	0.166398	3.86836	0.0520198	0.480015	0.986324	0.241066	1.60395	0	0	0.235466	0.193452	0.16393	1.34662	0.473903	0.584716	0.180715	0.148267	0.261073	0.599865	0.617491	1.00302	0.533169	0.573699	0.514867	0.363788	0.426745	0.781344	0.992246	1.76017	0	0.16434	0.453416	2.25212	0.442263	0.174344	0.310067	0	0.92651	1.09622	0.718927	0.919846	2.29201	0.384375
CTNND2	0	0	0	0.0301439	0	0	0	0	0	0	0	0	0	0	0	0	0	0	0	0	0	0	0	0	0	0	0	0	0	0	0	0	0	0	0	0	0	0	0	0	0	0	0	0	0	0	0	0	0
CTPS1	1.63645	0.287887	0.151224	0.671737	0.192961	0	0	0	0.188684	0.226237	0.866923	0	0.869828	0	0.21074	0	0	0	0.732816	0.353379	0	0.123685	0.194189	0.508099	0	0.305097	0.19678	0.277406	0.41393	0.513461	0	0.537121	0.382767	0.342344	0.635553	0	0.309386	0.17511	0.31313	0	0.0681052	0	0	0	0.615698	0.33688	0	1.86483	0
CTR9	0.204824	0.0434826	0	0	0	0	0	0	0	0	0	0	0	0	0	0	0	0.505662	0.303512	0.610186	0.769039	0.199079	0	0	0.113092	0.075009	0.64315	0	0	0	0	0.168174	0	0.168917	0	0	0	0	0.577301	0	0	0	0	0	0	0	0	0.235589	0
CTRB1	0	0	0	0	0	0	0	0	0	0	0	0	0	0	0	0	0	0	0	0	0	0	0	0	0	0	0	0	0	0	0	0	0	0	0	0	0	0	0	0	0	0	0	0	0	0	0	0	3.1201
CTRB2	0	0	0	0	0	0	0	0	0	0	0	0	0	0	0	0	0	0	0	0	0	0	0	0	0	0	0	0	0	0	0	0	0	0	0	0	0	0	0	0	0	0	0	0	0	0	0	0	3.003
CTSB	4.37189	2.69931	0	0	0	0	0	0.739621	0	0.497788	2.05615	0.454682	5.23233	0	0	3.84784	0	0	0	0	2.61524	0	1.47731	0	1.22284	3.55261	0.89623	5.39102	2.03696	1.16512	1.18008	0	1.07714	0	0	0	4.19285	0	2.38112	9.7061	0	21.7688	0	29.387	0	2.63716	30.0607	39.0671	0.643077
CTSC	0	0	0	0	0	0	0	0	0	0	0	0	0.823442	0	0	0	0	0	0	0	0	0	0	0	0	0	0	0.433453	0	0	0	0	0.929243	0	0	0	0	0	0.703418	0	0	0	0	0	0	0	0	1.85876	0.125039
CTSD	46.6253	6.65933	9.33813	17.1969	18.6992	5.4011	5.56601	47.9643	2.35186	7.9614	17.5866	4.98963	47.3829	0.373138	4.26261	16.6895	5.45244	7.08542	5.41304	35.0788	77.1594	7.29316	11.851	9.76068	35.5271	17.1307	14.4567	16.6552	20.2917	17.945	28.1904	26.157	27.3927	5.84418	6.47503	9.89207	14.323	3.44693	30.3925	104.658	13.6732	53.533	4.76451	118.788	8.99224	36.4589	173.664	35.292	3.35383
CTSG	0	3.40837	0	0	3.54862	0.565236	10.7502	3.32197	0.972645	0.560912	4.83982	0	1.52049	0.250907	55.8086	130.791	1.64146	79.6879	0	1.99243	7.41213	2.47712	2.06908	2.90653	1.52831	1.33064	7.55712	4.82596	1.51764	3.20261	4.77263	2.39037	1.30392	1.96886	1.58456	246.354	0	1.22875	0.697475	8.02826	0.72545	0	7.19582	1.39246	3.82487	0	3.92177	17.6506	35.3492
CTSH	0	0	0	0	0	0	0	0	0	0	0	0	0	0	0	0	0	0	0	0	0	0	0	0	0	0	0	0	0	0	0	0	0	0	0	0	0	0	0	0	0	0	0	0	0	0	0	0	0
CTSS	1.03035	0.396843	0	0	0	0	0	0	0	0	0.194519	0	2.68484	0	0	0	0	0	0	0	0	0	0	0	0	0	0.307541	2.36761	0.225894	0	0	0	0.166194	0	0	0	0	0	0	1.98595	0	0	0	0	0	0	7.82167	3.20985	0
CTSZ	0	1.00135	0	0	0	0	0	3.86418	0	0	0	0	3.19893	0	0	0.944062	0	0	0	0	0.126484	0	0	0	0	0	0	1.84625	0	0	0	3.62722	0	0	0	0	0	0	0	5.53242	0	5.82676	0	16.3391	0	1.76417	23.2463	8.6578	0
CTTN	3.1777	1.60802	0.758306	0.953782	1.26026	1.00627	0.393307	3.34145	0.101495	0.784871	2.35827	0.392059	1.62997	0.295812	1.71724	0	0.879613	1.5793	1.33096	6.66928	0	0.508758	0.226764	1.92265	4.48569	2.32351	1.53457	0.913386	2.11762	1.85153	0.456271	3.83327	1.78351	1.38454	6.66636	0	1.21685	0.416197	6.90927	2.84176	0	0	0.996478	2.1534	0.439603	1.11637	1.0092	3.65226	0.167943
CTTNBP2	0	0	0	0	0	0	0	0	0	0	0	0	0	0	0	0	0	0	0	0	0	0	0	0	0	0	0	0	0	0	0	0	0	0	0.0375814	0	0	0	0	0	0	0	0	0	0	0	0	0	0
CUL1	0.0631977	0.252917	0.137649	0.0653331	0	0	0	0	0	0	0.0666467	0	0	0	0	0	0	0	0	0	0.157367	0	0	0	0	0	0	0	0.0647214	0	0	0.0810635	0	0.103949	0.0854974	0	0	0	0	0	0	0	0	0	0	0	0	1.45348	0
CUL2	0	0	0	0	0	0	0	0	0	0.116755	0	0	0	0	0	0	0	0	0.0383891	0	0	0	0	0	0	0	0	0	0	0	0	0	0	0	0	0	0	0	0	0	0	0	0	0	0	0	0	0.954498	0.0188176
CUL3	0.306921	0.316127	0.113201	0.0441687	0.14169	0.038325	0	0	0	0.0834424	0.157085	0.106978	0.539135	0	0	0	0	0.584365	0.280164	0.0895346	0	0	0	0.197498	0.0294581	0.465211	0.146041	0.0636255	0.103052	0.0962482	0	0	0.160594	0.334947	0.507992	0	0.14393	0.0663359	0.699052	0	0	0	0	0	0	0	0	1.71553	0
CUL4A	0.358111	0.0912165	0	0	0	0.0538753	0	0.187278	0	0.160919	0	0.113776	0	0	0	0	0	0	0.154451	0	0.669689	0	0.0746126	0	0.218904	0.118434	0	0.113176	0.197399	0.0853902	0	0.114572	0.109174	0.215315	0.331894	0	0.123778	0.0761236	0.310574	0	0	0	0	0	0	0	0	1.87801	0
CUL4B	0.328149	0.158389	0.18706	0	0	0.222994	0.094457	0.295998	0	0	0.0776367	0.0947107	0.26026	0	0	0	0	0.129279	0.158629	0.208358	0.407896	0.0655277	0.129155	0.210111	0.0957688	0.118923	0.192498	0.0734358	0.147766	0.0790986	0	0.319282	0.212318	0.172077	0.578534	0	1.06714	0.436701	0.272546	0	0	0	0.354896	0	0	0.1197	0	0	0
CUL5	0	0	0	0	0	0	0	0	0	0	0.327675	0	0	0	0	0	0	0	0	0	0	0	0	0	0	0	0	0	0	0	0	0	0	0.0180852	0	0	0	0	0.408642	0	0	0	0	0	0	0	0	0	0
CUTA	0	0.970339	0	0	0	0	0	0	0	1.84722	0	0	0	0	0	0	0	2.45294	0	0	0	0	0	0	0	0	0	0	0	0	0	0	0	1.87042	0	0	0	0	1.02615	0	0	0	0	0	0	0	0	0	0
CUX1	0	0.0741698	0.119782	0	0	0.136292	0	0	0	0.172237	0	0.198825	0	0	0.407301	0	0	0	1.50425	0	0	0.0315702	0	0.0666993	0	0	0	0.108644	0.504153	0	0	0	0.270891	0.481949	0	0	0	0	0	0	0	0	0	0	0	0	0	0	0
CWF19L1	0	0.306777	0	0	0	0	0	0	0	0	0	0	0	0	0	0	0	0.0665113	0	0	0	0.111222	0	0	0	0.43436	0	0	0	0.122979	0	0	0	0	0	0	0	0	0	0	0	0	0	0	0	0	0	0	0
CXADR	0	0	0	0	0	0	0	0	0	0	0	0	0	0	0	0	0	0	0	0	0	0	0	0	0	0	0	0	0	0	0	0	0	0	0	0	0.342332	0	0	0	0	0	0	0	0	0	0	0.396813	0
CYB5A	5.50041	4.20508	12.29	0	2.53605	6.06862	0	80.4958	0	3.05642	2.55387	4.13861	8.20765	0	1.69141	0	3.6012	3.08976	22.0116	0	0	0	0.220172	3.71549	24.8746	20.4575	12.9988	6.23731	10.2066	17.6191	1.56277	1.69513	5.65761	1.99432	3.77459	7.02614	2.45804	0	22.8137	0	9.18631	0	0	0	3.64554	0	7.12572	9.34622	0.984252
CYB5B	19.9055	1.9551	1.30822	1.49735	0	0.587167	0.707311	0	0.0393134	1.3541	2.28635	2.04608	2.5836	0.322044	2.30049	0	0.739908	0.751555	3.42869	0	8.32619	1.08866	0	1.31126	3.17628	2.5432	2.39381	1.01544	3.58504	0	0	0.769942	3.0407	3.72844	3.24684	0	0	0.992786	3.27643	0	1.13226	2.77709	1.14263	0	1.72503	2.01245	0	7.03945	0.760282
CYB5R1	0	1.39164	5.15796	0	1.17413	0.613319	0.471517	7.41851	0.481136	0	0.514819	0	0.316829	0	0	1.08311	0	0.7608	0	0	0	0	0.440708	0.968868	0.971885	3.46843	0	3.39461	0	2.54955	0.601345	1.8289	0	0	0	0	2.01753	0	1.66113	1.27968	0.863758	0	0	5.82716	1.5977	0	3.14485	1.63147	0
CYB5R3	13.4958	2.10557	1.35453	13.893	10.1716	2.54955	1.3798	19.4285	0.957221	3.77255	11.6823	6.74694	13.0667	0.47295	5.07469	19.4389	3.7352	3.67379	7.12767	17.669	2.82555	6.26544	2.60245	7.2896	5.46747	5.5898	8.7348	2.87806	3.78773	6.92714	6.95761	3.82485	4.30969	4.68812	10.248	0	4.97978	0.41776	6.8489	12.4851	2.79525	9.54867	1.14835	15.5683	7.41107	9.1625	7.76259	13.5686	1.64446
CYBA	0	0	0	0	0	0	0	0	0	0	0	0	0	0	0	0	0	0	0	0	0	0	0	0	0	0	0	0	0	0	0	0	0	0	0	6.50562	0	0	0	0	0	0	0	0	0	0	0	0	0
CYBB	0.706696	0	0	0	0	0	0	0	0	0	0	0	0	0	0.591963	1.80861	0	0	0	0	0	0	0	0	0	0	0	0	0	0	0	0	0	0	0	1.89106	0	0	0	0	0	0	0	0	0	0	0	0.610803	0.255742
CYC1	2.55626	0	0.106669	0	0	0	0	0	0	0	0	0	0.52538	0	0	0	0	0	0	0	0.450827	0	0	0	0.906576	0	0	0	0.495753	0	0	0	1.01825	0	0	0	0.331347	0	0	0	0	0	0	0	0	0	0	3.75614	0.414451
CYCS	10.5539	5.30037	7.51639	14.2276	12.9732	8.43882	15.3181	26.4306	6.35134	4.49722	30.0317	8.74591	44.9882	1.36673	5.42496	10.5669	7.12187	13.6118	14.3504	0	0	28.5996	7.99751	22.8427	16.4066	14.6659	20.1155	20.1889	21.4651	8.10258	0	12.7593	16.542	20.751	42.4659	1.74631	8.80394	0	12.5809	15.5355	12.4734	45.0377	6.25759	6.89569	8.05873	3.82428	10.2619	17.5606	5.52112
CYFIP1	1.08434	1.30781	1.50022	0.30021	0.205452	0.188989	0.188336	0.761362	0.0458522	0.0921498	0.447377	0.195275	0.488104	0	0	0.423706	0.156588	0.479458	0.255658	0.481587	0.600305	0.128247	0.11093	0.408099	0.334401	1.38196	0.274247	1.08408	0.104757	1.10668	0.277198	0.974175	0.0577515	0.23247	0.597962	0.344847	0.832022	0.058657	0.576485	0.249225	0.0496891	0.185869	0	0.808828	0.6565	0.499855	0	4.39978	0.486457
CYFIP2	0.220944	0.410911	0.595075	0.0632187	0	0.0984214	0.156676	0.427088	0.0381113	0.0195595	0.0831509	0.0438576	0.224964	0	0	0.481275	0.0630788	0.379305	0.250758	0.399004	0.103896	0.03885	0.0824308	0.388914	0.247108	1.28123	0.0966878	0.563174	0	0.863109	0	0.905413	0.0292026	0.0746802	0	0.356278	0.688527	0	0.276505	0	0	0	0	0	0	0	0	1.76309	0.0725045
CYP1B1	0.286307	0	0	0	0	0	0	0	0	0	0	0	0	0	0	0	0	0	0	0	0	0	0	0	0	0	0	0	0	0	0	0	0	0	0	0	0	0	0	0	0	0	0	0	0	0	0	0	0
CYP27A1	1.81956	0	0	0	0	0	0	2.18958	0	0	0	0	0	0	0	0	0	0	0	0	0	0	0	0	0	0.674143	0	0	0	0	0	0	0	0	0	0	0	0	0	0	0	0	0	0.789537	0	0	0	0	0
CYP2C19	0	0	0	0	0	0	0	0.232673	0	0	0	0	0	0	0	0	0	0	0	0	0	0	0	0	0	0	0	0	0	0	0	0	0	0	0	0	0	0	0	0	0	0	0	0	0	0	0	0	0
CYP2C9	0	0	0	0	0	0	0	4.3179	0	0	0	0	0	0	0	0	0	0	0	0	0	0	0	0	0	0	0	0	0	0	0	0	0	0	0	0	0	0	0	0	0	0	0	0	0	0	0	0	0
CYP2S1	0	0	0	0	0	0	0	0	0	0	0	0	0	0	0	0	0	0	0	0	0	0	0	0	0	0	0	0	0	0	0.147352	0	0	0	0	0	0	0	0	0	0	0	0	0	0	0	0	0	0
CYP3A4	0	0	0	0	0	0	0	0.252093	0	0	0	0	0	0	0	0	0	0	0	0	0	0	0	0	0	0	0	0	0	0	0	0	0	0	0	0	0	0	0	0	0	0	0	0	0	0	0	0	0
CYP3A7	0	0	0	0	0	0	0	0.650383	0	0	0	0	0	0	0	0	0	0	0	0	0	0	0	0	0	0	0	0	0	0	0	0	0	0	0	0	0	0	0	0	0	0	0	0	0	0	0	0	0
CYP3A7-CYP3AP1	0	0	0	0	0	0	0	0.626295	0	0	0	0	0	0	0	0	0	0	0	0	0	0	0	0	0	0	0	0	0	0	0	0	0	0	0	0	0	0	0	0	0	0	0	0	0	0	0	0	0
CYP4F2	0	0	0	0	0	0	0	0	0	0	0	0	0	0	0	0	0	0	0	0	0	0	0	0	0	0	0	0	0	0	0	0	0	0	0	0	0	0	0	0	0	0	0	0	0	0	0	0	0.298771
CYP4F3	0	0	0	0	0	0	0	0	0	0	0	0	0	0	0	0.132616	0	0	0	0	0	0	0	0	0	0	0	0	0	0	0	0	0	0	0	0	0	0	0	0	0	0	0	0	0	0	0	0	0.472812
CYP4X1	0	0	0	0	0	0	0	0	0	0	0	0	0	0	0	0	0	0	0	0	0.257656	0	0	0	0	0	0	0	0	0	0	0	0	0	0	0	0	0	0	0	0	0	0	0	0	0	0	0	0
CYP51A1	0	0	0	0	0	0	0	0	0	0	0	0	0.509215	0	0	0	0	0	0.601388	0	0	0.181874	0	0	0	0	0.271536	0	0	0	0	0.294095	0.327228	0	0	0	0	0.0320008	0	0	0	0	0	0	0	0	0	0	0.0580463
DAD1	24.2418	5.67726	2.95809	11.0323	9.40383	8.7101	2.64049	11.4679	1.93972	5.04357	35.691	4.544	38.6713	3.86156	9.67417	22.762	6.30273	12.2764	7.66971	39.2782	23.8337	28.7356	4.64027	46.3361	20.9648	11.0437	17.9807	9.56244	13.6254	11.2158	6.20937	7.64699	16.6674	17.414	16.8349	8.11026	3.05403	3.35906	9.18595	21.8606	3.42672	0	7.318	14.3911	10.6099	1.90089	9.94128	29.2596	3.70498
DAK	0	0.107835	0	0	0	0	0	1.24916	0	0.221077	0.799811	0	0	0	0	0	0	0	0	0	0.90287	0	0	0	0	0	0.446564	0	0	0	0.0763857	0	0	0.306269	0	0	0.115015	0	0.559547	0	0	0	0	0	0	0	0	1.63415	0.233429
DAP3	3.73793	0	0	0	0	0.0549558	0	1.34548	0	0	1.02404	0	0.565745	0	0	0	0.135999	0	0.264205	0	0	0	0	0	0.0624349	0	0	0	0.665693	0	0	0	1.43738	0	0.346663	0	0	0	1.38169	0	0	0	0	0	0	0	0	0	0
DARS	4.89261	2.16741	2.15584	1.71734	3.23395	2.45483	1.47747	15.1068	0.625285	1.50763	3.72439	0.938237	3.53506	0.0945611	0	1.20696	1.13594	1.82333	1.94388	2.18198	3.43036	2.12612	0.715214	3.05414	1.42202	0.982104	1.94664	3.59778	2.39313	2.70858	1.21575	3.23364	3.52917	1.40394	1.60592	4.37005	1.79797	0.266706	3.0426	2.5299	1.05102	4.29395	0.898157	4.40992	0.700073	1.85294	0.81722	16.94	0.847471
DARS2	0.470183	0	0	0	0.34037	0.179836	0	3.60037	0	0	0.271671	0.0875563	0.229991	0	0	0	0	0	0.712414	0.351026	0.157259	0.173665	0	0.0422376	0.446966	0	0	0	0.603281	0	0	0	0.919374	0	0	0	0.0965301	0	0.346479	0	0	0	0	0	0	0	0	6.08457	0.348976
DAZAP1	4.0459	2.18567	2.20425	0.759766	1.34365	0.532636	0	3.3162	0.118842	0	0	0.644232	1.30338	0.128268	0	0	0.380516	0	1.26188	1.34748	0	0	0	0	0	1.22366	1.06197	5.1042	1.0911	0	0	2.0306	1.44446	3.02413	0	0	0.509959	0	2.12382	0	0	0	0	0	0.648836	0	0	3.66212	0
DBI	4.5686	0	1.61258	3.00671	0	4.2716	0	0	0	0	4.61353	0	0	0	7.72405	0	0	2.30413	0	0	0	0	3.57299	0	0	0	0	2.47667	0	0	0	0	0	0	0	0	0	0	0	0	0	5.30581	0	0	0	6.37818	0	8.66861	0
DBN1	3.86386	5.72058	0.819839	7.12403	0.553148	1.18517	0.881398	3.20278	0.359517	1.1436	0.331212	1.20304	3.12257	0.32686	0.889237	0.662789	0.507401	2.81092	3.25864	1.9642	0	1.39254	1.97877	1.64754	1.52693	1.26543	3.15381	4.93537	0.393831	2.51312	0.712928	0.819267	5.18448	1.20178	3.25628	0	3.38121	1.47378	1.72892	0	1.31043	6.88264	1.10662	1.33825	0.797096	4.57131	0	2.88149	0.158299
DBNL	0.88438	9.6739	7.26712	5.04636	0.840572	5.19959	6.68518	0.958032	0	0.30758	6.88705	0.122444	4.58526	0.0539869	3.69654	0	0	0.246525	4.68531	0.455417	0	0.228558	0.147905	7.89231	0.191649	0.170436	5.97028	0.246986	0.635131	0.488283	0	6.3699	13.5293	0.63328	0.820818	0	0.561743	0	13.8786	0	0	0	0.036249	2.92379	0	1.19799	2.46231	14.4633	0.699115
DBR1	1.01979	0.274929	0	0	0	0	0	0	0	0	0	0.411198	0	0	0	0	0	0.557183	0	0	0	0.827423	0	0.970894	0.14031	0.65867	0.600837	0	0	0.188797	0	0.54489	0.76972	0	0.717141	0	0.546868	0	1.68531	0	0	0	0	0	0	0	0	0	0
DBT	0	0	0	0	0	0	0	0	0	0	0	0	0	0	0	0	0	0	0	0	0	0	0	0	0	0	0	0	0	0	0	0	0	0	0	0	0	0	0	0	0	0	0	0	0	0	0	0.171412	0.112378
DCAF5	0	0	0	0	0	0	0	0	0	0	0	0	0	0	0	0	0	0.0203262	0	0	0	0	0	0	0	0	0	0	0	0	0	0	0	0	0	0	0	0	0	0	0	0	0	0	0	0	0	0	0
DCAF7	0	0.140257	0	0.418268	0	0	0.376953	0	0	0.934277	0	0.510853	0.734224	0.478928	0	0	0	1.10216	0.651687	0.724994	0.779518	0	0	0.765772	0.766075	0.839866	0.628867	0.561436	0.89604	0.672101	0	0	0.775467	1.1648	2.09862	0	0.087745	0.510982	1.69109	0	0.833511	0	0	0	0.518091	0	0	0	0
DCAKD	0	0	0	0	0	0	0	0	0	0	0	0	0	0	0	0	0	0.0551935	0	0.179058	0	0	0.00895472	0	0	0	0	0	0	0	0	0	0.307551	0.100056	0	0	0	0	0	0	0	0	0	0	0	0	0	0	0
DCD	0	5.06192	4.29842	0	7.29814	0	2.91669	0	0	0	0	0	0	0	0	0	0	0	0	0	0	0	4.32919	0	0	0	0	0	0	0	0	0	0	0	0	13.9877	0	0	0	0	5.14486	19.2443	0	0	0	0	0	13.8258	0
DCLK1	0.414056	0	0.17157	0	0	0	0	0	0	0	0	0	0	0	0	0	0	0	0	0	0	0	0.158306	0	0	0	0	0	0	0	0	0	0	0	0	0	0	0.246329	0	0	0	0	0	0	0	0	0	0	0
DCLK2	0	0.0455514	0	0	0	0.0803998	0	0.604086	0	0	0	0	0	0	0	0	0	0.0781934	0.048056	0	0	0	0	0	0	0	0.195564	0.103805	0	0	0	0	0	0	0	0	0.0257024	0	0	0	0	0	0	0	0	0	0	0	0
DCN	6.97978	1.42604	0	6.28303	2.8411	0	0	8.24938	0	0	0.399145	0	0	0	0	17.9916	0	0	0	11.4046	0	0	0	0	4.40817	7.12662	0	0	0	4.15013	0	1.68077	0	0	7.68365	4.45811	0	0	0	25.2295	0	0	0	27.2877	3.97689	1.48178	11.2794	0	0
DCPS	0	0.437546	0.137038	0	0	0	0.129793	1.48506	0	0.0646035	0.189119	0	5.18752	0	0	0	0.531555	0.351329	5.84952	0	0	0	0	0	0	0	0.386473	2.17126	0	0	0.218479	0	0.294634	0	0	0	0.551986	0	0	0	0	0	0	0	0	0	0	3.72699	0
DCTD	0	0	0	0	0	0	0	0	0	0	0	0	0	0	0	0	0	0	0	0	0	0	0	0	0	0	0	0	0	0	0	0	0	1.20928	0	0	0	0	0	0	0	0	0	0	0	0	0	0	0
DCTN1	0.999594	0.522631	0.538875	0.311985	0	0.286651	0.366838	0.924671	0.0347564	0.37622	0.696524	0.188574	0.832239	0.0747222	0.416943	0.582486	0.0973584	0.168766	0.365162	0.662413	0.537673	0	0.0726239	0.300055	0.709637	0.424242	0.669848	0.209869	0.891592	0.41379	0.141355	0.281638	0.0594073	0.638778	0.916113	0.208003	1.40997	0.135743	0.378629	0	0	0	0.0397151	0	0	0.0899228	0.281772	1.93232	0.112948
DCTN2	5.56412	2.38565	1.91941	3.97215	1.89003	2.68977	0.346312	2.71749	0.313647	1.1605	2.74252	0.932199	2.59964	0.249377	1.46568	1.51041	0.36476	2.33113	2.87764	2.24688	1.23967	0.706753	0.31292	0.835885	0.902453	3.18296	2.0637	1.00618	1.6715	4.10841	1.73655	1.73928	0.519246	1.5869	2.31073	0.615488	3.81702	1.13052	2.32682	2.43286	0.555003	1.92998	1.13246	2.48476	0.738912	6.23498	1.93639	5.40018	8.7643
DCTN3	0	0	0	0	0	0	0	0	0	0	0	0	0	0	0	0	0	0	0	0	0	0	0	0	0	0	0	0	0	0	0	0	0	0	0	0	1.28404	0	0	0	0	0	0	0	0	0	0	2.71323	0
DCTN4	0	0.130049	0	0	0	0	0	0	0	0	0	0	0	0	0	0	0	0	0	0	0	0	0	0	0	0	0	0	0	0	0	0	0	0	0	0	0.20993	0	0	0	0	0	0	0	0	0	0	0	0
DCTPP1	0	0	0	0	0.904407	0	0.0514064	0	0	0	0	0	0	0	0	0	0	0	1.62761	0	1.00498	0	0	0	0	0	0	0	1.06373	0	0	0	1.07557	0	0	0	0	0	0.815228	0	0	0	0	0	0	0	0	4.25605	0
DCUN1D1	0	0	0	0	0	0	0	0	0	0	0.138854	0	0	0	0	0	0	0	0	0	0	0	0	0	0	0	0	0	0	0	0	0	0	0	0	0	0	0	0	0	0	0	0	0	0	0	0	0.224514	0
DCUN1D5	0	0	0	0	0	0	0	0	0	0	0	0	0	0	0	0	0	0	0	0	0	0	0	0	0	0	0	0	0	0	0	0	0	0	0	0	0	0	0	0	0	0	0	0	0	0	0	6.26331	0
DCX	0.67375	0.546931	0	0.286359	0	0.994586	0	0	0	1.82208	0	0	0	0	0.443088	0	0	2.43081	1.16509	0.878946	0	1.29179	8.75439	0	0	3.28275	1.52613	0	0	0	0.394228	0.604425	0	0.578953	2.95734	0	1.05944	0.466975	0	0	0	0	0	0	0	1.42425	0	0	0
DCXR	0	0.540853	0.601094	4.09586	1.14667	3.74879	0.350413	15.0348	0.838415	0.341833	0.743725	0	4.25616	0	0	3.13487	4.57455	0.557785	0	2.05746	7.53211	1.01603	1.15793	6.65951	6.75511	0.427441	1.02961	4.66796	0	3.45783	0	0	2.84918	0.613439	0.786976	0	2.12475	0.64104	0	0	0	0	0	0	0.683701	0	0	11.2009	0.81391
DDAH1	0.258111	3.58454	0	0	4.48928	4.30056	0	0	0	0	1.77036	0	0	0	0.647275	0	1.17562	4.30543	1.89403	0	0	0	0	0	1.00421	0	1.05237	4.48411	1.76171	2.4249	0	0	0	4.28081	0	0	0.82594	0	1.65262	0	0	0	0	0	0	7.84892	2.68206	0	0
DDAH2	0	0.805697	0.984308	0.908921	0.912243	3.61958	0.720967	0	0.0340544	1.21252	0	0.52568	1.17134	0	1.11052	0	0.171212	3.33659	1.00978	0	0	0	0.16344	0.650543	0	0.336755	1.35449	0	0.750359	0.536977	0.12591	0.224026	0.461473	0.551228	0.255822	0	0.161606	0.161807	0.381964	0	0	0	0	0	0	3.15583	0	0	0
DDB1	4.35758	2.58804	1.56009	0.972729	1.5746	1.16296	1.25937	1.93321	0.34534	2.31304	3.56954	1.36478	3.83999	0.0817659	0	0.787117	1.178	3.20316	3.81041	0.977008	2.59921	0.996635	1.79206	2.39089	1.27969	2.51303	1.85441	1.95736	0.852291	1.11859	0.592767	1.60908	1.50223	3.37304	0.753508	0.128304	3.54212	0.8658	4.88864	0	1.26043	1.05802	0.363146	0	0	2.61127	0.714318	5.07334	0.205012
DDC	0	0	0.224881	0	0	0.781107	0	0	0.593805	0	0	0.0953198	0	0	0	0	0	0.244856	0.727879	0	0	1.98657	0.116147	0	0	0	0.226859	0	0	0	0	0.187947	0	0	0	0	0.974302	0	2.91075	0	0	1.5782	0	0	0	0	0	0	0
DDHD2	0	0	0	0	0	0	0	0	0	0	0	0	1.53973	0	0	0	0	0	0	0	0	0	0	0	0	0	0	0	0	0	0	0	0	0	0	0	0	0	0	0	0	0	0	0	0	0	0	0	0
DDI2	1.68006	0.432956	0	0	0.222161	0	0.319258	0	0	0	1.85642	0.339174	0.935536	0.139404	0	0	0	0	0	0	12.4153	0	0.117689	0.815357	0	0	0	0	0.260035	0.157949	0.299857	0	0	0	0	0	0	0.258764	0	0	0	0	0	0	0	0	0	0.348193	0
DDOST	12.4393	3.02725	3.34083	8.22294	6.35801	3.71912	4.12869	7.461	0.852469	3.38902	9.02472	2.36489	18.6545	1.21538	2.22511	11.1771	7.36744	7.13254	5.54977	10.0619	33.7767	8.32363	1.50739	12.7165	10.9635	5.42301	11.7571	8.53514	11.0704	9.07068	4.43193	2.49538	14.6186	5.54105	10.479	7.17527	4.09388	2.59165	16.716	7.605	1.93408	5.59762	4.08224	10.5603	5.71812	7.11028	7.71359	16.8127	4.52716
DDRGK1	0.960677	0.39599	0.416137	0.0765934	0.362088	0	0.368192	1.19623	0	0.240534	0.236142	0.210372	0.416669	0	0	0	0	0.332286	0.286642	0	0	0	0	0.735238	0.80216	0.704929	0.413445	0.606075	0.102695	0.156618	0.342897	0.479519	0.260698	0	0.190087	0	0	0	0.432924	0.197271	0	0	0.194417	0	0	0.200634	0.562335	2.04967	0.200175
DDT	0	0	1.05412	0	0	0	0	9.24466	0	0	0	0	0	1.3176	0	0	0	0	0	0	0	0	0	0	0	0	0	0	0	0	0	0	0	0	0	0	0	0	0	0	0	0	0	0	0	0	0	0	3.15114
DDX1	2.20281	2.12666	0.447003	1.53682	1.61738	0.45122	0.872801	1.76047	0.223165	1.32083	1.6815	0.755685	2.98842	0.149475	0.815689	0.964171	0.257312	2.73578	0.800006	2.8036	1.23452	0.9666	0.371177	1.65278	1.94335	1.6072	1.19179	1.56518	0.508716	2.68003	0.544386	1.71803	0.419631	1.0826	1.02694	0	1.92867	0.353514	1.19548	0.707094	0.430182	1.91078	0.0839984	0	0.203526	0.743116	0.942721	5.38701	0.0928779
DDX17	30.8707	13.6553	13.2194	17.2774	19.7319	14.0078	16.4172	33.7836	4.93718	21.2515	19.0817	18.2549	45.7137	3.74972	12.8852	23.307	10.5302	18.77	35.463	32.0615	46.621	16.7597	10.3381	19.7675	8.89747	21.3317	20.6627	29.9328	20.7007	18.1591	10.0999	14.8737	12.5001	12.7977	25.3849	3.41296	31.5332	7.96117	27.994	24.6759	16.5083	27.0712	8.05741	10.4059	19.824	20.7947	18.7911	63.8956	3.15869
DDX18	0	0.670108	0.216366	0	0.221747	0	0	0	0	0	0.37562	0.338805	1.69511	0	0	0	0.229573	0	0	0	0	0.485573	0.239748	0	0.863124	0	0	0.955613	0.219735	0.716318	0	0.345478	0	1.24443	1.35106	0	0	0	0.30208	0	0	0	0	0	0	0	0	2.23679	0
DDX19A	0.684942	0.485799	0	0	0	0	0	0	0	0	0.170712	0	0	0	0	0	0	0	0	0	0.208618	0	0	0	0	0.500754	0.522905	0.543963	0	0.398885	0	0	0.171109	0.215303	0	0	0	0	0.704068	0	0	0	0	0	0	0	0	1.97999	0
DDX19B	0.970345	0.521711	0	0	0	0	0	0	0	0	0.201219	0	0	0	0	0	0	0	0	0	0	0	0	0	0	0.592416	0.62233	0.68412	0	0.495803	0	0	0.284371	0.259426	0	0	0	0	0	0	0	0	0	0	0	0	0	2.3053	0
DDX20	0	0	0	0	0	0	0	0	0	0	0	0	0	0	0	0	0	0	0	0	0	0	0	0	0	0	0	0	0	0	0	0	0	0	0	0	0	0	0	0	0	0	0	0	0	0	0	0	0
DDX21	0.768533	1.91164	0.234229	1.38571	0.401855	0.737702	0.469305	8.04626	0.821005	0.864003	1.02183	1.16904	1.90729	0	0	0	0.822964	0.243773	1.15552	0.1898	1.29315	1.34267	0.447742	0.878116	1.52146	1.9251	0.663581	1.86037	1.43242	1.26592	0	1.5022	2.09377	0.915073	0.717567	0	0.820015	0.62436	0	0.388437	0.279261	0.505927	0	0	1.11107	0.742109	0	4.29635	0.0674874
DDX23	6.31212	1.2513	1.00494	1.13634	0.417424	0.923674	0.430856	1.8939	0.145082	1.55299	0.56663	3.88025	1.78549	0	0	0.442637	2.44519	0.730109	1.12439	0.38447	8.61283	0.356241	0.57822	1.74857	1.38066	1.72982	0.728953	1.60747	0.525828	1.34084	0.263776	1.64075	1.35994	5.18612	1.63069	0	1.20503	1.35811	1.48076	0	0	0	0	0	1.5112	0.48865	0	2.10285	0.717071
DDX27	0.819693	0.328815	0.0821659	0	0.258963	0.256574	0.321827	1.07444	0	0.210894	0.57235	0.307185	0.45153	0	0	0	0.150411	0.215893	0.130262	0.516603	1.13847	0.335088	0.100857	0.255433	0.551125	0.541956	0	0.385023	0.242512	0.462248	0	0.288677	0.413009	0.336922	0	0	0.221807	0.0932801	0.373057	0	0	0	0	0	0	0	0	1.2815	0
DDX39A	36.9786	10.9325	8.76055	22.5427	16.7839	24.2336	12.8726	38.8638	6.99782	22.0117	33.6591	18.0844	32.8049	2.32843	14.7709	20.1123	9.23801	34.3116	46.0675	70.0111	82.1984	27.9776	14.2348	32.2362	31.5141	18.3384	31.7347	18.2123	34.3243	17.1678	4.97721	6.91328	18.3152	35.4475	90.9514	3.72086	26.3987	7.61963	19.6058	11.5702	8.54265	23.803	14.8325	11.6035	18.0921	45.2787	16.3213	17.6949	3.23864
DDX39B	41.3711	14.0039	11.0022	26.3244	17.8011	26.5045	15.212	54.0741	7.44967	26.6917	38.0797	20.4483	39.3927	2.36918	15.0348	24.1043	10.5541	38.3577	50.4464	74.3576	82.9382	28.428	14.8126	33.9779	34.6295	22.5543	36.107	19.4612	40.9972	21.2463	5.9676	8.0375	18.7145	42.8951	113.422	3.7819	29.7654	8.38266	24.141	15.6373	10.2767	27.6464	18.958	13.7923	18.2712	68.7803	19.1249	19.6332	3.57856
DDX3X	5.33665	3.334	1.9308	2.60585	1.98773	2.51708	1.56183	5.08342	0.632644	2.88212	4.10882	4.16317	10.0291	0.794078	1.62281	1.85498	2.27942	3.58811	7.03163	7.58322	5.27189	3.6318	0.94802	3.8466	3.43154	6.23556	5.55542	3.89265	6.92204	4.29489	1.42051	1.55643	4.10764	5.43559	5.64777	0.223482	6.02211	1.41038	3.44769	2.23715	2.04576	4.18556	1.99926	1.63554	3.40403	9.30419	1.98625	4.99301	1.06573
DDX3Y	3.2829	2.52988	1.73958	1.87422	1.69523	2.0252	0.958878	4.26771	0.573828	1.81127	3.12028	3.34542	8.54149	0.625111	1.14031	1.57124	1.99933	3.0576	5.81821	6.11939	4.51653	2.87947	0.810493	3.50704	2.90175	5.49634	4.92067	3.18268	5.06467	3.7223	1.2823	1.29926	3.44329	3.71364	3.895	0	5.52365	1.05765	3.13804	2.03195	1.87081	3.90115	1.6869	1.44427	3.22354	8.49593	1.85971	3.95728	0.618571
DDX41	0	0.291693	0.0984416	0	0	0.292116	0	0	0	0	0	0	0	0	0	0	0	0	0	0	0	0	0	0	0	0.308739	0	0.0823067	0	0	0	0	0	0	0	0	0	0	0	0	0	0	0	0	0	0	0	0	0
DDX42	0.425002	0.396412	0.304978	0.551719	0.158964	0.192005	0.172356	1.24264	0.0846517	0.382927	0.339058	0.190233	0.412013	0	0	0	0.211456	0.236723	0.664731	0.482811	0	0.0992315	0.163121	0.542978	0.336554	0.574446	0.48654	0.933773	0.285939	0.46966	0	0.228793	0.565947	0.942078	0.9379	0	0.399135	0	0.526698	0	0	0	0	0	0.372276	0	0	0.979989	0
DDX46	2.02458	0.71643	1.76515	1.66449	0.368902	0.925793	0.213212	2.59273	0.123986	1.00861	0.392613	0.411069	1.25204	1.04503	0	0.563149	0.157021	0.609254	3.45384	1.39541	1.97228	0.671786	0.384658	1.05219	1.99587	2.67562	0.931009	2.23381	2.23931	1.32186	0.457575	0.71771	1.70937	1.5091	2.48134	0	1.10878	0.296989	1.60797	0	0	0.957124	0.7498	0	0.774846	2.2092	0.495358	2.06592	0.109711
DDX47	2.70799	1.51208	0	0	0	0	0	2.33421	0	1.40224	0	0	0	0	0	0	0	0	0	0	0	0	0	0	0	0	0	2.52611	0	0	0	0.491212	0	2.69513	2.12846	0	0	0.591917	3.1118	0	0	0	0	0	0	0	0	0	0
DDX49	0.192259	0	0	0	0	0	0	0	0	0	0	0.214482	0.435746	0	0	0	0	0	0	0	0	0.219608	0	0	0	0	0	0	0.0877108	0	0	0.21021	0	0	0.204977	0	0	0	0	0	0	0	0	0	0	0	0	0	0
DDX5	12.2772	13.9085	10.0895	16.6345	10.7279	14.8934	5.04819	22.6643	5.04439	11.4248	15.9936	16.6743	73.5239	4.22197	7.19505	10.5669	9.51283	11.218	24.3466	14.2412	30.9567	15.4925	7.50597	15.8415	17.6481	15.804	26.2112	29.0795	11.9748	9.7888	5.29377	6.91954	30.3551	27.4618	32.9368	1.37474	23.7554	6.58452	13.6229	9.27954	7.36999	21.2043	9.95304	7.63488	22.6845	42.6282	12.0062	16.6013	9.11988
DDX50	0.342593	0.170187	0.237839	0.125231	0	0.104617	0	0	0	0.256906	0.190543	0.177575	0.4908	0	0	0	0.0712691	0.0650687	0	0.0914769	0.245177	0.190962	0.0802716	0.116965	0.0800471	0.154333	0	0.145684	0.433036	0.171806	0	0.145866	0	0.268972	0	0	0	0.186782	0	0	0	0	0	0	0	0	0	0.520596	0.0404278
DDX54	0	0	0	0	0	0	0	0.0856491	0	0	0	0	0	0	0	0	0	0	0	0	0	0	0	0	0	0	0	0.513367	0	0	0	0	0	0.0257226	0	0	0	0	0	0	0	0	0	0	0	0	0	0	0
DDX55	0	0.0237214	0	0	0	0	0	0	0	0	0	0	0	0	0	0	0	0	0	0	0	0	0	0	0	0	0	0	0	0	0	0	0	0	0	0	0	0	0	0	0	0	0	0	0	0	0	0	0
DDX58	0	0	0	0	0	0	0.251017	0	0	0	0	0	0	0	0	0	0	0	0	0	0	0	0	0	0	0	0	0	0	0	0	0	0	0	0	0	0	0	0.0739182	0	0	0	0	0	0	0	0	0	0
DDX6	3.73813	0.958323	2.61533	0.916669	0.774135	1.01015	0.300042	1.72949	1.25754	0.644044	2.8819	1.36621	3.15249	0	0.777102	0.742516	0.412433	0.63777	2.36519	3.54516	1.98766	1.05901	0.468759	1.11851	1.64842	1.54675	1.79463	2.63782	1.91187	1.35712	0.823704	0.884234	1.21678	2.26533	2.35386	0	2.69892	0.418636	1.73689	0.254284	0.689853	0	0.742172	0.58669	0.692743	2.40803	0.319593	5.33669	0.177988
DECR1	0	1.39165	0.776553	1.4505	0	1.17307	1.55129	13.8002	0	0	0.737469	0	1.33868	0	0	0	0.985983	3.56638	0	0	0	0	0	0	2.77029	0	3.35514	1.09809	0	1.12172	4.77159	0.493059	2.2522	0	0.26724	0.420947	2.91201	0	3.35151	0	0	0	0	4.07796	2.21342	0	0	8.3512	0.539594
DECR2	0	0	0	0	0	0	0	4.72162	0	0	0	0	0	0	0	0	0	0	0	0	0	0	0	0	0	0	0	0	0	0	0	0	0	0	0	0	0	0	0	0	0	0	0	0	0	0	0	0	0
DEF6	0	0	0	0	0	0	0	0	0	0	0	0	0	0	0	0	0	0	0	0	0	0	0	0	0	0	0	0	0	0	0	0	0	0	0	0	0	0	0	0	0	0	0	0	0	0	0	0	0
DEFA5	0	0	0	0	0	0	0	0	0	0	0	0	0	0	0	0	0	0	0	0	0	0	0	0	0	0	0	0	0	0	0	0	0	0	0	0	0	0	0	0	0	0	0	0	0	0	0	24.3958	0
DEK	12.0467	5.3573	2.2326	1.82054	6.93721	4.45337	3.3785	0	4.57742	4.67707	4.51735	3.31019	3.81023	0.224328	2.37579	2.19095	1.82587	2.96186	4.40144	5.09446	5.20432	7.26809	3.41454	2.79795	3.54744	4.06713	3.46664	5.18916	7.22911	4.36101	1.05531	3.03273	4.20929	3.31313	4.85256	0.545128	3.79306	1.01846	4.98208	1.60543	3.2081	1.38525	2.46366	0	1.32182	0	2.34252	33.3151	0
DENND4C	0	0	0	0	0	0	0	0	0	0	0	0	0	0	0	0	0	0	0	0	0	0	0	0.0180894	0	0	0	0	0	0	0	0	0	0	0	0	0	0	0	0	0	0	0	0	0	0	0	0	0
DENR	0	0	0	0	0	0	0	0	0	0	0	0	0	0	0	0	0	0	0	0	0	0	0	0	0	0	0	0	0	0	0	0	0	0	0	0	1.13182	0	0	0	0	0	0	0	0	0	0	0	0
DERA	1.46325	0.118298	0	0	0	0	0	0	0	0	0.554014	0	0	0	0	0	0	0	0	0	0	0	0.139272	0	0	0	0	0	0	0	0	0	0	0.661649	0	0	0	0	0.628332	0	0	0	0	0	0	0	0	0	0.4076
DERL1	0	0	0	0	0	0	0	0	0	0	0	0	0	0	1.04719	0	0	0	0	0	0	0	0	0	0	0	0	0	0	0	0	0	0	0	0	0	0	0	0	0	0	0	0	0	0	0	0	1.07921	0
DES	2.55943	1.8737	3.19564	16.6701	247.836	2.83899	147.852	30.5694	2.79445	0.622621	19.8019	17.1731	6.67915	0.79676	1.2522	18.4928	3.07829	5.30557	0.708177	6.43999	3.5302	3.32281	3.75712	8.60917	14.9906	11.3212	165.698	8.0668	2.69333	9.8416	66.7537	6.75182	3.20536	1.51485	0.860037	6.03845	2.99602	0.362493	6.10221	58.3226	1.91103	21.1333	1.61098	71.5776	32.9172	2.40976	36.6471	17.212	0.234778
DFFA	0	0	0	0	0	0	0	0	0	0	0	0	0.319199	0	0	0	0	0.0497729	0.149265	0	0	0	0	0	0	0	0	0	0.205368	0	0	0	0	0	0	0	0	0	0	0	0	0	0	0	0	0	0	0.609355	0
DHCR7	0	1.6273	0	0	0	0	0	0	0	0	0	0	0	0	0	0	0	0	0	0	0	0	0	0	0	0	0	0	0	0	0	0	0	0	0	0	0	0	0	0	0	0	0	0	0	0	0	2.72345	0
DHFR	0	0	0	0	0	0	0	0	0	0	0	0	0	0	0	0	0	0	0	0	0	0	0	0	0	0	0	0	0.528187	0	0	0	0	0	0	0	0	0	0	0	0	0	0	0	0	0	0	0	0
DHPS	0	0	0	0	0	0	0	0	0	0	0	0	0	0	0	0	0	0	0	0	0.979284	0.018232	0	0	0	0	0	0	0	0	0	0	0.0228085	0	0	0	0	0	0	0	0	0	0	0	0	0	0	0	0
DHRS1	0	0	0	0	0	0	0	0	0	0	0.178762	0	0	0	0	0	0	0	0.0261621	0	0	0	0	0	0	0	0.0433384	0.24752	0.112604	0	0	0	0.163947	0	0	0	0	0	0.505846	0	0	0	0	0	0	0	0	0	0
DHRS13	0	0	0	0	0	0	0	0	0	0	0	0	0	0	0	0	0	0	0	0	0	0	0	0.160967	0	0	0.288521	0	0	0	0	0	0	0.0564007	0	0	0.063018	0	0	0	0	0	0	0	0	0	0	0	0
DHRS2	0	0	0	0	0	0	0	0	0	0	0	0	0	0	0	0	0	0	0	0	0	0	0	0	0	0	0	0	0	0	0	0	0	0	0	0	0	0	0	0	0	0	0	0	0	0	0	6.234	0
DHRS4	0.162977	0	0	0	0	0	0	0	0	0	0.0958776	0.06887	0.205965	0	0	0	0	0	0	0	0	0	0	0	0	0	0	0	0.0707565	0	0	0	0.157344	0	0.229582	0	0	0	0	0	0	0	0.0378757	0	0	0	0	0	0.200837
DHRS7	0	2.48738	4.98842	0	3.49909	0	0	5.11174	0	0	0.204663	0	2.38198	0	1.70642	10.4525	0	0.735787	0	0	0	0	3.73842	7.67043	0	9.75332	0	9.46201	0	5.23629	0	0.716043	0	1.82086	0	4.8384	0	0	2.38565	0	1.59813	4.6429	0	0	0	0	0	6.00016	0.582944
DHRS7B	0	0	0	0	0	0	0	0	0	0	0	0	0	0	0	0	0	0	0	0	0	0	0	0	0	0	0	0	0	0	0	0	0	0	0	0	0	0	0.294936	0	0	0	0	0	0	0	0	0	0
DHRS9	0	0	0	0	0	0	0	0	0	0	0	0	0	0	0	0	0	0	0	0	0	0	0	0	0	0	0	0	0	0	0	0	0	0	0	0	0	0	0.490131	0	0	0	0	0	0	0	0	0	0
DHX15	10.2757	2.84985	18.8806	3.75189	15.4654	5.64985	2.81959	8.94562	1.17464	2.38885	4.53228	6.49677	9.39654	0.616388	7.24705	2.75295	2.03416	3.36117	8.24709	5.299	10.4616	2.26765	1.90394	3.78594	4.54475	4.9427	4.98926	4.4952	6.14295	5.15657	0.790285	4.92761	6.60189	52.8071	6.6886	0.393351	3.91711	1.24842	6.39398	2.31813	4.63014	3.91325	1.374	1.80376	3.65249	4.38505	2.03452	13.8302	1.30878
DHX16	0.707019	1.74833	0.0741382	0	0.0481209	0.0570892	0	0	0	0.0861299	0	0	0.163463	0	0	0	0	1.4232	0.107732	0	0	0.881228	0	0	0.854237	0	0	0	0.185727	0	0	0	0.0923098	0.117282	0	0	0.0312281	0	0	0	0	0	0	0	0	0	0	0.18897	0
DHX30	0	0.0757358	0.105508	0	0.108458	0.12096	0	0.281625	0	0	0.044521	0.219201	0.154007	0	0	0	0.142365	0.0645087	0.752266	0.309272	0.0929179	0.0200688	0.0203301	0.0643615	0.0808874	0.224223	0.245347	0.0535667	0.069162	0.0617312	0	0.0631111	0.384472	0.592354	0.509552	0	0.0514882	0.0580107	0.237737	0	0	1.36352	0	0	0	0.22577	0	0.758851	0
DHX36	0.132278	0	0	0	0	0	0	0	0	0.0868411	0.190429	0	0	0	0	0	0	0	0	0.232736	0	0	0	0.180765	0	0	0	0	0	0.128596	0	0	0	0	0	0	0.0585783	0	0.232647	0	0	0	0	0	0	0	0	0	0
DHX38	0.123418	0.128293	0	0	0.040056	0	0	0	0	0.0619892	0	0.0248185	0	0	0	0	0.0157485	0	0	0	0	0	0	0	0.0381606	0	0	0	0.0110814	0.126872	0	0	0	0.0655634	0	0	0.0927463	0	0.0327475	0	0	0	0	0	0	0	0	0.07557	0
DHX40	0.0401541	0.0427828	0	0	0.0182367	0	0	0	0	0.0934768	0.0483628	0.0632773	0.180557	0	0	0	0	0	0	0.122333	0.159878	0.0943337	0	0.0584535	0.060433	0	0	0	0	0	0	0	0	0.0745112	0.118045	0	0.0414246	0	0	0	0	0	0	0	0	0	0	0	0
DHX57	0.0814039	0	0	0	0	0	0	0	0	0	0	0	0.0721604	0	0	0	0	0	0	0	0	0	0	0.105797	0	0	0	0	0	0.0495559	0	0.0128413	0	0	0	0	0	0	0	0	0	0	0	0	0	0	0	0	0
DHX8	0	0.226541	0	0	0	0	0	0	0	0	0.0301079	0.0281869	0.0952599	0	0	0	0.021035	0	0	0	0	0	0	0	0	0	0	0	0	0	0	0	0	0	0	0	0	0	0	0	0	0	0	0	0	0	0	0.145854	0
DHX9	17.4043	11.8837	6.71796	9.58588	8.66815	8.75345	5.59164	13.1653	3.02689	7.01391	16.2255	8.62705	20.3531	0.781455	5.47411	7.0635	6.86011	14.7413	16.9043	14.1775	27.1213	6.85641	4.6233	10.0627	11.0108	17.4942	12.799	13.3457	11.4213	14.2546	1.60237	6.73332	11.6752	17.5636	22.1686	2.06026	10.4127	2.71379	8.27323	5.19584	7.45047	9.55154	4.55301	3.51041	8.12232	8.01988	5.29404	25.6628	2.60004
DIABLO	5.74458	2.70248	5.75605	0	1.78849	2.83972	1.58876	5.87663	1.29799	0.829346	1.37368	1.1599	3.09711	0	0.286	0	0.835772	1.91539	2.89112	0	4.20214	2.91224	0	2.19495	0	2.66838	1.84308	4.72029	3.32642	2.17531	1.05028	6.48075	4.58549	2.67856	1.71479	0.626909	14.2133	0	6.16006	0	2.4628	0	0	0	2.87159	0	2.75907	0	0.267668
DIAPH1	0	0.11022	1.65512	0.069075	0	0.0702547	0	0	0	0	0.091712	0	0	0.0396597	0.0324142	0	0	0	0.159085	0	0.113506	0	0	0	0.127102	0	0.0660318	0.069045	0.10273	0.0902077	0	0	0.0460364	0	0	0	0.0814172	0	0.101372	0	0	0	0	0	0	0	0	0.634772	0.198493
DIDO1	0	0.117763	0	0	0	0	0	0	0	0	0	0	0	0	0	0	0	0	0	0	0	0	0	0	0	0	0	0	0	0	0	0	0	0	0	0	0	0	0	0	0	0	0	0	0	0	0	0	0
DIEXF	0	0	0	0	0	0	0	0.597567	0	0	0	0.0480639	0	0	0	0	0	0	0	0	0.379571	0	0	0	0	0	0	0	0	0	0	0	0.0877486	0	0	0	0	0	0	0	0	0	0	0	0	0	0	0.507176	0
DIP2B	0.167636	0.0168165	0.0166884	0	0	0	0	0	0	0	0	0	0	0	0	0	0	0	0	0	0	0	0	0	0	0	0	0	0	0	0	0.0720719	0.0294772	0.0160457	0	0	0	0	0	0	0	0	0	0	0	0	0	0	0
DIS3	0.673388	0.0434565	0.0731387	0	0.106121	0.0900834	0.0381004	0.155647	0	0.0823375	0	0.0685362	0.0926436	0	0	0	0.0554508	0	0	0.103086	0	0	0	0.121269	0.0846069	0.0927239	0.107903	0.036915	0.185215	0	0	0	0	0.138048	0.277764	0	0.0498081	0	0.397558	0	0	0	0	0	0	0.205231	0	0.539858	0
DKC1	1.05457	1.52898	0.536453	0.56372	1.57603	0.774742	0.491196	2.4898	0	0.517194	1.03096	0.945367	2.48665	0	0.548871	1.08552	0.808903	2.39305	1.0561	1.37296	1.89877	0.545351	0.476019	1.21423	0.950516	1.70229	1.56006	2.41339	1.07032	1.51487	0.263077	0.695051	1.35065	0.902926	0.89004	0	0.709387	0	0.611516	0	1.14768	0	0	0	0.545882	0	0.857246	5.39042	0.101178
DLAT	1.43235	0.750463	0.670248	0	0.539458	0.190136	0	1.81696	0	0.191861	0.176038	0.219538	0.492122	0	0	0	0.291158	0.128034	1.15629	0.328148	1.02638	0.132851	0	0	0.550285	0.91877	0.246058	1.20099	0.662236	0.173425	0.185682	1.11919	0.642709	0.478286	1.53714	0	1.24869	0.125339	0.761101	0.130413	0	0	0	0	0	0	0	5.76935	0.19301
DLD	2.20131	1.43123	0.655345	0.189017	1.57706	0	2.6468	5.89049	0.337131	0.684622	1.65951	0.426449	2.52741	0.233139	0.790537	0.823553	0.442913	0.331633	0.820824	0	0.804167	0.388359	0.23373	1.50247	0.59758	0.778438	0	2.16686	1.2178	1.55332	0.406178	1.19267	1.89506	2.50212	3.83389	0	0.987592	0.415771	2.83871	0.782737	0.426015	1.12096	0.735955	0.95352	0.268824	0.910671	0	4.90716	0.77708
DLG1	0	0.122135	0.423533	0	0	0.205902	0	0	0	0	0	0	0	0	0	0	0	0	0.214162	0	0	0	0	0.155446	0	0	0	0.163312	0.218837	0	0	0	0	0	0	0	0	0	0.0104232	0	0	0	0	0	0	0	0	0.466329	0
DLG3	0	0.170487	0	0	0	0	0	0	0	0	0	0	0	0	0	0	0	0	0	0	0	0	0	0	0	0	0	0	0	0	0	0	0	0.450359	0	0	0	0	0	0	0	0	0	0	0	0	0	0	0
DLST	33.3408	2.52995	8.78367	2.43519	6.28412	1.96494	2.31521	41.7636	4.31248	1.88929	20.8502	4.65807	2.54436	0.420641	27.4938	3.25338	9.12415	2.28251	8.88977	0	24.4741	2.16581	4.23006	4.27281	4.58226	24.4052	5.53243	17.1335	2.1647	6.28532	2.04826	3.16592	1.65152	0.886571	1.61554	7.25579	2.4568	7.79605	4.98952	22.8473	3.87365	18.9835	0.887393	5.26594	3.13933	0.664744	7.32348	8.41389	0.346909
DLX1	0	0	0	0	0	0	0	0	0	0	0	0	0	0	0	0	0	0	0	0	0	0	0.417742	0	0	0	0	0	0	0	0	1.39325	0	2.89512	0	0	0	0	0	0	0	0	0	0	0	0	0	0	0
DLX2	0	0	0	0	0	0	0	0	0	0	0	0	0	0	0	0	0	0	0	0	0	0	0.170652	0	0	0	0	0	0	0	0	0	0	0	0	0	0	0	0	0	0	0	0	0	0	0	0	0	0
DLX5	0	0	0	0	0	0	0	0	0	0	0	0	0	0	0	0	0	0	0	0	0	0	0.139624	0	0	0	0	0	0	0	0	0	0	0	0	0	0	0	0	0	0	0	0	0	0	0	0	0	0
DMBT1	0	0	0	0	4.53271	0	0	0	0	0.132681	0	0	0	0	2.6995	0	0	16.0951	0	0	0	0	0.896596	0	0	0	10.53	0	0	0	0.79766	0	0	0.398688	0	0	0	0	0.902703	0	0	0	0	0	0.747706	0	0	0	7.57439
DMD	0	0	0	0	0	0	0.141399	0	0	0	0	0	0	0	0	0	0	0	0	0	0	0	0	0	0	0	0	0	0	0	0	0	0	0	0	0	0	0	0	0	0	0	0	0	0	0	0	0	0
DMP1	0	0.0327036	0	0	0	0	0	0	0	0	0	0	0	0	0	0	0	0	0	0	0	0	0	0	0	0	0	0	0	0	0	0	0	0	0	0	0	0	0	0	0	0	0	0	0	0	0	0	0
DMTN	0	0	0	0	0	0	0	0	0.314228	0	0	0.44249	0	0	0	0	0	0	0	0	0	0	0	0	0	0	0	0	0	0	0	0	0	0	0	0	0	0	0	0	0	0	0	0	0	0	0	0	0
DNAH5	0	0	0	0	0	0	0	0	0	0	0	0	0	0	0	0	0	0	0	0	0	0	0	0	0	0	0.0590479	0	0	0	0.0166261	0	0	0	0	0	0	0	0	0	0	0	0	0	0	0	0	0	0
DNAJA1	1.7202	0.778816	0.895005	0.699252	0.573093	0	0.203158	0.840421	0.1088	0.164985	0.933485	0.328877	1.50309	0	0.44533	0	0.32722	0.231618	0.589456	0	1.21808	0	0	0	0.834966	0.4814	0.545479	1.41863	1.77584	0.79358	0.218781	0.686045	0.636379	0.620208	0.602882	0	0.862483	0	0.962756	0	0	1.72744	0	0	0.584072	0	0.499948	5.04289	0.221943
DNAJA2	1.19933	0	0	0	0	0.798749	0	0	0	0.16165	0	0	0.121213	0	0	0	0	0	0	0	0.777666	0	0	0	0	0	0	0	0	0	0	0	0.0974571	0.222389	0	0	0.180207	0.0418209	0.764632	0	0	0	0	0	0	0	0	0	0
DNAJA3	1.29156	0	0	0	0	0	0	0.711362	0	0	0	0	2.10694	0	0	0	0	0	0.530664	0	3.05954	0	0	0	0.432579	0	0	0.251361	0	0	0	0	1.20591	0	0	0	0	0	0.27553	0	0	0	0	0	0	0	0	1.90278	0
DNAJB1	16.2048	0.536903	0.963077	0.843255	0.823963	0.659364	0.730102	0	0	0.358001	0.861168	0.338541	0	0.327897	3.68395	0.799761	0	0.342782	0.674086	0.97443	14.1485	0.351552	0.377177	0.385678	0.737259	0.550295	1.31865	0	1.71048	0	0.249796	0.452458	0.746348	4.85382	0.621847	0	1.27807	0.302039	0.650507	0	0	0.75362	0	0	0	0	0	5.54736	0.720867
DNAJB11	6.39171	1.95116	18.6952	9.65132	1.3304	3.66099	0.172267	2.20779	8.04543	6.14377	11.533	4.50357	14.8836	5.00168	11.3902	5.96371	9.47039	3.59054	6.8349	8.05468	40.0456	2.63506	0	2.79334	6.43627	1.41578	11.416	6.78042	8.97692	2.11385	0	6.50344	12.0217	5.9836	4.33164	8.58818	5.75262	3.36358	11.9389	0.767301	1.64815	16.0278	7.94026	5.11642	5.5548	0	6.74864	18.6148	10.6663
DNAJB2	0	0	0.0270903	0	0	0	0	0	0	0.287599	0.30585	0	0	0	0	0	0	0	0	0	0	0	0	0	0	0	0	0	0	0	0	0	0	0.44709	0	0	0	0.228149	0.446725	0	0	0	0	0	0	0	0	0	0
DNAJB6	0	1.06507	0	0	0.801573	0	0	0	0	0	0	0	0	0	0	0	0	0	0	0	0	0	0	0	0	0	0	1.10508	0	0	0	0	0	0	0	0	0	0	0	0	0	0	0	0	0	0	0	0	0
DNAJC1	0	0	0	0	0	0	0	0	0	0	0	0	0	0	0	0	0	0	0	0	0	0	0	0	0	0	0	0	0	0	0	0	0	0	0	0	0	0	0.465245	0	0	0	0	0	0	0	0	0	0
DNAJC10	0	0.279699	0.115119	0	0	0.130484	0	0	0	0.0468813	0.358722	0.0146578	0.237625	0	0	0.127371	0	0.0518953	0.39522	0	0	0	0	0.117099	0.214324	0.0905172	0.104036	0.508549	0.0964584	0	0	0	0.0733547	0.11578	0.895706	0	0	0	0.209578	0	0	0	0	0	0	0	0	1.25099	0.0728695
DNAJC11	0.444904	0.114089	0.0719947	0	0	0	0	0.345157	0	0	0.133471	0.0628255	0.317057	0	0.157751	0	0.0514853	0	0.281034	0	0.682319	0	0	0.0759799	0.0907537	0.432675	0.0994577	0.365125	0.289996	0.380305	0	0.173595	0.368147	0.249903	0.821029	0	0.188229	0.0865897	0.212612	0	0	0	0	0	0	0	0	0.782866	0
DNAJC13	0.086746	0.057671	0	0.0315471	0	0	0	0	0	0	0.0309693	0	0	0	0	0.0365744	0	0	0	0	0.041657	0	0	0.037339	0.00791218	0.0234047	0	0	0.239544	0.04342	0	0	0	0	0	0.375495	0	0	0.00794321	0	0	0	0	0	0	0	0	0.114876	0.0973665
DNAJC19	0	0	0	0	0	0	0	0	0	0	0	0	0	0	0	0	0	0	0	0	1.40999	0	0	0	0	0	0	0	0	0	0	0	0	0	0	0	0	0	0	0	0	0	0	0	0	0	0	0	0
DNAJC3	0	0	0	0	0	0	0	0	0	0	1.1197	0	0	0	0	0	0	0	0	0	0	0.497261	0	0	0	0	0	0.29379	0	0	0	0	0	0	0	0	0	0	0	0	0	0	0	0	0	0	0	0	0.642715
DNAJC5	0	0	0	0	0	0	0	0	0	0	0	0	0	0	0	0	0	0	0	0	0	0	0	0	0	0	0	0	0	0	0	0	0	0	0	0.428003	0	0	0	0	0	0	0	0	0	0	0	0	0
DNAJC7	0	0.184655	0.264373	0	0.471224	0	0	0	0	0.47939	0.855264	0	0.443584	0	0	0	0	0	0.557685	0	0	0	0.0183653	0.51146	0	0.234814	0	0.424986	0	0.309684	0	0.542751	0	0	0	0	0.127845	0	0	0	0	0.231734	0	0	0	0.627023	0	0.65886	0
DNAJC8	0.149169	1.23337	0	0	0	0	0	0	0	0.236138	0	0.0552555	0.0600765	0	0	0	0	0.224414	0	0	0.138375	0	0	0	0.417845	0	0	0.236777	3.16561	0	0	0	0	0.0696331	0	0	1.24755	0	0	0	0	0	0	0	0	0	0	0	0
DNAJC9	2.45976	5.6245	3.08139	0.688223	0	2.58375	0	0	1.15815	1.42902	0	0.914018	0	0	0.660224	0	0.346534	0.665599	4.30449	0.65306	0	1.11217	1.40599	0.906039	0.678391	1.48612	0.67236	5.95598	2.8444	1.07051	0.167509	0	0.543328	1.08881	4.20679	0	3.18073	0	0	0	0	0	0	0	0	0.251887	0	8.64586	0
DNASE2	0	0.885707	0.507096	0	0	0	0	0	0	0	0	0	0	0	0	0	0	0	0	0	0	0	0	0	0	0	0	1.51766	0	0	0	0.772981	0	0	0	0	0	0	0	0	0	0	0	0	0	0	0	1.04208	0
DNM1	0.376579	0.160246	0.101573	0.249566	0	0	0	0	0	0	0.160396	0.0643568	0.329956	0.0551025	0	0.188974	0.108212	0	0	0	0.891464	0.352815	0	0	0.221762	0	0	0.291113	0.393284	0.374643	0	0	0.311065	0.142896	0	0	0.463607	0.386392	0.240781	0	0	0	0	0	0	0	0.284654	0.63293	0
DNM1L	1.74331	0.191314	1.22249	1.01115	0	0.895376	0.0356655	1.33809	0.116765	0.199878	0.774709	0.276618	2.16281	0.168257	0.637548	0.146561	0	0.0954756	1.10592	2.62657	0.449636	0.109193	0.137195	0.261855	0.696683	1.64249	1.36282	0.521999	0.673849	0.721877	0.0840449	0.935716	0.708985	0.313737	0.778681	0.0454809	0.617025	0.109375	0.306619	0.0628133	0	0.456167	0.118459	0.271043	0.249593	0.750676	0.063039	2.44319	0.560112
DNM2	3.07737	0.276193	0.383971	0.373338	0.530968	0.893089	0.287839	0.739065	0.0260199	0.396237	0.953799	0.555587	0.933635	0.069581	0.463125	0.755043	0.212939	0.337486	0	0.991536	5.877	0.524207	0.275093	0.728848	0.923542	1.37577	0.845548	0.969454	1.84017	1.39518	0.512419	0.452933	0.458908	1.01255	0.754422	0.549535	0.836415	0.189233	0.713305	0	0	0.357538	0	0.602461	0.230391	1.53907	0	1.35662	0.174202
DNM3	0.57643	0.330088	0.109819	0.125739	0	0.483582	0.143679	0	0.031139	0.0293882	0.452796	0.123194	0.391011	0.0741028	0.38947	1.36633	0.112055	0.197933	0.16768	0	1.33454	0.206209	0.186379	0.547062	1.45297	0.802109	0.507771	0.48123	0.240537	0	0	0.218258	0.256435	0	0	0	0.260504	0.0950586	0.121236	0	0	0	0	0	0	0	0	3.5442	0.142062
DNMT1	0.619615	0.603412	0.966791	0.247497	0.144749	0.782519	0.368488	0	0.290569	0	0.847412	0.300488	0.808955	0.0472843	0	0.127225	0.207701	0.0900585	0.481507	0.464559	1.05458	0.366268	3.36358	0.887379	1.12935	1.52529	0.520214	1.12049	0.465625	0.721418	0	0.492613	0.370411	0.573261	1.08608	0	1.10547	0.117015	0.769748	0	0	0	0	0	1.00494	0	0	0	0
DNMT3A	0	0.352716	0	0.124789	0	0.227863	0	0	0.075318	0.208262	0.27041	0.399008	0.297134	0	0	0	0.0782688	0.207267	0.337713	0.384449	0.161146	0.209516	0.168122	0	0.0641488	0.180644	0.260744	0	0.140581	0.279752	0	0.168348	0.118319	1.33342	0	0	0.227686	0	0.434751	0	0	0	0	0	0	0	0	0	0
DNPEP	0.877569	0.0837299	0.601789	0	0.293113	0.517808	0.471958	1.7816	0	0	0.459239	0	0	0	0	0	0.168599	0.492527	0	0.509424	0.659786	0	0	0.500806	0.639981	1.05149	1.48466	0.449595	0.227116	0.419944	1.12683	0.2574	0.803108	0	0	0.603639	0.309381	0	1.08392	1.43977	0	0	0	5.17814	0	0	1.73952	2.5449	0
DNPH1	0	0	0	0	0	0	0	4.17059	0	0	0	0	0	0	0	0	0	0	0	0	0	0	0	0	0	0	0	0	0	0	0	0	0	0	0	0.275465	0	0	0	0	0	0	0	0	0	0	0	4.08613	0
DNTTIP2	0	0	0	0	0	0	0	0	0	0	0	0	0.153747	0	0	0	0	0	0	0	0	0	0	0	0	0	0	0.0516225	0	0	0	0	0	0	0	0	0	0	0	0	0	0	0	0	0	0	0	0	0
DOCK11	0	0	0.00954842	0	0	0	0	0	0	0	0	0	0	0	0	0	0	0	0	0	0	0	0	0	0	0	0	0	0	0	0	0	0	0	0	0	0	0	0	0	0	0	0	0	0	0	0	0	0
DOCK2	0	0	0	0	0	0	0	0	0	0	0	0	0	0	0	0	0	0	0	0	0	0	0	0	0	0	0	0	0	0	0	0	0	0	0	0	0	0	0	0	0	0	0	0	0	0	0	0	0.0784866
DOCK7	0.110415	0	0	0	0	0	0	0	0	0	0	0	0	0	0	0	0	0	0	0	0	0	0	0	0	0.0310248	0	0	0	0	0	0	0	0	0	0	0.0220989	0.0400378	0	0	0	0	0	0	0	0	0	0	0
DOPEY2	0	0	0	0	0	0	0	0	0	0	0	0	0	0	0	0	0	0	0.0162162	0	0	0	0	0	0	0	0	0	0.018686	0	0	0	0	0	0	0	0	0	0.0291391	0	0	0	0	0	0	0	0	0	0
DPCD	0	0	0	0	0	0	0	0	0	1.46374	0	0	0	0	0	0	0	0	0	0	0	0	0	0	0	0	0	0	0	0	0	0	0	0	0	0	0	0	0	0	0	0	0	0	0	0	0	0	0
DPEP1	0	0	0	0	0	0	0	0	0	0	0	0	0	0	0	0	0	0	0	0	0	0	0	0	0	0	0	0	0	0	0	0	0	0	0	0	0	0	0	0	0	0	0	0	0	0	0	30.9806	0
DPF2	0.441721	0.441532	0	0	0	0.551737	0	0.161015	0	0.298207	0.46654	0.905558	1.69609	0	0	0	0.156427	0.510865	1.03992	0.576052	0.533532	0.207344	0	0.228926	0.403536	0.825975	0.587861	0.555125	1.01942	0.291101	0	0.554433	0.488553	0.397406	0.48702	0	0.592489	0	1.46781	0	0	0	0	0	0	0	0	0.284056	0
DPM1	3.76868	0	0.365111	2.53231	0.65069	0	0	2.26928	0	0	0.689152	0.586799	1.65435	0.0352587	0	1.51117	0.757771	1.54914	0.467767	3.43902	8.61923	1.20496	0.495397	2.05918	2.01258	1.27064	4.49234	0.42137	0.328216	1.94739	0	0.19445	0.504795	0	0.620379	0	1.03859	0	7.25257	0	0	0	0	0	0	0	0	1.23675	3.10538
DPP3	0	0.174233	0.507725	0.0153477	0.0642745	0.392951	0.779576	0.231978	0.118557	0.154849	1.1773	0.145423	1.0117	0.391485	0	0	0.260942	0.120657	0.254713	0	0	0.0546661	0.0681348	0.100986	0	0	0.395141	0.610055	0.573058	0	0.683097	0.135775	0.578866	0.201148	0	0	0.191056	0.0331914	0.287093	0	0	0	0	0	0.199415	0.90461	0	1.06599	0
DPP7	0	0	0	0	0	0	0	3.85087	0	0	0.411139	0	0	0	0	0	0	0	0	0	0	0	0	0	0	0	0	0	0.318148	0	0.0840392	0	0.25891	0.217312	0.230848	0	0	0.0805505	0	0	0	0	0	0	0	0	0	6.14977	0.578171
DPT	0	0	0	0	0	0	0	0	0	0	0	1.60851	0	0.649625	0	88.2708	3.24865	0	0	0	6.27423	3.29766	3.79196	7.56903	0	0	0	0	0	0	0	0	0	0	9.31058	0	4.76551	2.07051	0	0	0	0	0	0	0	0	0	0	0
DPY30	0	0	0	0	0	0	0	0	0	0	0	0	3.96243	0	0	0	0	0	0	0	0	0	0	0	0	0	0	0	0	0	0	0	0	0	0	0	0	0	0	0	0	0	0	0	0	0	0	0	0
DPYD	0.315321	0	0	0	0	0	0	0	0	0	0	0	0	0	0	0	0	0	0	0	0	0	0	0	0	0	0	0	0	0	0	0	0	0	0	0	0	0	0	0	0	0	0	0.735709	0	0	0	0.292473	0
DPYS	0	0	1.16545	0	0	0	0	0.893395	0.344688	0	0	0	0	0	0	0	0	0	0	0	0	0	0	0	0	0	0	1.41143	0	0	0	0.850148	0	0	0	0	0	0	0	0	0	0	0	0	0	0	0	0	0
DPYSL2	24.7605	9.71861	3.90207	18.3265	13.6089	15.0912	4.79854	15.5984	3.90333	5.01812	6.80747	3.39716	6.32885	0.433835	14.6243	12.5602	2.17101	14.104	6.80843	4.23801	2.74837	2.72622	8.65836	12.0327	13.3275	12.7201	10.7515	8.64911	15.8403	15.8136	3.77405	11.8319	3.34431	18.9925	12.4503	1.96203	26.8294	3.33456	9.40367	35.7595	8.74151	38.7798	6.66641	29.5297	7.40329	82.1409	20.0401	37.2246	0.886846
DPYSL3	12.1837	6.2394	29.0491	9.40676	5.91791	4.62677	3.43741	3.41853	3.59323	3.49431	4.43104	3.10311	6.23542	0.51366	2.11326	14.3754	2.02053	8.02527	17.1433	7.30437	4.30713	2.07	3.66639	2.68665	6.65929	7.72188	6.58617	19.1086	23.6357	5.29052	2.51444	8.74482	7.85755	2.20247	8.66978	5.63573	23.6983	0.857279	10.2083	16.4746	0.578885	21.3531	2.11665	42.6928	3.80437	15.4896	21.3329	10.8245	0
DPYSL4	0	0	0	0	0	0.211415	0.0790858	0	0.491304	0.183979	0.544529	0	0.273293	0	0	0.672071	0	0.766144	0	1.21946	0	0	0.356831	0	0.898359	1.5975	1.07856	0	0	0.344412	0	0	0	0	0.606017	0	2.16173	0	0	0	0	0	0	0	0	0.315112	0	0	0
DPYSL5	0.483174	2.17106	0.388083	1.16258	0.401414	3.10181	0.57265	0	0.0983065	0.644668	1.06622	0.817907	2.99959	0	0.329739	1.32645	0.252111	1.14017	1.18729	0	0	0	0.921159	0.859756	1.34086	2.60107	2.05721	0.834011	0.730154	3.07842	0	3.07067	0.496004	1.39801	3.41175	0	5.03237	0.298883	0.255236	0	0.655554	1.18206	0.591484	0	0.772444	12.6369	0	0	0
DR1	0	0.455941	0.73108	0	0	0	0.513872	0	0	0	0	0	0	0	0	0	0	0	0	0	0	0	0	1.06283	1.35054	1.21575	0	1.10071	0	1.32594	0	1.71681	0	1.4857	0	0	0	0	0	0	0	0	0	0	0	0	0	0	0
DRAP1	0	0.463222	0.307123	0.656284	0.492025	0.695506	0.330637	0	0	0.248258	0	0.27667	0.667929	0.075606	0	0.48488	0.348639	0.541908	0.435322	0.411035	1.63239	0.823346	0	0	0.957341	0	0.406508	0.677519	0	0	0	0	0.62986	0	0	0	0	0.0873737	0	0	0	0	0	0	0	0	0	1.43355	0
DRG1	2.34298	0.242475	0.228582	0	0	0.30195	0.762259	1.18393	0.0928556	0.417399	0.822289	0.157167	1.31223	0	0	0	0.144059	0.205319	0.943075	0.304103	4.87445	0.801861	0.173805	0.536819	1.04995	0.295063	0.238905	0.19821	0.529076	0.638912	0.141998	0.32733	0.377955	0.395309	0.791817	0	1.08673	0.116912	1.5427	0.395956	0	0	3.86476	6.75009	0	0	0	8.58141	0.917706
DRG2	0	0	0	0	0	0	0	0	0	0	0	0	0.050862	0	0	0	0	0	0.0668918	0	0	0	0	0	0	0	0	0	0	0	0	0	0	0	0	0	0	0	0.0414324	0	0	0	0	0	0	0	0	0	0
DSC1	0	0.11536	0.151936	0	1.28626	0	0	0.983056	0	0	0	0	0	0	0	0.205506	0.325938	0	0	0.599757	0	0	1.14221	0.400693	0.359543	0	0	0	0	0	0	0.447931	0	0	0	0.353279	0	0	0	0	0	0.691498	0	0	1.10246	0	0.298116	2.91762	0
DSC2	0	0	0	0	0	0	0	0	0	0	0	0	0.143917	0.00815767	0	0	0	0	0	0	0	0	0	0	0	0	0	0	0	0	0	0.17685	0	0	0	0	0	0	0	0	0	0	0	0	0	0	0	0	0
DSC3	0	0	0	0	0.12946	0	0	0	0	0	0	0	0.085371	0	0	0	0	0	0	0	0	0	0.205827	0	0	0	0	0	0	0	0	0	0	0	0	0	0	0	0	0	0	0	0	0	0	0	0	0	0
DSG1	0	0.521391	0.533487	1.83479	3.00339	0	0	1.04104	0.018606	0	0	0	0.303434	0	0	2.8547	0.360622	0	0	0	0.444265	0.0714921	4.83599	0.131249	1.34514	0.660581	0.0807559	0.352682	0	0.207278	1.14712	1.32702	0	0	0	2.9535	0	0	0	1.90022	0.503424	2.58272	0	1.64674	1.34907	0	0.97838	4.45475	0.135697
DSG2	0	0	3.83087	0	0.149094	0	0.557819	0	0	0	0	0	0.225455	0	0	0	0	0	1.08136	0	0.251175	0.170593	0.365119	1.93981	0	0	0	0	0	0	0	2.56267	0.180085	0	0.803891	0	0	0	0.859578	0	0	0	0	0	0	0	0	14.2521	0
DSG3	0	0	0	0	0	0	0	0	0	0	0	0	1.85825	0.565669	0	0	0	0	0	0	0	0	0	0	0	0	0	0	0	0	0	0	0	0	0	0	0	0	0	0	0	0	0	0	0	0	0	0	0
DSP	2.78298	3.88276	4.91811	0.697532	6.82121	3.70522	1.0463	2.5928	0.123979	0.510787	0.619578	0.131856	4.68827	0.812128	0.310854	3.32603	1.2419	0.741265	1.58549	1.42434	3.20427	0.49645	6.24848	1.46015	1.82403	3.0883	0.688903	5.19266	4.21509	0.508606	0.555372	2.73205	2.88764	1.25846	15.9448	4.17593	1.91721	0.00565148	8.27289	5.02659	1.10174	4.19834	0.204909	1.20673	4.80792	1.03633	3.90563	17.9302	2.23499
DST	0	0.00717121	0	0	0	0.00961337	0	0	0	0	0	0	0	0	0	0	0	0	0	0	0	0	0.00494635	0	0	0	0.01532	0.00784216	0	0	0	0.0252374	0	0	0	0	0	0.0521945	0.0315588	0	0	0.0199936	0	0	0	0	0	0.0649025	0
DSTN	0	3.41241	2.79449	3.37	3.96416	1.60885	3.39781	2.35944	1.86814	0	6.96246	0	5.24628	0	0	0	0.882964	1.9078	0	0	4.9584	0	0.923343	0	2.04675	2.84761	23.3311	4.11815	0	2.51848	2.52581	2.45469	3.3937	0	0	0	0	0	4.93199	9.76451	0.708444	10.8085	0	0	0	0	3.8494	14.3446	0
DTD1	3.91938	0.627391	1.67135	0	0	0	0	0	0.554796	1.50979	2.02796	0	2.43629	0	0	0	0	2.07439	3.1934	0	0	0	0.806065	2.75734	0	0	0	1.70595	1.1687	0	0	0	0	1.66022	0	0	1.62656	0.553431	0	0	0	0	0.855619	0	0	0	0	0	0
DTX3L	0	0	0	0	0	0	0	0	0	0	0	0	0	0	0	0	0	0	0.0210673	0	0	0	0	0	0	0	0	0	0	0	0	0	0	0	0	0	0	0	0.0227768	0	0	0	0	0	0	0	0	0	0.0725385
DTYMK	9.48395	1.42368	1.05356	3.79906	2.68116	1.30309	1.38131	0	0	2.9953	4.6642	0.78834	0	0.125587	0	3.40794	0	4.01326	3.21474	7.37562	0	4.15878	1.74005	4.72841	3.81169	0	0	1.52585	0	3.53126	2.49813	3.59903	4.17905	5.1785	0	0	0	1.52645	3.66675	0	1.47514	0	0	0	0	3.93813	0	5.82824	1.79515
DUSP23	0.59214	0.367717	1.88914	0.855198	0	0.786001	0.431408	0	0	0	0.253919	0	0.698173	0	0	0	0	0	0	0	0	0.664189	0	0.663032	0.861307	1.10678	0	1.04054	3.28872	0.403946	0	0	2.0986	0.293005	0	0	0	0	0	0	0	2.31043	0	0	0.653398	0	0	1.97862	0.501122
DUSP3	0	0	0	0	0	0	0	0	0	0	2.83675	0	0.461106	0	0	0	0	0	0	0	0	0	0	0	0	0	3.54815	0	0	0	0	0	0.871019	0	0	0	0	0	0	0	0	0	0	1.46307	0	0	0	8.6946	0
DUT	0	2.2249	0.14383	0.816909	0.690553	0.418961	0.131293	0.73934	0.246742	0.480025	0	0.974206	0.68527	0	0	0	0	0.293643	1.10419	0	0	0	0.5215	0	0	0.369023	1.40066	0.89197	1.83878	0.640472	0.103898	1.42675	0	2.894	0	0	0.334615	0	0	0	0.332683	0.46055	0	0	0	2.36319	0	5.23942	0.0840378
DYNC1H1	5.55764	2.15166	2.02974	1.9761	4.16639	1.20675	1.31083	4.94542	0.337542	0.419117	1.66844	0.792113	2.01578	0.239654	0.914267	1.40389	0.592619	0.977979	1.4443	2.88372	4.84754	0.752679	0.684797	3.79254	2.01329	2.65989	1.56016	1.74917	1.33456	2.35456	0.723848	3.13891	0.950959	0.603439	2.69086	1.48585	2.62376	0.544103	3.62941	2.21003	0.458518	4.3652	0.892599	4.82366	0.524392	1.14502	2.46599	6.54415	0.552555
DYNC1I2	0.511357	0.217271	0.956797	0	0.673275	0.96459	0.0913678	0.883138	0	0.362082	0.136127	0	1.0909	0.0434096	0.237017	0	0.0328401	0.100971	0	0	0.500292	0	0	0.396157	0.301704	10.0968	0	0.176205	0.121363	0.85735	0	0.229608	0.852354	0	0.634304	0	1.40244	0.0925926	0.730411	0	0	0	0.179696	0	0	0	0.0617843	0.681175	0
DYNC1LI1	0.276755	0	5.32661	0	0	0	0	0	0	0	0	0	0	0	0	0	0	0	0	0	0	0	0	0.171795	0	0.303444	0	0	0	0.0804249	0	0	0	0	0	0	0	0	0	0	0	0	0	0	0	0	0	1.00179	0
DYNC1LI2	0	0.26351	0.117804	0	0	0	0	0	0	0	0	0	0	0	0	0	0	0.283561	0	0	0	0	0	0	0	0	0	0.0741035	0	0.440891	0	0	0	0	0	0	0.463712	0	0	0	0	0	0	0	0	0	0	0.44594	0
DYNLRB1	8.84052	0	0	0	0	0	0	0	0	0	5.5902	0	0	0	0	0	0	0	3.09957	3.98718	5.23146	1.80334	0	0	0	5.01893	0	0	0	4.72131	0	0	0	0	0	0	4.23911	0	0	0	0	0	0	0	0	0	0	0	0
DYNLRB2	0	0	0	0	0	0	0	0	0	0	0	0	0	0	0	0	0	0	3.09957	0	0	0	0	0	0	5.01893	0	0	0	4.38568	0	0	0	0	0	0	0	0	0	0	0	0	0	0	0	0	0	0	0
DYRK1A	0	8.13127	0	0	0	0	0	0	0	0	0	0	0	0	0	0	0	0	0	0	0	0	0	0	0	0	0	0	0	0	0	0	0	0	0	0	0	0	0	0	0	0	0	0	0	0	0	0	0
DYSF	0.112968	0.171651	0	0.10843	0	0.118699	0	0.150739	0	0	0.00634033	0	0.262589	0	0	0.567556	0	0.0741454	0	0	0.821427	0	0	0	0	0	0	0	0	0.0380939	0.0361196	0.128411	0	0	0	2.61374	0	0	0	0	0	0	0	0	0	0	0	0.201229	0.524216
EARS2	0	0	0	0	0	0	0	1.62986	0	0	0	0	0	0	0	0	0	0	0	0	0	0	0	0	0	0	0	0	0	0	0	0	0	0	0	0	0	0	0	0	0	0	0	0	0	0	0	0	0
EBF3	0	0	0	1.38377	0	0	0	0	0	0	0	0	0	0	0	0	0	0	0	0	0	0	0	0	0	0	0	0	0	0.0623111	0	0	0	0	0	0	0.102222	0	0	0	0	0	0	0	0	0	0	0	0
EBNA1BP2	0.704036	1.23818	0.875722	0.568321	1.08467	0.0970535	0	0	0	0	0	0	1.16167	0	0	0	0.22951	0.432517	0.236735	0	1.46434	0.504748	0.106158	0.485809	0.658363	0	0	1.23364	4.37833	1.22811	0	1.48954	4.78006	0	0	0	0	0	0.770264	0	0	0	0	0	0.443156	0	0	6.57196	0
EBP	0	0	0	0	0	0	0	0	0	0	0	0	0	0	0	0	0	0	0	0	0	0	0	0	0	0	0	0	0	0	0	0	0	0	0	0	0	0	0	0	0	0	0	0	0	0	0	0.69788	0
ECH1	5.02404	0.877913	1.68359	0.948567	3.97953	0.739551	0.749317	5.99116	0.299086	3.72395	2.32848	0	4.54802	0.801257	1.59816	2.10344	1.93792	0.957739	4.32333	2.38703	3.83827	1.82639	0.990103	2.09561	2.35669	1.3481	1.1403	2.431	0	1.77753	0	2.26903	5.66989	1.58028	1.84961	3.07081	1.77472	0.978242	5.47136	1.62483	0.470623	2.69412	1.06877	2.98797	0.547685	0	3.73067	2.66473	9.86207
ECHDC1	0	1.7115	0	0.883008	0	0	0	0	0	0	3.38601	0	7.56348	0	0	0	0	0.763336	0	0	0	0	0	0	0	0.637949	3.53918	0	0	1.54403	0	1.57614	0	0	0	0	0	0	0	0	0	0	0	0	0	0	0	9.40628	0
ECHDC3	0	0	0	0	0	0	0	0.585499	0	0	0	0	0	0	0	0	0	0	0	0	0	0	0	0	0	0	0	0	0	0	0	0	0	0	0	0	0	0	0	0	0	0	0	0	0	0	0	0	0
ECHS1	1.73881	3.34546	0	1.3653	1.31478	2.27605	0.480743	6.8073	0.388514	0.508568	1.62782	1.2673	5.55436	0	0	0.603344	0.867619	0.965897	11.1148	0	0.480566	0.323274	0.405842	0.892348	1.38552	3.189	3.59567	1.33884	3.40931	3.27728	1.48498	0.967477	2.25658	0	6.92368	0	2.15704	0	3.26706	0	0	0	0.24804	0	3.99062	0	0	9.55335	1.72385
ECI1	4.03366	6.76662	3.34821	0	3.31538	2.88173	0.466205	13.5498	0	1.05501	1.023	2.5546	2.86821	0.208276	0	2.05043	1.22106	0.999778	8.02897	1.76596	0.825795	0.301365	0.222826	0.848243	3.07185	11.2448	3.29924	10.4263	5.50779	5.30842	1.41397	6.39589	3.80153	1.05599	7.20178	0.575415	1.56007	0	9.18718	1.93579	0.825174	0	1.12384	0	5.70587	8.46574	5.83866	4.7552	0.627699
ECI2	0	0	0	0	0	0	0	0.709188	0	0	0	0	0	0	0	0	0	0	0	0	0	0	0	0	0	0	0	0	0	0	0	0	0	0	0	0	0	0	0	0	0	0	0	0	0	0	0	0	0
ECM1	0	0	0.329912	0	0.319301	0	0	0	0	0	0	0	0	0	2.72349	0.971983	0.0851757	0	0	0.152116	0.883962	0	0.163329	0	0	0	0	0	0	0	0	0	0	0	0	2.57777	0	0	0	0	0	0	0.0544824	0	0	0	0	2.27359	1.30726
EDC4	0.534457	0.507359	0	0.164649	0.180595	0.0215229	0.11367	0	0	0.113438	0.137944	0.177846	0.483507	0	0	0	0.0936226	0	0.170233	0	0.55448	0.144197	0	0.480985	0.298915	0.437136	0.267702	0.0315721	0.204315	0.323038	0	0.825248	0.0656186	0.517176	0.196918	0	0.463629	0.0442867	0.0992947	0	0	0	0	0	0	0	0	0.328431	0.0594028
EDF1	1.36717	0.947553	0.777436	1.01949	1.19423	1.02879	0.455224	1.19441	0.143751	0.517013	0.86939	0	0.751938	0	1.02898	0.648654	0.450677	0.4983	1.68026	0.925718	0	0	0	0	0	0	1.2833	1.66708	1.10341	0.768847	0	0.648767	1.0982	1.08727	1.02014	0	0.32254	0.0893948	3.12792	0	0.420051	0	0	0	0	0	0	2.37414	0
EDIL3	0	0	0.199244	0	0	0	0	0	0	0	0	0	0	0	0	0	0	0	0	0	0	0	0	0	0	0	0	0	0	0	0	0	0	0	0	0	0	0	0	0	0	0	0	0	0	0	0	0	0
EEA1	0.16349	0.163559	0	0	0	0	0	0.402097	0	0	0.178238	0	0	0	0	0	0	0.0600596	0	0	0	0	0	0.0762732	0.161488	0	0	0	0	0	0	0.258804	0.0653938	0	0	0	0.230116	0	0.294668	0	0	0	0	0	0	0	0	2.74591	0
EEF1A1	107.734	26.2674	36.9368	94.0845	123.689	64.7796	52.6396	125.583	14.8758	30.3071	66.8288	17.2184	108.363	11.7667	13.598	63.9603	19.2323	51.5868	48.2525	68.556	50.6918	45.3701	52.5879	140.373	124.813	56.8974	29.9181	48.1204	33.3989	35.1049	24.1382	26.6407	40.4948	54.2116	40.6658	16.6324	82.5064	12.5272	69.831	102.576	39.5085	182.883	16.5719	118.161	36.7972	253.997	74.1993	228.127	13.6526
EEF1A2	28.9278	19.546	30.4679	68.1548	103.504	54.9258	44.3607	97.4777	11.7784	6.35157	7.96677	3.01982	48.3864	2.96248	7.23962	49.7344	14.3046	37.3777	25.4994	4.18864	5.00722	19.541	42.2506	116.089	98.3328	47.931	17.499	37.8449	17.0524	25.4801	14.9704	20.4994	29.6389	18.8893	24.5908	13.85	74.8547	2.26009	28.2683	85.2151	33.0948	252.591	8.80051	84.4982	29.6409	131.827	60.0812	161.355	8.29777
EEF1B2	20.2085	1.48939	2.28868	6.92749	3.1611	5.0537	1.12313	6.93378	0.602656	0	6.49424	5.14681	13.4167	0	3.72971	0	1.08152	1.99564	3.59171	5.03824	0	0	0	0	3.78535	0	9.11736	6.96519	5.5498	4.4538	1.78933	2.65167	6.37152	2.6657	19.634	0	2.9482	2.26559	4.59197	7.2359	2.45065	12.4433	4.20444	9.45124	3.28857	6.87419	6.84452	18.5535	1.75579
EEF1D	3.94527	2.62757	4.81285	10.6014	2.85942	3.19525	3.94635	18.2282	1.19039	0.677825	2.84318	1.27796	5.38041	0.608506	1.99888	5.73496	1.84323	2.73083	2.93197	3.75379	5.85345	0.558075	1.53795	2.40421	3.24654	4.03178	3.24709	4.90443	2.49532	5.1809	2.90141	2.43054	5.90291	1.43386	2.11503	2.54874	2.79911	0.671163	5.4524	12.7453	3.40194	17.3156	1.89327	15.9279	3.81516	3.27709	9.46883	12.0529	1.1644
EEF1E1	2.98869	1.14942	0.825662	1.87353	2.38359	1.14293	0	3.00744	0.247404	0	0	0.506394	2.62338	0	1.59494	0	0.506204	0	1.41087	1.28923	3.98607	0	0	0.569319	0.583848	1.77649	0.655878	1.49065	1.98249	0.739452	0	1.2276	1.06744	0.927775	1.79627	0.545421	0.483607	0	1.18896	0	0	0	0	0	0	0	0	12.992	1.53906
EEF1G	10.0271	6.20634	9.22561	10.8404	14.3858	5.11729	2.99993	13.1625	1.79901	2.57703	8.12418	1.96402	12.4521	0.896845	2.15038	12.5097	2.09887	1.6988	6.90918	4.81377	10.5725	2.00669	2.89313	8.12909	5.16437	7.46062	5.74313	10.6929	2.52569	8.25663	2.18986	8.30569	11.4708	2.30253	5.83328	3.32758	7.08677	0.51637	9.79672	14.5318	5.36161	19.3015	1.63017	12.8182	6.56338	7.24526	9.66631	79.7252	2.13156
EEF2	22.0179	6.17904	10.6665	15.2511	13.7855	6.21769	3.81387	20.1746	2.19939	6.91964	20.5515	5.22963	28.2602	3.7815	6.83487	12.4618	3.29491	4.50388	14.7102	7.89336	23.5524	9.0286	3.91581	8.99511	7.79731	10.7755	9.60691	15.4205	17.3076	10.512	2.53329	7.12417	10.3467	9.02763	22.3796	3.47558	8.976	1.02644	10.3586	16.4122	4.20536	36.3692	3.93114	16.7444	9.27753	16.2529	8.9341	70.9111	3.93941
EEFSEC	0	0	0	0	0	0	0	0	0	0	0	0	0	0	0	0	0	0	0	0	0	0	0	0	0	0	0	0	0	0	0	0	0	0	0	0	0	0	0	0	0	0	0	0	0	0	0	0	0
EFEMP1	2.62637	0.433005	0	4.80737	12.5256	0	1.68437	0.799956	2.13208	0.944071	1.37077	0.0799691	0	0	0	1.82971	0.30332	0	0	3.42341	1.81234	0.858713	0	0.333802	3.59529	0.233299	3.06963	1.10707	0	2.31631	1.64322	0.741931	0	0	0	3.89015	0	0.299565	0	14.4087	0	0	0	14.74	0	0	20.2496	5.07028	0
EFEMP2	0	0	0	0	0	0	0	0	0	0	0	0	0	0	0	0	0	0	0	0	0	0	0	0	0.349449	0	0	0	0	0	0	0	0	0	0	1.04797	0	0	0	1.57303	0	0	0	4.70065	0	0	2.96731	1.31999	0
EFHC1	0	0	0	0	0	0	0	0	0	0	0	0	0	0	0	0	0	0	0	0	0	0	0	0	0	0	0	0	0	0	0.120839	0	0	0	0	0	0	0	0	0	0	0	0	0	0	0	0	0	0
EFHC2	0	0	0	0	0	0	0	0	0	0	0	0	0	0	0	0	0	0	0	0	0	0	0	0	0	0	0	0	0	0	0.0414397	0	0	0	0	0	0	0	0	0	0	0	0	0	0	0	0	0	0
EFHD2	14.627	0.955543	0.818215	0.893521	1.07591	3.53554	0.578997	1.14025	0.191546	0.580167	6.25399	2.11464	4.03882	0.172955	0	2.03867	1.49492	1.0801	2.52422	3.9735	2.58022	1.12133	0.330994	1.8795	1.02016	2.88529	4.16854	17.0711	5.87607	0.382817	15.8293	0	3.29531	1.77284	3.96764	0	0	0.0418786	14.8453	3.04143	0	0	0.557686	0	0.769726	0.842133	5.07843	2.76365	1.42062
EFTUD1	0	0	0	0	0	0	0	0	0	0	0	0	0	0	0	0	0	0	0	0	0.225549	0	0	0.0168303	0	0	0	0	0	0	0	0	0	0	0	0	0	0	0	0	0	0	0	0	0	0	0	0	0
EFTUD2	4.63627	1.66551	3.32467	6.60975	1.61713	4.46478	0.942593	2.92044	0.281004	1.26758	2.11132	1.70209	5.48512	0.0756502	0.31597	1.22977	2.39437	1.48829	2.74166	2.01202	2.7276	1.45495	0.746999	2.25679	2.75019	5.43389	2.39715	6.03019	2.73594	1.57402	0.371951	0.922388	2.47551	3.089	6.41471	0.0469322	1.24113	0.611462	2.51717	0.361298	0.895927	4.02897	0.246568	0.430647	0.649399	0.983126	0.527764	5.24567	0.294659
EGFLAM	0	0	0	0	0	0	0	0	0	0	0	0	0	0	0	0	0	0	0	0	0	0	0	0	0	0	0	0	0	0	0	0	0	0	0	0	0	0	0	0	0	0	0	0	0	0	0	0.276676	0
EHD1	1.11737	0.252587	0.194758	0.173628	0	0.0657167	0.0926114	0.423031	0	0	0.528674	0	0.379691	0	0	0.780112	0.0527139	0	0	0	0	0	0	0	0	0	0.556873	0.259767	0.0571456	0.185071	0.204707	0.398578	0	0.0825132	0	0.514587	0	0	0.18359	0	0	0	0	0	0	0	0	1.29881	1.00037
EHD2	7.17103	2.03993	0.867187	2.17972	2.33287	0.17789	1.42629	3.27723	0.377296	0.222422	4.4352	0.85859	1.53168	0.0827763	0	1.15602	0.232581	0.566666	0.134269	4.04156	1.07006	0.618109	0.134725	1.07324	0.745718	0.54521	4.20346	0.277875	0.255497	1.65816	1.49584	4.44039	0.303019	0.172885	0.379195	0.139243	0.213818	0	0.67525	5.40474	0	0.850009	0.541985	2.37382	1.20867	0.290056	2.6113	0.508729	0.247531
EHD3	0.397814	0.221149	0.0617645	0	0	0	0.0984589	0.357243	0	0	0	0.0322048	0.235513	0	0	0	0	0	0	0	0	0	0	0	0	0	0.284232	0.17034	0	0.243582	0.17352	0	0	0	0	0	0	0	0	0	0	0	0	0	0	0	0	0.750208	0
EHD4	0.94705	1.36535	0.348169	1.0773	0.678163	0.365916	0.210553	1.71173	0.023255	0.15849	1.20991	0.492357	1.68882	0.0795266	0	0.198047	0.658194	2.27869	0.494675	2.4469	1.04378	0.739658	0.114677	1.08993	2.74492	2.45222	1.43626	0.868228	0.783718	2.53182	0.524608	0.715002	0.661377	0.730741	0	0	0.552189	0	0.849734	1.60045	0	0.709967	0.16636	5.14733	0.275566	0.420658	1.05278	1.74966	0.288181
EHHADH	0	0	0	0	0	0	0	4.04247	0	0	0	0	0	0	0	0	0	0	0	0	0	0	0	0	0	0	0	0	0	0	0	0	0	0	0	0	0	0	0	0	0	0	0	0	0	0	0	0	0
EHMT1	0	0	0	0	0	0	0	0	0	0	0	0	0	0	0	0	0	0	0	0	0	0	0	0	0.0658203	0	0	0	0	0	0	0	0	0	0	0	0	0	0	0	0	0	0	0	0	0	0	0	0
EHMT2	0	0	0	0	0	0	0	0	0	0	0	0	0	0	0	0	0	0	0	0	0	0	0	0	0	0	0	0	0	0	0	0	0	0.0387191	0	0	0	0	0	0	0	0	0	0	0	0	0	0	0
EIF1	5.6003	2.11263	2.22968	3.1577	1.54689	1.45354	0.778687	7.07739	0.403723	2.21573	2.67709	1.10018	5.34645	0	2.07378	0	0.45598	0.798318	1.07819	8.48374	0	0	0	0	1.37223	1.84801	1.87697	2.34205	3.16426	1.38126	0.539809	0.857617	1.90561	0	4.72105	0	2.29563	0	1.8227	0.772181	0	2.21312	1.32579	1.16121	1.84099	0	0.815465	4.82894	0
EIF1AX	0	0.510773	0.351648	0	0	0	0	0	0	0	0	0	0.555346	0	0	0	0	0.238414	0	0	0	0	0	0	0	0.725125	0	0.753928	0	0	0	0.607629	0	0	0	0	0	0	0	0	0	0	0	0	0	0	0	1.8792	0
EIF1AY	0	0.510773	0.351648	0	0	0	0	0	0	0	0	0	0.555346	0	0	0	0	0.238414	0	0	0	0	0	0	0	0.725125	0	0.753928	0	0	0	0.607629	0	0	0	0	0	0	0	0	0	0	0	0	0	0	0	1.8792	0
EIF1B	3.40609	1.49072	0.984584	2.20729	0	1.2626	0	0	0	0	1.52795	0	3.26961	0	0	0	0.0568515	0	0.629737	0	0	0	0	1.14749	0.935866	1.26883	1.08396	1.42121	0	0.807845	0	0.857617	0	0	2.62136	0	0	0	1.24803	0	0	0	0	0	0	0	0	3.11103	0
EIF2A	0	0	0	0	0	0	0	0	0	0	0	0	0	0	0	0	0	0	0	0	0	0	0	0	0	0	0	0	0	0	0	0	0	0	0	0	0	0	0	0	0	0	0	0	0	0	0	0.618162	0
EIF2AK2	0.521686	0.146552	0.115849	0.286681	0.194126	0.238874	0.413766	0.380251	0	0.257745	1.08207	0	0.37799	0	0	0.259495	0	0.0164777	1.04304	0.593898	0.331653	0.235248	0.209071	0.425617	0.141449	0.294465	0.257094	0.501572	0.190735	0.345862	0.152606	0.260863	0.480699	0.637894	0.589393	0	0.296276	0.349689	0.512278	0	0	0.465875	0	0	0	0	0	0.705622	0.246871
EIF2B1	1.3267	0	0	0	0	0.166179	0	0	0	0.158182	0	0	0	0	0	0	0	0	0	0	0	0	0	0	0	0	0	0	0	1.05736	0	0	0	0	0	0	0.215107	0.141319	0.656551	0	0	0	0	0	0	0	0	0	0
EIF2B3	0	0	0	0	0	0	0	0	0	0	0	0	0	0	0	0	0	0	0	0	0	0.0520774	0	0	0	0	0	0	0	0	0	0	0	0	0	0	0.154442	0	0	0	0	0	0	0	0	0	0	0	0
EIF2B4	0.452162	0.177768	0.118063	1.80434	0.124896	0	0.0596708	0	0	0.115172	0.316686	0	0.374417	0	0	0	0	0	0	0	0.432347	0.146569	0.0698765	0.238231	0.140441	0	0	0.144839	0	0.833731	0	0.131087	1.0182	0.0932595	0	0	0.362663	0.0717456	0.382873	0	0	0	0	0	0	0	0	0.742013	0
EIF2B5	0	0.167387	0	0	0	0	0	0	0	0	0	0	0	0	0	0	0	0	0	0	0	0	0	0	0	0	0	0	0	0	0	0	0	0	0	0	0.0439889	0	0	0	0	0	0	0	0	0	0	0	0
EIF2S1	7.23817	1.95761	4.29377	0.730401	4.04086	1.1881	1.20128	5.1525	0.374388	0	1.57079	0.704821	2.43535	0.198983	1.42106	1.4775	0.784693	0.227709	0.455869	1.34147	1.73203	0.0445519	0.613057	5.6253	1.74413	4.72146	0.102113	7.17872	0.504179	3.16589	0.366507	5.80468	0.890764	0.78425	0.952504	1.24959	1.70139	0.234835	1.50427	5.71185	1.38562	11.5831	0.532203	6.05351	2.55903	0	3.26005	8.77716	0.224388
EIF2S2	3.40694	1.06468	0.741374	0.901993	1.66898	0.680008	0.389745	1.64813	0.148487	0.581569	1.69972	0.275565	0	0	2.05874	0	0.626452	0.702531	0.827219	1.16357	6.34655	0.955339	0.610059	2.07134	0.738854	0	0	1.13779	0.892151	0.706712	0.305325	0.793825	1.20983	0.735548	0	0	0.678176	0	1.28928	0	0	0	0	0	0.764377	0	0	3.53234	0
EIF2S3	4.54077	3.72991	4.4502	1.86737	0.693825	0.612225	0.886733	2.2647	1.19895	0.640363	2.21466	0.6654	4.66103	0.235686	2.87392	0	0.459967	0.935487	1.18892	0.797122	1.42521	0.396842	0.732898	2.68111	0.898802	3.57809	0.475061	10.3443	0.95684	4.5473	0.439128	2.22887	1.25033	1.1248	1.2911	0	5.42845	0.213749	1.8138	1.39151	0	1.30668	0.520213	0	2.98977	0	0	11.5559	0.276554
EIF3A	5.61667	1.46271	1.74887	1.23859	0.998098	1.05494	0.640928	3.31924	0.415022	0.751797	1.69065	0.582998	2.05292	0.137007	0.106583	1.44453	0.290741	1.19461	2.12534	2.97978	9.34777	1.15594	0.683132	3.97373	1.58683	2.32535	2.63683	1.58528	3.33326	1.93619	0.286654	1.47023	1.3523	0.846556	1.68475	0.119795	3.08737	0.328012	2.44141	1.56175	0.253162	3.09017	0.510217	1.60337	0.228124	1.63169	0.717563	7.16942	0.426182
EIF3B	3.15572	0.816084	2.63622	1.33772	1.03775	1.92945	0.522236	4.04312	0.467442	2.15804	24.8161	3.32586	6.26682	0.76607	0.0727262	0.43068	0.923515	0.186775	2.26968	3.81821	5.48482	0.368692	0.0970013	0.625196	0.493113	1.10203	2.8827	1.13503	6.74377	3.24864	1.57932	2.32574	2.17591	1.73585	1.88056	0	1.7526	3.53405	4.01572	1.17859	0	2.85413	2.29746	1.39979	1.55427	2.94033	1.01385	6.20295	1.34323
EIF3C	0.662819	0.367907	0.17002	0.973384	0.124227	0.22711	0	0.679182	0.0525224	0.0887531	0.394916	0.11059	0.416993	0	0	0	0.0520168	0.111916	0.284013	0.381293	0.538609	0	0	0.221444	0.277813	0.474416	0.172278	0.608978	0.397842	0.267335	0	0.370791	0.231713	0.161114	0.343335	0	0.199427	0	0.239244	0	0	0	0	0	0	0	0	3.53757	0
EIF3CL	0.940297	0.431877	0.199753	1.059	0.164704	0.269135	0	0.885467	0.0738771	0.10581	0.540414	0.153459	0.59513	0	0	0	0.0657369	0.149289	0.398719	0.517866	0.743411	0	0	0.307743	0.370033	0.688391	0.224455	0.683973	0.527704	0.32556	0	0.525753	0.331406	0.182964	0.458145	0	0.279612	0	0.315177	0	0	0	0	0	0	0	0	4.82578	0
EIF3D	1.76179	0.52819	0.547345	0.885043	0.741416	0.460662	0.418754	2.15787	0.1868	0.279186	1.56744	0.4405	2.28922	0	0	0	0.196943	0.48091	0.985742	0.560649	0.517898	0.162752	0	0.396046	0.320506	1.92712	0.435362	1.10604	1.68544	0.691647	0.251042	0.947079	0.468579	0.550754	0.906455	0	0.714506	0	1.085	1.03651	0.205758	0.987762	0	0	0	1.72005	0	5.32399	0
EIF3E	2.2158	1.31602	1.10208	1.25779	0.524025	0.269007	0	4.0697	0.189679	0.381038	2.07604	0.431225	1.25733	0	0.150338	1.47327	0.125772	0.145519	1.18818	0.708203	3.71712	0	0.0529356	0.300557	0.769652	1.01351	0.707208	1.19996	1.77067	0.540528	0	0.710509	0.194873	0.797585	0.970534	0	0.943073	0.0504605	1.15922	0	0	1.25224	0	0	0.293468	1.50081	0	6.55591	0.488722
EIF3F	3.23769	0.695609	1.16089	15.0095	1.72158	1.49043	0.863808	3.24507	0.538338	0.580791	2.07938	1.16205	7.53484	0.269782	1.20225	2.1599	1.23339	3.2951	2.73322	4.23519	11.7228	4.31674	0.400308	1.52352	2.56904	3.78927	3.94929	0.553793	4.54914	4.17236	8.36929	0.831338	3.43286	0.491977	1.59112	0	1.62812	0	5.97297	1.61422	0	4.58295	0.663405	17.1637	2.32004	2.0271	1.8909	9.05294	272.071
EIF3G	0.760636	1.00778	0.435822	1.09902	0.637804	0.6074	0.440793	1.5083	0.224428	0.356738	1.17683	0	1.51486	0.0736077	0.463694	0.502698	0.11762	0	0.754691	0	0.697878	0.528288	0.163962	0.755325	0.77019	1.01087	0.514644	0	0.605354	0.683004	0	0.408364	0.819455	0.334811	0.877354	0	1.10664	0.0664349	0.551475	0.497716	0.166857	1.37584	0.285766	0	0.26075	0	0.0510858	1.63611	0
EIF3H	0	0.284157	1.63654	0	0	0	0	1.67785	0	0	0	0	0	0	0	0	0	0	0	0	0	0	0	0	0	0	0	0.689161	0	0	0	0	0	0	0	0	0.814551	0	0	0	0	0	0	0	0	0	0	45.4714	0
EIF3I	1.04602	0.668242	1.40562	0.945752	0.547282	0.438835	0.632749	2.52734	0.258434	0.270387	1.67595	0	1.44611	0	0	0.908681	0.278597	0.271032	0.973366	0	2.9208	0	0	1.05585	0.559297	1.47004	1.28865	1.76787	0.732965	0.866394	0	1.75587	1.06128	0.995288	1.95641	0	0.476153	0.192852	1.09122	0	0	1.5178	0	0	0	1.80861	0	6.21287	0
EIF3J	0	0.245422	0	0	0	0	0	0	0	0	0	0	0	0	0	0	0	0	0	0	0	0	0	0	0	0	0	0	0	0	0	0	0	0	0	0	0	0	0	0	0	0	0	0	0	0	0	0.466923	0
EIF3K	0	0.839921	0	0	0	0	0	0	0	0	0	0	0	0	0	0	0	0	0	0	0	0	0	1.16997	0	1.62714	0	1.30937	1.49194	0	0	0	0	0	0	0	0	0	2.46753	0	0	0	0	0	0	0	0	3.6925	0
EIF3L	1.90405	0.714482	0.507188	13.8868	0.894841	7.27023	0.449662	3.93007	0.210008	0.42655	1.8873	0.686459	1.81473	0.940596	0	0.708586	0.5354	0.494082	1.87691	2.24265	6.02588	2.91502	0.378622	1.06432	6.84293	1.94806	3.14816	1.07198	1.38153	0.839588	6.87916	0.298193	0.747717	0.473156	0.895436	0	0.47945	0.340568	1.51368	1.334	0	5.0778	0	0	0.465337	0.870343	0.257948	13.626	0.912503
EIF3M	0.74208	0.329117	0.503421	0	0	0	0	0	0	0	1.76354	0	0	0	0	0	0	0	0.166498	0	1.20826	0	0	0.362405	0	0	0	0	0	0	0	0	0.60575	0.239712	0.638375	0	0.415286	0.0692516	0.37877	0	0	0	0	0	0	0	0	25.8692	0
EIF4A1	15.5949	7.68508	8.9457	22.5722	21.2286	15.7852	7.98449	32.3543	5.44656	14.3377	26.7409	14.0606	33.8637	5.44269	6.03868	14.7555	9.2855	5.01741	18.051	21.2635	37.6441	15.5903	7.06721	19.3864	14.4261	11.3958	20.1271	13.3326	20.7035	7.1569	7.80737	9.13652	23.3562	23.7137	24.157	5.14649	12.336	7.5508	19.5522	16.883	7.99382	28.2178	11.504	23.7443	9.43253	38.1695	13.3596	31.7368	5.70963
EIF4A2	12.1047	7.08781	8.80257	17.0778	16.0304	16.5633	4.83195	20.0961	4.28724	13.2379	26.218	12.0917	22.8948	4.98227	4.50889	13.556	8.6551	4.09426	11.4816	17.9702	34.1217	13.3873	5.64069	14.7333	15.4082	8.3357	14.349	12.3915	17.1208	7.49008	7.87905	9.14095	16.7416	25.102	22.2459	5.18915	12.2868	7.23277	12.0371	11.914	6.20713	20.6427	9.9936	12.695	5.86946	29.3263	9.92519	24.7745	2.98371
EIF4A3	14.8965	11.3902	10.469	11.8574	11.577	24.2124	8.42207	15.3516	3.738	9.12678	8.65826	6.52903	20.7435	2.1341	5.11995	8.20098	14.4325	14.5801	14.6662	13.63	6.36847	5.56516	8.58051	15.6499	30.6456	16.2865	12.1386	21.6249	14.0199	12.7176	2.26233	9.16338	14.4368	18.0463	32.3984	4.32517	17.0801	2.5503	13.2692	16.5301	6.85946	15.6385	9.37389	7.87419	15.4773	18.076	15.9875	21.8391	1.13387
EIF4B	0.237348	0.787076	1.18387	0	1.34226	0.45797	0.59862	1.14864	0.299698	0	0	0	0	0	0	1.26847	0	0	0	0	0	0	1.40203	2.70374	0	1.38392	0	1.29	0	0.833167	0	1.79724	0	0	0	0	1.02028	0	0	0	0	1.62862	0	0	0	0.203724	0	4.26878	0
EIF4E	0.763425	1.08091	0.0959703	0.344966	0	0.2424	0.0827729	1.0399	0.037001	0	0.153585	0	0.0849992	0	0	0	0	0	0.171207	0	0	0	0	0	0.281224	0	0.204296	0	0.316379	0	0	0	0	0.55006	0.43284	0	0	0	0	0	0	0	0	0	0	0	0	2.2169	0
EIF4G1	0.598454	0.238031	0.642424	1.27	0.288279	0.470745	0	0.801531	0	0.113221	1.5044	0.296834	0.998314	0.0333066	0.22692	0.205663	0.0192364	0.0222687	0.365304	2.17181	0.742162	0.263737	0.0263255	0.608526	0.536428	0.220568	0.133465	0.302039	0.681331	0.286133	0.327215	0.620039	0.534318	0.379159	0.577363	0	0.329893	0.0316114	1.04152	0.309497	0.0768933	0.984821	0.0898174	0.755738	0.27955	0	0.117753	2.93399	0.107376
EIF4G2	0.648099	0.595916	0.256146	0.731993	0.244224	0.248834	0.0714	0.528204	0.0961983	0.0783454	0.699923	0.178611	1.63435	0.00335711	0	0	0.0759147	0.121799	0.37089	0.712749	1.05093	0.359064	0.33028	1.38348	0.826199	1.11903	0.666599	0.769684	0.314488	0.365987	0.170905	0.810666	0.563298	0.717554	0.61355	0	0.273953	0	1.32832	0	0	0	0	0	0	0.426977	0	0.97347	0.0727283
EIF4G3	0.123206	0	0	0.135019	0	0.0648771	0	0	0	0	0.18779	0.0967622	0.313525	0.0141536	0	0	0	0	0.095993	0.158735	0.247545	0	0	0.0946614	0.0702252	0	0.0614028	0	0.131081	0	0	0.0548678	0.111773	0.133288	0.207112	0	0	0	0	0	0	0	0	0	0	0	0	0.541016	0
EIF4H	6.65892	2.31353	1.62937	0	7.1698	0	0	11.4945	0	15.2452	8.37793	6.27214	22.6505	0	0	0	0	0	22.8904	48.0034	0	0	0	13.5465	0	5.91871	0	2.45327	0	0	0	0	0	15.0262	31.6705	0	0	1.70128	0	0	0	0	9.64373	0	0	0	0	6.84365	0
EIF5	1.38249	0.0941611	0.362303	0.671627	0.293031	0.874201	0	0	0	0.166953	0.831149	0.782191	1.91799	0.187916	1.903	0	0.22121	0.649911	0.454595	0.688722	3.78309	0.518845	0	1.37422	0.470321	1.09199	0.559936	0	0	0	0.98413	0.468055	0.669473	0.295124	0.73415	0	0.49973	0.270246	0.854343	0	0	0.852712	0	0	0	0	0	0	0.34274
EIF5A	7.71717	1.24202	2.70422	5.18381	13.2723	2.76482	3.04685	20.5302	0.270914	1.63371	3.89163	1.33419	19.6158	0.845541	1.50525	4.16159	3.64115	3.4882	2.88623	3.57764	2.75504	5.31537	1.79633	5.2863	4.52123	10.6803	6.55894	4.72276	2.19345	2.55704	9.73186	1.00255	15.9155	2.83738	2.69681	0	0.528521	0.306653	6.81336	4.5865	0.712977	5.02411	1.78848	2.31086	3.62304	4.01573	1.80795	41.8478	1.10044
EIF5A2	0	0	0	0	0	0	0	0	0	0	0	0	0	0	0	0	0	0	0	0	0	0	0	0	0	0	0	0	0	0	0	0	1.60183	0	0	0	0	0	0	0	0	0	0	0	0	4.25195	0	0	0
EIF5AL1	0	0	0	0	0	0	0	0	0	0	0	0	0	0	0	0	0	0	0	0	0	0	0	0	0	0	0	0	0	0	0	0	0	0	0	0	0	0	0	0	0	0	0	0	0	0	0	18.5046	0
EIF5B	0	0.153948	0.0398531	0	0.0908316	0	0	0	0	0	0	0.0564626	0.182962	0	0	0	0	0	0	0	0	0	0	0.0366942	0.154808	0	0	0.127207	0	0	0	0.0941832	0	0.22739	0	0	0	0	0.0800243	0	0	0	0	0	0	0	0	1.00639	0
EIF6	1.68618	0.9345	0	0.999149	2.28877	0	0	1.45022	0	0	0.920314	0.413732	1.43882	0	0	0	0	0	0	0.0944878	2.62619	0.420614	0	0.933862	0	0	0	3.57584	1.92437	0.880997	0	0	0	0.64563	0.880207	0	1.52706	0	0	0	0	0.692886	0	0	0	0	0	13.059	0
ELANE	0	0	0	0	0	0	0	0	0	0	0	0	0	0	17.27	27.149	0	1.27916	0	0	0	0	1.29299	0	0	0	0	3.16702	0	0	0	0	0	0.72991	0	214.741	0	0.141582	0	0	0	0	1.09941	0	0	0	0	19.7814	21.9521
ELAVL1	20.2899	12.8832	15.1739	7.35686	7.66438	20.5821	14.0328	22.3764	5.93668	11.6819	38.6224	17.7709	30.976	1.2525	7.20476	8.15856	4.43477	13.1779	41.1623	15.1807	51.9063	10.73	6.11244	10.8359	12.8329	17.1097	23.044	28.7529	36.6211	15.551	4.83629	8.71823	20.5945	23.1135	79.5667	2.57716	11.7428	4.55553	19.8995	12.0777	8.35752	18.2343	20.3855	10.835	20.1243	9.33418	17.0318	23.475	3.07853
ELAVL2	2.02527	0.726008	0	1.64251	0	2.38364	0.298886	0	0	0.60984	0	0.226858	0	0.414154	0.966834	0	0.951999	2.80897	0	0.761704	0	2.32763	0.530836	0.538991	0	2.31671	3.58835	0	0.246006	2.16932	0	0.775451	0	1.24704	1.65285	0	1.68809	0.534672	0	0	0.644069	1.0634	0	0	0	1.42371	0	0	0
ELAVL3	0.575112	0.815785	1.16462	4.38712	0	3.51764	0	0	0.982288	1.87656	0.387201	1.56413	3.69696	0.626862	2.03852	0	2.174	4.36134	1.95119	4.2872	0	9.64663	4.27619	2.37596	3.90527	8.17946	5.8643	0	2.18003	3.28865	0	2.29675	4.18943	2.81667	3.50725	0	6.06621	1.14006	0	0	1.3405	0	0	0	6.46225	6.58056	0	0	0
ELAVL4	0.866006	1.11363	0	3.04827	0	3.46288	0.761871	0	0.882374	1.85314	0	1.35149	0	0.547846	1.56671	1.40288	1.79119	4.18628	1.61574	3.70606	0	8.83292	4.06115	2.17059	0	7.01749	4.33555	0	1.84655	2.67421	0	1.73662	0	3.06497	2.79763	0	5.39959	1.10995	0	0	0.865426	5.34582	0	0	0	5.38194	0	0	0
ELMOD2	0	0.406445	0	0	0	0	0	0	0	0	0	0	0	0	0	0	0	0	0	0	0	0	0	0	0	0	0	0	0	0	0	0	0	0.881847	0	0	0	0	0	0	0	0	0	0	0	0	0	0	0
ELN	0	3.69622	0.261171	3.53336	13.7764	2.93417	4.89012	4.19606	4.93814	5.43868	42.0123	1.83935	1.63115	0.175593	8.0689	6.10696	2.16056	4.83498	3.77655	11.3435	2.40941	85.4346	1.21224	3.4191	2.41581	4.56854	19.3636	0	0	9.6632	15.7648	7.00696	0	1.69095	3.72987	13.8603	0	3.87772	2.80392	26.5914	1.49531	0	1.04189	8.70609	7.33942	0	7.23441	0.765016	0
ELP3	0.516262	0	0	0	0	0	0	0	0	0	0	0	0	0	0	0	0	0.0477255	0	0	0.435091	0	0	0	0	0	0	0	0.171157	0	0	0.157503	0	0	0	0	0.186563	0	0	0	0	0	0	0	0	0	0	0	0
EMC1	0.254328	0.00359016	0.21881	0.113095	0.0102288	0	0.00580373	0	0	0.0159535	0.113987	0.108713	0.188613	0	0.135034	0	0.0765109	0	0.153663	0.0677622	0.266454	0	0	0.282436	0.189343	0.0845878	0.0794667	0.0979964	0	0.064289	0	0.0292061	0.210509	0.11285	0	0.0459711	0	0	0.0820978	0	0.0158135	0.0481507	0	0	0.0539476	0	0	0.983931	0.0861275
EMC2	0	0	0.419261	0	0.179186	0.323284	0.194587	0	0.0583735	0	0.6486	0.622597	1.15677	0	0	0	0.517523	0	0	0	1.92324	0	0	0.782773	0.138547	1.10755	0	0.702341	0.7867	0.476893	0	0.381307	1.35115	0.368863	0.666459	0	0	0.190066	1.00756	0	0.341338	0	0	0	0	0	0	3.3087	0.418542
EMC3	0	0	0	0	0	0	0	0	0	0	0	0	0	0	0	0	0	0	0	0	0	0	0	0.635817	0	0	0	0	0	0	0	0	0.608876	0	0	0	0	0	0	0	0	0	0	0	0	0	0	0	0
EMC4	0.864716	0	0.281956	0	0	0	0	0	0	0	0	0	0	0	0	0	0	0	0	0	0	0	0	0	0	0	0	0	0	0	0	0	0	0	0	0	0	0	0	0	0	0	0	0	0	0	0	0	0
EMC8	1.23148	1.25562	0	0	0	0	0	0	0	0	0.298409	0	1.84066	0	0	0	0	0	1.0753	0	0	0	0	0	0	1.12878	0.234751	0	0.928972	0.792268	0	0	0.94088	1.50096	0	0	0	0	0.965519	0	0	0	0	0	0	0	0	1.23642	0
EMD	1.4132	1.44982	1.50192	0.365121	0.285697	1.30872	1.07958	1.18463	1.27301	0.208402	0.609964	0	0.61855	0	0	0.727212	0.577803	0.73341	1.66461	1.91394	0	0	0.13435	2.41018	1.7226	2.58213	1.19481	1.33319	0.724086	1.07128	0	1.15788	1.31322	0.132459	0	0	2.22517	0.131182	0	0	0.784874	1.27616	0	0	1.45867	0	4.89324	1.93181	0
EMG1	2.0072	0	0.150408	0	0	0	0	1.10245	0	0	0.855306	0.267294	0	0	0	0	0.247812	0	0	0	0	0.422077	0	0	0.445613	0	0	0	0	0	0	0	0.486786	1.73367	0.683833	0	0	0	0	0	0	0	0	0	0	0	0	1.53153	0
EMILIN1	23.664	0.706224	1.32267	4.47762	3.44907	0.435699	2.87835	7.71908	0.70735	0.841761	4.25509	0.694724	1.06793	0.351125	4.60699	53.398	0.925562	1.164	0.360674	18.2814	12.781	1.98944	0.43617	7.06183	22.8729	4.15449	6.9145	0.927063	1.14161	12.2393	2.10203	5.54754	0.335926	0.312634	0.932201	44.1998	0.487607	0.207474	1.79997	67.9371	0.949641	4.94784	4.08405	143.096	1.42045	2.4681	37.5042	26.0853	0.0564677
EMILIN2	1.22915	0.0445413	0	0	0	0	0	1.38812	0	0	0	0	0	0	0.249869	3.0105	0	0	0	0.3977	0	0.0702697	0	0.0903358	0.132414	0.17444	0	0	0.338965	0	0	0	0	0	0	0.207721	0	0	0	0.287958	0	0	0	3.26593	0	0	0.623125	0.359571	0
EMILIN3	0	0	0	0	0	0	0	0	0	0	0	0	0	0	0	0	0	0.0293674	0	0	0	0	0	0	0	0	0	0	0	0	0	0	0	0	0.385469	0	0	0	0	0	0	0	0	0	0	0	0	0	0
EML1	0	0	0	0	0	0	0	0	0	0	0	0	0	0	0	0	0	0	0	0	0	0	0	0	0	0	0	0	0	0	0	0	0	0	0	0	0	0.038823	0	0	0	0	0	0	0	0	0	0	0
EML2	0	0	0.092208	0	0	0	0	0	0	0	2.25149	0	0	0	0	0	0	0	0	0	0	0	0	0	0	0	0	0	0.454645	0	1.50694	0	0.558977	0	0	0	0.711557	0	1.95253	0	0	0	0	0	0	0	0	1.88071	0
EML3	0	0	0	0	0	0	0	0	0	0	0	0	0	0	0	0	0	0	0	0	0	0	0	0	0	0	0	0	0	0	0	0	0	0	0	0	0	0	0	0	0	0	0	0	0	0	0	0.183808	0
EML4	1.41885	0.194766	0.243128	0.286155	0.286393	0	0	2.44261	0	0	0.836931	0	0.537041	0	0	0.32209	0	0	0	0	0	0	0	0.817322	0.419598	0	0	0.569396	0.579425	0	0	0.654555	0.52784	0.578892	0	0	0.244332	0	0.929536	0.409612	0.0359598	0.425884	0	0.577531	0	0	0.549787	0.629435	0
ENAH	0.549788	0.407425	0.299716	0	0	0.344403	0	0.544302	0	0	0	0	0	0	0	0	0	0	0	0	0	0	0	0	0	0	0	0.311097	0.25167	0.806885	0	0.187258	0	0	0	0	1.00542	0	0	0	0.408275	0	0	0	0	0	0	2.22064	0
ENDOG	0	0	0	0	0	0	0	0	0	0	0	0	0	0	0	0	0	0	0	0	0	0	0	0	0	0	0	0	0	0	0	0	0	0	0	0	0	0	0	0	0	0	0	0	0	0	0	0	0
ENG	0	0.16029	0	0.675676	0	0	0	0	0	0	0	0	0	0	0	0	0	0	0	0	0	0	0	0	0	0	0	0	0	0	0	0	0	0	0	0	0	0	0.29914	0	0	0	0	0	0	0	0	1.59995	0
ENGASE	0	0	0	0	0	0	0	0	0	0.0920792	0	0	0	0	0	0	0	0	0	0	0	0	0	0	0	0	0	0	0	0	0	0	0	0	0	0	0.117791	0	0	0	0	0	0	0	0	0	0	0	0
ENO1	532.883	24.179	39.8321	70.4124	44.3135	22.2926	66.8991	146.205	12.7332	52.596	446.84	53.2124	261.684	63.4325	379.501	67.2041	20.4356	44.0485	109.976	188.35	393.518	49.0461	19.9625	270.727	90.9289	33.8942	83.9846	55.654	264.599	55.2881	33.058	40.6428	133.026	137.445	119.463	111.329	119.287	63.7823	95.1823	224.385	13.4533	101.042	112.988	356	57.8004	169.913	203.312	243.808	37.4048
ENO2	103.942	5.33459	8.38742	12.4067	5.52789	8.2101	4.26464	9.06327	2.83139	15.3701	71.7405	11.4587	55.6404	16.096	99.369	6.66607	4.65444	8.07578	28.1455	15.7044	52.9213	7.5935	3.58003	43.9525	8.10497	2.79398	16.0368	5.80742	60.9849	8.65223	4.02795	6.17724	17.5366	42.203	24.2449	3.60125	20.4467	16.8814	15.7747	11.8715	0	4.08339	15.5647	46.9305	8.33444	80.8715	18.5759	16.4986	6.70585
ENO3	0	0	0	0	0	0	0	0	0	0	0	0	0	0	0	0	0	0	0	0	0	0	0	0	0	0	0	0	0	0	0	0	0	0	0	0	0	0	0	0	0	0	0	0	0	0	0	0	0
ENPEP	0	0	0	0.0918038	0	0	0	0	0	0	0	0	0	0	0	0	0	0	0	0	0	0	0	0	0	0	0	0	0	0	0	0	0	0	0	0	0	0	0	0	0	0	0	0	0	0	0	0	0
ENPP3	0	0	0	0	0	0	0	0	0	0	0	0	0	0	0	0	0	0	0	0	0	0	0	0	0	0	0	0	0	0	0	0	0	0	0	0	0	0	0	0	0	0	0	0	0	0	0	0.183465	0
ENPP4	0	0	0	0	0	0	0	0	0	0	0	0	0	0	0	0	0	0	0	0	0	0.0564792	0	0	0	0	0	0	0	0	0	0	0	0.170064	0	0	0	0	0.154174	0	0	0	0	0	0	0	0	0	0
ENTPD1	0	0.551485	0	0	4.03212	0	1.18825	0	0	0	0	0	0	0	0	0	0	0	0	0	0	0	0	0	0	0	0	0	0	0	0	0	0	0	0	0	0	0	0	0	0	0	0	0	0	0	0	2.55295	0
ENTPD2	0	0	0	0	0	0	0	0	0	0	0	0	0	0	0	0	0	0	0	0	0	0	0	0	0	0	0	0	0	0	0	0	0	0.291245	0	0	0	0	0	0	0	0	0	0	0	0	0	0	0
EP400	0	0	0	0	0	0	0	0	0	0	0	0	0	0	0	0	0	0	0	0	0	0	0	0	0	0	0	0	0	0	0	0	0	0.0470018	0	0	0	0	0	0	0	0	0	0	0	0	0	0	0
EPB41	0	1.97865	1.13944	0.784475	0	0.250059	0	0	0.587592	0.585502	1.31787	0.190891	0	0.273747	0.399454	0	0.260678	0.139961	0.203275	0	0	0.101048	0.0975912	0	0	0	0.142383	1.80767	0.314907	0.0861892	1.21609	0.264294	0.49244	0.840503	0	0	0.314469	0.52819	0.347646	0	0	0	0	0	1.19906	0	0	4.94734	0.154678
EPB41L2	0.703083	0	0.425081	0.117764	0	0	0	0	0	0	0	0	0	0	0	0	0	0	0	0	0	0	0	0	0	0	0	0	0	0	0	0	0	0.106094	0	0	0	0	0	0	0	0.189388	0	0	0	0	0.210542	2.16158	0
EPB41L3	0.254233	0	0.187141	0.710292	0.102964	0	0	0	0	0.41244	0.615212	0.399544	0.589875	0.0396375	0.7999	0	0.116346	0.612679	0.890361	1.51459	0	0.173858	0.0919815	0	0.238709	0.815208	0	0.474308	0	0.661043	0.0704933	0	0	0.548857	0.553262	0	0.239641	0	0.723265	0	0	1.93068	0.255512	0	0	0	0	0	0
EPB42	0	0	0.293649	0.884661	0	0.0983851	0.0429793	0	1.05765	0.123938	0.425347	0.583747	0	0.474878	0.024071	0	0.358746	0	0	0	0.448419	0	0.240076	0	0	0	0	0	0	0	1.51256	0	0.485312	0	0	0	0	0.45128	0	0	0	0	0.030707	0	0.242247	0	0	0	0.580635
EPDR1	0	0	0	0	0	0	0	2.31405	0	0	0	0	0	0	0	0	0	0	0	0	0	0	0	0	0	0	0	0	0	0	0	0	0	0	0	0	0	0	0	0	0	0	0	0	0	0	0	2.47618	0
EPHB2	0	0	0	0	0	0	0	0	0	0	0	0	0	0	0	0	0	0	0	0	0	0	0	0	0	0	0	0	0	0	0	0	0	0	0	0	0	0	0	0	0	0	0	0	0	0	0	0.184222	0
EPHX1	2.3582	1.61594	1.88586	1.80464	1.95729	1.17458	0.433504	68.5869	1.45479	0	0.977651	0.513705	4.51372	0.229982	1.92923	7.28843	0.482502	1.95971	3.18685	2.42429	0	0.171439	1.44393	2.07461	3.0327	3.52599	3.06923	19.9224	0	4.30288	2.54202	3.65431	21.1929	0.431517	0.350574	6.42537	1.14523	0	5.1494	4.01687	0.551483	1.66049	0	3.49114	4.26379	0	6.85619	4.41404	3.42958
EPM2AIP1	0	0.248782	0.487404	0	0	0	0	0	0	0	0	0.456266	0	0	0	0	0	0	0.803706	0	0	0	0	0	0	0	0.33474	0	0.186388	0	0	0	0	0.474273	0.799534	0	0.317994	0	0.413544	0	0	0	0	0	0	0	0	0	0
EPPK1	0.705131	0.311191	1.00678	0.087969	0.239826	0.309983	0.269228	6.64736	0.128789	0.0748045	0.676924	0.139262	1.32716	0.181296	0.33801	0.28093	0.199187	0.012599	0.35087	0.0619466	0.265822	0.161357	0.354821	0.0279118	0.219755	0.109456	1.09543	0.763676	1.018	0.132179	0.263592	0.131081	0.474214	0.0916585	0.331942	0	0.016231	0.0485834	0.851734	0.375708	0.185404	0.308462	0.0762292	0.829281	0.155751	0	0.754227	1.02587	0.210635
EPRS	0.960887	0.557402	0.139242	0.215973	0.785104	0.202929	0.109025	1.52917	0.11126	0.215641	0.301599	0.0576639	0.670584	0.0474369	0.39334	0.101107	0.117178	0.214552	0.471905	0.363326	0.75796	0.260841	0.0660718	0.321893	0.28739	0.290487	0.229137	0.31828	0.714228	0.336852	0.14059	0.533627	0.694459	0.459724	0.777527	0.0220517	0.182811	0.109769	0.564243	0.128011	0.299442	0.790157	0.144222	0.374738	0.0566442	0.809589	0.193238	6.01814	0.158825
EPS15	0.565785	0	0	0	0	0	0	0	0	0	0.129235	0	0	0.0260737	0	0	0	0	0	0	0	0	0	0	0	0	0	0	0	0	0.066255	0	0	0	0	0	0	0	0	0	0	0	0	0	0	0	0	0	0
EPS15L1	0.524692	0.206213	0.053032	0.149826	0	0.0545104	0	0.205973	0	0	0.175714	0	0.153076	0.0175536	0.133317	0	0	0	0.0842298	0	0.633433	0	0	0.0522673	0.0274848	0.25731	0.0851081	0.128564	0.0790828	0.108797	0	0.0523614	0.0989539	0	0	0	0.0720054	0.0473024	0.196986	0	0	0	0	0	0	0	0	0.102827	0
EPS8	0	0	0	0	0	0	0	0	0	0	0.0406535	0	0	0	0	0	0	0	0	0	0	0	0	0	0	0	0	0	0	0	0	0	0	0.240404	0	0	0	0	0.211904	0	0	0	0	0	0	0	0	0	0
EPS8L2	0	0	0	0	0	0	0	0	0	0	0	0	0	0	0	0	0	0	0	0	0	0	0	0	0	0	0	0	0	0	0	0.0438873	0	0	0	0	0	0	6.76652	0	0	0	0	0	0	0	0	0	0
EPX	9.12734	0.971355	0	0	1.67234	0.0380673	1.54757	0	3.39493	0	11.7869	5.34065	0	0	1.64862	0	2.99393	0	0	3.87652	0.268472	0.220649	0	0	0	0	5.93681	10.51	0	0	12.0922	0	0	2.63468	0	20.6655	0	1.15171	0	0	0	0	2.64126	0	0	0	0	0	0
EPYC	0	0	0	0	0	0	0	0	0	0	0	0	0	0	0	0	0	0	0	0	0	0	0	0	0	0	0	0	0	0	0	0	0	0	2.62459	0	0	0	0	0	0	0	0	0	0	0	0	0	0
ERAP1	0.133152	0	0.237009	0	0	0	0.529633	0.666006	0	0.068172	0.959499	0.0667868	0.313358	0	0.168099	0	0	0	1.21975	0.167715	0.120271	0.109437	0.0493828	0	0.259646	0.00813344	0.123746	0.0215194	0	0.0789603	0.0946342	0	0.114966	0.0681518	0	0.0945167	0.101631	0	0.191459	0	0	0	0	2.77602	0	0.205083	0.381989	0.835991	0
ERAP2	0	0.0304355	0	0.0769342	0	0	0	0	0	0	0	0	0	0	0	0	0	0.0795648	0	0	0	0	0	0	0	0	0	0.196254	0	0	0	0	0	0	0	0	0	0	0.071827	0	0	0	0	0	0	0	0	0	0
ERC1	0	0	0	0	0.114259	0	0	0	0	0	0	0	0	0	0	0	0	0	0.0826832	0	0	0.0173704	0	0	0	0.0571246	0	0	0	0.0386792	0	0	0	0	0	0	0	0.0675508	0	0	0	0	0	0	0	0	0	0	0
ERCC2	0	0	0	0	0	0	0	0	0	0	0	0	0	0	0	0	0	0	0	0	0	0	0	0	0	0	0	0	0	0	0	0	0	0	0	0	0	0	0	0	0	0	0	0	0	0	0	0	0
ERCC4	0	0	0	0	0	0	0	0	0	0	0	0	0	0	0	0	0	0	0	0	0	0	0	0	0	0	0	0	0	0	0	0	0	0	0	0	0.0158606	0	0	0	0	0	0	0	0	0	0	0	0
ERGIC1	0	0	0	0	0	0	0	0	0	0	0	0	0	0	0	0	0	0	0	0	0	0	0	0	0	0	1.37882	0	0	0	0	0	0	0	0	1.67948	0	0	4.99647	0	0	0	0	0	0	0	0	0	0
ERH	0	17.0933	10.8074	0	21.5909	0	16.4926	0	0	4.25767	0	8.25937	0	0	0	0	0	0	12.137	0	0	0	2.83731	0	0	0	0	17.1464	0	0	0	13.0642	0	9.38394	0	0	63.3176	0	0	0	56.5044	35.744	0	0	0	0	0	33.1045	2.02642
ERLIN1	0	0	0	0	0	0	0	0	0	0	0	0	0	0	0	0	0	0.447412	0	0	1.93023	0.147262	0	0	0	0.164818	0	0	1.31875	0	0	0	0	0	0	0	0	0.28005	0.2148	0	0	0	0	0	0	0	0	0.699588	0.599765
ERLIN2	0.762472	0.184649	0.478172	0	0.186611	0	0	1.06202	0	0.500104	0	0	0	0	0.36867	0	0.282822	0.56114	0	0	1.76902	0	0.217907	0.286945	0.349343	0.320484	0.350593	0.264002	1.03228	0.0870516	1.17018	0	0.904179	0.309301	0.796297	0	0.354392	0.352738	0.952199	0	0.327284	0.205088	0	0	0	0	0	0.977202	1.03757
ERMP1	0	0	0.557374	0	0	0	0	0	0	0	0	0	0	0	0	0	0	0	0.112199	0	0	0	0	1.16544	0	0	0	0.732476	4.1317	0	0	0	0.29731	0	0	0	0	0	0	0	0	0	0	0	0	0	0	5.22132	0
ERO1L	1.62346	0.654427	0.786241	0.930441	1.58385	1.88255	0.772112	0.443224	0.196868	0.339094	1.82865	0.62226	2.70502	1.23529	1.13277	1.8037	0.433366	0.563028	2.01145	0.940152	2.39781	0.807912	0.934136	3.05588	2.9195	1.1955	0.789757	1.94871	1.22918	0.477885	0.937205	1.46012	1.01457	0.248154	0	6.99366	0.345145	3.18138	0.963568	1.79982	0	0	0	18.4525	0	0.30949	1.42005	9.85831	2.37646
ERO1LB	0	0	0	0	0	0	0	0	0	0	0	0	0	0	0	0	0	0	0.114096	0	0	0	0	0	0	0	0	0.312404	0	0	0	0	0.07635	0.190591	0	0	0	0	0	0	0	0	0	0	0	0	0	0	0.239904
ERP29	16.888	3.20844	8.20741	1.93575	2.28496	1.21392	0.764828	2.44108	3.69042	0	9.21951	2.32465	7.45692	0	9.97131	0	0.676687	2.14307	14.2254	3.83894	0	2.23088	0.380687	4.48755	2.26762	2.95078	3.79483	6.86137	7.57106	2.0317	2.0205	0.651092	13.0564	2.25022	1.75138	3.39512	1.58921	0	13.0562	0	0	2.17459	0	0	34.1905	0	2.23778	10.5802	12.2698
ERP44	1.85402	1.04471	1.24204	1.49925	1.37769	0.649908	0.573551	1.18158	0.334001	0.634983	1.86217	0.776319	1.946	0.460281	2.48543	2.21184	0.689031	0.912062	1.67702	2.05696	2.1078	0.93324	0	1.08165	1.74737	0.699046	1.8561	1.78889	2.56144	0	0.740346	0.572218	1.61378	1.15675	0.921194	1.74976	1.00786	0.582973	2.84517	1.52316	0.50728	1.73588	0.27821	3.6319	0.752606	0	2.73147	5.36362	0.730506
ERVMER34-1	0	0	0	0	0	0	0	0	0	0	0	0	0	0	0	0	0	0	0	0	0	0	0	0	0	0	0	0	0	0	0	0	0	0	0	0	0	0	0	0	0	0	0	0	0	0	0	0.156378	0
ESD	3.96684	0.547722	0.387085	1.13695	0.990458	0	0.215149	3.41029	0	0.343691	0.408727	0.212749	0.539479	0	0	0	0	0	0	1.27461	0	0	0	0	0	0.676353	0.402005	0.100607	0	0.948133	0.378872	0.271247	0.149103	0.331652	0.639459	0.858783	0.2147	0.37292	2.64356	0	0.367018	0	0.75352	0	0	1.89265	0	8.14663	0.344974
ESRP1	0.323672	0.560749	0.476037	0	0	0.484788	0	0	0.0477305	0.304129	0.0956808	0.545303	0.745422	0.0606467	0	0	0.0661871	0.248516	0.72367	0	1.17848	0	0.0961202	0.248917	0.610751	0.495088	0.439315	0.646788	0.801937	0.636845	0	0.251223	0.719281	0.354638	0	0	0.217481	0	0.557228	0	0	0	0.206378	0	0.251957	0	0	0.819967	0
ESRP2	0.0415457	0	0	0	0	0	0	0	0	0	0	0	0	0	0	0	0	0	0	0	0	0	0	0	0	0	0	0	0	0	0	0	0	0	0	0	0	0	0.783876	0	0	0	0	0	0	0	0	0	0
ESYT1	3.35733	1.99218	1.29153	1.68286	1.93509	2.16764	1.02004	1.6429	0.440492	1.01214	2.77221	1.66677	5.21045	0.242343	0.936491	1.93129	1.15395	2.02816	3.4136	2.52526	2.14096	2.66729	0.421215	2.82176	4.44642	4.43527	1.64335	1.80139	1.08178	3.12109	0.561842	0.828173	2.2809	2.42409	2.2523	0.252034	0.492091	0.11812	5.33406	2.55254	0.24365	2.04944	0.425625	2.53548	1.44783	0.516124	2.60697	6.09111	0.588015
ESYT2	1.91698	0.46942	0	0	0	0.149902	0	0	0.134299	0.232348	1.20203	0.189826	1.21392	0.0696323	0	0	0	0	0.993633	0.0797083	0.297699	0.223471	0	0.309641	0.228677	0.527208	0.604476	0.151998	0.922052	0.274391	0	0	0.479233	2.20783	0.759009	0	1.10475	0	0.638049	0	0	0	0.215937	0	0	0	0	0.600829	0.339836
ETF1	0	0.446285	0.393363	0.843521	0.424726	0.466354	0.179748	1.51242	0	0	0	0.24735	1.01602	0.11765	0	0	0.185437	0.234148	0.567042	1.37778	1.20312	0.651355	0.266822	0.885951	1.11487	0	0.448188	0.583543	0.430895	0.494399	0.231033	0.198317	0.424622	0	0.722214	0	0.539363	0	0.591209	0	0	0	0	0	0	0	0	3.13831	0
ETFA	1.89094	0.447173	0.303293	0	0	0.147657	0.119854	2.54019	0	0.0151341	0.935227	0.198214	0	0	0	0	0.174236	0.190181	0.323433	0	0	0	0	0	0	0.23848	0.106117	0	0	0.0486879	0.259522	0.0646563	0.357911	0.858145	0.46787	0	0	0	0.629187	0.256652	0	0	0	0	0	0	0	3.20483	1.14527
ETFB	13.457	1.63557	1.80805	0.908465	0	1.10848	0.837397	13.9377	0.148627	1.44508	4.20786	4.78664	0.344084	0.268455	0	0.671027	5.33974	2.52718	5.34078	1.59436	2.37576	2.01625	0.526813	1.25842	1.90544	1.12897	2.54681	0.663535	2.38766	0.269677	0.492442	0.351475	15.861	2.26647	0.535967	0	0	0.321732	4.1103	3.16071	0	2.23541	0	0.718475	0	1.67072	2.10509	4.47851	0.712485
ETHE1	2.3946	0.723113	0	0	0	0	0	1.60251	0	0	1.1959	0	0	0	0	1.89302	0	0	0	0	0	0	0.675012	0	0	0	1.07754	0	0	0	0	0	0	0	0	1.49077	0	0	0	0	0	0	0	0	0	0	0	0.797587	1.78169
ETV6	0	0	0	0	0	0	0	0	0	0	0	0	0	0	0	0	0	0	0.0421226	0	0	0	0	0	0	0	0	1.34722	0	0	0	0	0	0	0	0	0	0	0	0	0	0	0	0	0	0	0	0	0
EVPL	0	0	0	0	0	0	0	0	0	0	0	0	0.196582	0.0623697	0.0667077	0	0	0	0	0	0	0	0.118507	0	0	0	0	0	0	0.0382943	0	0.0689496	0	0	0	0	0	0	0.0145366	0	0	0	0	0	0	0	0	0	0
EWSR1	8.56527	3.35747	7.30516	2.69904	1.04042	0	1.02465	0	0.968218	3.47807	4.22889	2.89079	11.8312	0.191089	4.28091	0	1.50799	2.91186	9.91758	0	0	0	1.45646	0	4.15842	3.52839	3.45616	8.07997	6.86443	4.87992	1.30949	4.12846	5.65912	5.4549	5.47856	0	4.88093	0.278975	4.0457	1.50839	1.97747	1.80776	1.02393	0	5.86512	3.37069	1.89745	5.16741	0.379472
EXD2	0	0	0	0	0	0	0	0	0	0.102561	0	0.237186	0	0	0	0	0	0	0.121293	0	0	0	0	0	0	0	0	0	0	0	0	0	0	0	0.243241	0	0	0	0	0	0	0	0	0	0	0	0	0	0
EXOC2	0.557825	0	0	0	0	0	0	0	0	0	0.0186038	0	0	0	0	0	0	0	0	0	0	0	0	0	0	0	0	0.0507985	0	0	0	0	0.0649663	0	0.183924	0	0	0	0.11455	0	0	0	0	0	0	0	0	0.176002	0
EXOC3	0	0	0	0	0	0	0	0	0	0	0	0	0	0	0	0	0	0	0	0	0	0	0	0	0	0	0	0	0	0.0835902	0	0	0	0	0	0	0	0	0	0	0	0	0	0	0	0	0	0	0
EXOC4	0	0	0	0	0	0	0	0	0	0	0	0	0	0	0	0	0	0	0.025489	0	0	0	0	0	0	0	0	0	0	0	0	0	0	0	0	0	0	0	0	0	0	0	0	0	0	0	0	0.126341	0
EXOSC10	0.616586	0	0	0	0	0	0	0	0	0	0.221207	0.0841921	0	0	0	0	0	0.048285	0	0	0.259564	0	0	0	0	0	0	0	0.188298	0	0	0.0615176	0	0	0	0	0	0	1.07748	0	0	0	0	0	0	0	0	0.220638	0
EXOSC2	1.42875	0.276749	0	0	0.179004	0	0	0.787461	0	0.300023	0.563759	0.380609	0	0	0	0	0.3002	0.361973	0	0	3.87545	0.369222	0	0	0.954583	0.942157	0.19435	0.632678	0.924051	0.560112	0	0	0.555335	2.42971	1.19543	0	0	0.315792	0.884357	0	0	0	0	0	0	0	0	1.16162	0
EXOSC3	0	0.522908	0	0	0	0	4.94634	0	0	1.05666	0	0.457299	0	0	0	0	0.63618	1.03877	2.21539	0	3.8449	0	0	0	1.41736	1.16909	0	0.893793	0	0	0	0	3.96442	0	0	0	0	0	0	0	0	0	0	0	0	0	0	0	0
EXOSC4	0.981899	0.544435	1.29034	0	0.0565005	0	0.189256	0	0	0.325725	0	0	0.5455	0	0.818765	0	0.642722	0	0	0	0	0	0	0	0.37329	0.661161	0	0.231572	1.61529	0	0	0	0.24433	0.388714	1.04256	0	0	0.326598	1.67037	0	0	0	0	0	0	1.45616	0	2.43364	0
EXOSC5	0	0	0	0	0	0	0	0	0	0	0	0	0	0	0	0	0	0	0	0	0	0	0	0	0	0	0	0	0	0	0	0	0	0	0	0	0	0	0	0	0	0	0	0	0	0	0	0	0
EXOSC6	1.09899	0.309082	0	0	0	0	0	0	0	0	0	0	0	0	0	0	0.27335	0	0	0	2.63476	0	0	0	0	0	0	0	0.930129	0	0	0	0	0	0	0	0	0	0	0	0	0	0	0	0	0	0	0	0
EXOSC7	0	0.300333	0	0	0.230449	0	0	0	0	0	0	0	0	0	0	0	0	0	0	0	0	0	0	0	0	0	0	0	0.422616	0	0	0	0	0	0.331916	0	0	0	0	0	0	0	0	0	0	0	0	1.04167	0
EXOSC8	0	0	0	0	0	0	0	0	0	0	0	0	0	0	0	0	0	0	0	0	0	0	0	0	0	0	0	0	0	0	0	0	0	0	0	0	0	0	0	0	0	0	0	0	0	0	0	1.61912	0
EXOSC9	0	0	0.103456	0	0	0	0	0	0	0.166823	0.434003	0.259588	0	0	0	0	0.141103	0	0.439069	0.391918	1.22	0	0	0	0.528308	1.06736	0	0	0	0.439864	0	0	0	0	0	0	0	0	0	0	0	0	0	0	0	0	0	0.927036	0
EYA1	0	0	0	0	0	0	0	0	0	0	0	0	0	0	0	0	0	0	0	0	0	0	0	0	0	0	0	0	0	0	0	0	0	0.569536	0	0	0	0	0	0	0	0	0	0	0	0	0	0	0
EZR	15.5688	3.70422	6.60136	8.29443	8.23939	5.94153	3.60228	12.7	0.63435	9.43485	15.6104	5.83216	11.1739	2.17835	4.49154	7.69075	3.51896	5.14619	7.09564	20.3679	5.266	3.69789	3.96834	14.1336	11.8319	7.681	10.534	6.40205	12.9005	6.44235	5.60875	4.13695	4.06263	5.3935	13.7386	1.9665	10.7853	2.69971	9.52851	9.81911	1.96416	13.6803	5.11277	6.5256	5.02813	12.4051	10.1822	8.54555	1.67695
F10	0	0	0	0	0	0	0	0	0	0	0	0	0	0	0	0	0	0	0	0	0	0	0	0	0	0	0	0	0	0	0	0	0	0	0	0	0	0	0	0	0	0	0	0	0	0	0	0	0.522718
F11R	0.491498	0	0	0	0.469746	0	0	0	0	0.385577	0.976987	0.44253	0.644151	0.153883	0.634254	0	0	0	0.848891	0	1.2644	0	0	0	0	0	0	0	0.565808	0	0	0	0	0.790422	0.981769	0	0	0	0	0	0	0	0	0	0	0	0	0	0.438445
F12	0	0	0	0	0	0	0	0	0	0	0	0	0	0	0	0	0	0	0	0	0	0	0	0	0	0	0	0	0	0	0	0	0	0	0	0	0	0	0	0	0	0	0	0	0	0	0	0.433466	0
F13A1	1.41037	0	0.460568	3.09658	1.38845	0.532544	0.212745	7.56243	0.177677	0	3.08619	0.390333	0	2.60622	1.22554	2.15331	0.390206	0	0	3.32115	0	0.803045	0.111454	0	1.19092	1.93804	0.906297	0	0.0427079	0.849051	3.55701	1.13757	0	0	3.25277	2.99765	0	0	1.48062	1.01595	0.14898	0	0.761441	1.47775	0.188757	0.502231	0.941933	4.53964	1.60788
F2	2.10494	0.0997381	0.774532	4.47784	0.370466	1.01034	0.184666	1.32405	0.731461	0.601009	1.00206	2.02886	1.19897	1.31381	14.3675	7.52209	1.60799	0.676547	0.492258	0	7.70221	1.74804	0.656259	0.133046	0.596904	0.18399	0.520943	0.705016	0.829909	0.459505	5.96818	0.785069	0.817147	0.227314	0.163323	5.03749	0	0.376318	0.672329	0.668554	1.471	0	0.685581	3.36413	0.591021	0	0	3.38468	3.79417
F9	0	0	0	0	0	0	0	0	0	0	0	0	0	0	0	1.13941	0	0	0	0	0	0	0	0	0	0	0	0	0	0	0	0	0	0	0	0.679932	0	0	0	0	0	0	0	0	0	0	0	0	0.389792
FABP1	0	0	0	1.59285	0	0	0	10.9809	0	0	0	0	0	0	0	0	0	0	0	0	0	0	0	0	0	0	0	0	0	0	0	0	0	0	0	0	0	0	0	0	0	0	0	0	0	0	0	0	0
FABP3	0	0	0	0	0	0	0	0	0	0	0	0	0	0	0	0	0	0	0	0	0	0	0	0	0	0	0	0	0	0	0	0	0	0	0	0	0	0.56504	0	0	0	0	0	0	0	0	0	0	0
FABP4	0	0	0	2.48291	0	0	0	0	0	0	0	0	0	0	0	0	0	0	0	0	0	0	0	0	0	0	0	0	0	0	0	0	0	0	0	0	0	0	0	0	0	0	0	0	0	0	0	0	0
FABP5	40.9443	3.91653	14.8819	7.94025	12.8937	9.9493	2.76779	13.073	1.88248	10.5183	25.8372	5.85144	173.303	25.6521	4.84493	5.78091	13.617	5.2787	38.9954	26.3991	71.0925	18.2051	73.286	18.7008	9.53744	17.7542	12.2684	7.53181	4.40714	10.0442	5.2211	7.93939	316.244	28.606	32.0789	11.0203	28.1854	116.74	68.1207	15.4613	4.22049	10.0189	9.98932	67.2712	4.21702	42.2405	37.0794	38.7727	0
FABP7	0	0	0	2.47295	0	0	0	0	0	9.24036	0	0	0	0	0	0	0	0	0	0	0	0	0	11.3915	0	7.8193	0	0	0	0	0	0	0	0	0	0	0	0	0	0	0	0	0	0	0	0	0	0	0
FADS2	0	0	0	0	0	0	0	0	0	0	0	0	0.308489	0	0	0	0	0	0	0	0	0	0	0	0	0	0	0	0	0	0	0	0	0	0	0	0	0	0	0	0	0	0	0	0	0	0	0	0
FAF1	0	0.477649	0	0	0	0	0	0	0	0	0.668963	0	0	0	1.51612	0	0	0	0	0	0	0	0.315509	0	0	0	0	0	0	0	0	0	0	0.22143	0	0	0	0	0.194414	0	0	0	0	0	0	0	0	0	0
FAF2	0.637611	0.43859	0.691412	1.6203	0	0	0	0	0	0	0	0	0	0	0	0	0	0	1.27574	1.18842	0	0	0.0605127	0	0.344721	0.512997	0	0.846581	0	0	0	0	1.10153	0.281714	0	0	0.875801	0.327073	1.68977	0	0	0	0	0	0	0	0	0.273745	0.625435
FAH	0	0	0	0	0	0	0	1.30252	0.00653472	0	0	0	0	0	0	0	0	0	0	0	0	0	0	0	0	0	0	0	0	0	0	0	0	0	0	0	0	0.0691365	0	0	0	0	0	0	0	0	0	0	0
FAHD1	0	0	0	0	0	0	0	1.0171	0	0	0	0	0	0	0	0	0	0	0	0	0	0	0	0	0	0	0	0	0	0	0	0	0	0	0	0	0	0	0	0	0	0	0	0	0	0	0	0	0
FAHD2A	0	0	0	0	0	0	0	0	0	0	0	0	0	0	0	0	0	0	0	0	0	0	0	0	0	0	0	0	0	0	0	0	0	0	0	0	0	0	0	0	0	0	0	0	0	0	0	1.03223	0
FAM105A	0.217915	0	0.286315	0	0	0	0	0	0	0	0	0	0	0	0	0	0	0	0	0	0	0	0	0	0.198653	0	0	0	0	0	0	0	0	0	0	0	0	0	0	0	0	0	0	0	0	0	0	0	0
FAM115A	0	0	0	0	0	0	0	0	0	0	0	0	1.20441	0	0	0	0	0	0.0703719	0	0	0	0	0	0	0	0	0	0	0	0	0	0	0	0	0	0	0	0	0	0	0	0	0	0	0	0	0	0
FAM120A	0.77532	0.259957	0.0976848	0.193786	0	0.182389	0.0651158	0.781424	0.0346895	0	0.0985832	0.157915	0	0	0.520454	0.161331	0.0921825	0.105769	0.314897	0.407812	0.25652	0.191855	0.02195	0.550439	0.606297	0.642052	0.21453	1.11977	0.240029	0.44194	0	0.486526	0.136914	0.214954	0.557024	0	0.273686	0	0.908723	0	0	0	0	0	0	0	0	0.926553	0.0188466
FAM129A	0.167809	0.0684628	0	0	0	0	0	1.10798	0	0	0.0638442	0	0	0	0	0	0	0	0.342778	0	0	0	0	0	0	0	0.158411	0	0	0	0.004039	0	0	0.0773752	0.281019	0.0332396	0	0	0.133519	0	0	0	0.0651003	0.130368	0.0336753	0	0	0	0.0655696
FAM129B	6.5021	0.697961	0.999271	0.434571	0.621314	0.555625	1.00077	0.813459	0.124636	0.399651	1.68184	0.632874	1.76759	0.327816	0	9.1661	0.345551	0.656836	0.776901	0.726664	0.429847	0.123865	0.117293	0.64645	0.555879	0.517291	1.1138	1.1301	1.14773	0.711941	0.35758	0.453563	0.820458	0.386611	0.275689	0.283675	0.227006	0	1.72952	0.867715	0	0.783817	0	1.73271	0.285636	0	1.63126	3.22064	0.750891
FAM134C	0.312477	0	0	0	0	0	0	0	0	0	0	0	1.35577	0	0	0	0	0	0.195276	0	0	0	0	0	0	0	0	0	0.564206	0	0	0	0.284738	0	0	0	0	0	0	0	0	0	0	0	0	0	0	0	0
FAM136A	0	0	0	0	0	0	0	0	0	0	0	0	0	0	0	0	0	0	0	0	0	0	0	0	0	0	0	0	0	0	0	0	0	0	0	0	0	0	0	0	0	0	0	0	0	0	0	1.84609	0
FAM192A	0	0.197412	0	0	0	0	0	0	0	0.207734	0	0	0	0	0	0	0	0	0	0	0	0.109261	0	0.235049	0	0	0.185112	0	0.266361	0	0	0	0	0	0.230936	0	0.170989	0.0517039	0	0	0	0	0	0	0	0	0	0	0
FAM203A	0	0	0	0	0	0	0	0	0	0	0	0	0	0	0	0	0	0	0	0	0	0	0	0	0	0	0	0	1.20477	0	0	0	0	0	0	0	0	0	0	0	0	0	0	0	0	0	0	0	0
FAM203B	0	0	0	0	0	0	0	0	0	0	0	0	0	0	0	0	0	0	0	0	0	0	0	0	0	0	0	0	1.20477	0	0	0	0	0	0	0	0	0	0	0	0	0	0	0	0	0	0	0	0
FAM213A	0.907851	0.464211	0.0907269	0.605124	0	0.403412	0.395917	1.87123	0	0.515835	0.39097	0.271911	0.766975	0.0858498	0.358224	0.389952	0	0.559552	0.290896	0.5096	0.649115	0	0.634153	1.55816	0.377842	2.68999	0.490099	0.899813	0	0.519624	0.130464	0	0.269032	0.352511	1.86573	0	0.985601	0	0	0	0	0	0	0	0.208897	0	0	0	0
FAM3C	0	0	0	0	0	0	0	0	0	0	0.488879	0	1.40563	0	0	0	0	0	0.348348	0	0	0	0	0	0	0	0	0	0	0	0	0	0	0	0	0	0	0	0.500731	0	0	0	0	0	0	0	0	0	0.719113
FAM3D	0	0	0	0	0	0	0	0	0	0	0	0	0	0	0	0	0	0	0	0	0	0	0	0	0	0	0	0	0	0	0	0	0	0	0	0	0	0	0	0	0	0	0	0	0	0	0	0	0
FAM49A	0	0	0	0	0	0	0	0	0	0	0	0	0	0	0	0	0	0	0.620811	0	0	0	0	0	0	0	0	0	0	0.474601	0	0	0	0	0	0	0	0	1.30532	0	0	0	0	0	0	0	0	0	0
FAM49B	7.25547	0.634692	0.961818	0.996861	0	0.889587	0.38088	2.50573	0	1.15316	2.37771	0.783342	1.48483	0	1.64587	0	0.223732	0.219666	2.88427	1.92329	1.60667	0.17693	0	0.402521	0.70551	1.66173	1.45882	0.621331	2.15081	1.43598	0.249115	0.454025	1.31208	1.34661	1.76773	0.42062	1.6303	0.45236	2.74176	0	0	0.598918	0	2.32096	0	0.768746	1.56082	5.89711	0.796625
FAM50A	0.871172	0.473598	0.317329	0	0.514846	0.369992	0	0	0	0	1.37307	0	0	0	2.84464	0	0	0	0	0	0	0	0	0	0	0	0	0	1.06313	3.24053	0	13.218	0.398506	0.850732	0	0	0	0	0	0	0	0	0	0	0.469471	0	0	0	0
FAM50B	0	0.388782	0	0	0	0	0	0	0	0	0	0	0	0	0	0	0	0	0	0	0	0	0	0	0	0	0	0	0	0	0	0	0	0	0	0	0	0	0	0	0	0	0	0	0	0	0	0	0
FAM83F	0	0	0	0	0	0	0	0	0	0	0	0	0	0	0	0	0	0	0	0	0	0	0	0	0	0	0	0	0	0	0	0	0	0	0	0	0	0	0	0	0	0	0	0	0	0	0	0	0
FAM83H	0	0	0.0399237	0	0	0	0	0	0	0	0	0	0.165437	0	0	0	0	0	0.0923035	0	0	0	0	0	0	0	0	0.0547259	0.0415158	0	0	0	0	0	0	0	0	0	0.0658796	0	0	0	0	0	0	0	0	0	0
FAM84A	0	0.372754	0	0	0	0	0	0	0	0	0	0	0	0	0	0	0	0	0	0	0	0	0	0	0	0	0	0	0	0	0	0	0	0	0	0	0	0	0	0	0	0	0	0	0	0	0	0	0
FAM84B	0	0	0.140641	0	0	0	0	0	0	0	0	0	0	0	0	0	0	0	0	0	0	0.731565	0	0	0	0	0	0	0.234976	0	0	0	0.208673	0	0	0	0	0	0	0	0	0	0.189119	0	0	0	0	0	0
FAM96B	0	0	0	0	0	0	0	0	0	0	0	0	0	0	0	0	0	0	1.82799	0	0	0	0	0	0	0	0	0	1.82826	0	0	0	0	0	0	0	0	0	0	0	0	0	0	0	0	0	0	0	0
FAM98A	0.488178	0.15612	0	0.210598	0	0	0	0	0	0	0	0	0	0	0	0	0	0.0894363	0	0	0	0	0	0	0.117349	0	0.0700018	0.68302	0	0	0	0.169428	0	0	0	0	0	0	0	0	0	0.329511	0	0	0	0	0	1.02712	0
FAM98B	0	16.0548	1.81493	0	0	0	0	0.372611	0.0850689	0	0	0.0420277	0.621092	0	0	0	0	10.9127	0.186838	0	0	0	0.0242395	0	107.047	29.3967	0	0.203731	0.427718	85.3497	0	60.5226	0	0	0	0	0	0	0	0	0	0	0	0	0	0	0	3.42052	0.0665023
FANCI	0	0	0	0	0	0	0	0	0	0	0	0	0	0	0	0	0	0	0	0	0	0	0	0	0	0	0	0	0	0	0	0	0	0.0219097	0	0	0	0	0	0	0	0	0	0	0	0	0	0.0997202	0
FAP	0	0	0	0.221139	0	0	0	0	0	0	0	0	0	0	0	0	0	0	0	0	0	0	0	0	0	0	0	0	0	0	0	0	0	0	0	0	0	0	0	0	0	0	0	0	0	0	0	0	0
FARP1	0	0	0.142026	0	0	0	0	0	0	0	0	0	0	0	0	0	0	0	0	0.0600777	0	0	0	0	0.022563	0	0	0	0	0	0	0.0833102	0	0	0	0	0	0	0	0	0	0	0	0	0	0	0	0	0
FARSA	1.94668	0.55415	0.731334	0.480313	1.05717	1.04143	0.473493	0.869583	0.184658	0.606493	1.81276	0.609345	1.2996	0.185852	0.691232	0.438685	0.382985	0.361518	0.822789	1.53419	0.857084	0.566046	0.333235	0.604945	0.927159	1.16554	0.4969	0.813374	0.841166	0.794218	0.299008	0.546315	1.28591	0.437769	2.15949	0	0.729358	0.534393	1.14296	0.455062	0.342107	0.513453	0.979436	0	0.480515	1.20913	0.230173	5.16006	0.853356
FARSB	1.58917	1.43263	1.27749	0.531065	1.24302	1.93653	1.66877	2.05905	0.134873	0.798494	1.87237	0.85671	2.84463	0.0555867	0.190284	1.01089	0.380719	0.46937	0.619013	1.03416	0.388372	0.595787	0.472605	0.749144	0.920293	1.08376	0.694783	1.46562	0.577276	1.03785	0.390557	0.721087	1.18403	1.20668	3.7237	0	1.44061	0.291688	1.05246	0	0.209721	1.7429	0.386327	0	0.24613	0.207471	0	4.86757	0.127905
FASN	1.52065	0.240046	0.753246	0.967807	1.33166	0.673524	0.0141143	4.06329	0.188533	0.100138	1.32595	0.452756	2.05529	0.129933	0.06618	0.285843	0.241633	0.165872	0.512867	0.883619	8.60486	0.523416	0.499943	1.72499	0.386934	0.284471	0.311256	1.08615	0.881806	0.836263	0.101935	1.05632	0.974077	0.447306	0.339124	0	0.782867	0.0795051	0.592576	0.0974115	0.0994948	3.54837	0.207779	0.553127	0.196839	0.83754	0	28.3694	0.107331
FASTKD2	0	0	0	0	0	0	0	0	0	0	0	0	0	0	0	0	0	0	0	0	0	0	0	0	0	0	0	0	0	0	0	0	0	0	0.0709865	0	0	0	0	0	0	0	0	0	0	0	0	0	0
FAU	4.60298	9.07465	15.33	19.2059	49.5453	0	8.03459	29.6253	3.42034	0	0	7.95914	80.8742	0	0	20.1589	0	0	0	30.768	0	0	0	0	0	0	0	16.5904	0	0	0	0	0	0	0	0	0	0	0	68.3456	15.1679	92.4255	0	0	0	0	0	51.4773	0
FBL	12.5371	4.35314	4.31617	5.81808	11.027	3.64422	2.51542	33.081	0.86261	2.87064	10.8948	7.45174	16.6808	0.206262	1.94266	3.87081	7.29241	3.84009	9.70565	8.20697	23.1617	5.33685	3.0361	4.90943	4.3723	7.06817	8.03024	8.19259	12.486	7.45686	1.5412	4.2728	15.3158	4.75435	6.78618	0	6.65991	0.768274	5.49768	5.81496	2.40185	9.04702	1.93556	4.01541	5.28193	13.5781	4.45463	10.8171	0.849989
FBLN1	7.65685	0.894428	0.99506	9.68722	1.6724	1.51455	1.28176	7.70221	0.351579	0.347056	1.64589	0.355585	1.05029	0.36385	3.99893	33.6523	0.600028	0.993822	1.12167	11.8633	3.71855	1.1627	0.646163	1.91481	8.14207	1.92206	3.88726	0.525063	2.35561	1.84669	0.77027	1.66985	0	0.29617	1.17317	7.82569	0.608528	0.249472	1.31403	36.0697	0	8.1724	0.672951	53.3372	0.857867	1.80284	12.3164	5.62468	0.702192
FBLN2	3.15802	0.255577	0.221313	0.763563	1.43952	0.19837	0.325534	0.409839	0.558983	0.254495	1.26973	0.124247	0.183796	0	0.244102	3.96769	0.319397	0.199435	0.390104	1.60502	0.671199	0.818767	0.414954	0.189022	0.921746	0.518788	1.00691	0.0828426	0	0.404347	1.00058	0.138339	0.191915	0	0.386336	2.07969	0.0402172	0.468102	0.215324	7.97681	0.304346	0	0	8.32106	0.377977	0.156564	2.28754	5.56264	0
FBLN5	10.5699	1.5404	0.832415	0.969367	8.63791	0.334433	2.83767	4.15745	1.82416	0.725035	5.52883	1.35194	2.97627	0	2.28485	3.21928	2.34028	3.27809	0.620981	15.7022	3.03969	2.2493	0.858931	1.89032	7.05684	2.37137	12.9934	1.15387	0	27.3515	8.84441	6.9686	0	0	0	10.9664	0.364907	1.96942	2.02847	17.907	2.8468	3.44891	3.01758	6.99819	0	0	52.281	6.9294	0
FBN1	0.831843	0.625811	0.354666	0.0879763	0.977611	0	0.946442	0.260972	0.0745418	0.138545	0.536867	0	0	0	0.193062	1.33612	0.0189696	0.140542	0.191447	1.36099	0	0.0425732	0.518251	0.453381	1.4036	0.682403	0.0669577	0.277088	0.200706	0.770774	0.315033	0.966543	0.0850805	0	0.328172	7.52883	0.112258	0.122588	0.113969	13.8947	0.818033	1.45312	0.0943505	7.55527	0.395865	0.13203	9.21682	2.55496	0.0427057
FBN2	0	0	0	0	0	0	0	0	0	0	0	0	0	0	0	0	0	0	0	0	0	0	0	0	0	0	0	0	0	0	0	0	0	0	0	0	0	0	0	0	0	0	0	0	0	0	0	0	0
FBP1	4.69934	0	0	0	0	0	0	0.570541	0	0	0	0	0	0	0	0	0	0	0	0	0	0	0	0	0	2.11981	0	0.0654299	0	0	0	0.277564	0	0	0	1.02098	0	0	0	0	0	0	0	14.7997	0	1.27854	0.987607	0.299924	0.0650923
FBXO22	0	0	0	0	0	0	0.209714	0.991073	0	0	0	0	0	0	0	0	0	0	0	0	0	0.0790768	0	0.155123	0	0	0	0	0	0	0	0	0	0	0	0	0.293692	0	0	0	0	0	0	0	0	0	0	0	0
FBXO7	0	0	0	0	0	0	0	0	0	0.409076	0	0	0	0	0	0	0	0	0	0	0	0	0	0	0	0	0	0	0	0	0	0	0	0	0	0	0	0	0	0	0	0	0	0	0	0	0	0	0
FCGBP	0	0	0	0	0	0	0.083425	0	0	0	0	0	0	0	0	0	0	0	0	0	0	0	0	0	0	0	0	0	0	0	0	0.449082	0	0	0	0	0	0	0	0	0	0	0	0	0	0	0	0	0
FCN1	0	0	0	0	0	0	0	0	0	0	0	0	0	0	0	0	0	0	0	0	0	0	0	0	0	0	0	0	0	0	0	0	0	0	0	0.752148	0	0	0	0	0	0	0	0	0	0	0	0	0.915185
FCN2	0	0	0	0	0	0	0	0	0	0	0	0	0	0	0	0	0	0	0	0	0	0	0	0	0	0	0	0	0	0	0	0	0	0	0	0.472434	0	0	0	0	0	0	0	0	0	0	0	0	0
FCN3	0	0	0	0	0	0	0	0	0	0	0	0	0	0	0	0	0	0	0	0	0	0	0	0	0	0	0	0.228845	0	0	0	0	0	0	0	1.71692	0	0	0	0	0	0	0	0	0	0	0	0	0
FDFT1	1.83115	0	0	0	0	0	0	4.09597	0	0.581523	0.98588	0.251522	2.14842	0	0	0	0	0	1.01115	0	2.08652	0.0886806	0	0	0	0	0	0	0.697033	0	0	0	0	0.542235	0	0	0	0.212251	0.551046	0	0.0940899	0	0	0	0.0761962	0	0	1.34328	0
FDPS	0	0.41822	0	0	0	0	0	0	0	0	0	0	0	0	0	0	0	0	1.56927	0	0	0	0	0	0	0	0	0	0	0	0	0	0	0	0	0	0	0	0	0	0	0	0	0	0	0	0	32.1858	0
FDXR	0	0	0	0	0	0	0	6.7331	0	0	0	0	0	0	0	0	0	0	0	0	0	0	0	0	0	0	0	0	0	0	0	0	0	0	0	0	0	0	0	0	0	0	0	0	0	0	0	0	0
FEN1	0.495086	3.01912	2.10956	1.55455	3.34179	3.02492	0.647667	0	0.457155	0.207509	0.857918	1.87343	2.34168	0	0.113342	0.870436	1.47402	2.25661	2.92437	1.58447	1.72924	4.56438	1.2585	2.16695	2.29614	2.06831	1.80717	3.369	0.782179	1.47978	0	1.99402	5.29447	1.49064	1.50794	0	8.64502	0.090945	4.69851	0	0	0	0	0	0.718742	3.05028	0	4.23591	0
FERMT2	2.62371	3.57036	1.55431	0	0	0	0.234305	0	0	0.119257	0	0	0	0	0	0	0	0	0.0303399	0	0	0	0	2.2263	1.34682	0	0.192878	0	0	2.24326	0	1.5698	0	0	0	0	0	0.0678324	0.0651546	0.097503	0	0	0	0	0	0	0	3.60293	0
FERMT3	5.16684	0.0748386	0	0.253822	0	11.0733	0.855387	8.44763	0	1.46462	2.40539	0.609697	3.47224	0.817408	0	3.31423	1.01344	0	1.92262	4.1531	3.82462	1.4437	0.778081	0	0.218557	0.502309	2.17703	0.792487	1.89062	0.20877	8.65031	0.869992	1.96525	2.19566	0	0.870705	0.747281	1.24481	2.59687	0.92015	2.56627	2.13716	0	9.86331	0	0.208167	3.99079	1.02938	2.662
FGA	57.0019	3.34827	57.2168	157.576	60.8327	19.0258	14.0041	106.008	41.3773	25.0835	59.02	42.1473	38.9964	30.519	3256.3	346.027	19.435	6.09576	9.09461	23.5423	583.326	36.026	91.8352	11.2457	1.20902	0.910762	6.13472	32.3187	19.084	10.2621	374.861	32.6142	20.5496	14.6896	3.10515	845.019	3.10214	14.5813	35.158	19.2651	101.587	10.7271	33.5613	20.698	22.4665	5.71895	5.22685	118.465	437.953
FGB	242.873	16.271	130.054	617.515	145.399	58.229	35.9296	333.385	93.6906	49.668	94.1796	266.879	170.404	85.9834	7658.59	759.357	75.6742	16.3923	39.806	73.9243	1573.34	20.4195	196.33	13.773	3.2564	7.05905	47.6884	77.1136	168.061	38.5189	1548.79	54.1193	127.326	34.6132	5.29434	2703.38	5.26976	55.2566	100.781	31.6005	310.478	21.2837	319.727	182.123	111.709	15.0977	6.44178	393.682	3413.49
FGG	350.357	13.5651	162.297	733.243	96.1796	82.2234	22.2496	169.112	114.282	108.061	149.032	161.981	156.458	125.444	2701.14	506.866	86.0929	20.7142	44.2514	53.6172	1151.88	12.6039	135.38	11.421	3.90879	14.857	36.8876	68.0181	144.306	32.1419	1326.05	53.3131	139.13	49.883	14.9909	2005.4	8.04899	34.1407	70.0806	64.0902	208.151	40.3333	404.443	199.34	100.837	38.3818	12.8024	217.696	2552.83
FH	3.98134	1.09562	1.08366	0.992297	1.90971	1.4054	0.75482	6.09925	0.947368	0.678751	1.51275	0.835801	2.82766	0.300957	0	0.551434	0.624394	1.1247	6.36043	1.78998	2.61882	1.41706	0.393479	1.85534	1.76992	3.10145	1.91121	1.53002	2.59936	1.55363	0.93637	2.27831	3.27577	2.20304	1.20555	0	0.82472	0.62466	3.72068	1.52153	0.516239	1.31043	0	0.96907	0.934073	1.09994	0.659863	6.70047	2.20152
FHL1	0	0.532237	0	0.702762	1.31727	0	1.40634	1.9893	0	0	0	0	0	0	0	0	0	0	0	0	0	0	0	0	0	1.15094	5.75473	0	0	1.20913	1.80209	3.05427	0	0	0	0	0	0	0	0	0	0	0	0	0	0	0	0	0
FHL3	0	0	0	0	0	0	0	0	0	0	0	0	0	0	0	0	0	0	0	0	0	0	0	0	0	0	0	0	0	0	0	0.102982	0	0	0	0	0	0	0	0	0	0	0	0	0	0	0	0	0
FIBP	0	0	0.1736	0	0	0	0	0	0	0	0	0	0	0	0	0	0	0	0.242182	0	0	0	0	0	0	0.322705	0	0.233253	0	0	0	0	0	0	0.396808	0	0	0	0	0	0	0	0	0	0	0	0	0	0
FIP1L1	0.108109	0.48649	0.399512	0	0.138873	0.492593	0.185912	0.681696	0.106823	0	0.500755	0.122824	0.530966	0	0	0	0.206958	0.601896	0.702749	0.248359	0.284222	1.16549	0	0.315272	0.518916	0.578655	0.382838	0.868093	0.380229	0.297953	0	0.259989	0	0.172584	1.24358	0	0.709877	0.0408904	0.712367	0	0	0	0	0	0.243093	0	0	0.336999	0
FIS1	0	0	0	0	0	0	0	0	0	0	0	0	0	0	0	0	0	0	0	0	0	0	0	0	0	0	0	0	0	0	0	0	0	0	0	0	0	0	0	0	0	0	0	0	0	0	0	3.5596	1.07308
FKBP10	0	0	0.472758	3.30764	0	0	0	0	0	0	0	0	0	0	0	0	0	0	0	0	0	0	0	0	0	0	0	0	0.0830126	0	0	0	0	0	0	0	0	0	0	0	0	0	0	0	0	0	0	9.56999	0
FKBP11	0	0	0	0	0	0	0	0	0	0	0	0	0	0	0	0	0	0	0	0	0	0	0	0	0	0	0	2.31663	0	0	0	0	0	0	0	0	0	0	0	0	0	0	0	0	0	0	0	5.60571	2.09648
FKBP15	0.186961	0	0	0	0	0	0	0	0	0	0	0	0	0	0	0	0	0	0	0	0	0	0	0	0	0	0	0	0	0	0	0	0.024177	0	0	0	0	0	0.0493904	0	0	0	0	0	0	0	0	0	0
FKBP1A	18.7722	0	11.9759	0	8.65867	9.88515	0	0	0	6.41777	8.13419	4.69066	24.4764	3.53563	8.96975	0	5.39979	7.27212	20.5997	0	4.08733	0	7.89959	0	7.87529	0	0	24.1689	0	10.0045	3.97781	9.91546	0	0	11.8622	0	0	0	0	21.0724	0	0	31.8036	0	9.3332	0	59.163	34.0909	0
FKBP2	0	1.39818	0	2.7011	1.86271	0	1.05794	2.70089	0.607589	0	6.09602	0	4.27644	0	0	0	0	0	0	3.31738	0	0	0	0	0	1.9894	6.7684	2.51253	0	2.08008	1.77942	1.46672	8.20197	0	0	0	0	0	5.15581	3.65479	0	0	0	0	1.90784	0	0	5.07124	2.09101
FKBP3	10.7935	5.04371	6.16123	5.52784	8.52628	5.15216	0.725777	9.20206	1.79741	1.00579	5.68035	2.99328	9.07516	0	3.55827	0	1.79428	0	7.39469	0	0	0	0	0	5.02214	0	3.85992	19.5714	3.41641	8.71274	0	0	5.50795	1.83925	7.43924	0	2.35918	0	6.88309	0	4.02816	8.6847	2.58251	3.98974	2.11776	0	2.77378	14.9625	0.597333
FKBP4	5.28081	1.02135	1.29218	0.703142	0.620322	1.17293	0.137721	2.76514	0.275145	0.132405	1.06911	0.860042	2.10968	0.380711	0.64973	0	0.588228	0.0783422	1.14777	0	3.83938	0.317141	0	0.536968	0.50462	0.482741	0.963688	0.981905	2.5969	0	0	2.41819	2.85444	0.439525	2.14854	0.165376	0.179781	0	1.2207	0.198539	0.202947	3.78105	0.52382	0.61325	0.474723	1.90758	0.299058	28.3285	0.364066
FKBP8	1.00562	0.183063	0.0919104	0	0	0	0	0	0	0.25029	0.237098	0.113134	0.493733	0	0	0	0	0.058088	0.29276	0.282644	0.415732	0.224561	0	0.206098	0.228548	0.444061	0.1395	0	0.185318	0.245131	0	0	0.251828	0.207751	0.430891	0	0.13373	0.121428	0.371643	0	0	0	0	0	0	0	0	0	0
FKBP9	0	0.162337	0.260638	1.82211	0	0	0	0	0	0	3.18985	0	0.9345	0	0.756032	0	0	0	0.397212	0	0	0	0	0.85708	0	0	0	1.67846	1.1581	0.153278	0	0	1.05694	0	0	0	0.089635	0	0	0	0	0	0	0	0	0	0	0	0
FLAD1	0.152741	0	0	0	0	0	0	0.464752	0	0	0.0836125	0	0	0	0	0	0	0	0	0.159733	0	0	0	0.192749	0	0	0	0	0	0	0	0	0	0	0.153193	0	0	0	0	0	0	0	0	0	0	0	0	0	0
FLG	0	0	0	0	0	0	0	0	0	0	0	0	0	0	0	0	0	0	0	0	0	0	0.00168683	0	0	0	0	0	0	0	0	0	0	0	0	0	0	0	0	0	0	0	0	0	0	0	0	0	0
FLG2	0	0	0	0.0480618	0.123751	0	0	0.163693	0	0	0	0	0	0	0	0	0	0	0	0	0	0	1.29197	0	0	0	0	0	0	0	0	0.0786266	0	0	0	0	0	0	0	0	0	0.0659235	0	0	0	0	0	0.140026	0
FLII	0.261765	0.0767373	0	0	0.354443	0.321034	0	1.14097	0	0.0451616	0.221094	0.306044	0.728765	0	0.0890084	0.365578	0.212312	0	0.423194	0.367649	0.216893	0	0	0	0	0.190742	0.433437	0	0.248347	0	0.117185	0	0.449368	0.086646	0	0	0	0	0.393213	0.0931529	0	0	0.024335	0.141369	0	0.167621	0	2.08378	0.290445
FLJ22184	0	0	0	0	0	0	0	0	0	0	0	0	0	0	0	0	0	0	0	0	0	0	0	0.271339	0	0	0	0	0	0.1472	0	0	0	0.196878	0	0	0	0	0	0	0	0	0	0	0	0	0	0	0
FLNA	66.5509	6.85934	7.49724	31.639	30.4911	6.78891	37.2543	32.6064	1.60601	8.77178	20.5516	9.98078	23.2857	4.33836	26.6417	26.6733	6.41112	5.13834	8.79053	35.556	19.455	8.00965	4.21062	13.7729	51.4891	18.3848	67.6089	6.70736	18.1146	18.8844	38.3071	16.4975	15.5055	9.87607	4.20656	21.6849	5.96802	3.11682	12.7713	82.7848	7.51967	21.9806	10.407	196.94	20.4569	11.6178	66.9935	31.429	3.35234
FLNB	6.96472	1.39574	2.14836	1.79184	2.09119	0.940407	1.22129	4.36012	0.335292	0.53456	3.10769	2.86299	3.6234	0.460689	2.52134	2.82563	1.98299	0.558772	7.28829	2.04719	2.3042	1.80822	0.664121	0.912655	1.69901	1.95393	2.67616	3.04398	4.14429	1.50554	1.03304	1.93008	3.2523	4.21084	2.73042	1.94466	0.219476	0.142932	4.15033	3.0913	0.383987	2.01903	0.760338	5.5293	1.10201	1.80273	3.85289	4.60607	1.50664
FLNC	0.993634	0.102889	0.191069	1.49122	1.14388	0.126375	4.20358	1.63238	0.0276178	0.346463	0.934822	0.245386	0.40342	0.0445382	0.259208	0.391857	0.316812	0	0.218809	0.781479	0	0.168463	0.0411167	0.204098	1.38511	0.171888	1.45638	0.185629	0.868633	0.277819	1.02183	0.234512	0.309983	0.125417	0	0.167861	0	0.0263557	0.184468	1.25388	0.129042	0.404776	0.0785438	2.35324	0.353828	0	1.33585	1.27682	0.0984354
FLOT1	1.56793	2.76813	2.53357	0.377011	0.591872	0.45177	0.526035	1.04213	0.531149	1.04836	2.06824	0.581405	1.89322	0.191522	6.33896	1.61809	0.479917	1.02401	1.91777	1.0376	4.78768	0.619085	0.38314	1.67948	0.944902	1.55118	1.49108	0.389779	2.26176	2.32417	1.01956	1.04088	1.97979	2.71833	2.15079	9.97982	0.917169	0.43751	2.01742	1.28656	0	0.296743	0.828248	1.17891	0.315798	0	0.643531	2.97808	1.51554
FLOT2	1.11888	2.33247	1.13048	0	0	0.125676	0.570929	0.759388	0.286061	1.49731	2.77466	0.752632	0.458306	0.252019	0	0.919969	0.19297	1.57704	1.64514	0.0996546	3.21432	1.71935	0.550632	1.82977	1.82958	0.952143	0.763942	0.506407	1.74763	2.41724	0	1.35518	1.68774	6.08874	1.01341	12.7846	1.95674	1.27447	1.88522	0	0	0	0.471469	0	0	0	0	1.73064	2.33459
FMNL1	0.0632992	0	0	0	0	0	0	0	0	0	0	0	0	0	0	0	0	0	0	0	0	0	0	0	0	0	0	0	0	0	0	0	0	0	0	0	0	0	0	0	0	0	0	0	0	0	0	0	0.138764
FMNL2	0	0.0133301	0	0	0	0	0	0	0	0	0	0	0	0	0	0	0	0	0	0	0	0	0	0	0	0.0215543	0	0	0	0	0	0	0	0	0	0	0	0	0	0	0	0	0	0	0	0	0	0	0
FMO3	0	0	0	0	0	0	0	1.00133	0	0	0	0	0	0	0	0	0	0	0	0	0	0	0	0	0	0	0	0	0	0	0	0	0	0	0	0	0	0	0	0	0	0	0	0	0	0	0	0	0
FMOD	6.95148	2.21121	2.05297	1.35645	0	4.13098	0	27.3434	0.162474	0	2.59322	0	0.80104	0.268411	2.48647	3.07394	1.04912	0	1.17293	27.8047	0	0	0	2.4862	4.57794	5.27148	0	1.62466	8.00233	2.15124	0	0	1.75526	0	265.446	4.53752	0	0	0	0	0	0	0	1.6918	0	0	2.51841	0	0
FMR1	0.926145	0.820824	1.10521	0.267844	0.541677	0	0.529345	0.584327	0.11675	0.185775	0.368431	0	0.624424	0	0.153738	0	0.270548	0.412039	0.722496	0.623612	0.766599	0.404411	0.236131	1.25007	1.32332	1.12168	0.404546	0.443773	0.488896	0.65096	0	0.77115	0.383576	0.313658	1.27467	0	0.590413	0.0990593	0.723174	0.456406	0.172711	1.50275	0.165582	0.489617	0.653905	0.442607	0	1.2653	0
FN1	179.956	4.82258	60.8987	213.34	12.7335	5.78346	8.38275	244.464	4.42445	2.94114	17.3912	7.15069	18.4865	14.5008	143.564	577.338	15.0158	6.11785	5.63539	368.701	118.842	31.8437	11.091	72.5088	167.5	30.7867	11.9395	13.626	105.41	12.1692	6.74821	30.055	8.46535	8.74996	50.7175	282.945	10.6019	2.94292	16.3934	432.912	5.04986	37.3762	22.6754	788.783	3.20915	18.2217	146.966	289.471	37.5523
FN3K	0	0	0	0	0	0	0	0	0	0	0	0	0	0	0	0	0	0	0	0	0	0	0	0	0	0	0	1.0259	0	0	0	0	0	0	0	0	0	0	0	0	0	0	0	0	0	0	0	0	0
FN3KRP	0	0	0	0	0	0	0	0	0	0	0	0	0	0	0	0	0	0	0	0	0	0	0	0	0	0	0	0.54368	0	0	0	0	0	0	0	0	0	0	0	0	0	0	0	0	0	0	0	0	0
FNBP1	0.268976	0	0	0	0	0	0	0	0	0	0	0	0	0	0	0	0	0	0	0	0	0	0	0	0	0	0	0	0	0	0	0	0	0	0	0	0	0	0	0	0	0	0	0	0	0	0	0	0
FNBP1L	0	0.710383	0	0	0	0	0	0	0	0	0	0	0	0	0	0	0	0	0	0	0	0	0	0	0	0	0	0	0	0.0803099	0	0	0	0	0	0	0	0	0	0	0	0	0	0	0	0	0	0	0
FNTA	0	0	0.199971	0	0	0	0	0	0	0	0	0	0	0	0	0	0	0	0	0	0	0	0	0	0	0	0	0	0	0	0	0	0	0	0	0	0	0	0	0	0	0	0	0	0	0	0	0	0.211135
FOXRED1	0.715775	0.10065	0	0	0	0	0	0	0	0	0	0	0	0	0	0	0	0	0	0	0	0	0	0	0	0	0	0	0	0	0	0	0	0.221812	0.453028	0	0	0	0	0	0	0	0	0	0	0	0	0	0
FRAS1	0	0	0	0	0	0	0	0	0	0	0	0	0	0	0	0.0330052	0	0	0	0	0	0	0	0	0	0	0	0	0	0	0	0	0	0	0.267911	0	0	0	0	0	0	0	0	0	0	0	0	0	0
FREM2	0	0.00687564	1.17138	0	0.126245	0	0	0	0	0	0.0896687	0	0	0	0	0	0	0.555576	0	0	0.263513	0.525253	0	0.058275	0	0	0	0	0.0298838	0	0	0.0124212	0	0.0179066	0	0	0	0	0	0	0	0	0.0246805	0	0	0	0	0	0
FRYL	0.0197613	0	0	0	0	0	0	0	0	0	0	0	0	0	0	0	0	0	0	0	0	0	0	0	0	0	0	0	0	0	0	0	0	0	0	0	0	0	0	0	0	0	0	0	0	0	0	0	0
FRZB	0	0	0	0	0	0	0	0	0	0	0	0	0	0	0	0	0	0	0	0	0	0	0	2.83642	0	0	0	0	0	0	0	0	0	0	0	0	0	0	0	0	0	0	0	0	0	0	0	0	0
FSCN1	2.80428	6.65928	0.493803	11.1413	0	4.33869	2.37768	3.81611	0.335299	5.70859	3.14528	1.7972	5.54078	2.20332	3.94427	2.33349	1.6344	1.92642	1.61752	6.6915	13.828	2.21745	1.3455	6.09437	5.77689	9.11204	2.94505	0.468478	2.25878	1.9206	0.431011	7.27581	6.84076	3.85529	7.49884	0	4.2926	1.08249	2.26711	4.0897	1.12017	9.46865	5.99884	5.2585	0.515214	14.6103	3.58461	11.0519	0.368538
FSD1	0	0	0	0	0	0.0622538	0	0	0	0	0	0	0	0	0	0	0	0	0	0	0	0	0	0	0	0.0189678	0	0	0	0	0	0	0	0.221307	0	0	0	0	0	0	0	0	0	0	0	0	0	0	0
FSTL5	0	0	0	0	0	0	0	0	0	0	0	0	0	0	0	0	0	0	0	0	0	0	0	0	0	0	0	0	0	0	0	0	0	0	0	0	0	0	0	0	0	0	0	0	0	0	0	0	0.0622735
FTCD	0	0	0	0	0	0	0	0.616862	0	0	0	0	0	0	0	0	0	0	0	0	0	0	0	0	0	0	0	0	0	0	0	0	0	0	0	0	0	0	0	0	0	0	0	0	0	0	0	0	0
FTH1	16.2106	14.6777	8.84847	57.9029	4.49079	0	4.11722	11.0362	5.13783	0	2.19598	0	0.40441	0.107283	0.310823	9.45027	0	0	0	0	6.06345	0	0.80248	7.33319	0	9.86313	11.5625	16.9941	1.76704	0	3.25121	28.7871	0	0	1.07874	124.509	2.19964	0.0749093	3.76311	171.285	0	38.5151	1.75262	231.242	0	0	159.819	52.5138	1.44102
FTL	428.039	4.30349	10.8991	189.786	8.23056	2.34533	6.54743	18.1878	1.9424	0	31.2606	2.8902	21.7355	0	15.7664	35.0099	2.38414	0	0.64818	11.997	30.0117	0	3.10306	20.2104	6.94747	79.0004	55.4346	14.8956	20.491	12.1995	3.81864	23.27	4.82609	24.8315	14.1933	46.6856	9.20811	2.42217	8.6672	183.925	2.88518	50.8494	130.538	3090	5.50677	277.846	606.728	176.643	16.0753
FTO	0	0.0359297	0	0	0	0	0	0	0	0	0	0	0.0433296	0	0	0	0	0	0	0	0	0	0	0	0	0	0	0	0	0	0	0	0	0	0	0	0	0	0	0	0	0	0	0	0	0	0	0	0
FTSJ3	0.853697	0	0.0591731	0.0854012	0.167087	0	0	1.19534	0	0	0	0	0.346574	0	0	0	0	0	0	0	0	0.153908	0	0	0	0	0	0.175866	0	0.151114	0	0	0.142886	0	0	0	0.102213	0.0554516	0	0	0	0	0	0	0	0	0	0.822132	0
FUBP1	8.68614	17.4329	15.0425	10.2733	19.8045	11.6966	8.52658	22.1054	3.40143	14.3237	14.1257	11.5315	28.5966	4.42202	9.72667	11.5571	7.32491	17.7085	29.265	27.0295	44.1092	10.7121	7.7023	14.8635	15.4999	27.6254	9.73435	12.2358	17.4891	28.1429	4.0225	14.7456	25.1469	8.8137	19.2074	6.16012	31.7411	5.88852	24.0772	21.2987	7.22638	29.0991	11.3802	14.138	10.3242	7.46289	27.6635	19.2408	1.02625
FUBP3	4.44294	3.36252	2.72985	2.52195	11.0118	4.01356	3.81919	11.4428	0.402978	3.55312	6.95692	3.34164	8.44776	0.313508	2.63235	3.27643	2.99568	8.68408	8.19375	9.87874	13.0891	3.44046	2.14966	5.13752	6.73795	7.14953	4.52953	9.92097	5.0558	7.96179	0.717507	2.74472	5.11284	3.8188	7.73506	0.742611	6.02995	1.44741	9.55654	3.55524	0.906395	7.64107	2.47541	1.41261	1.57269	3.93164	2.46247	10.4794	0.450209
FUCA1	0.18387	0	0	0	0	0	0	0	0	0	0	0	0.479276	0	0	0	0.0314509	0	0	0	0	0	0	0	0	0.145302	0	0.608719	0	0	0	0	0	0	0	0	0	0	0	0	0	0	0	0	0	0	0.224492	0.411209	0.655026
FUS	57.0961	26.6473	8.09941	14.1767	14.43	21.8045	9.6915	39.359	4.29717	33.1481	14.2106	13.9406	26.6435	1.92078	11.4367	7.21008	5.36593	13.3595	28.6786	13.8575	9.76565	9.60603	1.97974	14.6828	33.0072	30.7693	22.1368	19.2268	21.675	13.4891	3.54156	10.9987	23.5452	33.8614	47.1136	1.3476	25.6565	7.04778	43.7212	20.4483	15.4647	28.7267	9.02305	9.87211	12.4712	13.3825	13.314	26.9744	1.54904
FUT8	0	0	0	0	0	0	0	0	0	0	0	0	0	0	0	0	0	0	0	0	0	0	0	0.283756	0	0	0	0	0	0	0	0	0	0	0	0	0	0	0.283818	0	0	0	0	0	0	0	0	0	0
FXR1	1.85447	1.78433	1.20548	1.77306	0.791196	0.710093	0.519952	1.00519	0.182944	1.5475	1.46695	0.699499	1.48205	0.0726992	0	0.820486	0.386662	0.698184	0.866129	1.5191	4.58831	0.942449	0.51348	3.71775	1.79968	1.32407	0.939643	1.60445	2.11694	1.91283	0	2.22379	1.16404	1.71299	2.78712	0	2.38571	0.432992	1.95788	1.17175	1.60441	6.46249	0.706412	0	1.14387	0.87217	1.26918	7.92087	0.113956
FXR2	0.713516	0.268685	0	0.189491	0.372989	0	0	0.64085	0.157642	0.161405	0	0	0.37767	0.0452173	0.0864626	0	0.207376	0.231175	0.238368	0	0	0.191762	0	0.647017	0	0.76098	0	0	0.337244	0.418448	0	0.331394	0.257245	0.29165	0	0	0.2608	0.141343	0	0	0.15234	1.35083	0	0.423219	0.401101	0.776154	0	0.618008	0
FYN	0	0	0	0	0	0	0.13263	0	0	0	0	0	0	0	0	0	0	0	0	0	0	0	0	0.246823	0	0	0	0	0	0.228406	0	0	0	0	0	0	0	0	0	0	0	0	0	0	0	0	0	0	0
FYTTD1	0	0.883032	0	0	0.761792	0	0	0	0	0.274375	0	0	0	0	0	0.496648	0	0	0	0	0	0.0715455	0	0	0.500918	0.295766	0	0.317044	0.747581	0.252824	0	0.547241	0	0	0.666794	0	0.595605	0	0.142481	0	0	0	0	0	0	0	0	0	0
G3BP1	4.26048	1.21277	2.93913	4.82486	1.10318	0.659796	0.548186	4.57184	0.184147	0.321714	1.32162	0.778376	1.68154	0.108404	0.38129	0.659423	0.170219	0.536266	2.03057	0.969102	0.806183	0.43186	0.264373	0.416876	1.71955	1.97733	0.58058	1.45332	1.43459	1.59027	0	1.00344	1.56086	0.207549	1.20827	0	1.258	0.346813	2.03865	0	0.307438	4.17845	0.283628	0.810747	0.589083	0	0.551507	8.31065	0.0275506
G3BP2	0	0.642128	0.500542	0	0.0454983	0	0	0	0.0384835	0.0712343	0	0	0	0	0	0.111053	0	0	0	0	0	0	0	0	0	0.420967	0	0.208821	0	0	0	0.225607	0	1.18591	0	0	0.0891268	0.122183	0.0806144	0	0.24323	0.363615	0	0	0	0	0	0.921341	0
G6PD	1.39565	0.635086	0.475312	0.735057	2.12508	0.585716	0.2762	2.92408	0	0.114791	0.979794	0.484477	4.27934	0.297794	0.858209	8.83103	0.22113	1.13545	0.537719	0.491827	2.16881	0.296383	0.535307	1.87458	1.51362	1.10648	0.756808	1.02043	0.389937	0.442548	1.41254	19.1132	13.5769	0	0	5.05404	0.588922	0.0441373	3.40386	1.08174	0.497122	1.13781	0	4.32792	2.30093	0	0.671655	10.8322	2.85499
GAA	0.48551	0.614943	1.07422	0.944296	0	0.776011	0	4.96546	0	0.357207	1.6641	0.758772	2.06714	0	0.758277	0	0.19786	0.477168	3.14069	0.904523	0	0	0	0.454979	1.08906	0.854994	1.01437	1.9882	0	0.629991	0	0	1.70543	0.809158	0.513239	0	0.574274	0.49172	3.11284	1.74268	0.161256	1.37969	0	2.13506	1.52512	0	3.91693	0	0
GABPA	0	0.132005	0	0	0	0	0	0	0	0	0	0	0	0	0	0	0	0	0	0	0	0	0	0	0	0	0	0	0	0	0	0	0	0	0	0	0	0	0	0	0	0	0	0	0	0	0	0	0
GADD45GIP1	0	0.161011	0	0	0	0.28927	0	0	0	0	0	0.246445	0.773397	0	0	0	0	0	0	0	0	0	0	0	0	0	0	0	0	0	0	0	0.756186	0	0	0	0.364101	0	0	0	0	0	0	0	0	0	0	0	0
GAK	0.173756	0	0	0	0	0	0	0	0	0	0	0	0	0	0	0	0	0	0.0544501	0	0	0	0	0	0	0	0.0263494	0	0	0	0	0	0	0	0	0	0	0	0	0	0	0	0	0	0	0	0	0	0.148986
GAL3ST4	0	0	0	0	0	0	0	0	0	0	0.253714	0	0	0	0	0	0	0	0	0	0	0	0	0	0	0	0	0	0	0	0	0	0	0	0	0	0	0	0	0	0	0	0	0	0	0	0	0	0
GALC	0	0	0	0	0	0	0	0	0	0	0.608433	0	0	0	0	0	0	0	0	0	0	0	0	0	0	0	0	0	0	0	0	0	0	0	0	0	0	0	0	0	0	0	0	0	0	0	0	0	0
GALE	0	0	0	0	0	0	0	0	0	0	0	0	0	0	0	0	0	0	0	0	0	0	0	0	0	0	0	0	0	0	0	0	0	0	0	0	0	0	0.236044	0	0	0	0	0	0	0	0	0	0
GALK1	3.06616	0	1.10658	0.520728	0.483704	0.432299	0.154205	2.84318	0	0.655845	1.40005	0.455623	1.32891	0.586934	0.830621	0.377211	0.102656	0.659647	0.232885	1.77458	3.53899	0	0	1.21769	0	0	1.34294	0.261846	2.34171	0.7266	0.233862	0.746267	2.45545	0.595916	0	0.290218	0.550257	2.36753	0.760763	0	0	0.469024	0	2.84712	0.345195	0	0.691619	1.42384	0.372179
GALNS	0.506856	0	0	0	0	0	0	0	0	0	0.4093	0.0303073	0.434674	0	0	0	0	0	0	0	0	0	0	0	0	0	0	0	0	0	0	0	0	0	0	0	0	0	0	0	0	0	0	0	0	0	0	1.04037	0
GALNT1	0	0	0	0	0	0	0	0	0	0	0	0	0	0	0	0	0	0	0	0	0	0	0	0	0	0	0	0	0	0	0	0	0	0	0	0	0	0	0	0	0	0	0	0	0	0	0	31.7881	0
GALNT2	0.248923	0.0370488	0.0403966	0.259714	0.424374	0	0	0	0	0	0	0	0.631619	0	0	0	0	0	0	0	0	0	0	0	0	0	0	1.26079	0	0	0	0.398037	0	0	0	0	0	0	0.294448	0	0	0	0	0	0	0	0	2.11528	0.417958
GALNT7	0	0	0	0	0	0	0	0	0	0	0	0	0	0	0	0	0	0	0	0	0	0	0	0	0	0	0	0.241481	0	0	0	0	0	0	0	0	0	0	0	0	0	0	0	0	0	0	0	0	0
GAN	0	0	0	0	0	0	0	0	0	0	0	0	0	0	0	0	0	0	0	0	1.00555	0	0	0	0	0	0	0	0	0	0	0	0	0	0	0	0	0	0	0	0	0	0	0	0	0	0	0	0
GANAB	11.3777	8.00545	13.7939	9.49698	12.1252	8.13299	5.55906	9.8245	3.54046	6.23999	20.6439	6.88362	35.1962	1.89055	19.1336	9.20918	10.8522	7.36574	24.6843	6.34894	15.5719	2.74942	4.56437	11.0959	8.81627	10.4397	13.544	16.2152	21.7396	7.31004	2.63084	5.31786	18.0916	9.53066	12.3377	15.4256	7.95566	1.60003	16.8238	13.6551	5.72208	9.79684	3.4092	12.8403	7.01724	9.23203	9.23853	47.5431	4.1341
GAPDH	464.32	70.6382	139.336	259.655	142.753	159.102	134.055	370.528	65.6083	40.5928	183.172	89.626	401.508	18.301	249.448	207.654	70.2882	66.0509	277.305	164.808	254.456	91.8639	92.484	302.38	288.538	56.3113	256.037	179.103	179.497	128.442	101.368	91.2262	242.814	50.3402	150.926	183.654	131.672	10.8028	227.115	397.888	49.7572	335.247	118.592	797.119	154.963	711.096	426.617	469.722	45.8516
GAPVD1	0	0	0.456825	0	0	0.20084	0	0	0	0	0	0	0	0	0	0	0	0	0	0	0	0	0	0	0	0	0	0	0	0	0	0	0	0	0	0	0	0	0	0	0	0	0	0	0	0	0	0.441397	0
GAR1	0	1.19078	0	0	0	0.649325	0	3.80614	0	0	0	0	0	0	0	0	0	0	1.2994	0	3.21486	0	0.284754	0	0	1.35233	0	1.37186	1.43611	0	0	0.61744	0	0	0	0	0	0	1.69156	0	0	0	0	0	0	0	0	0	0
GARS	3.24799	0.497453	0.40059	1.24671	0.52493	0.136659	0.0893674	0.77589	0.0680667	0.233539	1.28868	0.281596	1.56073	0.127499	0.487725	0.181812	0.367949	0.114544	0.454699	0.981551	0.800947	0.477473	0.173147	0.206867	0.317889	0.232425	0.461458	0.556492	2.32374	0.17589	0.180267	0.81241	1.89835	0.395653	0.807206	0	0.423488	0.11176	0.390598	0.277452	0.183035	0.731116	0.268981	0.664194	0.340667	2.64009	0.459867	2.10997	0.176964
GART	0.380284	0.19845	1.51245	0.243531	0.315452	0.176695	0.128625	0.560492	0	0.114041	0.452832	0.134857	2.03225	0.0250117	0.324037	0.337168	0.107059	0	0.284903	0.131602	0.62292	0.0488821	0.174062	0.262127	0.155738	0.238989	0	0.271674	0.708835	0.150436	0	0.348424	0.453784	0.246798	0.239852	0	0.396982	0	0.477432	0	0	0.561347	0	0	0	0	0	3.28495	0.0152463
GAS2	0	0	0	0	0	0	0	0	0	0	0	0	0	0	0	0	0	0	0	0	0	0	0	0.310235	0	0.610456	0	0	0	0	0	0	0	0	0	0	0	0	0	0	0	0	0	0	0	0	0	0	0
GAS6	0	0	0	0	0	0	0	0	0	0	0	0	0	0	0	0	0	0	2.53322	0	0	0	0	0	0	0	0	0	0	0	0	0	0	0	0	0	0	0	0	0	0	0	0	0	0	0	0	0	0
GATAD2A	0	0	0	0	0	0	0	0	0	0	0	0	0	0	0	0	0	0	0	0	0	0	0	0.108361	0	0	0	0	0	0	0	0	0	0	0	0	0	0	0	0	0	0	0	0	0	0	0	0	0
GATAD2B	0	0.330524	0	0	0	0	0	0	0	0	0	0	0	0	0	0	0	0	0	0	0	0	0	0	0	0	0	0	0	0	0	0	0	0	0	0	0	0	0	0	0	0	0	0	0	0	0	0	0
GATM	0	0	0	0	0	0	0	6.15245	0	0	0	0	0	0	0	0	0	0	0	0	0	0	0	0	0	0	0	0	0	0	0	0	0	0	0	0	0	0	0	0	0	0	0	0	0	0	0	0	2.34972
GBA	0	0	0	0	0	0	0	0	0	0	0	0	0	0	0	0	0	0	0	0	0	0	0	0	0	0	0	0	0	0	0	0	0	0	0	0	0	0	0	0	0	0	0	0	0	0	0	2.18798	0
GBAS	0	0	2.06121	0	6.15564	0	2.22969	4.09103	0	0	0	0	1.73641	0	0	0	0.990018	0	0	0	0	0	0	0	4.46695	8.47714	0	4.79456	2.16577	0	0	1.80055	1.56913	0.329977	0.535398	0	0	0	2.30101	0	3.3901	0	0	0	0	0	0	4.47679	0
GBE1	0.800039	0	0.520335	0	0	0	0	0.399548	0	0	0	0	0.0719883	0	0	0.184575	0	0.450121	0.364803	0	0.269523	0	0	0.484153	0.713084	0	0.181671	0.23924	0.225065	0	0	0	0.372124	0	0.276117	0.201929	0	0	0.136264	0.276044	0	0	0	0.67763	0	0.0616913	0.312642	1.31794	0.259984
GBP1	1.88253	0	0	0	0.486116	0	0.596043	0	0	0.297602	0.509954	0	1.50045	0	0	0	0	0	0	0.706745	0	0	0	0	0.750529	0	0.136341	0	0.152733	0	0.695397	0	0.583821	0	0	0	0	0	0.916398	0.491034	0	0.881483	0	0	0	7.31143	0	0.632638	0
GBP2	0.251476	0	0	0	0	0	0	0	0	0	0	0	0.253973	0	0	0	0	0	0	0	0.245838	0	0	0	0	0	0	0	0.209416	0	0	0	0	0	0	0	0	0	0	0	0	0	0	0	0	0	0	0	0.0458061
GBP6	0	0	0	0	0	0	0	0	0	0	0	0	0	0.031877	0	0	0	0	0	0	0	0	0	0	0	0	0	0	0	0	0	0	0	0	0	0	0	0	0	0	0	0	0	0	0	0	0	0	0
GC	0.507072	0	0	1.81397	0	0.359053	0.449917	0.880277	0.263404	0	0.621177	0.216328	0	0	6.63319	5.31413	0.709132	2.0691	0	0	7.338	0	0	0.869225	0	0	0	1.25424	0	0	0.965332	0.49584	0	0	0	10.7237	0	0	0	0.999675	0	0	0	0	0	0	0	11.2779	11.7498
GCA	1.7442	2.62506	0.554801	0	0	0	0	0	0.389651	0	5.2508	0	0	0	5.88174	99.6176	3.33181	5.94154	2.32705	0	12.0171	0	0	0	0	0	0	7.1965	1.04188	0	1.11684	1.65041	2.51486	0	0	111.552	0	0	0	0	0	0	1.68957	0	0	0	0	17.2999	35.8661
GCDH	0.0993078	60.2736	2.05961	0	0	0.95815	0	0	0	0	0	0	0	0	0	0	0	0	0.661239	0	0	0	0	0	0.314754	4.22444	0.543748	0.0618158	0	0	0	0	0	0	0	0	1.32899	0	0	0	0	0	0	0	0	0	0	0	0
GCH1	0	0	0	0	0	0	0	0	0	0	0	0	0	0	0	0	0	0	0	0	0	0	0	0	0	0	0.308513	0	0	0	0	0	0	0	0	0	0.484561	0	0	0	0	0	0	0	0	0	0	0	0
GCLC	0	0.236707	0.306586	0	0.460013	0	0	0.356762	0.192516	0	0.172878	0.0627912	0	0.487017	0	0	0.0369995	0	0	0	0	0	0	0	0	0	0.136877	0	0.0404513	0	1.08409	0	1.19207	0	0	0	0	0	0.289107	0	0	0	0	0	0	0	0	2.98025	0
GCLM	0	0	0	0	0	0	0	0	0	0	0	0	0	0	0	0	0	0	0	0	0	0	0	0	0	0	0	0	0	0	0	0	1.00786	0	0	0	0	0	0	0	0	0	0	0	0	0	0	1.77088	0
GCN1L1	0.351062	0.127625	0.0697742	0.106	0.10471	0.0926768	0.0541666	0.875549	0.0179236	0.0312846	0.280714	0.054321	0.646511	0	0	0.0711284	0.0244749	0.119845	0.329264	0.213781	0.520735	0.191756	0.02841	0.38114	0.526423	0.527312	0.131424	0.161461	0.130026	0.296961	0.0483792	0.114067	0.0983031	0.116213	0.212307	0	0.210846	0.02846	0.54978	0.0480446	0	0.0829042	0.012768	0	0.0356551	0.096459	0.0556328	1.85413	0.067126
GDAP1	0	0.568302	0.747345	0	0	0	0	0	0	0	0.710385	0.779607	1.26061	0	0	0	0	0.838981	1.49012	0	0	0	0	0	0.976417	0	0	0.563421	0	0.645717	0	1.65644	1.25116	0	0	0	1.4593	0	0.983742	0	0	0	0	0	0	0	0	0	1.12703
GDI1	4.11548	3.70064	2.57054	6.75059	2.1525	4.37422	1.56519	1.1806	0.896914	1.69225	5.1899	2.13398	5.58915	0.616107	3.12297	2.0866	1.26597	2.97142	8.12689	4.62649	1.69784	2.20395	2.26144	3.76544	4.35564	11.0669	2.99724	2.66691	5.18205	4.20901	1.28602	5.87779	3.14674	2.6772	6.98669	1.99466	6.91041	1.38741	2.54798	5.25242	1.32734	6.77643	2.10027	9.03648	2.70618	9.75925	7.98391	4.63224	0.801165
GDI2	25.469	5.24736	2.53082	13.7047	5.7516	6.01696	6.58321	8.43528	1.95218	12.4687	19.5079	5.99527	15.2124	4.30339	3.95726	3.09272	1.91613	8.34394	20.6113	14.2715	12.2493	20.8776	3.55514	6.54019	16.0326	9.7055	13.6577	5.04071	19.6358	8.15005	7.41666	5.70312	6.37736	17.2689	23.8104	3.50941	7.50921	11.6613	12.6534	10.3263	1.82141	11.2855	9.16231	15.3032	7.1049	12.7225	11.1291	15.5659	4.81595
GEMIN5	0	0	0.0711315	0	0	0	0	0	0	0	0	0	0	0	0	0	0	0	0	0	0	0	0	0	0	0	0	0	0	0	0	0	0	0	0	0	0.189863	0	0	0	0	0	0	0	0	0	0	0.466255	0
GET4	0.582137	0.711327	0	0	0	0	0	0	0	0.132335	0	0	1.15524	0	0	0	0	0	0.529539	0	0.56331	0.356173	0	0.186155	0	0	0	0	0	0	0	0	0	0	0	0	0	0	1.26374	0	0	0	0	0	0	0	0	0	0
GFAP	14.9803	11.673	0	34.7944	0	6.73086	7.54664	33.336	0	4.61031	20.0398	5.97963	20.5161	3.53009	0	0	13.3341	11.7698	6.75153	28.3601	31.418	0	31.6553	16.7009	22.1105	0	12.0422	0	7.2272	9.22126	20.2703	0	8.05169	0	15.957	44.7265	3.00823	2.96301	0	0	0	0	6.28557	0	22.6446	1.2778	32.6673	61.488	36.9451
GFM1	1.83788	0.606525	1.06653	0	0.816146	0.583277	0.411008	1.64704	0	0.0630366	1.17193	0.468709	0.608367	0	0	0.707465	0.895958	0	0.9257	0	0.713235	0.109129	0	1.40014	1.04895	2.37418	0.69945	0.73951	0.982197	0.435213	0	0.852557	1.96616	0.610504	2.5134	0	0.345059	0	1.10719	0	0	0.390366	0	0	0	0	0	0	0.228138
GFPT1	0.700465	0.0782867	0.195211	0.088779	0.587822	0.728479	0	0.516734	0	0.0614681	1.59421	0.16053	1.56025	0	0	0	0	0	0.927506	0.355774	1.95071	0.118136	0	0.25505	0.528123	0.117193	0.68526	0.239167	1.56023	0.147589	0.319726	1.95806	0.876243	0.298517	0.133011	0	0.116127	0.0868896	0.990135	0.499024	0.0764229	1.0526	0	0.672113	0.186304	0	0.237358	1.02572	0.757852
GFPT2	0	0	0	0	0.112884	0	0	0	0	0	0	0	0	0	0	0	0	0	0	0	0	0	0	0	0	0	0	0	0	0	0	0	0	0	0	0	0	0	0	0	0	0	0	0	0	0	0	0	0
GGACT	0	0	0	0	0	0	0	0	0	44.749	0	0	0	0	0	0	0	1.57649	0	0	0	0	71.2268	0	0	0	0	0	0	0	0	0	0	0	0	0	0	0	0	0	0	0	0	0	0	14.0798	0	0	0
GGCT	0	0	0	0	10.3984	0	0	0	0	0	0	0	0	0	0	0	0	0	0	0	0	0	1.55731	0	0	0	0	0	0	0	0	0	0	0	0	0	0	0	0	0	0	0	0	0	0	0	0	0	0
GGH	1.06718	3.65843	28.468	6.9633	2.87131	3.95284	0	0	1.18928	1.93536	8.7386	2.72567	5.57134	1.5251	14.6672	2.98954	2.77454	3.34802	5.35953	2.25638	9.42896	3.98932	0.893261	3.65683	6.00613	4.62883	4.20995	11.0357	19.0481	2.38317	0.908727	6.36861	11.7325	7.92358	11.6948	13.0577	1.57591	1.04552	4.12382	0	1.54084	2.31302	0	0	1.86547	5.60452	0	110.017	19.7586
GGT5	0.520951	0	0.0400359	0.236816	0	0	0	0.300915	0	0	0.521408	0.056175	0.213812	0	0.332841	0.598685	0.0615908	0.152309	0.0724659	0.650399	0	0.142217	0	0.14911	0.522774	0.136333	0.640361	0	0.103231	0.264135	0.116207	0	0.110043	0.0929933	0	0	0	0	0.211833	0.861653	0	0	0.0382345	1.8617	0	0.183898	0	0	0
GHDC	0	0	0	0	0	0	0	0.21007	0	0	0.0774431	0	0.126582	0	0	0.129519	0	0	0.0606095	0	0	0	0	0.100355	0.0829013	0.104734	0.122973	0	0	0	0.0512158	0	0.0401841	0	0	0	0	0	0	0	0	0	0	0	0	0	0	0	0
GHRH	0	0	0	0	0	0	0	0	0	0	0	0	0	0	0	0	0	0	0	0	0	0	0	0	0	0	0	0	0	0	0	0	0.649075	0	0	0	0	0	0	0	0	0	0	0	0	0	0	0	0
GID8	1.39931	0.0857413	0	0	0	0.196601	0	0	0	0	0	0	0.261886	0	0	0	0	0	0	0	0	0	0	0	0	0	0	0	0.392119	0.186466	0	0	0	0	0	0	0.23681	0	0	0	0	0	0	0	0	0	0	1.66766	0
GIGYF2	0	0	0	0	0	0.00500486	0	0	0	0	0	0	0	0	0	0	0	0	0	0	0	0	0	0	0	0	0	0	0	0	0	0	0	0	0	0	0	0	0	0	0	0	0	0	0	0	0	0	0
GIMAP4	0.691293	0	0	0	0	0	0	0	0	0	0	0	0	0	0	0	0	0	0	0	0	0	0	0	0	0	0	0	0	0	0	0	0	0	0	0	0	0	0	0	0	0	0	0	0	0	0.517667	0	0
GIPC1	0.533029	0	0	0	0	0	0	0	0	0	0	0.0818978	0.758584	0	0	0	0	0	0.680088	0	0	0	0	0	0	0	0	0	0	0	0	0	0.748555	0	0	0	0	0	0	0	0	0	0	0	0	0	0	0	0
GIT1	0	0	0.0417821	0	0	0	0	0	0	0.111623	0	0	0	0	0	0	0	0	0.258909	0	0.0908211	0.0740189	0	0	0	0.155101	0	0	0	0	0	0	0	0.157954	0	0	0.130681	0.00799412	0	0	0	0	0	0	0	0	0	0	0
GKN1	0	0	0	0	0	0	0	0	0	0	0	0	0	0	0	0	0	0	0	0	0	0	0	0	0	0	0	0	0	0	0	0	0	0	0	0	0	0	0.953294	0	0	0	0	0	0	0	0	0	0
GLB1	2.86202	0.184359	0.18874	0	0	0	0.0263579	0	0	0.306224	1.09739	0.402358	0.643547	0	0	0	0.217915	0.0938025	0.534238	0	0	0.0559196	0.0148856	0.137933	0.0866283	0.116103	0.833789	0.859607	0.803955	0	0.0635619	0	0.413162	0.848886	0.82488	0	0.0866464	0.139363	1.33213	0	0	0	0	0	0	1.5026	0	1.41962	0.205995
GLDC	0	0	0	0	0	0	0	0	0	0	0	0	0	0	0	0	0	0	0	0	0	0	0	0	0	0	0	0	0	0	0	0	0	0	2.03827	0	0	0	0	0	0	0	0	0	0	0	0	0	0
GLG1	1.54413	0.268861	1.92185	2.13436	0.145349	0	0	0	0	0.15309	0.602646	0.10714	0.654196	0	0.240959	0	0.115909	0.0647455	0	0.341313	0.487272	0	0	0.357277	0.292884	0.463186	0	1.4105	0.384929	4.35617	0	0.490759	0.153331	0.387034	0.13608	0	0.0484491	0	0.379149	0.41547	0	0.992509	0	0	0	0	0	2.0076	0
GLIPR2	0	0	0	0	0.951835	0	0.72029	0	0.369771	0	0	0	0	0	0	0	0	1.34443	0	0	0	0	0	1.0961	2.28573	0	0	0.930825	0	0	1.16821	1.00759	0	0	0	0	0	1.51159	8.64483	0	0	0	0	0	0	0	0	0	0
GLMN	0	0	0	0	0	0	0	0	0	0	0	0	0	0	0	0	0	0	0	0	1.31661	0	0	0	0	0	0	0	0	0	0	0	0	0	0	0	0	0	0	0	0	0	0	0	0	0	0	0.178532	0
GLO1	3.64833	2.09299	2.03925	2.13148	1.92733	4.90809	5.10282	7.33942	0.6708	1.0026	3.31905	1.08087	1.42643	0.724244	1.21979	0	0	5.30324	4.75674	7.6551	12.3565	0	5.41928	3.81489	5.05667	0	2.37108	3.59977	5.90857	4.24695	2.2119	4.32398	1.24944	1.78291	3.62536	2.72535	6.92723	0	3.05555	3.88562	0	13.2166	0	7.93297	2.3422	1.35886	6.00881	8.44365	0
GLOD4	2.58781	0.356696	0.157961	0	0	0	0.411082	0	0	0.243734	0.810456	0	0	0	0	0	0	0.650185	0.77483	0	0	0.437943	0	0	0	0	1.4856	0	1.25963	0	0	0	0.691102	0	0	0	0	0	0	0	0	0	0	0	0	0	0	2.96215	0
GLRX	0	0	0	2.03899	0	0	0	0	0	0	0	0	0	0	0	0	0	0	0	0	0	0	0	0	0	0	0	0	0	0	0	0	0	0	0	0	0	0	0	0	0	0	0	0	0	0	0	0	0
GLRX3	0	0.298559	0	0	0	0	0	0	0	0	0	0	0	0	0	0	0	0	0.20036	0	0	0	0	0.310919	0	0	0	0	0.805297	18.2703	0	0	0	0	0	0	0	0	0	0	0	0	0	0	0	0	0	2.25787	0
GLRX5	0	0.550426	0	0	0	0.442975	0	0	0	0	0	0	1.51345	0	0	0	0	0	0.326468	0	0	0	0	0	0	0	0	0	0	0	0	0	0	0	0	0	0	0	0	0	0	0	0	0	0	0	0	0	0
GLS	0.0637661	1.24061	0.309907	0	0	0.119964	0	0	0.382775	1.93283	0	0	0.453629	0	0	0.46035	1.39007	0	0.574597	0	0	0	0	0	0.103407	0	2.08221	0.908633	0	0	0	0	1.38353	0.904638	3.55468	0	0.25888	0	1.82948	0	0	0	0	0	0	2.30238	0	1.1438	0
GLTP	0	0	0	0	0	0	0	0	0	0	0	0	0	0	0	0	0	0	0	0	0	0	0.165415	0	0	0	0	0	0	0	0	0	0	0	0	0	0	0	0	0	0	0	0	0	0	0	0	0	0
GLUD1	2.57578	1.20642	0.934191	1.676	1.14943	1.79783	0.9411	9.63526	0.145073	0.371508	1.58619	0.378281	2.36162	0.235527	0.164983	0.858451	0.301392	0.546202	2.63195	0.524486	0.83563	0.437416	0.258386	0.332921	1.35254	0.73356	2.44585	2.42081	3.21907	1.13756	1.22462	1.10432	1.28187	0.583148	0.812881	0.966883	0.721569	0.258287	2.26539	2.21106	0.443161	1.5204	0.48457	4.16451	1.06602	0.896732	8.166	4.26297	1.2366
GLUD2	1.03981	0.788377	0.549703	0.917101	1.14943	1.41107	0.659859	4.91291	0.145073	0.218059	0.506084	0.27878	1.06195	0.168876	0	0.669997	0.201413	0.278085	0.926715	0.524486	0.500863	0.2904	0.258386	0.332921	0.753554	0.43202	0.900802	1.24558	1.57283	0.524672	0.682149	0.711758	0.665873	0.30146	0.728478	0.464191	0.253183	0.159768	1.22572	1.67641	0.40897	1.20065	0.252374	2.7521	0.724404	0.776222	7.46236	2.27618	0.548149
GLUL	0	0	0	0	0	0	0	0	0	0	0	0	0.501835	0	2.40806	0	0	0	0.0850436	0	0	0	0	0	0	0.716657	0	0	0.62356	0	0	0	0	8.17774	1.0345	0	0	0	0	0	0	0	0	0	0	3.03339	0	1.50893	0
GLYR1	0.558253	0.496981	0	0.244286	0	0	0.22283	0	0	0.54927	0.565095	0.466479	0.521067	0	0	0.125338	0.252615	0.158783	0.862459	0.537677	0.527981	0.308133	0	0.109524	0.40142	0.438744	0.350664	0.119156	0.235906	0.0769175	0.0567155	0	0.221151	0.243157	0.484849	0	0.309553	0.341089	0.238702	0	0	0	0	0	0	0	0	0	0
GM2A	0	0	0	0	0	0	0	0.718401	0	0	0	0	0	0	0	0	0	0	0	0	0	0	6.53729	0	0	0	0	0	0	0	0	0	0	0	0	0	0	0	0.263195	0	0	0	0	0	0	0	0	0	0
GMDS	0.899559	0	0.37329	0	0	0.0119572	0	0	0	0	0.561683	0	0.908546	0	0	0	0	0	0.73153	0	0	0	0	0	0	0	0	1.00951	1.45577	0	0	0	0.249627	0.592975	0	0	0	0	1.86338	0	0	0	0	0	0	1.12347	0	1.30139	0
GMFB	1.1055	1.2419	0	0.81464	0.830313	0	1.09865	1.85164	0	0.613559	0.991147	0	0.984707	0	0	1.5392	0	0	0	0	0.87577	0	0.698069	1.65592	0.643641	0.753286	0	0	0	0	0	0	0	0.81961	0	1.75989	0	0.545718	0	0	0	1.76602	0.342891	0	0.803612	0	0	5.19441	1.17513
GMFG	0	0	0	0	0	0	0	0	0	0	0	0	0	0	0	2.79965	0	0	0	0	0	0	0	0	0	0	0	0	0	0	0	0	0	0	0	4.10278	0	0	0.6967	0	0	0	0	0	0	0	0	0	2.43889
GMIP	0	0	0	0	0	0	0	0	0	0	0	0	0	0	0	0	0	0	0	0	0.134654	0	0	0	0	0	0	0	0	0	0	0	0	0	0	0	0	0	0	0	0	0	0	0	0	0	0	0	0
GMPPA	0	0	0.0919119	0	0	0	0	0	0	0	0.474293	0	0	0	0	0	0	0	0	0	0	0	0	0	0	0	0	0	0	0	0	0	0	0	0	0	0	0	0	0	0	0	0	0	0	0	0	0	0.246225
GMPPB	0	0	0.111804	0	0	0	0	0	0	0	0	0	0	0	0	0	0	0	0	0	0	0	0	0	0	0	0.424246	0	0	0	0	0	0	0	0	0	0	0	0	0	0	0	0	0	0	0	0	0	0
GMPS	1.67093	1.17483	2.07731	0.883566	1.26826	0.829953	0.945771	0.81383	0.0963114	1.17593	2.93872	0.535208	2.86891	0	0.980946	0.330897	0.291477	0.380685	1.63671	0.971932	5.55238	0.899941	0.288948	3.19498	1.84484	1.24233	0.468024	0.944858	2.01885	0.825873	0.0587196	1.8274	0.749713	2.78182	2.89204	0	1.81039	0	1.03851	0	0	7.5651	1.31869	0.857095	0.651759	2.28703	0	1.89254	0.260278
GNA11	0	0.409666	0.608858	0	0	0.181088	0	0.328522	0	0	0	0	0	0	0	0	0.391731	0	0	0	0	0	0	0.336257	0.23351	3.73039	0	0.706878	0	0	0	0.429002	0	0	0.418976	0	0.495605	0	0.354666	0	0	0	0	0	0	0	0	0	0
GNA13	1.52727	1.07377	1.80482	5.70819	3.88446	1.35841	2.56524	2.25675	0.317428	0.809175	0.794844	0.479098	1.89856	0.360764	0.370834	5.02356	0.515644	1.83699	1.4444	3.72526	0.709869	1.25011	1.8105	3.3908	3.98595	2.41166	2.82281	2.48717	0.847809	2.81137	1.44795	1.3383	1.79571	0.807985	1.73216	0.807555	5.8379	0.117683	3.46239	7.00866	0	6.77325	0.581861	13.293	1.30077	4.1681	7.88065	1.87146	0.339134
GNAI1	1.64508	0.292081	0	0	0	0	0	0	0	0	1.1017	0	0.419319	0	0	0	0	0	0.814119	0	0	0	0	0	0	0.957286	0.499086	0	0.81853	0.123352	0	0.332073	0	0	0	0	0.397242	0.411096	0.568134	0	0	0	0	0	0	0	0	1.41841	0
GNAI2	10.0556	1.13418	0.989302	3.67865	2.11507	0.954141	1.66116	6.0001	0	1.57115	4.12107	1.44415	2.73871	0.30316	1.57508	3.95031	0.782252	1.41564	1.58918	5.92618	2.36929	1.16857	0.588179	1.82282	2.52064	3.48828	4.49414	1.59918	2.41344	2.39562	2.23631	1.40328	1.67401	1.98119	5.66068	0.988483	1.09009	1.94222	3.51313	4.95181	0.437252	2.74281	3.98816	7.02034	1.04732	3.86103	4.13025	4.12608	3.16244
GNAI3	1.73932	0.661089	0.100213	1.02443	0.71808	0.578011	0.71798	0.792539	0	0.301983	2.37714	0.405382	1.08201	0	0.0474431	0.747735	0.174225	0.26348	1.44578	0.0617183	0.8107	0.726028	0.0606102	0.886568	0.818693	1.68384	0.806928	0.415706	0.672357	0.947722	0.493282	0.535433	0	0.308547	0.634092	0	0.782445	0.125556	1.21751	0.686891	0	0.803077	0.590041	1.03996	0	0	0.994184	1.35455	0.440402
GNAO1	1.04142	0.831115	0.442792	1.03452	0	0	0	0	0.442183	1.27589	0.920865	0.800365	0.475063	0	0.46487	0	0.290313	0.842809	1.27265	1.31723	0	0.272682	0	0	0.650233	1.51288	0.672936	0	1.03189	0.995668	0	0.298553	0.502155	1.74056	1.69127	0	2.66221	0.65309	1.79118	0	0	1.78607	0.309016	0	0	0	1.10703	0.834694	0.32285
GNAQ	0	0.506508	0.561033	0.620099	0.411164	0.555756	0.405072	1.20034	0.113206	0.308344	1.6921	0.722878	0	0.131604	0	0	0.429212	0.646525	0.786714	0	0.691032	0.220742	0.162526	0.235506	0.550386	0	0.558275	0.401431	0.838729	0.491213	0.214903	0.318814	0.294119	0	2.81488	0	0.90138	0.209951	1.03742	0	0	0	0	0	0	0	0.770189	0	0.169841
GNAS	2.04583	1.78004	1.83989	2.07879	1.69273	1.10747	0.956533	1.23186	0.520698	0.298043	0.361155	1.22879	2.75612	0	0	1.57499	0.593528	1.19736	1.74653	2.54489	0.860449	0.781156	1.67949	2.54928	2.47139	2.94136	1.53471	0.709819	0.491228	1.96096	0.579258	2.82407	0.954401	0.468775	0	0	1.97186	0	2.63431	1.21887	0	0.84733	0	2.18812	0.554962	0	2.07821	2.14644	0
GNAZ	0	0	0	0	0	0	0	0	0	0	0	0	0	0	0	0	0	0	0	0	0	0	0	0	0	0	0	0	0	0	0	0	0	0	0	0	0.401301	0	0	0	0	0	0	0	0	0	0	0	0
GNB1	4.71061	2.59454	1.54721	4.96317	4.44074	1.64518	1.13922	3.13893	0.329752	2.06344	3.67289	1.60942	5.42653	0.380997	0.793135	3.15341	0.654868	1.49393	3.79916	4.2151	0	0.352345	0.652001	1.56267	2.36833	2.24926	3.01727	3.67553	1.88504	2.69534	0.82738	3.4845	2.13174	5.01778	10.0419	0	3.74328	0.665901	5.12362	2.45755	1.397	3.73177	2.97407	8.03059	2.18564	5.66244	10.9581	6.06686	0.808895
GNB2	4.10567	2.29675	1.97824	4.36655	3.08262	1.61583	1.64979	2.50741	0.444376	2.08475	2.94645	1.09872	3.82078	0.245466	1.48356	0	0.904869	1.29739	3.08642	3.11897	1.828	0.690562	0.851616	1.13446	2.27679	2.00369	2.56959	2.70817	2.18317	2.05114	0.865872	2.84183	1.81322	4.13894	9.00316	0	3.01373	0.780244	5.04347	2.41599	1.65463	4.17443	2.4782	7.54567	1.55886	4.70475	9.119	4.95976	1.0982
GNB2L1	77.2498	14.4942	9.27272	27.67	24.8037	14.9021	7.09031	61.6678	3.30874	17.3003	50.4248	14.102	75.2393	3.03151	7.7393	29.3265	11.6089	9.09028	36.8749	42.1835	39.5086	5.44677	6.20401	30.697	27.8503	39.0141	42.3152	19.5548	51.6473	20.1701	6.84355	17.0614	38.8811	31.5167	61.422	8.29649	20.8535	10.3548	33.9381	71.4069	18.8006	62.2184	31.0321	51.0344	15.9086	129.552	29.9611	64.8852	10.3325
GNB4	3.74339	0	1.4746	3.94757	1.81723	1.16199	1.10016	1.7226	0.299847	1.93375	2.75618	1.01218	2.10818	0.231026	1.39629	0	0.539679	1.22107	2.6635	2.9355	1.72047	0.64994	0.801521	1.06773	2.09423	1.88583	1.91884	1.99326	1.91011	1.48112	0.736287	2.56874	1.45102	3.82643	8.2209	0	2.71637	0.723865	4.70412	2.27387	1.20549	3.47741	2.30794	4.30904	0.824644	3.80962	4.37662	3.32289	0.915013
GNE	0	0	0	0	0	0	0	0	0	0	0	0	0	0	0	0	0	0	0	0	0	0	0	0	0	0	0	0	0	0	0	0.0560537	0	0	0	0	0	0.0122365	0	0	0	0	0	0	0	0	0	0	0
GNG10	0	0	0	0	0	0	0	0	0	0	0	0	0	0	0	0	0	0	0	0	0	0	0	0	0	0	0	1.7097	0	0	0	0	0	0	0	0	0	0	0	0	0	0	0	0	0	0	0	0	0
GNG12	72.7956	0	0	0	0	0	0	0	0	0	31.0173	0	31.1828	0.325576	0	0	0	19.5249	0	0	51.6049	0	0	0	0	0	28.4025	0	0	0	5.40481	0	20.599	0	0	0	0	0	34.7461	0	0	0	0	22.8567	0	0	0	46.7157	0
GNG2	0	0	0	0	0	0	0	0	0	0	0	0	0	0	0	0	0	0	0	0	0	0	0	0	0	0	0	0	0	0	0	0	0	0	0	0	7.50304	2.23345	0	0	0	0	0	0	0	0	0	0	0
GNG8	0	0	0	6.17252	0	0	0	0	0	0	0	0.918418	0	3.76782	8.34841	0	0	0	0	0	0	0	0	0	0	0	0	0	0	0	0	0	0	0	11.483	0	0	0	0	0	0	0	0	0	0	0	0	0	0
GNL1	1.20459	0.111516	0.211523	0.118528	0	0.183403	0.0775807	0	0	0	0	0.117585	0.602665	0	0	0	0.105303	0.108709	0	0	0.368118	0	0	0.47817	0	0	0	0	0	0.117634	0	0.137688	0.181318	0.011692	0.581907	0	0.257236	0	0.256558	0	0	0	0	0	0	0	0	0.450772	0
GNL3	0.600412	0	0	0	0	0	0	0	0	0	0	0	0	0	0	0	0	0	0	0	0.0881077	0.1096	0	0	0	0	0	0.139703	0	0.0470439	0	0.0377216	0	0.0618784	0	0	0	0	0	0	0	0	0	0	0	0	0	4.50504	0
GNMT	0	0	0	0	0	0	0	0	0	0	0	0	0	0	0	0	0	0	0	0	0	0	0	0	0	0	0	0	0	0	0	0	0	0	0	0	0	0	0	0	0	0	0	0	0	0	0	0	0
GNPAT	0	0	0	0	0	0	0	0	0	0	0	0	0	0	0	0	0	0	0	0	0.0365146	0	0	0	0	0	0	0	0	0	0	0	0	0	0	0	0	0	0	0	0	0	0	0	0	0	0	0	0
GNPDA1	0.958341	0.170211	0	0	0	0.316854	0	4.80961	0	0	0.321714	0	0	0	0	0	0	0	0	0	0	0	0	0	0	0	0	0	0	0	0	0	0	0	0	0	1.05198	0	0.924891	0	0	0.840346	0	0	0	0	0	1.13722	0
GNPDA2	0.879866	0	0	0	0	0	0	0	0	0	0.389356	0	0	0	0	0	0	0	0	0	0	0	0	0	0	0	0	0	0	0	0	0	0	0	0	0	0	0	0	0	0	0	0	0	0	0	0	0	0
GNS	0	0.700459	0.58189	0	1.09687	0	0	0	0	0.406452	0	0.286773	0	0	0	0	0	0.139121	0	0	0	0	0	0.738233	0	2.93265	0	0.687473	0	0	0	1.34757	0	0.883109	0.425267	0	0	0	0	0	0	1.22458	0	0	0	0	0	2.03436	0
GOLGA2	0.325394	0.0707512	0.154918	0.115601	0.042778	0.0658872	0	0	0	0	0.207339	0.0773827	0	0	0	0.105655	0.0586412	0.0571457	0.158496	0.253755	0.135615	0.0469521	0	0.0623468	0.015918	0.100588	0	0.194989	1.25771	0.106179	0	0.079937	0.104272	0.251772	0.162122	0	0.0457824	0.0801447	0	0	0.102387	0	0	0	0	0	0	0.183749	0
GOLGA3	0	0.911396	0	0	0	0	0	0	0	0	0	0	0	0	0	0	0	0	0.200939	0	0	0	0	0	0	0	0	0	0	0	0	0	0	0	0	0	0	0.00440324	0.0718603	0	0	0	0	0	0	0	0	0	0
GOLGB1	0.102949	0.0584519	0	0.0157397	0	0	0	0	0	0.0240671	0.122638	0	0.41949	0	0	0.040001	0	0	0.0608279	0.0418903	0	0.0296271	0	0.660776	0	0.0463614	0.0707203	0.0797951	0.151794	0.026912	0	0.0472524	0.166396	0.0814814	0.0866662	0	0.0102522	0.024031	0.188537	0	0	0	0	0	0	0	0	0.452938	0
GOLIM4	0.106892	0.0910449	0	0	0	0	0	0	0	0	0	0	0	0	0	0	0	0	0	0	0	0	0	0	0	0	0	0	0	0	0	0	0	0	0	0	0	0	0	0	0	0	0	0	0	0	0	4.25985	0
GOLM1	0	0.497775	1.80812	0	0	0.15295	0	0	0	0	0	0	0	0	0	0	0	0	0	0	0	0	0	0	0	0.610292	0	0.660479	2.96605	0	0	0	0	0	0	0	0	0	1.53875	0	0	0	0	0	0	0	0	0	0
GOLPH3	0	0	0	0	0	0	0	0	0	0	0	0	0.350848	0	0	0	0	0.633446	0.191942	0	0	0	0	0.343417	0	0.332518	0	0	0	0	0	0	0	0	0	0	0	0	0	0	0	0	0	0	0	0	0	0	0
GOLT1B	1.31462	0	0	0	0	0	0	0	0	0	0	0	0	0	0	0	0	0	0	0	0	0	0	0	0	0	0	0	0	0	0	0	0	0	0	0	0	0	0	0	0	0	0	0	0	0	0	0	0
GORASP2	0	1.09862	1.21407	0	0	0.0991896	0	0	0	0	0.445532	0.0735501	0.365327	0	0	0	0.0534557	0.0751638	0	0	0	0	0	0	0	0	1.19996	0.169037	0.113877	0	0	0	0.278684	0.496577	0	0	0.109505	0	0.644131	0	0	0	0	0	0	0	0	1.81962	0
GOSR1	1.11459	1.30495	1.18849	0	0	0	0	0	0	0	0	0	0.848404	0	0	0	0.256476	0	0.800484	0	0	0	0	0.174785	0.387342	0	0.481312	0	0	0.0477794	0	0	0	0	0.520107	0	0	0	0.401953	0	0	0	0	0	0	0	0	0.486791	0
GOSR2	0	0	0	0	0	0	0	0	0	0	0	0	0	0	0	0	0	0	0	0	0	0	0	0	0	0	0	0	0	0	0	0	0	0	0	0	0	0	0	0	0	0	0	0	0	0	0	0	0
GOT1	0	3.13835	3.17511	0.285549	1.55152	1.07124	1.18469	4.27013	0	0.0623884	0	0	0.202227	0.189427	0	0	0.153591	0.307031	0.501896	0	0	0.160382	0.308934	1.75301	0	0	0.0961954	1.37984	0.128695	0.364939	1.07559	1.01436	0	0.439392	0	0	1.40157	0	0.425303	0	0	0	0	0	0	0	1.04902	4.78583	0
GOT2	11.4288	2.12047	2.66955	2.10045	7.92786	0.874438	2.72694	12.5825	0.628184	2.53618	4.29967	4.19109	5.24674	0.790621	1.10175	4.05963	3.47594	2.76031	3.80514	4.05938	19.5396	5.42823	3.49179	6.71274	8.3662	5.79194	10.1654	4.10553	9.64237	4.35268	2.26736	3.67995	5.76471	4.87679	5.18309	0.899884	14.4214	1.63011	8.31344	12.8352	5.00788	12.7092	1.3773	11.3687	2.16465	3.82853	4.22462	11.1684	0.954572
GP1BA	0	0	0	0	0	0.564742	0	0	0	0	0	0.103148	0	0	0	0.580765	0.19349	0	0	0	0	0.231812	0	0	0	0	0	0	0	0	0.628161	0	0	0	0	0	0	0	0	0	0	0	0	0	0	0	0	0	0
GP1BB	0	0	0	0	0	3.03696	0	0	0	0	0	2.94731	0	2.23677	0	5.05706	2.75076	0	0	0	5.57424	0	0	0	0	0	0	0	0	0	0	0	0	0	0	4.88504	0	0	0	0	0	0	0	0	0	0	0	0	0
GP2	0	0	4.94088	0	0	0	0	0	0	0	0	0	0	0	0	0	0	0	0	0	0	0	0	0	0	0	0	0	0	0	0	0	0	0	0	0	0	0	0	0	0	0	0	0	0	0	0	0	33.8749
GP5	0	0	0	0	0	0.0765413	0	0	0	0	0	0	0	0	0	0	0	0	0	0	0	0	0	0	0	0	0	0	0	0	0	0	0	0	0	0	0	0	0	0	0	0	0	0	0	0	0	0	0
GPAA1	0	0	1.03092	0	0	0	0	0	0	0	0.27161	0.148905	0	0	0	0	0	0	0	0	0	0	0	0	0	1.83557	0	0	0	0	0	0	0	1.77946	0	0	0	0	0	0	0	0	0	0	0	0	0	0.25806	0
GPC1	0	0	0	0	0	0	0	0	0	0	0	0	0	0	0	0	0	0	0	0	0	0	0	0	0	0	0	0	0	0	0	0	0	0	0	0	0.266872	0	0	0	0	0	0	0	0	0	0	0	0
GPC6	0	0	0.0334589	0.0860111	0	0	0	0	0	0	0	0	0	0	0	0	0	0	0	0	0	0	0	0	0.0148356	0	0	0	0	0	0	0	0	0	0	0	0	0	0	0	0	0	0	0	0	0	0	0	0
GPD2	4.49441	1.81312	2.00967	1.40669	0.328006	4.19907	1.19137	2.07246	0.957182	1.09651	1.64125	0.788227	1.89049	0.487308	1.03798	2.16138	1.38255	1.24867	3.83194	4.16398	8.98872	3.18773	2.17847	4.44509	2.1843	1.15134	1.70131	3.47845	2.74635	2.22324	0.827262	2.81315	1.62141	6.62117	5.07456	1.80166	4.88032	2.51965	5.48416	0	0.342059	1.03334	2.18353	1.37305	0.835322	1.42286	0.906622	5.71898	1.1709
GPHN	0	0	0	0	0	0	0	0	0	0	0	0	0	0	0	0	0	0	0	0	0	0	0	0	0	0	0	0	0	0.0585857	0	0	0	0	0	0	0	0	0	0	0	0	0	0	0	0	0	1.68443	0
GPI	18.7658	2.08394	6.46239	0.999687	3.34547	1.23446	2.05522	4.75258	0.60093	0.523277	4.76729	0.551626	5.67386	0.342356	6.82796	1.51417	1.08232	0.680481	8.61785	1.84668	1.40265	0.288513	0.886716	2.59644	1.57919	1.35887	1.54873	5.10226	4.93035	1.85699	1.01941	2.93488	7.68356	1.67879	2.66063	8.27599	5.52699	0.360763	8.72428	1.71314	0	5.97016	1.56047	10.6779	0	10.2283	9.01244	18.2232	1.19898
GPKOW	0	0.25596	0.701392	0	0	0	0	0	0	0	0	0	0.162344	0	0	0	0	0	0	0	0	0	0	0.512378	0	0	0	0	0	0	0	0	0	0	0	0	0.00877617	0	0	0	0	0	0	0	0	0	0	0	0
GPNMB	1.59514	0	0	0	0	0	0.293781	0	0	0	0	0	0	0	0	0	0	0	0	0	0	0	0	0	0	3.18714	0	0	0	0	0	0	0	0	0	4.37008	0.795617	0	0	5.84154	0	1.94459	0	25.1979	0	0.666415	14.1584	0	0
GPR97	0	0	0	0	0	0	0	0	0	0	0	0	0	0	0	0	0	0	0	0	0	0	0	0	0	0	0	0	0	0	0	0	0	0	0	0.486689	0	0	0	0	0	0	0	0	0	0	0	0	0
GPRIN1	0	0	0	0	0	0	0	0	0	0	0	0	0	0	0	0	0	0	0	0	0	0	0	0	0	0	0	0	0	0	0	0	0	0	0	0	0.0167075	0	0	0	0	0	0	0	0	0	0	0	0
GPS1	0	0.353999	0.882474	0	0	0	0	0	0	0	0.164988	0	0	0	0	0	0	0	0	0	0	0	0	0	0	0	0	0	0.314743	0	0	0	0	0	0	0	0.643758	0	0	0	0	0	0	0	0	0.817735	0	0.461525	0
GPX1	4.4416	0.554166	0.253498	1.15109	0	0	0.762023	5.55024	0	0.281312	3.2624	0.972544	2.07585	0.336803	0.951267	1.68532	0.6761	0.856918	0.569577	3.53798	0	0	0	1.20953	2.00154	1.42124	0	1.11555	0	1.71482	2.38713	0	0.65175	0	0	0	0	0.367725	1.77659	0	0	0	0.576054	14.8799	0	0	8.34486	2.37523	0.482666
GPX2	0	0	0	1.10172	0	0	0	0	0	0	0	0	0	0	0	0	0	0	0	0	0	0	0	0	0	0	0	0	0	0	0	0	0	0	0	0	0	0	0	0	0	0	0	0	0	0	0	0	0
GPX3	10.1627	0.275553	0	2.59997	0	0	1.41388	0	0.937597	1.25727	0	1.19592	0	0	0.866517	0	1.25081	0	0	8.76662	3.46371	0	0	0	13.3238	2.19519	5.60799	0	0	4.37304	2.68928	3.24754	0	1.25308	0	10.989	0	2.47739	0	23.4743	0	0	0	49.5586	0	0	9.6932	0	1.49943
GPX4	0	0	0	0	0.502669	2.03984	0.33177	0	0	0	0.484785	0	0	0	0	0	0	1.23112	0.620072	0	0	0	0	0	0	0	0	0	0	0	0	0	0	0	0	0	0	0	0	0	0	0	0	0	0	0	0	0	0
GRB2	4.33133	1.0847	1.85186	1.16184	1.99608	0	0.650774	1.95736	0.158798	1.22497	2.42122	0.812845	2.01204	0	0	1.82802	0	0.494515	1.06443	0	0	0	0.302416	0.833513	1.5387	1.49039	1.97024	5.06658	0	1.76158	0	1.07361	0.668649	1.18618	0	0	1.46152	0.717261	0	2.47441	0	0	0	3.06166	0.519221	0	0	3.22222	0
GRB7	0	0	0	0	0	0	0	0	0	0	0	0	0	0	0	0	0	0	0	0	0	0	0	0	0	0	0	0	0	0	0	0	0	0	0	0	0	0	0	0	0	0	0	0	0	0	0	0	0
GRHPR	1.88121	0.128619	0.371158	0.895649	0.393858	0.920402	0.357219	18.0849	0.0395727	0.531187	0.676844	0.237623	0.332792	0	0	0.54638	0	0.295953	0.211106	0.844903	0.657386	0.120388	0.0826077	1.29081	0.28868	0.567191	0.695865	0.326234	0.27763	0.507141	0.804751	0	0.410815	0	1.75631	0	0.166103	0.250718	2.44086	2.85497	0	0.304041	0.550773	0.883348	0.0498928	0	0	3.10097	0
GRIPAP1	1.15612	0.361009	0.223758	0	0	0	0	0	0	0.154541	0.302647	0.230056	0.642531	0	0	0	0	0	0.0312627	0.643308	0	0	0	0.519263	0.118663	0.529969	0	0	0.758204	0.286296	0	1.10768	0.703263	0.3535	0.466225	0	0.29987	0.0947802	0.336457	0	0	0	0	0	0	0	0	0.288059	0
GRP	0	0	2.99171	0	0	0	0	0	0	0	0	0	0	0	0	0	0	0	0	59.2775	0	0	0	0	0	0	0	0	2.92199	0	0	0	0	0	0	0	0	0	8.15599	0	0	0	0	0	0	0	6.29452	0	0
GRPEL1	0	0	0	0	0	0	0	0	0	0	0	0	0	0	0	0	0	0	0	0	0	0	0	0	0	0	0	0	0	0	0	0	0	0	0	0	0	0	0	0	0	0	0	0	0	0	0	0.491777	0
GRSF1	0	0.396582	0	0	0	0	0	0	0	0	0	0	0	0	0	0	0	0	0.426444	0	0	0	0	0	0	0.309889	0.570322	0	0.405242	0	0	0	0	0.187973	0.439442	0	0	0	0	0	0	0	0	0	0	0	0	0.617604	0
GRWD1	2.6978	0.0249943	0.0694283	0	0	0	0	0	0	0	0	0	0.656697	0	0	0	0	0	0	0	0.892065	0	0	0	0	0	0	0.422178	0.769135	0	0	0	0.320014	0	0	0	0	0	0	0	0	0	0	0	0	0	0	2.17755	0
GSDMA	0	0	0	0	0.764505	0	0	0	0	0	0	0	0	0	0	0	0	0	0	0	0	0	1.23277	0	0	0	0	0	0	0	0	0	0	0	0	0	0	0	0	0	0	0	0	0	0	0	0	0	0
GSN	17.6412	4.16874	3.55751	4.16093	15.2811	1.78245	4.73413	12.8062	1.40346	0.726858	5.60547	1.60626	5.21943	1.14549	7.68682	14.488	3.83982	2.59771	2.31128	6.21356	10.9929	0.703417	1.7738	7.5118	4.80651	2.94461	9.13989	6.02441	4.89462	3.32449	7.24142	7.50945	1.76538	1.7256	1.9306	52.5481	3.31908	1.38262	10.7431	29.2739	3.8697	24.286	1.42785	35.258	5.11229	3.62137	23.0092	18.3851	4.24402
GSPT1	0.174684	0.167363	0	0	0	0	0	0	0	0	0	0	0	0	0	0	0	0	0	0	0	0	0	0	0	0	0	0	0	0	0	0	0.269922	0.059962	0	0	0	0	0	0	0	0	0	0	0	0	0	1.91298	0
GSR	1.52751	0.244123	0	0	0	0.378523	0.372427	1.57656	0	0.220841	2.12152	0	0	0	0	0.462442	0	0.49307	0.503427	1.43452	1.69889	0	0.201325	0.407846	0.737086	0.582226	0	0.295342	1.04489	0.616096	1.00197	3.7256	1.50895	0.222489	0.788779	1.01022	0.498416	0	2.12134	0.762246	0	0.74669	0	0.926067	0	0	0.772791	8.7829	0.313948
GSS	0	0	1.40594	0	0.553058	1.01572	1.136	0	0.124069	2.48257	0	0	0	0.364134	0	0	0	1.02681	0	0	0	0.488773	0	0.471163	0.10122	0	1.21654	0.91687	3.11727	0	0.598371	1.00948	1.3377	0.381961	0	0	0	0.705251	0.855738	0	0	0	0	0	0	0.667129	0	9.15499	0
GSTA1	0	1.54429	0	0	24.6041	0	0	13.7507	0	0	0	0	0	0	0	0	0	0	0	0	0	0	0	0	0	0	0	0	0	0	0	0	1.24014	0	0	0	0	0	4.59631	0	10.9967	0	0	0	0	0	0	0	0
GSTA2	0	1.12607	0	0	23.9867	0	0	12.6048	0	0	0	0	0	0	0	0	0	0	0	0	0	0	0	0	0	0	0	0	0	0	0	0	1.1368	0	0	0	0	0	4.21329	0	10.6333	0	0	0	0	0	0	0	0
GSTA3	0	1.06677	0	0	7.17914	0	0	13.4885	0	0	0	0	0	0	0	0	0	0	0	0	0	0	0	0	0	0	0	0	0	0	0	0	1.24014	0	0	0	0	0	0	0	8.85649	0	0	0	0	0	0	0	0
GSTA5	0	0	0	0	4.50418	0	0	0	0	0	0	0	0	0	0	0	0	0	0	0	0	0	0	0	0	0	0	0	0	0	0	0	0	0	0	0	0	0	0	0	7.64976	0	0	0	0	0	0	0	0
GSTK1	3.73928	0.435122	0	0.752273	0	0	0.55663	7.22171	0	0	1.95893	0	0	0	0	0	0	0.350275	0.990748	0	0	0	0	0	1.20711	0	1.62782	0.469664	0.781987	0.862366	1.39966	0	1.84238	0	0	0	0	0	2.27404	0	0	0	0	1.76098	0	0	0	3.12609	1.45892
GSTM2	0	0	0	0	0	0	0	0	0	0	0	0	0	0	0	0	0	0	0	0	0	0	0	0	0	0	0	0	0	0	0	0	0	0	0	0	0	0	0	0	0	0	0	0	0	0	0	0.657827	0
GSTM3	0	0.585288	0	0	0.897399	0.568344	0	1.51338	0	1.41169	2.05854	0	0	0	0	0	0	0	2.48673	1.86241	0	0	0	0	0	0	0	0	0	0.424556	0	0.973264	2.59651	0	3.68394	0	0.755232	0.83415	0	0	0	1.11642	1.32696	1.06107	0	0	2.19301	4.95389	1.61596
GSTO1	9.06297	3.93321	3.14914	0	2.68104	1.53972	2.57372	16.3586	1.03417	0.474874	3.01495	0	1.59725	1.07981	0	2.66074	0.537563	1.25876	0.974612	0	6.24369	0	0	2.13326	0.809478	4.97951	5.60164	2.23422	0	0	3.29619	3.10755	2.07848	0	0.652758	10.8757	2.04357	4.08674	6.19005	7.82795	1.21456	0	0	15.2098	2.03416	3.53229	10.8262	15.6083	1.67242
GSTP1	59.3412	16.5242	28.4965	21.3863	58.6509	29.6557	25.1036	156.402	7.12199	37.4233	145.29	32.5758	117.047	5.48482	16.676	21.4727	19.3157	20.3596	63.8196	79.4391	265.578	14.3752	9.93635	30.9175	14.7774	15.0688	99.8309	15.139	194.354	10.3287	61.9913	27.7959	114.057	6.36035	122.823	16.5906	8.97461	21.9665	75.482	53.9031	34.16	37.0772	43.1711	99.7823	60.2334	145.563	44.4867	128.739	19.1382
GTF2A1	0	0.89067	0	0	0	0.289911	0	0	0	1.22418	0	0	0	0	0	0	0	0	0.568268	0	0	0.436663	0	0	0	0.448497	0	0.409655	0	0	0	1.36027	0	0	0	0	0	0	0	0	0	0	0	0	0	0	0	0	0
GTF2B	0	0.204041	0	0	0	0	0	0	0	0	0.35714	0	0	0	0	0	0	0	0	0	2.14454	0	0	0	0	0	0	0	0	0	0	0	0	0	0	0	0	0	0	0	0	0	0	0	0	0	0	0	0
GTF2E1	0	0	0	0	0	0	0	0	0	0	0	0	0	0	0	0	0	0	0	0	0	0	0	0	0	0	0	0	0	0	0	0	0	0.171221	0	0	0	0	0	0	0	0	0	0	0	0	0	0	0
GTF2F1	2.21768	0.242184	0	0	0	0.152409	0	0	0	0.400708	0	0.241075	0	0	0	0	0	0.18043	0	0	0	0	0	0.482274	0	0	0	0	0.615288	0	0	0	0.0875902	0.642444	0	0	0	0.295798	0.693639	0	0	0	0	0	0	0	0	0.343158	0
GTF2I	4.34846	6.29791	1.22268	1.67362	10.4886	3.03169	1.11824	3.34002	0.39238	3.93991	5.36142	3.53	5.42787	0.432884	1.53968	0.489248	1.32916	2.41093	5.34713	6.72467	1.87137	3.43691	3.20819	5.17405	6.3191	7.25049	2.6718	4.88899	2.43818	8.74905	0.341533	20.2906	3.64918	3.53278	4.62776	0	4.26693	1.29425	3.8027	0.286188	6.36828	2.00257	2.70849	0	1.25163	2.58146	1.48023	6.69889	0.728011
GTF3C1	0	0.0327138	0	0	0	0.138671	0	0	0	0.0981393	0	0	0.0302338	0	0	0	0	0.0638023	0.105866	0	0	0.02289	0.00848745	0.0207296	0	0	0	0.0354629	0	0.098765	0	0	0	0	0	0	0.113875	0	0.0570273	0	0	0	0	0	0	0	0	0	0
GTF3C3	0.147956	0.0620848	0	0	0	0	0	0.351356	0	0.0724722	0	0	0.195978	0	0	0	0	0.133033	0.448622	0	0	0	0	0	0	0	0	0.163455	0.097298	0	0	0.0743084	0.239542	0	0.209703	0	0.109374	0	0.224669	0	0	0	0	0	0	0	0	0.396741	0
GTF3C4	0.177559	0.117425	0.0322052	0	0	0.133062	0	0	0	0.19646	0.0933834	0	0	0	0	0	0.0459442	0.121197	0.0821924	0.103219	0.207953	0.0741306	0	0	0.095038	0	0	0.0242395	0.100277	0	0	0	0.107057	0.135328	0.336927	0	0.0517545	0	0	0	0	0	0	0	0	0	0	0.185102	0
GTF3C5	0.69917	0.133863	0.0538565	0	0.152865	0.571427	0	0.797031	0.0205998	0	0.718504	0.34113	0.840502	0	0	0	0.136771	0.307931	0.450607	0.596824	0.616316	0.33946	0	0.168721	0.42794	0.220264	0.39295	0.319047	0	0.467167	0	0.0922198	0.397894	0.350553	0	0	0.202963	0.0818801	0.795561	0	0	0	0	0	0	0	0	1.37514	0
GTPBP1	0	0.239303	0	0	0	0	0	0	0	1.20154	0.0242768	1.30067	5.91147	0	0.240539	0	1.04654	0	3.95308	1.50993	1.60651	0.38932	0.190374	0.291002	0	0.487275	0.945548	0	0	0.946114	0.274596	0.190914	0	0	0	0	1.16798	0.511614	1.40669	0	0	0	0	0	0	0.318856	0	0	0
GTPBP2	0	0	0	0	0	0	0	0	0	0	0	0	0	0	0	0	0	0	0	0	0	0	0	0	0	0	0	0	0	0	0	0	0	0.451135	0	0	0	0	0	0	0	0	0	0	0	0	0	0	0
GTPBP4	0	0.298019	0.241193	0	0	0	0	0	0	0	0.417418	0.0722528	0.528564	0	0	0	0	0	0.63617	0.404113	0.591781	0.284042	0.183632	0	0.658216	0	0	0.401917	0	0.25501	0	0	0.691059	0	0	0	0	0	0	0	0	0	0	0	0	0	0	2.58199	0
GUF1	0	0	0	0	0	0	0	0	0	0	0	0	0	0	0	0	0	0	0	0	0	0	0	0	0	0	0	0.0840685	0	0	0	0	0	0	0	0	0	0	0	0	0	0	0	0	0	0	0	0	0
GUSB	1.87238	0.705102	1.09099	0	0.146346	0	0.0770949	2.10414	0	0	1.48733	0.317156	1.37683	0	0	0	0.203479	0	1.08825	0	0	0	0	0.122189	0.773542	0.581896	0	1.07092	1.05508	0.502162	0	1.18518	1.72059	1.53137	0.54002	0.353562	0	0	4.61143	0	0	0	0	0	0	0	0	2.57876	2.26985
GYG1	0	0	0	0	0	0	0	0	0	0	0.407366	0	0	0	0	0	0	0.533689	0	0	0	0	0	0	0	0	2.44268	0	0	0	0	0	0	0	0	3.35757	0	0	0	0	0	0	0	0	0	0	0	2.05193	1.52188
GYPA	0	0	0	0	0	0	0	0	0	0	0	0	0	0	0	0	0	0	0	0	0	0	0	0	0	0	0	0	0	0	0.526634	0	0	0	0	0	0	0	0	0	0	0	0	0	0	0	0	0	0
GYS1	0.212241	0	0	0	0	0	0	0	0	0	0	0	0	0	0	0.22064	0	0	0	0	0	0	0	0	0	0	0	0	0	0	0	0	0	0	0	0.362318	0.0216398	0	0	0	0	0	0	0	0	0	0	0	0.168846
H1F0	66.5902	0	0	12.0214	32.7134	3.27933	13.5893	40.3729	0	53.691	22.9199	26.9089	25.0514	0	18.7101	0	61.8577	2.84032	45.7917	32.7779	30.4614	0.559144	63.5343	33.5605	21.0748	56.071	24.2902	20.9773	13.5456	54.8266	12.1294	42.1988	22.8163	24.5337	181.239	15.9386	48.5259	10.7083	0	94.6095	12.2437	6.75703	36.8333	97.2612	30.5923	49.3264	50.1321	52.4692	12.4289
H1FX	23.0048	39.9605	4.91989	19.5733	16.6699	40.9228	29.8581	12.5086	5.62647	75.7491	35.0183	53.2644	47.2181	2.92691	17.8457	26.8177	44.4354	30.3175	122.218	71.429	34.4191	75.0006	45.9613	71.8994	78.3787	26.0015	57.234	20.9194	299.301	57.2146	9.20425	27.3639	43.8019	90.9558	85.4396	5.31653	146.473	8.35974	64.0769	24.6077	44.0295	46.8352	118.092	30.0683	32.814	78.3894	89.9218	13.0074	3.22564
H2AFJ	589.481	1424.34	860.97	428.273	912.901	836.324	697.588	1023.57	173.183	275.859	257.744	263.441	277.717	13.941	246.003	983.741	631.871	1287.23	368.843	467.064	440.003	810.747	956.419	1392.21	1617.07	1531.77	306.148	1298.01	499.881	1705.01	206.756	1239.52	225.215	684.45	900.993	1108.32	1446.53	38.3716	560.371	786.196	702.12	624.969	164.392	570.626	538.197	819.159	864.535	539.31	24.4772
H2AFV	184.989	1839.27	1169.18	669.613	0	1228.6	1016.42	1588.29	287.732	83.8728	49.2144	156.431	248.054	14.8797	60.0029	1597.76	807.351	1784.65	596.913	357.905	346.981	974.645	1327.46	2026.3	2242.74	2186.92	518.116	1849.54	728.457	2440.61	303.195	1682.74	243.646	330.926	339.503	1545.87	2048.24	44.8751	683.415	1205.03	1050.29	937.499	85.3104	863.15	789.136	1038.69	1269.42	740.957	21.5364
H2AFX	132.354	938.126	577.507	264.556	633.767	505.126	472.963	698.59	118.72	75.3448	50.6216	44.2372	88.4957	7.28097	45.5024	679.371	348.334	779.766	124.24	84.0701	62.4453	387.602	603.802	907.904	1000.31	1033.5	126.638	888.551	165.923	1148.73	121.385	839.537	58.9305	245.678	352.678	783.205	908.651	6.87321	269.489	530.717	473.032	424.708	51.8778	383.074	360.628	530.402	586.156	365.164	14.4553
H2AFY	20.491	53.7879	62.1217	69.396	20.4446	49.9768	30.6683	35.5801	14.1119	7.42851	26.2929	13.5227	35.985	2.70785	9.9436	41.0784	34.9977	66.8599	78.6762	25.7795	12.3956	44.6532	67.921	48.51	123.465	69.8991	23.1772	87.4494	36.5167	41.5969	14.6485	19.4593	38.3253	22.5722	34.4768	17.1904	146.937	4.14153	79.6428	37.7333	21.134	46.4384	5.73077	70.3947	15.4369	19.5049	72.9569	35.7345	1.05121
H2AFY2	5.73903	39.5987	20.306	21.2028	10.3476	29.5791	19.1016	27.4087	7.82291	4.52836	4.18991	13.7106	19.9355	3.07829	4.54305	18.0456	20.9129	63.7184	35.8507	35.7758	11.5171	15.5986	27.1233	49.6429	62.4017	44.766	33.0224	0	21.2559	36.2364	6.72321	5.07808	8.53594	3.19617	17.7574	8.41618	84.6702	0	27.9236	15.2412	14.0977	24.8261	2.42032	42.0679	9.38877	21.8082	36.387	8.33437	0.54541
H2AFZ	156.642	1355.35	862.627	477.466	0	860.175	721.245	1091.59	205.932	67.1167	40.8934	133.712	201.888	11.1809	48.6321	1112.03	568.438	1227.66	514.532	297.234	285.867	697.679	904.505	1382.1	1531.01	1472.37	411.512	1277.73	630.542	1639.77	215.264	1185.78	205.206	276.092	287.65	1138.63	1445.66	39.2622	491.509	827.399	745.504	639.2	75.0355	592.85	538.399	861.496	868.254	551.974	18.6736
H3F3A	54.7879	452.776	288.937	4.10413	506.103	17.9572	358.819	9.62415	70.9732	133.119	11.9348	19.5754	46.0624	4.55515	16.2977	421.343	16.169	26.6744	55.7274	11.9502	27.6678	11.7051	443.753	35.7594	24.8394	19.583	22.5937	341.617	100.959	34.9798	6.30576	495.537	24.7636	410.582	114.718	544.385	375.359	27.6794	44.716	17.3439	497.054	482.89	44.9051	22.5573	20.3453	636.16	59.7987	473.063	4.01849
H3F3B	54.7879	452.776	288.937	4.10413	506.103	17.9572	358.819	9.62415	70.9732	133.119	11.9348	19.5754	46.0624	4.55515	16.2977	421.343	16.169	26.6744	55.7274	11.9502	27.6678	11.7051	443.753	35.7594	24.8394	19.583	22.5937	341.617	100.959	34.9798	6.30576	495.537	24.7636	410.582	114.718	544.385	375.359	27.6794	44.716	17.3439	497.054	482.89	44.9051	22.5573	20.3453	636.16	59.7987	473.063	4.01849
H3F3C	52.3078	450.031	287.043	3.07566	465.485	14.8882	348.703	6.43206	69.7966	122.153	10.8311	17.3815	43.5401	4.06484	13.7102	414.557	9.50231	21.5472	52.4288	9.18243	23.4461	8.69525	426.7	28.091	19.0191	15.4131	19.1395	333.897	93.9502	29.0108	3.82197	493.187	22.5326	387.947	110.384	538.728	367.04	26.4827	37.7641	13.0459	474.207	447.11	41.6945	0	15.8607	571.31	52.9066	451.93	3.4837
H6PD	0.996676	0	0	0	0	0	0.181801	0	0	0	0.187299	0	0	0	0.389171	0	0	0	0	0.601627	0.517999	0	0	0	0.174103	0	0	0	0.049579	0	0	0	0	0	0	0.977216	0	0	0.13453	0	0	0	0	0	0	0	0	0	0
HAAO	0	0	0	0	0	0	0	1.23861	0	0	0	0	0	0	0	0	0	0	0	0	0	0	0	0	0	0	0	0	0	0	0	0	0	0	0	0	0	0	0	0	0	0	0	0	0	0	0	0	0
HADH	18.1743	2.21705	4.20355	1.48037	1.51665	3.93634	2.04784	8.04305	0.21199	1.46309	3.98773	2.72197	3.95412	0.612746	1.44749	1.18395	1.92351	0	8.67088	4.46898	6.52205	0	0	0	1.74847	3.59376	5.0697	3.50932	6.08887	2.11812	2.07003	0.707739	4.20994	9.63286	7.51463	0	2.05261	1.81064	4.68135	1.53009	2.02699	1.41461	0.696485	0	1.72583	0.72352	0.769794	5.08507	0.920733
HADHA	3.74656	1.39865	0.689687	1.73393	1.26295	0.355625	0.392467	5.3589	0.0662485	0.880569	4.29895	0.801655	3.59173	0.0561072	0	1.59902	0.37194	0.597648	2.50392	1.4603	2.06891	0.420532	0.223804	0.849314	2.41481	1.3121	1.63644	4.00634	1.13087	1.36268	1.3799	2.19464	2.59986	1.41936	2.02179	0.834085	2.972	0.307059	4.03215	3.44061	0	2.47078	0.23977	1.0178	0.674501	0.269251	2.29553	5.97451	2.27987
HADHB	6.07941	3.90439	2.30371	4.87006	2.73886	2.88383	1.48759	10.8898	0.616204	1.40493	4.7945	6.75227	4.93371	0.365545	0	10.576	0.954059	1.37901	3.30103	2.92543	8.80225	0.794682	0.495002	2.11031	3.21924	2.13103	2.92183	5.41894	2.61972	4.11291	2.81145	2.86073	4.28836	4.52232	3.49922	2.10564	2.84922	1.06567	6.59151	15.4105	2.29255	6.98089	1.55631	4.89574	2.40215	20.4378	8.13223	18.3005	1.13383
HAGH	0	0	0	0	0	0	0	0	0	0	0	0	0	0	0	0	0	0	0.91047	0	0	0	0	0	0	0	0	0.559081	0	0	0	0	0	0	0	0	0	0	0	0	0	0	0	0	0	3.20809	0	0	0
HAL	0	0	0	0	1.55766	0	0	0	0	0	0	0	0	0	0	0	0	0	0	0	0	0	1.26335	0	0	0	0	0	0	0	0	0	0	0	0	0	0	0	0	0	0	0	0	0	0	0	0	0	0
HAO1	0	0	0	0	0	0	0	4.13257	0	0	0	0	0	0	0	0	0	0	0	0	0	0	0	0	0	0	0	0	0	0	0	0	0	0	0	0	0	0	0	0	0	0	0	0	0	0	0	0	0
HAPLN1	0	0.227354	0	0	0	0.156679	0	0	0	0	0	0	0	0	0	0	0	0	7.09479	0	0	0	0	0	0	5.98692	0	0	0	0	0	0	0	0	653.203	0	0	0	23.2121	0	0	0	0	0	0	11.2544	0	0	0
HARS	0.904325	0.71111	1.05267	1.34565	0.518582	0.829073	0.274263	1.74481	0.124245	0.121555	0.463859	0.0831015	1.08499	0.165144	0	0	0.13363	0.329313	0.298467	0	0	0.269676	0.314007	0.53649	2.21809	0.757246	0	1.21697	1.36718	0.149887	0.619858	0.884642	0.715374	0.491536	0	0	0.549048	0.148701	2.08605	0	0	2.51228	0	11.5904	0	0	0	1.72745	0
HARS2	0	0.237885	0.233413	0	0	0	0.118041	0	0	0	0	0	0	0	0	0	0.0705793	0	0	0	0	0	0	0	1.65137	0	0	0.313273	0.609981	0	0	0	0	0	0	0	0	0	0	0	0	0.975839	0	0	0	0	0	0.850793	0
HAT1	0	1.39463	0.0192082	0	0	0.913696	0	0	0	0	0.135453	1.21753	1.43895	0	0	0	0	0.257183	3.8344	0	0	0.390491	0	0.724303	0	0.360653	0	0	6.43508	0.203647	0	7.53213	0.709762	0.342757	0.425894	0	0.501397	0	3.24107	0	0	0	2.12757	0	0	0	0	1.55347	0
HBA1	428.051	363.538	8472.68	6857.74	1270.95	6644.41	6653.38	789.172	19827.9	10227.2	8103.69	7931.18	3024.95	18619.3	7366.84	344.175	7881.8	675.34	1661.67	318.348	554.292	2271.94	4506.28	289.71	130.813	132.036	2338.76	1855.51	1117.25	201.243	10608.8	4118.5	5790.61	2215.39	182.754	1111.7	529.829	18183.2	2052.87	1536.04	8404.49	2673.88	12702.3	3162.34	9523.3	1442.64	3009.38	2091.05	15280.2
HBA2	428.051	363.538	8472.68	6857.74	1270.95	6644.41	6653.38	789.172	19827.9	10227.2	8103.69	7931.18	3024.95	18619.3	7366.84	344.175	7881.8	675.34	1661.67	318.348	554.292	2271.94	4506.28	289.71	130.813	132.036	2338.76	1855.51	1117.25	201.243	10608.8	4118.5	5790.61	2215.39	182.754	1111.7	529.829	18183.2	2052.87	1536.04	8404.49	2673.88	12702.3	3162.34	9523.3	1442.64	3009.38	2091.05	15280.2
HBB	577.35	361.862	8772.43	13470.1	2148.6	11971.9	11725.3	891.837	25885.7	13820.8	14864.3	19874	5215.56	33657	11897.6	357.566	13497.7	1548.6	3971.04	822.314	1695.42	3752.71	8290.91	241.644	197.278	205.642	4549.15	2258.62	2872.75	179.08	28996.7	5841.52	13094.8	3743.03	335.078	951.214	1211.72	19398.3	4775.43	2773.45	13984.4	4385.35	13960.5	4904.26	18197.5	1768.77	4639.68	1923.26	24676.6
HBD	173.877	99.9657	2323.45	2493.25	250.993	1937.17	2192.77	229.944	6230.01	7157.73	4643.95	4250.21	1292.93	7482.29	4442.14	87.1025	2574.8	167.59	773.113	105.349	127.676	45.127	1162.26	30.0732	38.9788	29.7756	724.019	550.565	808.177	37.8332	4032.66	1311.7	2502.44	1223.9	147.83	263.452	190.374	11435.4	762.516	260.625	2860.03	660.877	7732.38	631.936	2989.79	755.7	711.366	544.17	9343.88
HBG1	0	36.1794	1186.9	1519.08	0	798.367	764.857	0	2655.84	3773.3	1967.41	2281.53	0	3868.49	0	0	0	0	409.424	0	0	22.3781	411.35	22.3242	0	0	0	280.362	0	0	1734.61	677.057	0	735.79	0	50.3289	128.72	5550.71	0	135.477	965.857	0	4666.7	0	1666.92	0	0	154.432	3934.36
HBG2	0	36.337	1188.55	1519.08	0	799.344	765.991	0	2656.45	3773.09	1966.12	2281.31	0	3867.71	0	0	1284.24	0	409.424	0	0	0	411.706	22.795	0	0	0	280.758	0	0	1734.57	684.544	0	735.114	0	52.8974	129.681	5550.35	0	138.222	964.831	0	4666.55	0	1678.77	0	375.208	154.432	3934.3
HBQ1	0	0	0	0	0	0	0	0	0	0	0	0	0	0.216565	0	0	0	0	0	0	0	0	0	0	0	0	0	0	0	0	0	0	0	0	0	0	0	0.40213	0	0	0	0	0	0	0	0	0	0	0
HBS1L	0	0	0	0	0	0	0	0	0	0	0	0	0	0	0	0	0	0	0	0	0.0924527	0	0	0	0	0	0	0.407121	0	0	0	0	0	0.116093	0	0	0	0.0415535	0	0	0	0	0	0	0	0	0	0	0
HCFC1	0.354811	0.429058	0.22768	0.106722	0.268247	1.23321	0.221045	0.295686	0	0.20939	0.253368	0.56261	0.209191	0	0	0	0.0511706	0.634925	1.06387	0.405957	0.385171	0.209074	0.0975949	0.781244	0.490037	0.55644	0.180434	0.555592	0.361942	0.61418	0	0.187274	1.733	0.30089	0	0	0.590341	0.0110458	1.68092	0	0	0	0	0	0.102215	0	0	0.223941	0
HCK	0	0	0	0	0	0	0	1.23213	0	0	0	0	0.447021	0	0	0	0	0	0	0	0.0176636	0	0	0	0	0	0	0.169956	0	0	0	0	0	0	0	0	0	0	0	0	0	0	0	0	0	0	0	0	0
HCLS1	0	0	0	0	0	0	0.0964099	0	0	0	0.0567384	0	0	0	0	0	0	0	0	0	0	0	0	0	0	0	0	0.270704	0	0	0.142126	0	0	0	0	0	0	0	0	0	0	0	0	0	0	0	0	0	0
HDAC1	2.25541	1.81152	0.673131	0.954316	0.791476	1.18253	0.89936	1.38843	0.303999	0.53996	1.6408	1.03339	2.24668	0.191257	0	1.23095	0.505021	0.702719	2.03978	1.27832	0	0	0.317779	0.581484	1.22288	1.125	0	1.41458	1.28133	1.92331	0.498926	1.1375	1.46177	0.790729	2.26265	0.791731	0.909818	0	0	0	0.903716	1.07145	0.84519	0.670249	0.918678	1.50449	1.08646	1.89427	0
HDAC2	2.5018	2.74291	0.803906	1.76991	0	1.62321	1.14985	1.48347	0.412692	0.665139	2.17801	1.87518	2.59585	0	0	0	0.814568	1.63506	2.89043	2.17668	1.99109	1.14082	0.522122	1.14762	1.6613	1.54512	0	2.29701	1.39841	3.04527	0	0	1.86847	0.905423	2.91264	0	1.77702	0.407779	2.07638	0	0.914901	2.04065	1.09647	0	1.08523	1.8242	1.06613	2.59804	0.148601
HDAC3	0	0	0	0	0	0	0	0	0	0	0	0	0	0	0	0	0	0	0	0	0	0	0	0	0	0	0	0	0	0	0	0	0	0.0317567	0	0	0	0	0	0	0	0	0	0	0	0	0	0	0
HDAC6	0	0	0	0	0	0	0.554903	0	0	0	0	0	0	0	0	0	0	1.32125	0	0	0	0	0	0	2.43683	0	0	0	0	0	0	1.44758	0	0	0	0	0	0	0	0	0	2.01012	0	0	0	0	0	0	0
HDGF	42.9618	8.67196	4.95307	4.11249	9.55191	6.25632	2.83577	15.7517	1.67884	9.87351	8.18681	9.47993	15.8486	0.551974	11.6194	2.59115	1.29019	8.06469	16.2013	8.73071	5.23194	3.75889	3.02685	3.55695	7.83523	9.16082	5.62687	13.1589	10.2645	10.2846	0	9.59524	11.6285	28.2282	13.9584	0.716033	8.04541	1.13222	7.75012	0	4.36034	10.6113	15.9102	16.555	11.9396	3.23125	25.1123	32.3387	0
HDGFRP2	0.146977	1.18084	0.370223	0	0.0703554	0.451968	0	0.131331	0.183011	0.0263673	0	0.120104	0.290288	0	0	0.144851	0	0.305854	0.209038	0	0	0	0.0859576	0	0	0	0.315912	0.850479	0.0878785	0.232767	0.0807226	0.425556	0.235655	0.421358	0.51074	0	0.757179	0	0.803279	0	0.310011	0.343868	0	0	0	0	0	0	0
HDGFRP3	0	5.47711	0.796256	0	0.677991	0.439565	1.00417	0	0.712513	0	0	0	0	0	0	1.06851	0.741298	1.43743	0.841191	0	0	0	1.92485	0	0.765151	0.976749	0	4.6549	0.166577	1.02537	0	0	0	0.849838	2.77508	0	4.00713	0	0.461266	0	2.75441	1.10234	0	0	0	0	0	9.56513	0
HDHD2	0	0	0	0	0	0	0	0	0	0	0	0	0.455193	0	0	0	0.148459	0	0	0	0	0	0	0	0	0	0	0	0	0	0	0	0	0	0	0	0	0	0	0	0	0	0	0	0	0	0	1.02317	0
HDHD3	0	0	0	0	0	0	0	0	0	0	0	0	0	0	0	0	0	0	0	0	0	0	0	0	0	0	0.202819	0	0	0	0	0	0	0	0	0	0	0	0	0	0	0	0	0	0	0	0	0	0
HDLBP	3.43924	2.31096	6.27991	2.93342	0.606103	2.21467	0.133962	3.45704	0.0554542	0.981226	1.09654	0.470459	2.62176	0.0258659	0.169644	1.87039	0.138712	0.86668	1.11511	1.04673	0.401527	0.385922	0.171024	1.44972	1.54158	2.06118	1.32696	1.68553	1.59652	0.635556	1.01672	0.561602	1.53741	1.5296	1.00004	0	0.356176	0.172619	3.35748	7.80157	0.101837	2.83172	0.433133	1.13865	0.486221	3.10348	0.653797	5.99008	0.416607
HEATR1	0	0	0	0	0	0	0	0	0	0	0	0	0.103637	0	0	0	0	0	0	0	0.0639519	0.0462111	0	0	0	0	0	0.0940703	0	0	0	0	0.0288803	0.0382298	0	0	0	0	0.0194406	0	0	0	0	0	0	0	0	0.0488466	0
HEATR2	0	0.0258947	0	0	0.119132	0	0	0	0	0	0.190714	0	0	0	0	0	0	0	0	0	0	0.144028	0	0	0	0	0	0	0	0	0	0	0.0268008	0	0	0	0	0	0.149696	0	0	0	0	0	0	0	0	0	0
HEBP1	17.8165	0	0	0	0	0	0	0	0	0.610759	0	0	0	0	1.64334	0	0	0	0	0	11.6529	0	0	0	0	0	5.0351	0	0	0	0	3.93453	0	6.21487	2.91074	0	0	1.0098	0	0	0	0	0	0	0	0	0	0	4.98094
HEBP2	0	0	0	0	0	0	0	0	0	0	0	0	0	0	0.230512	0	0	1.14489	13.2241	0	0	0	0	0	0	0	0	2.37566	0	0	0	0	0	0	0	0	0	0	0	0	0	0	0	0	0	0	0	0	0
HECTD3	0	0	0	0	0	0	0	0	0	0	0	0	0	0	0	0	0	0	0	0	0	0	0	0	0	0	0.138598	0	0	0	0	0	0	0	0	0	0	0	0	0	0	0	0	0	0	0	0	0	0
HELLS	0	0.0590971	0	0	0	0.0364892	0	0	0	0	0	0	0	0	0	0	0	0	0	0	0	0.0574366	0.0549463	0	0	0	0	0	0	0	0	0	0	0	0	0	0	0	0	0	0	0	0	0	0	0	0	0	0
HEXA	0.346597	0	0	0.524344	0	0	0	0	0	0	0	0	0.839219	0	0	0	0	0	0	0	0	0	0	0	0	0	0.0866791	0.638503	0	0.132477	0	0.440528	0	0	0	0	0	0	0.748927	0	0	0	0	0	0	0	1.12368	3.92289	0.55335
HEXB	4.12373	0.677825	2.4769	0.70592	4.54281	0	0	0	0.0313545	0	0.406232	0	1.02423	0	0	0	0	0	0	0	0	0	0.0840092	0.199675	0	0	0.342427	1.23394	0.641566	0	0	1.95695	0	0	0	0	0	0	0.470483	0	0	9.02462	0	6.54722	0	0.479081	6.70849	3.70918	1.39077
HGD	0	0	0	0	0	0	0	1.02262	0	0	0	0	0	0	0	0	0	0	0	0	0	0	0	0	0	0	0	0	0	0	0	0	0	0	0	0	0	0	0	0	0	0	0	0	0	0	0	0	0
HGS	0	0	0	0	0	0	0	0	0	0	0	0	0	0	0	0	0	0	0	0	0	0	0	0	0	0	0	0	0	0	0	0	0	0	0	0	0	0	0	0	0	0	0	0	0	0	0	0.841556	0
HIBADH	0.701264	0.376717	0.0809582	0	0.630664	0	0.173331	4.00131	0.173735	0.141384	0.385229	0	0.483455	0	0	0	0.113974	0.229071	1.88748	0	0	0	0	0.0351784	0.264114	0.340387	0.423413	0.229533	0.413335	0.0871716	0.276964	0	0.542287	0.381072	1.52396	0	0.458478	0	0.594949	0	0	0	0	0	0	0	0	0.501054	0.701782
HIBCH	0	0.351222	0	0	0.146651	0	0	5.38545	0	0	0	0	0	0	0	0	0.247467	0.303961	0	0.241899	0	0.205594	0	0.115592	0.155215	0.142827	0.449467	0	0	0.342038	0.596243	0	0.460245	0.0804609	0	0	0.130659	0	0.519192	0	0	0	0	0	0	0	0	2.49532	0.0888046
HID1	0	0	0	0	0	0	0	0	0	0	0	0	0	0	0	0	0	0	0	0	0	0	0	0	0	0	0	0	0	0	0	0	0.0749643	0	0	0	0	0	0	0	0	0	0	0	0	0	0	0	0
HIF1AN	0	0.0655428	0	0	0	0	0	0	0	0	0	0	0	0	0	0	0	0	0	0	0	0	0	0	0	0	0	0	0	0	0	0	0	0	0	0	0	0	0	0	0	0	0	0	0	0	0	0	0
HINT1	0	2.98345	5.17046	0	0	0	0.979805	16.2734	0.900376	0	0	0	0	0	0	0	0	0	9.19701	0	0	0	0	0	0	1.90998	0	5.24392	2.52019	0	0	0	3.93628	0.9639	1.88985	0	2.81355	0	0	0	0	0	0	0	1.18262	32.4028	0	1.75214	0
HINT2	0	1.24825	1.59751	0	0	0	0	4.77567	0	0	0.849384	2.39177	4.8789	0	0	0	2.14629	0	0	0	0	0	0.731979	0	4.91687	2.16258	0	1.47745	0	0	0	0	6.13156	0	0	0	1.33838	0	1.2306	0	0	0	0	0	0	0	0	0	0
HIP1	0	0	0.0221395	0	0	0	0	0	0	0	0	0.0216534	0.0420096	0	0	0	0	0	0.11808	0	0	0	0	0	0	0	0	0	0.057131	0	0	0	0	0	0	0	0	0	0	0	0	0	0	0	0	0	0	0	0
HIP1R	0.207707	0.0107176	0.0696701	0	0	0	0	0	0	0.170455	0.447842	0	0	0	0	0	0	0	0.323188	0	0	0	0	0	0	0.144499	0	0.204506	0	0	0	0.137033	0.295261	0.202682	0.12084	0	0	0	0.0858639	0	0	0	0	0	0	0	0	0	0
HIRIP3	0	0.0809633	0	0	0	0	0	0	0	0	0	0	0	0	0	0	0	0	0	0	0	0	0	0	0	0	0	0	0	0	0	0	0	0	0	0	0	0	0	0	0	0	0	0	0	0	0	0	0
HIST1H1A	151.672	207.057	68.1375	12.7655	96.2387	119.322	101.087	17.1355	29.6319	223.606	93.4171	88.3756	131.623	0	101.872	105.804	85.0631	127.149	166.073	91.7998	150.082	73.4794	155.192	220.599	93.2729	80.0043	101.248	268.343	213.994	208.265	65.4996	187.432	103.555	389.593	162.461	71.5137	169.289	35.2407	247.672	100.67	99.8324	115.427	113.623	0	85.9393	85.7605	66.5894	28.9983	14.3115
HIST1H1B	83.1614	952.743	601.305	535.025	546.02	477.626	562.645	465.242	267.314	169.758	47.124	154.052	331.749	25.002	56.4636	854.7	454.065	948.152	127.698	184.015	235.416	1052.9	1137.86	395.137	742.689	1224.54	573.476	1252.19	238.65	580.519	251.986	150.508	277.492	190.335	58.3409	530.056	1462.64	33.9116	728.504	633.056	639.963	488.983	3.42973	568.112	488.2	182.343	600.685	434.901	1.2406
HIST1H1C	145.456	903.074	322.058	388.12	995.568	1035.25	579.776	369.048	226.715	247.809	91.8982	349.57	721.195	55.7134	108.085	1062.06	812.17	1030.46	284.485	120.656	268.858	1209.55	1178.28	1757.91	868.827	644.009	1104.3	1029.78	238.046	831.089	682.996	864.278	913.855	372.151	147.513	370.222	1447.29	35.4356	752.039	928.945	560.019	836.045	114.41	496.639	411.498	183.71	534.195	285.469	14.3403
HIST1H1D	129.342	698.738	233.68	177.746	703.946	478.082	493.165	276.936	127.232	214.085	110.297	181.402	262.221	24.7834	263.026	679.562	493.873	560.404	208.204	75.7871	183.654	414.183	923.85	1069.78	524.527	573.625	312.396	714.814	232.572	624.744	296.338	553.404	224.637	307.441	128.283	255.892	1207.6	34.7622	441.228	651.168	378.403	585.278	157.58	370.235	323.477	121.742	418.037	207.085	16.6075
HIST1H1E	128.022	699.117	253.856	290.165	752.468	531.406	525.55	293.149	140.364	201.359	83.3117	97.7903	201.684	24.8753	88.3838	750.05	428.822	573.941	126.303	85.8488	135.612	381.174	908.265	1120.58	515.014	536.434	301.143	795.395	208.293	671.459	312.538	598.887	254.966	340.784	127.566	276.361	1212.34	29.7642	471.168	712.538	395.664	644.812	96.9035	404.112	358.125	134.53	534.582	282.775	12.2078
HIST1H1T	117.69	158.011	52.219	9.92874	72.9692	92.5048	77.27	12.4484	22.6092	173.867	72.623	68.6217	102.374	0	79.2337	81.3071	66.0694	98.8481	96.5513	71.2886	116.498	57.1506	118.622	170.355	72.4649	61.9422	75.9845	205.944	165.855	161.738	50.9441	144.611	80.4427	298.62	117.751	52.8814	130.24	27.2758	192.091	77.286	71.7846	89.2351	88.2282	0	66.3363	65.5628	51.7917	15.0814	11.1312
HIST1H2AA	154.736	1094.66	673.754	308.36	739.395	589.035	551.541	815.274	138.507	87.8831	58.5355	50.7981	99.4412	8.3957	52.0037	792.551	406.068	910.046	142.278	98.8015	70.1907	451.965	704.689	1059.61	1167.45	1203.86	147.365	1037.14	193.259	1340.66	141.551	979.444	68.9342	285.219	408.164	913.7	1059.19	7.15932	313.98	619.891	552.074	496.701	59.5554	446.92	421.284	619.789	683.945	426.18	15.5329
HIST1H2AB	588.889	1424.62	863.206	429.219	916.35	845.418	701.887	1027.09	177.956	277.001	260.297	267.768	282.78	13.7742	252.425	995.535	636.256	1295.49	375.981	478.831	446.267	814.952	971.804	1396.45	1621.47	1533.97	312.728	1298.63	508.896	1709.41	211.429	1246.2	230.957	686.398	898.09	1114.58	1436.67	38.3846	564.357	794.098	729.269	629.161	166.584	582.734	554.348	821.762	887.733	538.279	24.3397
HIST1H2AC	590.543	1424.77	863.064	429.52	916.35	845.259	701.887	1027.22	177.838	276.181	260.174	267.582	282.771	14.0238	252.466	995.612	636.624	1295.34	375.47	479.843	445.81	814.754	972.07	1396.47	1622.28	1533.24	312.693	1298.7	510.554	1709.87	211.46	1246.2	231.202	684.204	900.545	1114.58	1436.05	38.7982	564.357	794.964	729.215	629.902	165.722	582.734	555.02	822.076	889.288	538.56	24.4234
HIST1H2AD	587.827	1424.22	861.112	427.972	912.901	836.483	697.588	1023.43	173.301	276.678	257.892	263.627	277.725	13.6915	245.962	983.664	631.503	1287.39	369.354	466.052	440.46	810.945	956.153	1392.19	1616.26	1532.51	306.182	1297.93	498.503	1704.55	206.725	1239.52	224.971	686.643	898.538	1108.32	1447.16	37.958	560.371	785.331	702.173	624.229	165.253	570.626	537.576	818.845	862.98	539.105	24.3935
HIST1H2AE	588.889	1424.62	863.206	429.219	916.35	845.418	701.887	1027.09	177.956	277.001	260.297	267.768	282.78	13.7742	252.425	995.535	636.256	1295.49	375.981	478.831	446.267	814.952	971.804	1396.45	1621.47	1533.97	312.728	1298.63	508.896	1709.41	211.429	1246.2	230.957	686.398	898.09	1114.58	1436.67	38.3846	564.357	794.098	729.269	629.161	166.584	582.734	554.348	821.762	887.733	538.279	24.3397
HIST1H2AG	589.481	1424.37	860.97	428.273	912.901	836.324	697.588	1023.57	173.183	275.859	257.769	263.441	277.717	13.941	246.003	983.741	631.871	1287.29	368.843	467.064	440.003	810.747	956.419	1392.21	1617.07	1531.77	306.148	1298.01	500.161	1705.01	206.756	1239.52	225.215	684.45	900.993	1108.32	1446.53	38.3716	560.371	786.196	702.12	624.969	164.392	570.626	538.248	819.159	864.535	539.386	24.4772
HIST1H2AH	589.481	1424.37	860.97	428.273	912.901	836.324	697.588	1023.57	173.183	275.859	257.769	263.441	277.717	13.941	246.003	983.741	631.871	1287.29	368.843	467.064	440.003	810.747	956.419	1392.21	1617.07	1531.77	306.148	1298.01	500.161	1705.01	206.756	1239.52	225.215	684.45	900.993	1108.32	1446.53	38.3716	560.371	786.196	702.12	624.969	164.392	570.626	538.248	819.159	864.535	539.386	24.4772
HIST1H2AI	589.481	1424.37	860.97	428.273	912.901	836.324	697.588	1023.57	173.183	275.859	257.769	263.441	277.717	13.941	246.003	983.741	631.871	1287.29	368.843	467.064	440.003	810.747	956.419	1392.21	1617.07	1531.77	306.148	1298.01	500.161	1705.01	206.756	1239.52	225.215	684.45	900.993	1108.32	1446.53	38.3716	560.371	786.196	702.12	624.969	164.392	570.626	538.248	819.159	864.535	539.386	24.4772
HIST1H2AJ	589.481	1424.37	860.97	428.273	912.901	836.324	697.588	1023.57	173.183	275.859	257.769	263.441	277.717	13.941	246.003	983.741	631.871	1287.29	368.843	467.064	440.003	810.747	956.419	1392.21	1617.07	1531.77	306.148	1298.01	500.161	1705.01	206.756	1239.52	225.215	684.45	900.993	1108.32	1446.53	38.3716	560.371	786.196	702.12	624.969	164.392	570.626	538.248	819.159	864.535	539.386	24.4772
HIST1H2AK	589.481	1424.37	860.97	428.273	912.901	836.324	697.588	1023.57	173.183	275.859	257.769	263.441	277.717	13.941	246.003	983.741	631.871	1287.29	368.843	467.064	440.003	810.747	956.419	1392.21	1617.07	1531.77	306.148	1298.01	500.161	1705.01	206.756	1239.52	225.215	684.45	900.993	1108.32	1446.53	38.3716	560.371	786.196	702.12	624.969	164.392	570.626	538.248	819.159	864.535	539.386	24.4772
HIST1H2AL	589.481	1424.37	860.97	428.273	912.901	836.324	697.588	1023.57	173.183	275.859	257.769	263.441	277.717	13.941	246.003	983.741	631.871	1287.29	368.843	467.064	440.003	810.747	956.419	1392.21	1617.07	1531.77	306.148	1298.01	500.161	1705.01	206.756	1239.52	225.215	684.45	900.993	1108.32	1446.53	38.3716	560.371	786.196	702.12	624.969	164.392	570.626	538.248	819.159	864.535	539.386	24.4772
HIST1H2AM	589.481	1424.37	860.97	428.273	912.901	836.324	697.588	1023.57	173.183	275.859	257.769	263.441	277.717	13.941	246.003	983.741	631.871	1287.29	368.843	467.064	440.003	810.747	956.419	1392.21	1617.07	1531.77	306.148	1298.01	500.161	1705.01	206.756	1239.52	225.215	684.45	900.993	1108.32	1446.53	38.3716	560.371	786.196	702.12	624.969	164.392	570.626	538.248	819.159	864.535	539.386	24.4772
HIST1H2BA	85.6818	502.094	338.548	226.108	283.154	250.549	388.793	353.183	56.0442	47.6913	182.836	224.345	364.223	65.1952	63.7413	233.898	538.225	535.377	309.755	466.528	351.411	816.545	253.475	285.841	176.307	181.694	556.934	96.9401	137.23	435.711	261.08	165.036	239.667	118.274	131.048	286.515	102.032	16.0135	698.576	389.743	187.286	264.423	75.4959	169.304	368.883	150.145	477.287	439.254	22.4486
HIST1H2BB	727.853	754.834	556.118	455.005	393.201	437.053	560.347	604.543	130.453	346.639	350.645	431.613	678.385	57.5942	239.008	419.827	793.145	795.401	699.105	812.293	540.244	1109.75	367.666	464.231	401.602	455.405	835.755	295.567	629.457	707.4	333.992	321.183	512.323	733.812	1061.38	440.883	346.225	62.8971	994.291	553.599	315.684	359.874	288.679	268.288	485.317	418.262	598.383	587.085	68.2319
HIST1H2BC	741.648	777.503	551.307	424	387.354	413.103	559.078	591.533	124.672	332.335	320.962	397.492	636.929	55.2595	216.179	396.151	757.39	765.558	644.53	754.456	540.55	1095.95	351.142	443.929	370.923	435.102	818.468	281.221	619.564	684.697	310.565	306.367	472.773	745.192	1022.67	437.677	323.817	60.3905	958.698	556.199	281.386	351.015	280.572	253.759	438.296	405.87	576.339	586.176	68.1852
HIST1H2BD	741.648	777.503	551.307	424	387.354	413.084	559.078	591.533	124.672	332.296	320.962	397.492	636.912	55.2595	216.179	396.151	757.39	765.497	644.462	754.456	540.55	1095.95	351.142	443.929	370.923	435.102	818.468	281.18	619.421	684.697	310.565	306.367	472.773	745.007	1022.67	437.677	323.641	60.3905	958.698	556.199	281.386	351.015	280.572	253.759	438.296	405.87	576.339	585.931	68.1852
HIST1H2BE	741.648	777.503	551.307	424	387.354	413.103	559.078	591.533	124.672	332.335	320.962	397.492	636.929	55.2595	216.179	396.151	757.39	765.558	644.53	754.456	540.55	1095.95	351.142	443.929	370.923	435.102	818.468	281.221	619.564	684.697	310.565	306.367	472.773	745.192	1022.67	437.677	323.817	60.3905	958.698	556.199	281.386	351.015	280.572	253.759	438.296	405.87	576.339	586.176	68.1852
HIST1H2BF	741.648	777.503	551.307	424	387.354	413.103	559.078	591.533	124.672	332.335	320.962	397.492	636.929	55.2595	216.179	396.151	757.39	765.558	644.53	754.456	540.55	1095.95	351.142	443.929	370.923	435.102	818.468	281.221	619.564	684.697	310.565	306.367	472.773	745.192	1022.67	437.677	323.817	60.3905	958.698	556.199	281.386	351.015	280.572	253.759	438.296	405.87	576.339	586.176	68.1852
HIST1H2BG	741.648	777.503	551.307	424	387.354	413.103	559.078	591.533	124.672	332.335	320.962	397.492	636.929	55.2595	216.179	396.151	757.39	765.558	644.53	754.456	540.55	1095.95	351.142	443.929	370.923	435.102	818.468	281.221	619.564	684.697	310.565	306.367	472.773	745.192	1022.67	437.677	323.817	60.3905	958.698	556.199	281.386	351.015	280.572	253.759	438.296	405.87	576.339	586.176	68.1852
HIST1H2BH	741.648	777.815	551.307	424	387.354	413.084	559.078	591.533	124.672	332.296	320.962	397.492	636.912	55.2595	216.179	396.391	757.39	765.497	644.462	754.456	540.55	1095.95	351.86	443.929	370.923	435.102	818.468	281.18	619.421	684.697	310.565	306.965	472.773	745.007	1022.67	437.677	323.641	60.3905	958.698	556.199	281.745	351.015	280.572	253.759	438.296	405.87	576.339	586.137	68.1852
HIST1H2BI	741.648	777.503	551.307	424	387.354	413.103	559.078	591.533	124.672	332.335	320.962	397.492	636.929	55.2595	216.179	396.151	757.39	765.558	644.53	754.456	540.55	1095.95	351.142	443.929	370.923	435.102	818.468	281.221	619.564	684.697	310.565	306.367	472.773	745.192	1022.67	437.677	323.817	60.3905	958.698	556.199	281.386	351.015	280.572	253.759	438.296	405.87	576.339	586.176	68.1852
HIST1H2BJ	727.853	754.834	556.118	455.005	393.201	437.072	560.347	604.543	130.453	346.678	350.645	431.611	678.402	57.5942	239.008	419.827	793.145	795.461	699.173	812.293	540.235	1109.75	367.666	464.231	401.577	455.405	835.755	295.608	629.569	707.4	333.992	321.183	512.323	733.997	1061.38	440.883	346.401	62.8971	994.291	553.599	315.684	359.874	288.656	268.288	485.305	418.082	598.351	587.33	68.2319
HIST1H2BK	741.648	777.503	551.307	424	387.354	413.103	559.078	591.533	124.672	332.335	320.962	397.49	636.929	55.2595	216.179	396.151	757.39	765.558	644.53	754.456	540.541	1095.95	351.142	443.929	370.898	435.102	818.468	281.221	619.533	684.697	310.565	306.367	472.773	745.192	1022.67	437.677	323.817	60.3905	958.698	556.199	281.386	351.015	280.549	253.759	438.284	405.69	576.307	586.176	68.1852
HIST1H2BL	741.545	777.436	551.28	424	387.326	413.057	559.072	591.533	124.672	332.211	320.857	397.419	636.818	55.2498	216.124	396.104	757.34	765.474	644.408	754.132	540.343	1095.84	351.155	443.929	370.923	435.022	818.361	280.972	619.22	684.605	310.565	306.357	472.676	744.951	1022.32	435.916	323.585	60.4145	958.589	555.913	281.165	350.674	280.364	253.651	438.066	405.736	575.774	585.931	68.1694
HIST1H2BM	741.648	777.503	551.307	424	387.354	413.084	559.078	591.533	124.672	332.296	320.962	397.492	636.912	55.2595	216.179	396.151	757.39	765.497	644.462	754.456	540.55	1095.95	351.142	443.929	370.923	435.102	818.468	281.18	619.421	684.697	310.565	306.367	472.773	745.007	1022.67	437.677	323.641	60.3905	958.698	556.199	281.386	351.015	280.572	253.759	438.296	405.87	576.339	585.931	68.1852
HIST1H2BN	741.648	777.503	551.307	424	387.354	413.084	559.078	591.533	124.672	332.296	320.962	397.492	636.912	55.2595	216.179	396.151	757.39	765.497	644.462	754.456	540.55	1095.95	351.142	443.929	370.923	435.102	818.468	281.18	619.421	684.697	310.565	306.367	472.773	745.007	1022.67	437.677	323.641	60.3905	958.698	556.199	281.386	351.015	280.572	253.759	438.296	405.87	576.339	585.931	68.1852
HIST1H2BO	727.853	755.146	556.118	455.005	393.201	437.053	560.347	604.543	130.453	346.639	350.645	431.613	678.385	57.5942	239.008	420.067	793.145	795.401	699.105	812.293	540.244	1109.75	368.384	464.231	401.602	455.405	835.755	295.567	629.457	707.4	333.992	321.781	512.323	733.812	1061.38	440.883	346.225	62.8971	994.291	553.599	316.043	359.874	288.679	268.288	485.317	418.262	598.383	587.292	68.2319
HIST1H3A	54.7879	452.776	288.937	4.10413	506.103	17.9766	358.819	9.62415	70.9732	133.427	12.0108	19.5988	46.2811	4.55515	16.2977	421.343	16.1848	26.6853	55.5395	11.9502	27.7621	11.7531	443.753	35.7818	24.8957	19.583	22.2357	341.617	100.473	34.9798	6.30576	495.537	24.7956	410.776	114.951	544.385	375.512	27.6794	44.716	17.3439	497.054	482.89	45.1222	22.5573	20.3453	636.685	59.7987	473.063	3.91044
HIST1H3B	54.7879	452.776	288.937	4.10413	506.103	17.9766	358.819	9.62415	70.9732	133.427	12.0108	19.5988	46.2811	4.55515	16.2977	421.343	16.1848	26.6853	55.5395	11.9502	27.7621	11.7531	443.753	35.7818	24.8957	19.583	22.2357	341.617	100.473	34.9798	6.30576	495.537	24.7956	410.776	114.951	544.385	375.512	27.6794	44.716	17.3439	497.054	482.89	45.1222	22.5573	20.3453	636.685	59.7987	473.063	3.91044
HIST1H3C	54.7879	452.776	288.937	4.10413	506.103	17.9766	358.819	9.62415	70.9732	133.427	12.0108	19.5988	46.2811	4.55515	16.2977	421.343	16.1848	26.6853	55.5395	11.9502	27.7621	11.7531	443.753	35.7818	24.8957	19.583	22.2357	341.617	100.473	34.9798	6.30576	495.537	24.7956	410.776	114.951	544.385	375.512	27.6794	44.716	17.3439	497.054	482.89	45.1222	22.5573	20.3453	636.685	59.7987	473.063	3.91044
HIST1H3D	54.7879	452.776	288.937	4.10413	506.103	17.9766	358.819	9.62415	70.9732	133.427	12.0108	19.5988	46.2811	4.55515	16.2977	421.343	16.1848	26.6853	55.5395	11.9502	27.7621	11.7531	443.753	35.7818	24.8957	19.583	22.2357	341.617	100.473	34.9798	6.30576	495.537	24.7956	410.776	114.951	544.385	375.512	27.6794	44.716	17.3439	497.054	482.89	45.1222	22.5573	20.3453	636.685	59.7987	473.063	3.91044
HIST1H3E	54.7879	452.776	288.937	4.10413	506.103	17.9766	358.819	9.62415	70.9732	133.427	12.0108	19.5988	46.2811	4.55515	16.2977	421.343	16.1848	26.6853	55.5395	11.9502	27.7621	11.7531	443.753	35.7818	24.8957	19.583	22.2357	341.617	100.473	34.9798	6.30576	495.537	24.7956	410.776	114.951	544.385	375.512	27.6794	44.716	17.3439	497.054	482.89	45.1222	22.5573	20.3453	636.685	59.7987	473.063	3.91044
HIST1H3F	54.7879	452.776	288.937	4.10413	506.103	17.9766	358.819	9.62415	70.9732	133.427	12.0108	19.5988	46.2811	4.55515	16.2977	421.343	16.1848	26.6853	55.5395	11.9502	27.7621	11.7531	443.753	35.7818	24.8957	19.583	22.2357	341.617	100.473	34.9798	6.30576	495.537	24.7956	410.776	114.951	544.385	375.512	27.6794	44.716	17.3439	497.054	482.89	45.1222	22.5573	20.3453	636.685	59.7987	473.063	3.91044
HIST1H3G	54.7879	452.776	288.937	4.10413	506.103	17.9766	358.819	9.62415	70.9732	133.427	12.0108	19.5988	46.2811	4.55515	16.2977	421.343	16.1848	26.6853	55.5395	11.9502	27.7621	11.7531	443.753	35.7818	24.8957	19.583	22.2357	341.617	100.473	34.9798	6.30576	495.537	24.7956	410.776	114.951	544.385	375.512	27.6794	44.716	17.3439	497.054	482.89	45.1222	22.5573	20.3453	636.685	59.7987	473.063	3.91044
HIST1H3H	54.7879	452.776	288.937	4.10413	506.103	17.9766	358.819	9.62415	70.9732	133.427	12.0108	19.5988	46.2811	4.55515	16.2977	421.343	16.1848	26.6853	55.5395	11.9502	27.7621	11.7531	443.753	35.7818	24.8957	19.583	22.2357	341.617	100.473	34.9798	6.30576	495.537	24.7956	410.776	114.951	544.385	375.512	27.6794	44.716	17.3439	497.054	482.89	45.1222	22.5573	20.3453	636.685	59.7987	473.063	3.91044
HIST1H3I	54.7879	452.776	288.937	4.10413	506.103	17.9766	358.819	9.62415	70.9732	133.427	12.0108	19.5988	46.2811	4.55515	16.2977	421.343	16.1848	26.6853	55.5395	11.9502	27.7621	11.7531	443.753	35.7818	24.8957	19.583	22.2357	341.617	100.473	34.9798	6.30576	495.537	24.7956	410.776	114.951	544.385	375.512	27.6794	44.716	17.3439	497.054	482.89	45.1222	22.5573	20.3453	636.685	59.7987	473.063	3.91044
HIST1H3J	54.7879	452.776	288.937	4.10413	506.103	17.9766	358.819	9.62415	70.9732	133.427	12.0108	19.5988	46.2811	4.55515	16.2977	421.343	16.1848	26.6853	55.5395	11.9502	27.7621	11.7531	443.753	35.7818	24.8957	19.583	22.2357	341.617	100.473	34.9798	6.30576	495.537	24.7956	410.776	114.951	544.385	375.512	27.6794	44.716	17.3439	497.054	482.89	45.1222	22.5573	20.3453	636.685	59.7987	473.063	3.91044
HIST1H4A	2608.9	2103.43	1467.97	1412.06	1762.88	1800.78	1601.05	1585.04	498.366	1406.99	1573.32	1904.57	2307.57	223.155	1062.14	2287.7	1775.29	2599.52	3226.24	3187.49	3152.72	2848.78	1826.9	2618.05	2494.39	2720.74	2530.9	2286.65	3161.43	2346.28	800.958	1734.04	2145.3	2527.69	2066.67	1849.86	2223.42	519.746	2329.02	1676.53	1478.18	1824.04	1300.8	1207.92	1087.64	1666.11	1620.26	1106.79	268.892
HIST1H4B	2608.9	2103.43	1467.97	1412.06	1762.88	1800.78	1601.05	1585.04	498.366	1406.99	1573.32	1904.57	2307.57	223.155	1062.14	2287.7	1775.29	2599.52	3226.24	3187.49	3152.72	2848.78	1826.9	2618.05	2494.39	2720.74	2530.9	2286.65	3161.43	2346.28	800.958	1734.04	2145.3	2527.69	2066.67	1849.86	2223.42	519.746	2329.02	1676.53	1478.18	1824.04	1300.8	1207.92	1087.64	1666.11	1620.26	1106.79	268.892
HIST1H4C	2608.9	2103.43	1467.97	1412.06	1762.88	1800.78	1601.05	1585.04	498.366	1406.99	1573.32	1904.57	2307.57	223.155	1062.14	2287.7	1775.29	2599.52	3226.24	3187.49	3152.72	2848.78	1826.9	2618.05	2494.39	2720.74	2530.9	2286.65	3161.43	2346.28	800.958	1734.04	2145.3	2527.69	2066.67	1849.86	2223.42	519.746	2329.02	1676.53	1478.18	1824.04	1300.8	1207.92	1087.64	1666.11	1620.26	1106.79	268.892
HIST1H4D	2608.9	2103.43	1467.97	1412.06	1762.88	1800.78	1601.05	1585.04	498.366	1406.99	1573.32	1904.57	2307.57	223.155	1062.14	2287.7	1775.29	2599.52	3226.24	3187.49	3152.72	2848.78	1826.9	2618.05	2494.39	2720.74	2530.9	2286.65	3161.43	2346.28	800.958	1734.04	2145.3	2527.69	2066.67	1849.86	2223.42	519.746	2329.02	1676.53	1478.18	1824.04	1300.8	1207.92	1087.64	1666.11	1620.26	1106.79	268.892
HIST1H4E	2608.9	2103.43	1467.97	1412.06	1762.88	1800.78	1601.05	1585.04	498.366	1406.99	1573.32	1904.57	2307.57	223.155	1062.14	2287.7	1775.29	2599.52	3226.24	3187.49	3152.72	2848.78	1826.9	2618.05	2494.39	2720.74	2530.9	2286.65	3161.43	2346.28	800.958	1734.04	2145.3	2527.69	2066.67	1849.86	2223.42	519.746	2329.02	1676.53	1478.18	1824.04	1300.8	1207.92	1087.64	1666.11	1620.26	1106.79	268.892
HIST1H4F	2608.9	2103.43	1467.97	1412.06	1762.88	1800.78	1601.05	1585.04	498.366	1406.99	1573.32	1904.57	2307.57	223.155	1062.14	2287.7	1775.29	2599.52	3226.24	3187.49	3152.72	2848.78	1826.9	2618.05	2494.39	2720.74	2530.9	2286.65	3161.43	2346.28	800.958	1734.04	2145.3	2527.69	2066.67	1849.86	2223.42	519.746	2329.02	1676.53	1478.18	1824.04	1300.8	1207.92	1087.64	1666.11	1620.26	1106.79	268.892
HIST1H4H	2608.9	2103.43	1467.97	1412.06	1762.88	1800.78	1601.05	1585.04	498.366	1406.99	1573.32	1904.57	2307.57	223.155	1062.14	2287.7	1775.29	2599.52	3226.24	3187.49	3152.72	2848.78	1826.9	2618.05	2494.39	2720.74	2530.9	2286.65	3161.43	2346.28	800.958	1734.04	2145.3	2527.69	2066.67	1849.86	2223.42	519.746	2329.02	1676.53	1478.18	1824.04	1300.8	1207.92	1087.64	1666.11	1620.26	1106.79	268.892
HIST1H4I	2608.9	2103.43	1467.97	1412.06	1762.88	1800.78	1601.05	1585.04	498.366	1406.99	1573.32	1904.57	2307.57	223.155	1062.14	2287.7	1775.29	2599.52	3226.24	3187.49	3152.72	2848.78	1826.9	2618.05	2494.39	2720.74	2530.9	2286.65	3161.43	2346.28	800.958	1734.04	2145.3	2527.69	2066.67	1849.86	2223.42	519.746	2329.02	1676.53	1478.18	1824.04	1300.8	1207.92	1087.64	1666.11	1620.26	1106.79	268.892
HIST1H4J	2608.9	2103.43	1467.97	1412.06	1762.88	1800.78	1601.05	1585.04	498.366	1406.99	1573.32	1904.57	2307.57	223.155	1062.14	2287.7	1775.29	2599.52	3226.24	3187.49	3152.72	2848.78	1826.9	2618.05	2494.39	2720.74	2530.9	2286.65	3161.43	2346.28	800.958	1734.04	2145.3	2527.69	2066.67	1849.86	2223.42	519.746	2329.02	1676.53	1478.18	1824.04	1300.8	1207.92	1087.64	1666.11	1620.26	1106.79	268.892
HIST1H4K	2608.9	2103.43	1467.97	1412.06	1762.88	1800.78	1601.05	1585.04	498.366	1406.99	1573.32	1904.57	2307.57	223.155	1062.14	2287.7	1775.29	2599.52	3226.24	3187.49	3152.72	2848.78	1826.9	2618.05	2494.39	2720.74	2530.9	2286.65	3161.43	2346.28	800.958	1734.04	2145.3	2527.69	2066.67	1849.86	2223.42	519.746	2329.02	1676.53	1478.18	1824.04	1300.8	1207.92	1087.64	1666.11	1620.26	1106.79	268.892
HIST1H4L	2608.9	2103.43	1467.97	1412.06	1762.88	1800.78	1601.05	1585.04	498.366	1406.99	1573.32	1904.57	2307.57	223.155	1062.14	2287.7	1775.29	2599.52	3226.24	3187.49	3152.72	2848.78	1826.9	2618.05	2494.39	2720.74	2530.9	2286.65	3161.43	2346.28	800.958	1734.04	2145.3	2527.69	2066.67	1849.86	2223.42	519.746	2329.02	1676.53	1478.18	1824.04	1300.8	1207.92	1087.64	1666.11	1620.26	1106.79	268.892
HIST2H2AA3	588.35	1424.48	860.966	428.738	913.501	836.191	697.795	1023.75	173.183	276.463	261.276	265.969	276.524	14.3708	246.381	985.351	634.948	1289.54	371.38	475.912	440.081	813.034	957.35	1393.29	1620.68	1532.13	306.988	1298.76	499.886	1705.33	206.563	1239.79	226.545	684.402	901.469	1121.7	1445.9	38.1288	559.971	786.676	703.053	624.965	163.769	570.626	538.238	818.571	864.907	554.059	23.0777
HIST2H2AA4	588.35	1424.48	860.966	428.738	913.501	836.191	697.795	1023.75	173.183	276.463	261.276	265.969	276.524	14.3708	246.381	985.351	634.948	1289.54	371.38	475.912	440.081	813.034	957.35	1393.29	1620.68	1532.13	306.988	1298.76	499.886	1705.33	206.563	1239.79	226.545	684.402	901.469	1121.7	1445.9	38.1288	559.971	786.676	703.053	624.965	163.769	570.626	538.238	818.571	864.907	554.059	23.0777
HIST2H2AB	74.1337	847.517	532.713	365.733	782.735	703.776	559.873	973.662	151.765	75.7275	53.5218	49.4225	74.2613	9.8087	41.5197	936.402	460.094	1085.69	87.9976	116.491	87.2065	542.358	843.373	1271.36	1398.03	1442.82	163.948	1110.21	75.6693	1601.17	167.538	945.541	49.9051	131.67	269.216	711.227	1160.75	7.6032	353.861	738.859	570.208	593.039	20.8206	526.922	494.166	191.687	788.626	341.303	9.37456
HIST2H2AC	588.35	1424.46	860.966	428.738	913.501	836.191	697.795	1023.75	173.183	276.463	261.251	265.969	276.524	14.3708	246.381	985.351	634.948	1289.54	371.38	475.912	440.081	813.034	957.35	1393.29	1620.68	1532.13	306.988	1298.76	499.606	1705.33	206.563	1239.79	226.545	684.402	901.469	1121.7	1445.9	38.1288	559.971	786.676	703.053	624.965	163.769	570.626	538.187	818.571	864.907	553.982	23.0777
HIST2H2BE	727.853	754.834	556.118	455.005	393.201	437.072	560.347	604.543	130.453	346.678	350.645	431.613	678.402	57.5942	239.008	419.827	793.145	795.461	699.173	812.293	540.244	1109.75	367.666	464.231	401.602	455.405	835.755	295.608	629.6	707.4	333.992	321.183	512.323	733.997	1061.38	440.883	346.401	62.8971	994.291	553.599	315.684	359.874	288.679	268.288	485.317	418.262	598.383	587.33	68.2319
HIST2H2BF	695.295	729.202	516.851	397.5	363.144	387.266	524.136	554.562	116.88	311.527	300.902	372.649	597.105	51.8058	202.667	371.616	710.053	717.654	604.183	707.303	506.766	1027.45	329.869	416.183	347.741	407.908	767.314	263.606	580.707	641.904	291.155	287.78	443.224	698.444	958.754	410.323	303.414	56.6161	898.78	521.436	264.136	329.077	263.036	237.899	410.903	380.503	540.318	549.504	63.9236
HIST2H3A	54.7879	452.776	288.937	4.10413	506.103	17.9766	358.819	9.62415	70.9732	133.427	11.9547	19.5754	46.2811	4.55515	16.2977	421.343	16.169	26.6853	55.5249	11.9502	27.7621	11.7531	443.753	35.7818	24.8957	19.583	22.2357	341.617	100.391	34.9798	6.30576	495.537	24.7956	410.689	114.787	544.385	375.359	27.6794	44.716	17.3439	497.054	482.89	45.1222	22.5573	20.3453	636.685	59.7987	473.063	3.91044
HIST2H3C	54.7879	452.776	288.937	4.10413	506.103	17.9766	358.819	9.62415	70.9732	133.427	11.9547	19.5754	46.2811	4.55515	16.2977	421.343	16.169	26.6853	55.5249	11.9502	27.7621	11.7531	443.753	35.7818	24.8957	19.583	22.2357	341.617	100.391	34.9798	6.30576	495.537	24.7956	410.689	114.787	544.385	375.359	27.6794	44.716	17.3439	497.054	482.89	45.1222	22.5573	20.3453	636.685	59.7987	473.063	3.91044
HIST2H3D	54.7879	452.776	288.937	4.10413	506.103	17.9766	358.819	9.62415	70.9732	133.427	11.9547	19.5754	46.2811	4.55515	16.2977	421.343	16.169	26.6853	55.5249	11.9502	27.7621	11.7531	443.753	35.7818	24.8957	19.583	22.2357	341.617	100.391	34.9798	6.30576	495.537	24.7956	410.689	114.787	544.385	375.359	27.6794	44.716	17.3439	497.054	482.89	45.1222	22.5573	20.3453	636.685	59.7987	473.063	3.91044
HIST2H4A	2608.9	2103.43	1467.97	1412.06	1762.88	1800.78	1601.05	1585.04	498.366	1406.99	1573.32	1904.57	2307.57	223.155	1062.14	2287.7	1775.29	2599.52	3226.24	3187.49	3152.72	2848.78	1826.9	2618.05	2494.39	2720.74	2530.9	2286.65	3161.43	2346.28	800.958	1734.04	2145.3	2527.69	2066.67	1849.86	2223.42	519.746	2329.02	1676.53	1478.18	1824.04	1300.8	1207.92	1087.64	1666.11	1620.26	1106.79	268.892
HIST2H4B	2608.9	2103.43	1467.97	1412.06	1762.88	1800.78	1601.05	1585.04	498.366	1406.99	1573.32	1904.57	2307.57	223.155	1062.14	2287.7	1775.29	2599.52	3226.24	3187.49	3152.72	2848.78	1826.9	2618.05	2494.39	2720.74	2530.9	2286.65	3161.43	2346.28	800.958	1734.04	2145.3	2527.69	2066.67	1849.86	2223.42	519.746	2329.02	1676.53	1478.18	1824.04	1300.8	1207.92	1087.64	1666.11	1620.26	1106.79	268.892
HIST3H2A	588.889	1424.62	863.206	429.219	916.35	845.418	701.887	1027.09	177.956	277.001	260.297	267.768	282.78	13.7742	252.425	995.535	636.256	1295.43	375.981	478.831	446.267	814.952	971.804	1396.45	1621.47	1533.97	312.728	1298.63	508.896	1709.41	211.429	1246.2	230.957	686.398	898.09	1114.58	1436.67	38.3846	564.357	794.098	729.269	629.161	166.584	582.734	554.348	821.762	887.733	538.279	24.3397
HIST3H2BB	722.402	754.352	555.718	453.393	393.103	436.153	559.882	603.962	130.419	335.719	346.775	430.156	676.078	57.3705	234.354	418.351	791.215	793.928	696.656	807.878	532.815	1107.01	366.82	462.799	400.236	453.341	833.466	292.267	616.53	705.326	332.772	319.689	509.997	738.044	1030.86	437.735	344.988	60.7331	993.312	552.188	314.085	357.527	281.389	267.88	481.643	422.395	593.093	583.491	67.5566
HIST3H3	54.7879	452.776	288.937	4.10413	506.103	17.9315	358.801	9.62415	70.9732	133.417	11.9379	19.4796	46.2407	4.55515	16.0008	421.319	16.1724	26.5877	55.3823	11.9003	27.6863	11.6605	444.374	35.7429	24.7739	19.4986	22.1604	341.504	103.625	34.9446	6.30576	495.537	24.7564	410.633	114.733	544.341	375.359	27.6633	44.4616	17.3439	497.054	482.877	45.0795	22.5573	20.3453	636.439	59.7806	472.996	3.8791
[truncated: 2,725 more rows]
[truncated: 3 more columns]
