# Supplementary material for: Proteomic Stratification of Prognosis and Treatment Options for Small Cell Lung Cancer
Source: Genomics Proteomics Bioinformatics. 2024 Apr 18;22(2):qzae033. doi: 10.1093/gpbjnl/qzae033 (PMC11423856; doi:10.1093/gpbjnl/qzae033)
Supplement: qzae033_Supplementary_Data [file qzae033_supplementary_data.zip › Table S9-done.xlsx]

## Sheet: Stable9
Table S9 Proteomic results (FOT) of each case in the immunotherapy cohort
Gene_id	Gene_symbol	MEI00103226-YH230	MEI00103227-831LG	MEI00103228-LTY2X	MEI00103300-62HMP	MEI00103302-70P77	MEI00103303-8ON56	MEI00103304-G11V9	MEI00103306-3E74N	MEI00103307-313P7	MEI00103309-858M4	MEI00103352-TKP58	MEI00103353-7F5VL	MEI00103354-60UN8	MEI00103355-ORTJD	MEI00115260-Y2R6O	MEI00115261-37V1A	MEI00115262-AFZ0E	MEI00115263-046QU	MEI00115265-RS23Q	MEI00115266-9C39S	MEI00115267-75R74	MEI00115268-FZGXX	MEI00115269-OYL78	MEI00115270-ZB57O	MEI00115271-COA24	MEI00115272-G9X7W	MEI00115273-3VAO9	MEI00115274-2UM64	MEI00115275-RD6JY	MEI00115276-RLL4R	MEI00115277-NJ94U	MEI00115278-L1ZZI	MEI00115279-R0085	MEI00115280-V1E3T	MEI00115281-17P7I	MEI00115282-WQ2Z3	MEI00115283-36666	MEI00115284-L2CH5	MEI00115285-7JL55	MEI00115286-S6E63	MEI00115287-4589G	MEI00115292-TZ703	MEI00115293-459Z3	MEI00115294-Y9Q91	MEI00115296-2X960	MEI00115297-R3U8B	MEI00115298-09U00	MEI00115299-XNA41
286887	KRT6C	0.0407825	2.59922	0.763073	36.9567	17.9194	26.1321	42.2056	16.8902	5.96453	5.67465	9.02972	16.0721	5.10869	26.085	17.6408	3.39858	3.9467	12.4423	4.58852	4.1033	2.65495	9.93756	10.2224	1.10416	5.86267	127.65	5.0343	5.78176	5.96096	2.5819	5.22258	113.415	4.02368	15.0221	6.83868	10.6208	9.33802	27.5934	4.29093	35.147	10.2311	2.41558	1.51814	0.591476	3.14881	0.642124	6.29825	7.90499
1460	CSNK2B	0.287914	0.981796	0.0207077	2.62663	0.673003	6.35298	0	0.886023	0	0.0683902	2.95616	0.123906	3.64908	2.87393	0	0	0	0	0	0.777252	0.873812	0.25216	0	0	0	2.27809	0.89332	1.24036	2.55866	2.37629	1.47563	0	2.57197	2.35824	1.84601	0.875538	4.18514	0	1.40308	0	1.50126	2.05427	0.925828	1.57318	0.540229	0	2.56535	0
56896	DPYSL5	0.435729	0.464266	0	1.01283	0.808404	3.49765	0.536811	2.43726	0.512976	3.09035	4.95621	0	0	2.53531	0.864027	0	0	0.231424	0.0819606	1.42805	0.915955	6.79624	0.0847249	0.0353404	0.440324	1.09239	1.08282	2.86707	3.47544	3.09321	3.85408	0.904037	6.73303	1.42048	1.99931	0.0782746	8.32796	0	0.454336	0	0	0	5.02235	1.30307	2.60948	0	3.31114	1.38799
10657	KHDRBS1	1.36093	7.40675	1.33104	16.0771	6.07828	13.3018	7.18361	8.72884	4.95797	6.90236	17.0222	7.26158	3.19516	14.677	21.3468	0.6928	0	20.402	5.34192	18.1949	10.2681	28.6943	2.31442	1.51047	22.2335	9.81008	25.2751	32.8745	15.1168	15.8698	14.232	13.1354	19.5378	19.2642	20.4189	1.62319	9.86023	0	16.5235	0	15.0401	19.8334	26.1952	14.8373	12.8226	0.154365	26.1904	12.2855
10656	KHDRBS3	0.40437	0	0	10.727	0	3.48313	0	0.919538	1.4403	1.92706	0	0	0	9.38936	0	0	0	0	0.478251	0	0	8.25584	0.506201	0	0	0	2.0249	1.0689	2.33869	0.704288	3.4736	3.30304	3.61221	0	2.3555	0	0	0	3.77671	0	0	0	5.28527	0	4.6199	0	3.25866	5.16966
1457	CSNK2A1	0.0552112	3.30567	0	1.22156	1.35268	2.17291	0	2.02303	0.857681	0.771633	0.739261	0.13771	0.993397	1.83927	1.41673	0	0	1.30088	0.208454	0.625327	0.323108	0.628169	0.0660519	0.0105466	0.659325	1.14912	1.69508	0.247426	1.61485	1.64968	2.91632	0.800131	1.60185	0.841403	0.648933	0.376352	4.21203	0	0.941948	0	0.639018	0.619358	2.66486	1.01011	0.656449	0	1.25764	1.29832
56893	UBQLN4	0.166266	0.539361	0	0.550981	0.541806	0.984837	0	1.07752	0.58579	0.231577	0.361118	0.116472	0.783158	0.94566	0	0.0142007	0	0	0.0826759	0.319711	0.479281	0.883251	0.111038	0	0	1.7199	0.30105	1.09316	0.829258	1.0684	2.00468	0	1.48174	1.00826	0.954865	0.136843	1.91605	0	0.265952	0	0.38498	0.586141	0.582576	0.520556	1.19997	0	1.41062	1.01589
2783	GNB2	0.612749	1.525	0.665688	4.238	5.80671	8.32589	1.32617	3.66726	1.6882	2.58056	4.5576	2.86526	5.00982	7.45627	5.88787	0.353928	0.48583	18.5996	2.1252	2.99452	3.37314	9.98438	0.5352	0.72464	9.96932	4.32468	1.93293	3.10324	4.01915	3.28492	1.90731	5.06708	3.92381	1.8183	2.63009	1.74448	3.18757	0	3.84572	1.73115	5.52732	2.80218	2.10471	1.41724	3.94191	0.146767	6.75896	3.991
1452	CSNK1A1	0.00237503	0.0742492	0	0.28265	1.18142	0.116433	0	0.517363	0.0693622	1.77262	0	0.201941	1.73693	0	0	0.0604197	0	0.287462	0	0.257989	0	0.481506	0	0	0	0	0.675371	0.577789	0	0.194629	0.638867	0.240244	0.893567	1.08095	0.40196	0.207103	0	0	0.857586	0	0.541632	0.944263	0.0916228	0.329695	0.280884	0	1.79858	0.296045
284695	ZNF326	0.00939848	0.544226	0	0.82362	1.92636	1.93472	0	1.51596	0.209561	0.760953	0.551094	0.852087	0	1.11625	3.4341	0.0240061	0	3.48365	0.578328	1.69286	0.737117	2.41804	0.0543165	0.0908924	0.186746	3.01803	0.996092	1.22796	1.2257	0.599249	1.25528	1.19832	1.40431	1.63201	0.65517	0.139938	0.847108	0	0.654321	0	1.65722	0	1.4195	0	1.61847	0	3.325	3.14259
4967	OGDH	0.081666	0.657828	0	0.694059	2.1464	2.37519	0	1.52093	0.617718	0.495101	0.789531	0.611933	2.70733	1.78035	2.89893	0.22962	0	0.867568	0	0.634665	0.16047	2.00011	0.0836132	0.0803388	3.21401	1.48671	2.5289	1.18992	0.995808	1.42328	0.865744	0.761203	1.45198	1.54514	0.415896	0.936923	0.960591	0	1.43444	0	1.08348	0.363157	1.79859	0.694153	0.544397	0	1.98129	1.35208
126961	HIST2H3C	58.9514	674.331	41.3047	511.071	229.741	457.075	92.496	637.706	119.586	599.795	429.011	350.073	137.413	583.229	633.295	39.6916	23.9404	750.136	226.409	865.138	357.611	928.923	98.5808	44.3566	304	755.267	509.038	592.616	813.557	818.79	1002.86	404.073	831.979	907.478	374.972	298.853	586.028	0	636.73	0	687.868	556.435	745.096	214.115	406.145	18.7249	508.583	471.821
2317	FLNB	0.0495855	2.45101	0.0561413	0.628155	4.89769	2.54237	0.261901	3.55273	1.25939	1.72651	3.6635	3.39036	3.68319	7.64334	2.65847	0.372186	0.0447497	2.20952	1.04259	0.723404	0.807142	1.88392	0.211002	0.215408	0.728248	6.50909	2.66091	2.27207	1.64816	2.89876	3.59588	0.992831	1.62801	6.15356	2.19655	3.2913	4.05326	0	3.56616	0	4.14693	1.13276	4.05033	2.17141	0.710504	0.0565725	1.69129	3.51348
2316	FLNA	0.892981	5.92677	2.01231	10.3898	30.2068	12.2197	2.47365	6.80929	10.3149	4.08773	16.5276	9.79558	12.5783	13.2453	25.1585	2.87819	1.07143	19.7957	13.5034	12.3041	12.2202	30.9372	1.14459	0.957492	21.201	28.3634	14.979	12.454	19.7099	35.0796	6.72108	6.96783	11.9892	8.33772	5.43517	22.1589	17.3658	2.7531	13.9586	8.40691	71.5684	19.1307	14.4858	20.3764	3.35366	1.15263	28.1578	6.46465
1	A1BG	0.0130292	0.179683	0.0313667	0.0914549	0.864043	0	0	0.885073	0.136952	0.0463173	0.154742	0	0.406354	0	0	0	0	0	0	0	0	0	0	0	1.36077	0.924455	0.105608	0.527609	0.30948	0.941059	0.351411	0.474593	0.355405	0.106884	1.37389	0.277602	1.94033	0	0.0928181	0	0.866252	0.307948	1.58909	0.462344	0.783058	0.00822545	0.662803	3.06493
2	A2M	0.0329757	0.541899	0.481077	0.782034	3.83321	0.0306377	0.421661	0.98643	0.517204	0.0165666	2.11725	2.72893	1.21383	2.06284	1.75031	0.551793	0	2.05531	0.602089	0.044482	0.46495	0.452551	0.072197	0.0226787	1.57348	11.686	0.428941	0.831318	0.601493	3.45759	0.78019	0.515625	1.34402	0.552782	0.501406	2.50194	0.874959	0.883769	0.383892	0	2.96994	4.64372	3.42641	3.40324	1.09701	0.114481	3.575	0.698496
1466	CSRP2	0.0302338	0.0316422	0	1.04264	0	0.946731	0.0509036	15.8504	3.92912	0.411916	0	0	0	5.70319	0.725576	0	0	0	0	0	0.749003	1.02197	0	0.0839343	0.191634	0	1.01267	1.59616	0.822213	1.18396	1.1356	0	0	0.577722	0	0.435432	1.61899	0	0.563466	0	3.34019	1.05806	1.2642	2.11994	0.428657	0	1.49317	0
1465	CSRP1	0.239145	5.69217	0	5.79256	14.8631	14.4318	0	8.97474	3.75436	2.69305	3.73508	3.80809	10.0188	7.10814	12.2412	1.41244	0.836641	8.64451	3.39724	5.58514	1.42433	15.8454	0.416967	0.658832	0	13.4937	3.7121	2.25736	11.8119	8.99202	1.64969	7.73486	5.55588	1.72736	4.39127	4.11869	10.7875	0	5.4169	8.01879	11.8617	2.47322	8.12423	5.20054	2.42924	0	10.7026	4.99424
55577	NAGK	0.112639	4.56765	0.406471	3.33237	5.06134	0.55002	2.33926	0.84532	0.207338	1.57221	10.102	1.2994	1.04738	6.69283	0	0.255489	0	16.5733	10.822	0.588712	1.21018	12.7679	1.20787	0	58.0564	5.82112	4.55257	4.56663	6.26598	10.794	2.0937	5.07605	6.63359	2.98458	0.232184	2.81469	26.1555	0	2.65772	1.1283	10.3072	2.57701	1.77681	1.17053	1.7151	0.151534	4.71136	1.67239
140801	RPL10L	2.88744	3.76739	0	2.91781	0	4.83563	0	7.08906	3.25185	2.15883	4.80465	2.94195	6.27754	4.98207	0	0	0	0	0	0	2.4915	0	0	1.85667	0	11.4667	7.18098	7.24562	8.47394	20.9936	9.82631	0	8.90869	7.32701	3.63056	8.0522	12.4599	0	6.85856	0	11.6252	3.91846	6.05243	0	3.81608	0	5.17458	5.87778
2319	FLOT2	0.349351	2.23454	0.308198	0	0.955585	2.47216	0.0578189	4.48486	1.12906	1.62114	0.908515	0.951784	0.587573	3.2879	2.11218	0.248853	0	1.47868	1.06507	0.667066	0.590333	2.39385	0.147711	0.461159	2.37824	0.41471	3.00867	2.85266	2.93529	3.05463	5.75971	1.38939	7.92492	7.45285	1.15235	3.68594	1.39571	0	5.3113	0	4.76734	4.73259	1.55219	1.38603	0.142793	0.277688	1.46317	2.04844
2318	FLNC	0.00843294	0.208397	0	0.661314	2.68253	0.189529	0.0886162	0.168851	0.150009	0.0983346	1.41524	0.298108	0.461116	0.417023	0.424256	0.181875	0	0.284371	0.258769	0.191003	0.068557	0.752861	0.0196631	0.024611	0.275457	0.631888	0.680013	0.206695	1.53206	2.57232	0.211951	0.162977	0.684023	0.3095	0.180208	1.09698	0.52715	0	0.310217	0	2.17422	0.230873	0.212769	0.288895	0	0.0208961	0.774288	0.252427
81876	RAB1B	0.169421	2.91663	0.364674	2.17241	4.15506	3.93766	0	5.68572	1.29088	1.77295	3.26847	1.76288	4.96766	6.77508	5.62995	0.273874	0	3.11938	0.890349	1.74585	5.12829	5.21123	1.30802	1.41348	4.26595	5.44308	4.55662	10.4846	5.47477	24.0946	10.3399	0	10.4038	10.5342	2.04337	3.19434	23.3292	0	9.68577	0	9.06038	7.89933	7.48997	2.59525	1.18353	0.610215	2.48775	3.04069
1478	CSTF2	0.0253212	0.658226	0	0.738745	0.394726	1.74229	0	0.910373	0.216166	0.1979	0	0	0	0	0.499085	0	0	0.672198	0	1.1898	0.389604	2.29228	0	0	0	0.621365	0.962685	0.740409	1.45021	0.599358	0.638806	0	0.453491	0.623824	0.940557	0.375118	1.26663	0	1.39391	0	0.973572	0.785942	1.06523	1.3893	1.06721	0	1.51378	0.880089
1477	CSTF1	0.471308	7.3957	0	0	0.196311	8.83594	0	35.2089	12.2393	0.0876934	47.4256	21.5413	0	41.0201	0.2698	0	0	1.28422	0.257248	1.2927	0.327157	0.15005	1.36021	0	0.482838	0.0449669	2.96392	3.78756	0.534389	0.274996	0.6666	0	0.478113	0.812487	0.423534	0.31238	0.481646	0	9.13443	0	0.557874	0.720698	0	0.644367	0.473536	0	7.37554	0.535036
5832	ALDH18A1	0.0704751	1.39265	0.0223454	3.69082	3.62989	2.68071	0	9.06599	0.880233	0.452707	7.61952	1.00448	4.78139	4.40838	2.42686	0.830593	0	1.38685	0	0.364774	1.07758	8.93353	0.594966	0	1.32899	7.10058	4.12568	2.86737	1.07986	2.18338	0.332693	7.52128	0.327789	0.884436	0.875829	2.22836	0.883183	0	0.932947	0	10.1108	0.433512	9.94969	5.81672	2.04481	0.292671	4.57093	1.14686
3655	ITGA6	0.0107646	0.161096	0	0	0.422362	0.106361	0	0.128331	0.276326	0.260465	0	0.240288	0.294113	0.400346	0	0.0406086	0	1.04167	0.070303	0.120971	0.0971962	0.123889	0.0105902	0.00649208	0	0	0.921358	0.81429	0.333333	0.301277	0.00882934	0	4.22427	1.36935	0.172658	0.322558	0	0	0.136888	0	0.220649	0.265984	0.0204068	0.0191615	0.0915018	0.00387906	0.127298	0.358545
5834	PYGB	0.575992	0.86554	0.279379	0.700388	4.04919	3.49697	8.20543	2.44223	1.33274	1.18181	1.11573	4.42724	9.3162	1.70321	0.094145	0.884837	0	0.873886	0	0.275519	0	3.11767	0.0930624	0	0.514111	3.07517	3.14373	0.649975	2.59801	2.46883	0.603812	0.421708	0.93028	0.621584	0.463387	1.41046	4.31947	0	0.762776	0	1.90417	2.07079	2.02533	0.760883	0.641556	0	3.12916	1.39756
5836	PYGL	0.0230522	0.181738	2.48453	0.27951	0.396203	0.422173	0.070809	0.169408	0.078668	0.15002	0.865443	0.22887	0.614583	0.917857	0	0	0	0	0	0	0	0	0	0	0	20.9451	0.0712163	0	0	0.717193	0	0	0	0	0	0.0614142	1.2635	0	0.108216	0	0.689231	0	0	0.360006	0	0.0229017	0.0852564	0
5837	PYGM	0.0284885	0.214132	0.28787	0.299529	0.826644	0.471584	0.103751	0.228582	0.0843023	0.317328	5.49412	0.245262	0.921064	0.600458	0	0	0	0	0	0	0	0	0	0	0	0	0.125792	0	0.0786104	0.346214	0	0	0	0	0.116658	0.0598835	0.494945	0	0.0613702	0	0.241913	0	0	0	0	0	0.0913625	0
1495	CTNNA1	0.118549	1.87457	0	2.65282	13.1838	2.97412	0.138934	1.69295	0.955284	0.904405	1.08875	3.25189	1.57232	4.36917	2.85537	0.335062	0.193996	1.62834	1.12505	0.837535	1.02113	5.75426	0.240447	0.169418	1.93447	2.62457	4.98416	3.8422	2.2301	5.77005	1.6077	0.903601	2.13603	7.06332	6.35867	1.50208	3.52999	0	10.039	0	6.6736	5.8274	1.69171	1.25948	1.12575	0.0119706	3.39519	2.27909
55110	MAGOHB	0.717604	3.95907	0.379277	9.26838	6.90929	9.82681	0	7.89162	2.84571	5.55753	12.0847	2.70342	3.17488	7.72605	5.06306	0	0	1.4168	0	1.54532	2.14862	3.14883	0	0.11547	3.65637	2.09674	4.41583	4.49726	4.4735	5.12662	6.08799	1.03479	5.92375	7.67703	5.49277	0.880618	14.2908	0	3.93856	0	8.10822	5.15411	3.98634	3.12205	5.79547	0.0146754	6.81502	5.32552
2335	FN1	0.976057	2.40611	2.35315	2.90363	15.1647	5.43694	12.4232	12.143	4.42637	1.86163	19.9516	7.83539	15.4463	9.00991	21.4938	1.63425	1.05234	349.005	241.771	6.16873	20.3358	10.2932	1.41856	6.51277	117.497	206.754	7.69378	3.48269	5.2641	57.9792	4.66957	27.3798	12.3747	5.01012	3.76988	7.17344	236.876	155.07	26.4383	5.41792	66.8239	16.2603	20.4	20.4691	4.51975	5.15828	16.3146	10.4725
1488	CTBP2	0.0229534	0.808739	0	1.30867	0.375903	0.860128	0.323513	0.253912	0.129549	0.606127	0.329528	0.76771	1.78826	5.56323	1.99906	1.22067	0	0	2.8289	2.42875	1.35582	4.06019	9.26009	0.0874414	0	0.597718	0.769074	0.887199	0.995346	0.529837	0.46117	1.10491	0.789913	1.04775	2.3457	0.189075	1.43674	0	0.341781	0	0.828758	0.0416555	0.501457	0	0.853596	0	0	1.16413
1487	CTBP1	0.176307	1.48363	0	0.831964	2.56987	1.21959	0.578919	2.77018	0.398003	1.19392	1.4165	0.489859	1.86	2.14924	1.41483	0.195708	0	1.2011	0.287173	3.23785	0.98368	1.54828	0.291187	0.141253	1.31412	2.0857	2.75955	2.04908	2.61487	0.987723	1.36061	3.15972	0.905191	1.99471	2.57381	0.217277	2.78352	0	1.0647	0	3.09872	0.409262	3.68597	1.17816	1.75317	0.0903021	1.98097	1.39702
2332	FMR1	0.0457904	1.56008	0.0187381	1.29564	6.57577	4.48791	0.122822	1.30545	0.150351	0.743757	1.52747	0.140056	0.361492	0.512478	3.11298	0	0	3.02577	0.425917	0.37504	0.148635	0.90358	0.0317427	0	0.0893016	1.25367	2.61797	1.32573	0.784415	1.17565	1.30265	1.21172	2.82054	1.06215	0.58582	0.119822	0.417726	0	1.43722	0	1.53886	0.337489	0.871792	0.75401	1.59881	0	1.197	1.17745
55114	ARHGAP17	0.0154228	0.0201308	0	0	0.0759763	0.189	0	0.279616	0	0.0791575	0.25971	0.0545561	0	0.246334	0	0	0	0	0	0	0	0.39712	0	0	0	0.535799	0.0403357	0.0249975	0.110824	0.0634927	0.291449	0	0.0676104	0.0190119	0	0	0	0	0.0431329	0	0.29286	0.0436309	0	0.0973605	0	0	0	0.0480014
4513	COX2	0.737761	14.7687	0.817946	12.3643	15.5668	8.73559	2.37541	5.15464	5.32297	8.21531	13.715	8.81091	35.1029	30.2172	22.8939	0.926256	0	14.8705	3.65654	2.01582	5.46979	14.9197	0.916493	0.446562	16.241	19.5029	5.90467	1.69878	9.71763	7.3955	6.79772	12.0055	7.42948	11.1028	14.3357	5.67647	7.58583	0	8.17014	8.37095	12.4203	6.60629	5.27758	4.49218	10.871	0.459687	24.8654	15.7965
5861	RAB1A	0.244181	2.57046	0.428165	2.26813	8.33343	3.69302	0.943857	6.40307	1.22468	3.50597	3.51216	1.63771	5.9248	9.94951	13.376	0.997455	0	8.46119	3.42956	4.86562	2.83469	6.68661	0.521357	0.452211	6.17414	6.91455	4.88193	9.93478	5.72879	15.196	9.88221	1.79063	7.5617	9.8388	2.03767	3.76971	21.4831	0	11.2275	0	10.8776	4.90375	4.75527	2.3472	1.89506	0.409394	5.39087	5.5461
5862	RAB2A	0.347412	6.12177	0.326426	4.51059	6.05606	15.6276	1.66211	12.6237	2.40582	5.42011	8.5622	3.34046	7.97235	13.3119	9.41396	0.357336	0	10.2575	2.2128	4.18411	3.66315	8.88076	0.829054	0.826706	10.4536	14.804	8.98712	6.49459	5.50761	11.3958	5.05908	8.92641	8.89159	9.94592	5.03591	3.34186	9.89868	0	16.5938	0	10.1799	7.60925	9.02494	11.5144	5.53631	0	7.0113	11.4169
6708	SPTA1	4.28397	0	4.62847	0	0.479069	0	1.32652	0	1.88561	0	0	7.02379	1.42875	0	0.0608868	1.10862	2.12761	0	2.06368	0.157617	0.975838	0	0.846646	0.718352	0	0	0.773205	1.02677	0.772861	0	0.0850408	0	1.26208	1.59566	1.13669	2.39789	0.329542	0	0	0.637877	0	0.16531	0	1.56735	0	4.08072	10.7234	0.238071
27044	SND1	0.0894192	4.70097	0.0773599	5.42665	5.89168	6.14743	0.947387	8.72188	4.40873	3.74967	9.28997	5.58547	13.6466	6.36577	4.05147	6.71342	0	15.2502	1.84926	5.67235	2.85758	9.07017	0.455608	0.409708	10.1744	8.99992	2.83173	21.3257	13.4287	16.218	13.081	7.46217	23.3675	32.1027	2.34339	9.37914	16.0156	0	14.3459	0	18.2944	5.79389	6.76375	10.4532	3.36049	0.0467074	4.68415	19.5667
79577	CDC73	0.00902721	0.151564	0	0	0.334863	0.380181	0	0.357119	0.112364	1.12941	0	0.125899	0.560429	0.0359119	0	0	0	0.4321	0	0	0.251866	0.674332	0	0	0	0	0.463428	1.61419	2.47757	1.96858	1.43504	0	2.63514	3.07608	0.456222	0.409366	0.232834	0	0.859771	0	0.168994	0.196286	0.366772	0.0130309	0.220126	0	2.33874	0.485934
6709	SPTAN1	0.306351	2.78782	0.456865	4.71102	5.16173	3.9885	0.783537	5.90363	1.49184	7.27975	10.5861	3.78736	4.46168	13.481	5.84331	0.299844	0.0408216	4.67236	0.252604	4.04334	2.454	6.2982	0.379288	0.0653963	1.53869	11.6775	5.09336	9.03813	7.17409	12.6184	7.02727	2.66184	11.3608	8.93933	5.59569	3.33752	6.60717	0	5.40706	0.730939	8.08066	6.04806	5.14871	6.1448	1.93154	0.178229	5.252	6.22416
81892	SLIRP	0.0990488	4.00749	0	3.90798	6.68241	5.60373	0.358894	4.90979	0.786585	0.519408	2.25181	1.58215	11.5934	6.60868	8.63375	0.154089	0	6.31608	1.36547	6.18309	1.70297	3.24589	0	0.192876	10.9319	10.6096	4.81614	5.20982	3.91466	6.45745	3.00563	1.83645	5.38738	7.48782	2.15661	0	0	0	2.88898	0	9.30899	2.22672	2.7268	0.962254	1.42856	0	2.70133	5.00943
1499	CTNNB1	1.36873	0.803225	0.0394605	0.7705	1.8408	2.8251	0.329622	0.729726	0.5428	0.391735	0.57944	0.657147	0.862399	2.66195	1.28678	0.402281	0	0.510244	0.297913	0.623394	0.250983	1.02039	0.43988	0.0761893	0.510238	2.27036	0.817985	0.823082	1.58423	1.19579	0.769123	0.0888667	2.38534	2.44882	0.78808	0.586157	1.87978	0	0.78884	0	2.19095	0.551103	1.90894	1.01627	0.1745	0.047008	0.834039	1.53742
1496	CTNNA2	0.0272768	0.254918	0	0.374384	0.405104	0.361042	0	1.12015	0.155434	0.117302	0.0895417	0.216825	0.296393	0.564703	0.349121	0	0	0	0	0	0	0	0	0	0	0	0.0766326	0.121547	0.322471	0.667901	0	0	1.30021	0.600045	0	0.149478	0.0998611	0	0.161762	0	0.287432	0	0.327479	0.252236	0.120333	0	0.312597	0.365266
3674	ITGA2B	0.55961	0.321954	1.04947	0	0	0	0	0	8.25113	0	0	0.699151	3.45773	0	0.355203	1.13101	0.154609	0	1.8803	0	3.15529	0.165038	1.25816	0.0978352	0	0	0.129011	0.0823752	2.67146	0	0	0	0.416022	2.35506	0.217952	2.52909	5.28043	0	0	0	0	0	0	0	0.978402	0.643704	4.05091	0.635399
4522	MTHFD1	0.622516	1.88239	0.182407	25.6658	3.14687	10.7095	4.73521	7.18311	4.76775	1.87228	3.40824	1.35957	3.76027	3.03112	2.85356	0.104508	0	2.98967	0.98433	1.37248	1.59565	5.33067	0.202196	0.135128	6.17902	3.48213	3.07864	1.59662	2.86625	3.27186	4.8084	1.74127	5.98283	1.45724	0.453599	1.01548	4.95687	0.752478	5.17897	0	12.3207	2.91765	8.26732	3.40882	3.46164	0.053395	2.47657	1.81437
10611	PDLIM5	0.0170335	0.0999659	0	0.255666	0.419039	0.77551	0.0670018	0.654924	0.682663	0.142896	4.04282	0	0.350707	0	0.693294	0.115696	0	0.56983	0	0	0.19332	0.293915	0.0173044	0.0189973	0	1.20727	0.0726713	1.63415	0.510134	1.68644	0	0	3.08508	0.743734	0	0.499689	1.00173	0	0.536124	0	2.28596	8.20491	1.25264	2.50448	0	0	9.72332	1.91016
3690	ITGB3	0.170279	0	0.131122	0	0	0	0	0	0.914362	0	0	0.50929	0.368515	0	0	0.0717263	0	0	0.0831174	0	1.14075	0	0	0.0739587	0	0	0	0.104751	0.0563797	0	0	0	0.182215	2.11168	0.0139843	0.88456	0.166137	0	0	0	0	0	0	0	0.0145785	0.180422	1.47418	0
5870	RAB6A	1.10616	5.39102	0.489984	9.61754	3.38361	15.7503	0.655034	7.58216	12.7187	12.7808	17.4368	2.45344	3.80218	10.0291	5.40842	0.720854	0	5.95533	4.67978	1.92065	2.13317	3.91095	0	0.141785	6.31141	12.5613	2.18582	4.38414	2.93246	7.28292	5.30995	3.50437	7.50662	2.86234	2.46813	0.719115	11.4872	0	2.10233	0	7.61371	7.04089	8.22087	3.20554	4.76877	0.2577	3.91442	6.66646
1031	CDKN2C	0.0319766	0	0	3.32076	0	2.10832	0	0	0	1.51432	0	0	0	0.233726	0	0	0	0	0	0.593625	0.232763	0	0	0	1.58715	0	0.545402	0.213776	0.450023	1.06222	1.6293	0	0.58908	0.934924	1.91252	0	0	0	1.72572	0	0	0	1.68859	0	0	0	3.26132	0.610001
10627	MYL12A	0.681056	12.3227	2.67237	6.67386	23.3324	24.515	3.00441	13.0977	14.1477	7.80753	21.5328	15.2626	16.454	20.588	31.1376	3.42665	0	117.751	11.2204	17.5388	19.7343	22.86	4.69406	2.37938	14.7207	33.5499	23.0133	21.1348	19.5603	63.8359	6.87203	15.8367	17.4659	12.4124	5.17044	26.1064	49.0347	0	34.1117	16.4023	84.9268	29.0025	24.3103	19.4975	7.89498	0.781089	22.5154	15.1322
6711	SPTBN1	0.36639	1.6731	0.228356	5.11816	5.08554	5.65969	1.20799	3.67071	1.76726	2.7138	4.87993	3.43678	4.73987	7.32839	7.94917	0.888254	0.104005	3.86315	0.498421	2.56175	1.87396	8.33936	0.231338	0.166021	1.61441	8.74979	2.0985	4.25815	5.34147	4.0659	2.40504	1.27365	4.86662	4.50537	3.64352	2.46182	4.97633	0	3.42103	0.212642	3.3408	3.71658	2.63513	2.73992	1.64286	0.839871	7.06222	4.53138
6710	SPTB	1.44711	0.286476	2.65114	0.0775108	1.03453	0.0449135	1.65412	0.0507621	2.62057	0.0524225	0.0536956	3.69198	2.78724	0.0700542	0.378177	1.09218	2.13234	0.0244956	1.74288	0.539983	1.67619	0.122929	1.0244	0.951288	0.0254635	0.0295822	1.83787	1.8532	1.40034	0.345648	0.096394	0	1.21262	1.88	0.937598	1.39476	0.685796	0	0.204476	0.403513	0.0629325	0.144041	0	0.448328	0.00476829	4.30509	8.10115	0.661435
6712	SPTBN2	0.0332681	0.312439	0.0226272	0.705896	0.333766	0.3027	0.0364754	1.07791	0.14968	0.19466	0.271984	0.235719	0.101048	2.33472	0.44684	0.0235275	0	0.0326605	0.0863818	0.223897	0.069455	1.09371	0.0278221	0.0411789	0.110331	0.317245	0.644516	2.20274	1.01033	0.379237	0.763742	0.195099	1.26356	0.351401	0.493545	0.119204	0.149735	0	0.203342	0	0.127893	0.2483	0.358058	0.22485	0.39133	0.0530036	0.88582	0.338881
5868	RAB5A	0.0922436	1.61034	0.174723	0.940301	1.03065	3.3219	0	2.64964	0.46544	1.01559	0	0.710533	0	4.59335	1.58816	0.151068	0	2.97909	0.343276	1.32675	0	2.33694	0.215528	0.213182	5.42636	1.58083	0.836273	18.1026	21.2171	1.86298	3.3767	1.18616	1.29544	3.03352	0	6.65371	1.44554	0	3.36298	0	4.03154	0	1.73992	13.5338	0	0	0.700592	0.881864
6714	SRC	0.00532532	0.0883076	0.97536	0	0	0.512298	0	5.42367	0	3.14295	0	3.91393	8.55982	12.3502	0	0	0	0.702578	0	0.0530827	0.620563	0	0.0286048	0	0	0	0.801535	0.176445	3.06836	0.279622	2.433	0	0.100777	0.539049	0.125307	0	0	0	1.04202	0	9.21122	0.14003	0.322426	0.092548	0.379736	0	0.628981	0.85285
6717	SRI	0.53015	1.299	0.893508	13.3071	19.2726	3.30591	2.94543	12.7866	5.15496	6.8712	13.3386	3.79002	14.2298	26.2993	7.53403	1.08201	0	20.0733	2.62883	4.55935	6.79456	12.1733	1.88118	1.33008	13.2264	5.45336	7.40337	13.2277	8.89833	15.2658	4.83563	3.82622	5.79023	5.08259	6.19285	5.01797	10.3282	0	1.62437	0	7.99357	5.93031	12.4984	9.46151	6.13071	0.708617	6.22893	4.0866
5869	RAB5B	2.66772	1.84556	0.194137	0	0	3.12936	0	1.64666	2.90941	0.968393	1.6277	0	0	4.09293	1.7755	0.351132	0	2.15763	0.426134	1.05203	0.698824	2.71449	0.361652	0.338301	5.15752	2.05769	1.25868	1.36825	1.61583	2.05895	3.28159	0	1.96227	1.77095	0.565478	2.11617	2.96003	0	2.49606	0	3.59077	1.98355	2.10048	1.43865	0.843891	1.98725	1.04962	0.671428
5874	RAB27B	0.365769	0	0	0	0	0	0	0	1.26792	0	0	0	0	0	0	0	0	0	0	0	0	0	0	0	0	0	0	0	0	0	0	0	0	0.0330654	0	0	0	0	0	0	0.113777	0	0	0	0	0	0	0
3697	ITIH1	0.549044	3.157	0.110721	3.07626	9.36084	3.05403	0.156791	0.888056	2.2368	2.36849	1.06269	0.810759	0.551614	3.43663	3.69517	0.365107	0	13.5153	19.4406	4.03852	1.59358	1.44363	0.2199	1.02304	3.64511	12.0081	0.128154	5.67591	1.81758	7.35007	0.639072	0	2.4596	1.79581	0.29539	1.1322	6.54291	0	4.19407	0	0.569249	2.18846	2.17304	1.83627	0.424098	0.317883	0.827886	6.53768
3698	ITIH2	0.10694	1.12602	0.593804	0.901857	4.23133	0.628523	0.862428	0	0.937708	0.622012	0.851686	1.44016	0.378661	1.42869	3.69559	0.425653	0	14.5444	18.5797	2.21938	0.355837	1.58892	0.240796	0.317593	6.76685	12.5152	0.0757353	1.98969	1.58595	1.93258	0.844759	1.78035	0.74247	0.5131	0.128736	1.19771	5.96236	0	2.82227	0	1.44327	1.92799	0.673917	1.37437	1.74971	0.0249866	2.50471	2.21136
6726	SRP9	0.195704	2.71017	0	0	0	3.93365	0	5.43863	1.47454	2.71939	1.22104	2.5956	0	0	0	0	0	0	0	0	0.936703	0	0	0	0	0.820142	1.82287	1.62246	3.57059	1.55631	5.43014	0	3.09472	3.09719	2.83094	0.580966	2.48984	0	3.67629	0	4.98721	4.02343	6.87335	3.16509	0	0	0	0
5878	RAB5C	0.0940014	5.34342	0.191506	1.46395	3.27008	4.80554	0.31757	3.63223	0.721029	2.31113	3.36612	1.10858	3.97042	8.31452	4.20046	0.483988	0	14.5333	1.20182	3.11854	3.81866	6.32293	0.482773	0.459581	8.6862	5.44221	2.55503	2.70217	5.85169	8.43966	7.41883	2.38837	6.52575	5.95366	1.8717	2.32611	12.0935	0	5.84756	0	9.92536	6.50721	4.04345	4.23021	4.0944	0.0461423	3.36393	3.19787
6727	SRP14	0.347998	4.59425	0	1.94589	4.84901	8.63237	2.62792	12.2959	1.9226	5.07883	1.76756	3.50512	2.38407	8.66189	5.53526	0.494433	0	6.29297	0.71602	14.29	1.76279	14.8648	1.99358	0.659135	16.5648	2.59315	18.8559	27.9771	11.511	17.1164	19.9791	6.94226	12.6744	6.6779	10.6139	2.19599	1.30356	0	11.5345	0	6.13844	17.8782	24.9612	5.78117	8.17047	0.114353	14.2832	8.97953
8904	CPNE1	0.117111	0.232432	0.132064	0	1.30601	7.27829	0	0.696113	0.530461	0.253809	1.84945	0.956262	1.77235	0.882601	0	0.153018	0	3.02398	0	0.348102	0.471884	0.822145	0.138943	0	0	0.816261	1.88561	0.428494	0.234467	1.82493	1.85987	1.10702	1.25668	0.795618	0.446921	0.699993	5.61461	0	1.56405	0	4.24819	6.48494	1.75843	2.52712	1.30922	0.120649	2.02207	0.575866
90378	SAMD1	0.00768042	2.82033	0	0.156056	0.228469	0	0	1.58037	0.904705	2.88762	0.263839	0.198672	0.872953	0.44707	0	0	0	0	0	0.50887	0.413108	0	0	0	0	0.0430628	0.150194	0.259029	0.103976	0.0285436	0.138592	0.158853	0.0436116	0.130523	0.698955	0.0142333	0	0	0.0416711	0	0.116599	0.0421515	0.122729	0	0.226249	0	0.227854	0.218439
5411	PNN	0.0437845	0.635034	0	0.475776	0.343445	0.631494	0.0223904	0.757164	0.164276	0.185878	0.876156	0.315728	0.216025	2.80436	1.16754	0	0	0	0.128374	1.21744	0.123488	1.22122	0.0182649	0	0.641784	1.38593	4.18484	3.8571	1.84815	1.99651	1.1772	1.01469	2.16195	2.81722	1.80034	0.131285	0.542308	0	0.751891	0	0.451979	0.327929	1.05889	0.919829	1.03221	0	1.91736	1.01454
6741	SSB	0.0806307	1.77053	0.0239368	0.752243	6.87517	5.70411	0	6.96016	0.233944	0.786779	4.98357	0.563836	3.65508	5.23444	1.19389	0.191897	0	1.40035	0.344123	0.671469	0.690064	0.981655	0.166748	0.213462	1.73283	2.71244	6.21767	1.61317	4.71436	8.14131	10.2136	2.31759	5.87524	4.73728	0.133951	1.25615	31.2104	0	3.80843	0	1.97116	4.24527	8.14252	5.35334	0.384847	0.0526855	1.26421	1.59659
100526693	ARPC4-TTLL3	0.121103	1.05587	0.447547	0	1.88762	0.963418	0.366681	0	0.566234	0	2.0492	0.868602	2.49147	3.17362	0	0.417414	0	0	0	0	1.23744	4.31763	0	0	0	0	0.198957	0.698148	1.28784	3.52229	0.493837	0	1.39541	0.869934	1.1093	1.30567	2.89743	0	0	0	3.79912	0.725546	1.48174	0.963547	1.59007	0	0	1.03233
84932	RAB2B	0.282734	2.70862	0.331004	2.51367	0	10.1042	1.12974	5.14364	0.800228	1.77299	0	0	5.60755	8.02575	3.43307	0	0	4.2897	0.538537	1.44263	2.23334	4.71953	0	0.304913	5.26441	5.16043	5.228	2.03055	1.54658	2.8259	0.889077	0	3.22285	1.88348	1.54918	0.549593	3.48625	0	4.41168	0	2.46906	3.81708	4.61396	3.21855	2.83815	0	2.1006	3.73349
10606	PAICS	0.247461	3.89603	0.352003	0.878186	3.36769	4.10202	0.309995	8.88112	0.645716	0.603057	11.475	1.12598	1.69259	3.74442	6.8479	0.225169	0	3.70246	0.540313	0	1.52285	1.40107	0	0.0276683	18.7824	4.18585	4.1084	2.49869	1.84868	6.26449	8.37498	5.59421	2.19675	3.9036	0.86883	1.33018	7.79865	0	3.87107	0	11.3623	13.6506	9.28576	8.2627	0.362871	0.0553418	2.51852	1.84476
5885	RAD21	0.0620782	1.59581	0.116635	1.96508	0.994794	2.82616	0.234484	2.19858	0.815077	1.92853	1.87797	0.591341	0.97387	1.98058	0	0.00267239	0	1.1216	0.399196	0.777874	0.818845	0.115989	0.00203856	0.00221567	0	1.55764	2.61458	2.69634	2.10022	2.64211	2.50171	1.7454	3.91959	2.32328	1.14841	0.573727	1.01222	0	2.89959	0	0.0338743	5.61821	1.30638	1.30276	2.3835	0	1.60478	2.0746
5886	RAD23A	0.117767	0.360799	0	0	0	1.76768	0	1.01538	0	0	0.889755	0	0	0	2.26169	0	0	1.63225	0	0.388949	0	0	0	0	0	0	0.0933492	0	0.315245	2.10233	0.85936	0	0	0.231644	0	0.102195	0	0	0	0	1.04591	0	1.92528	0	0	0.0160577	0	0.446538
6738	TROVE2	0.0224882	0.151044	0	0	0	1.38333	0	1.92842	0	0	1.06252	0	1.54794	1.71802	0.144082	0	0	0.258661	0	0.0692479	0.170142	0.135771	0	0	0.362407	0.855617	0.554609	0.107748	0.604973	0.684631	0.45994	0	1.36305	0.373859	0	0.444205	4.1703	0	0.456831	0	0.350975	0.941383	1.67665	0.620909	0	0	0.294422	0.40296
10250	SRRM1	0.015926	0.22456	0.00377737	0.52306	0.0202107	0.162222	0	0.482334	0.597822	0.29783	0.817807	0.0727699	0.34088	0.604439	0	0.0275252	0	0.194252	0.165891	0.282911	0.315778	1.82309	0.0559009	0	0.711609	0.724196	0.581035	0.769139	0.830475	0.145795	0.410505	0.386682	1.14747	0.541926	2.01534	0.0859742	0.513658	0	0.776757	0	1.32404	0.233447	0.74285	0.215692	0.794933	0.0162814	0.279647	0.0135938
359948	IRF2BP2	0.00914579	0.419129	0	0.964467	0	1.13209	0.207782	0.963027	0.176485	0.481624	0.305111	0	0.211495	0.717879	0.320622	0	0	0.395887	0	0.27074	0.40148	0.419491	0	0	1.24632	0.406688	0.325048	0.282929	0.69291	0.680801	0.548533	0.937027	0.83058	1.25415	0.701904	0.113942	0	0	1.30392	0	0.676257	0.514124	0.29501	0.746114	0.404206	0	0.0122044	0
23564	DDAH2	0.459178	0.539841	0.134888	3.78294	0	1.97671	0	0.946711	0.463445	1.11158	1.89547	0.604775	1.72252	3.33287	0	0.10916	0	0	0	0.379692	2.65195	8.11432	0.190318	0.00307818	0	1.19575	3.56668	5.85884	7.69936	9.202	16.7108	0	2.98362	3.12296	0.420998	6.01976	10.7237	0	3.11547	0	6.62085	6.73174	3.08517	5.13104	1.63814	0	0.49225	1.1462
3241	HPCAL1	0.0558767	0	0	0	0.408235	0	0	0	0.271581	0.473773	0.569155	0.221725	0.537033	0.720522	1.40419	0	0	0	0	0.29144	0	0	0	0	0	0	0.764876	0.956981	0.499828	0.794014	0.254874	0.45802	2.23221	0.0791311	0	0.192902	0	0	0.537756	0	0.953782	0.63336	0.151989	0	0	0	0.257574	0
3240	HP	0.349472	0	1.20316	3.02506	30.074	0.524323	0.270047	1.79835	1.43263	0.617051	6.66952	1.55546	6.58641	11.7845	31.6695	0	0	57.9519	4.55052	3.84232	9.02819	6.71881	2.84062	1.01189	10.8833	0	0	0.227347	0.846555	0.943439	1.99777	0.996127	2.9568	5.363	3.35095	10.6678	0	35.9496	0.761687	0	4.32212	6.7772	3.4628	2.71653	3.56072	0.299207	3.29408	3.81185
1059	CENPB	0.010795	0.386308	0	0.202146	0.0457763	0.119975	0	0.298473	0.0179031	0.168938	0.140383	0.0188713	0	0.11278	0	0.0150567	0	0	0	0	0	0	0.0256398	0	0	0	0.448978	0.326815	0.24481	0.224082	0	0	0.462711	0.579081	0	0.0751217	0	0	0.399315	0	0.157771	0	0.548033	0	0	0	0.730925	0.179006
51121	RPL26L1	0.0510535	6.55533	2.23408	5.29422	17.643	16.979	1.93157	17.3977	4.77603	3.68005	5.42813	7.40816	0	22.1276	10.1341	1.28346	0	11.4871	5.2807	10.9755	5.26033	13.8306	1.01242	1.16382	31.0915	8.35632	7.81353	5.90234	6.05565	7.05429	7.82664	4.62518	5.64412	7.216	5.12469	3.4334	10.4863	0	6.92521	0	32.2469	5.57012	15.3511	4.66559	8.21489	0.123115	17.1844	11.1554
633	BGN	0.0809006	6.82049	2.02239	13.2669	114.044	28.6581	15.3389	7.53893	11.1184	13.4363	22.3937	62.1871	11.2452	79.4827	42.1562	3.05352	1.67873	10.2241	16.1598	23.404	6.81408	27.4622	1.58113	0.710444	42.6917	178.815	7.56035	10.597	24.1868	12.7028	6.96986	14.3911	11.6299	7.64959	6.76923	8.58471	49.6632	0	15.8846	25.143	19.301	9.41752	11.5493	16.9425	8.54211	0.571317	24.8376	11.1165
55968	NSFL1C	0.0787506	1.32116	0.0529332	0.670841	0.80951	2.28732	0.895037	0.908666	0.768322	0.384087	1.09482	0.365883	0.964326	3.19906	0.664056	0.176859	0	0.853158	0.310444	0	0.223491	0	0	0.0802849	1.41512	2.41981	1.03709	0.311062	1.10169	1.64492	0.488451	0	0.727431	1.3449	0.289044	0.757661	1.07739	0	1.54873	0	1.27707	7.80683	1.1132	1.42718	1.62964	0	0.859205	1.62608
11100	HNRNPUL1	0.115789	3.72126	0.253361	3.91864	3.99742	4.02788	0.633554	4.23092	1.99799	3.17286	2.14831	1.55542	4.27391	5.43521	8.27147	0.0579906	0	7.0285	0.515567	5.72505	2.63603	4.58186	0.273026	0	3.86706	4.41673	4.84933	5.23221	5.1997	3.10545	2.98088	3.35946	6.43022	6.10974	6.32206	0.721839	2.5309	0	3.20458	0	2.35031	1.88591	3.79826	0.884998	6.47157	0.0162484	6.9697	4.45005
5898	RALA	0.0483464	1.46006	0.177009	1.85174	1.18128	1.87204	0.340844	2.84591	0.691672	1.08311	1.78053	0.866025	1.96563	1.97816	3.3813	0.0330477	0	1.39887	0.59427	0.516568	1.06709	0	0.0635806	0.265053	2.26906	1.74945	0.734697	1.45412	2.15944	2.88862	2.32526	1.98411	2.61359	1.49696	0.921811	0.530958	7.3316	0	2.15059	0	3.02282	1.53955	2.00487	1.6131	2.51243	0	1.60448	0
6749	SSRP1	0.789154	5.32415	0.167184	5.91146	3.47561	6.85529	0.861905	5.39913	2.37848	4.67309	5.26538	4.05459	4.86254	6.41719	5.37392	0.0547203	0	2.30591	1.26105	4.42002	1.3927	3.52224	0.205618	0.10301	2.98278	5.90063	4.94076	4.89159	7.89456	3.52513	5.97268	6.01458	6.21295	8.9279	10.0563	1.36409	3.66252	0	4.25368	0	5.67265	4.09798	9.26036	3.30316	8.17123	0	7.94263	7.05347
5430	POLR2A	0.00117094	0.175615	0	0.387382	0.0979163	0.237219	0	0.191035	0.0432696	0.174082	0.0891462	0.0827076	0.113569	0.285374	0.164075	0	0	0	0.0417489	0.195252	0.0676788	0.290468	0	0	0.301413	0.136486	0.585582	0.682868	0.503866	0.489349	0.354124	0.688859	0.389794	0.44796	0.269158	0.0392336	0.19487	0	0.21427	0	0.355728	0.141185	0.856513	0.276831	0.318999	0	0.560395	0.26001
5431	POLR2B	0.00861597	0.774464	0	0.195297	0.710247	0.497931	0.0388806	1.2036	0.147616	0.302503	0.360765	0.647116	0.291322	1.37971	0	0	0	0	0	0.150165	0.132798	0.156835	0	0	0.545877	0.103407	0.704417	0.576898	0.881657	0.877796	1.02794	0	1.33476	0.745582	0.196781	0.0574239	0.21683	0	1.84372	0	2.37346	0.133631	0.31174	0.780103	0.115383	0	0.336402	0.21841
3251	HPRT1	0.361964	1.06001	0.142301	1.07245	0.528897	4.37469	0.507625	2.08471	0.54035	1.84406	2.29094	0.442805	0.969004	1.73962	3.09224	0	0	2.54359	0	2.82069	1.15023	0.510563	0.368259	0.367422	0	3.71501	3.30222	1.43914	0.558567	4.71658	1.93214	1.38786	3.18239	0.568334	0	0.545742	16.0475	0	2.05406	0	2.75836	2.17962	6.85261	6.20521	1.01155	0.366477	0.734778	2.50372
1072	CFL1	6.55211	44.6144	7.84269	53.9875	88.0442	58.1839	2.15334	40.6589	14.0805	52.8954	38.4463	12.8309	20.5043	72.0831	99.0186	11.9195	1.63657	117.967	12.8453	71.6348	33.833	103.551	16.9027	9.11613	74.8158	100.376	76.1879	140.864	101.316	196.75	80.1127	35.8222	85.54	68.4377	13.311	52.7907	112.319	101.118	114.919	6.87297	267.686	232.771	283.785	139.075	68.5276	3.3717	37.182	152.847
644	BLVRA	0.450558	1.05354	0.723128	0.548468	0.330028	0.972755	0	0.222062	0.967117	0	0.713558	0.357859	1.06394	1.38588	0	0.0587249	0	0.57513	0.450723	0	0	0.341166	0.091341	0	0	0.692844	1.22338	0.760011	1.37676	6.72801	2.86077	1.36959	3.13142	0.249173	0.350276	0.581332	1.82392	0	0.850561	0	5.4195	1.1118	1.75382	2.52047	0.429456	0.131251	0.780736	0
645	BLVRB	17.4233	1.29476	18.9053	0.723499	5.84703	2.32421	21.7547	4.02361	11.5858	0.103279	1.60254	8.59253	7.19416	6.40934	2.54296	11.6595	9.10994	1.79506	15.7189	1.4289	5.649	1.27041	10.0035	6.84915	4.00436	3.75102	5.42017	5.06551	4.95466	3.92694	1.36516	1.78589	5.18864	4.55306	0.628526	14.7425	7.13546	0	1.80147	14.922	6.68176	13.6297	2.62557	17.9299	0.547322	29.6526	3.42677	2.05317
51138	COPS4	0.219449	0.0722483	0	0	1.69513	1.06549	0	2.36515	2.07116	0.17946	0.284111	0	0	5.5289	0	0.270796	0	0.683478	0	0.289742	0.361244	0	0.388898	0	0.603558	0	0.778192	0.636054	0.700085	0.542457	0.90881	0	0.817636	0.269766	0	1.08598	1.51489	0	0.463591	0	0.922172	0.659716	0.847544	1.20969	0.307183	0	0.709979	0.411166
8939	FUBP3	0.0758894	3.78254	0.135518	3.96345	5.92414	6.20572	1.31562	5.2115	0.587283	1.49636	6.13467	1.16707	1.43727	8.40962	3.92537	0.0725037	0	6.72105	1.2734	6.71689	7.24382	31.7143	0.0910572	0.0658403	17.8342	3.75284	9.54899	8.13747	10.359	12.8477	3.39602	1.84634	12.2963	12.0922	2.67031	1.03356	20.6209	0	3.63399	0	3.66894	1.96712	2.33634	1.21688	2.2132	0	3.01606	3.38782
199953	TMEM201	0.0280052	0.161886	0	0	0	0.361737	0	0.54929	0.106866	0.338554	0.34844	0	0	0	0	0	0	0	0	0	0	0	0	0	0	0	0	0.11185	0.338125	0	0.188733	0	0.426755	0.322432	0.977263	0	0	0	0	0	0	0	0	0	0	0	0.361051	0
5440	POLR2K	0.428605	3.46233	0	12.3823	0	3.97352	1.23705	15.3982	1.04422	0	15.2756	4.90539	0	0	0	0	0	0	0	0	1.58882	0	0	0	0	3.06747	0	0.722887	1.47759	1.28833	1.13923	0	1.38861	1.584	0	0.692011	0	0	2.41022	0	3.75128	0	1.11997	0	0	0	0	3.09441
4594	MUT	0.0109568	1.0147	0	0.565763	0.359892	0.480113	0	0.127857	0.0376977	0.0447537	0	0.21143	0	0.190101	0.280886	0.0182111	0	0	0	0.138246	0	0.168885	0.00705532	0	0	0	0.630845	0.393435	0.385482	0.466463	0.383081	0	0.365915	0.573105	0	0.266885	0.253755	0	0.843499	0	0.101605	0.671629	0.659166	0.322904	0.0450214	0	0	0.767796
10238	DCAF7	0.492081	0.433959	0.120354	7.24129	15.1682	0.260217	0.870441	1.38986	0.338693	5.08411	1.49812	0.307484	2.10409	1.83781	0.769496	0	0	1.06884	0	0.754387	0.611726	0	0	0	0	2.58605	1.66524	1.4619	6.13329	0.770068	3.90837	0.292803	3.17094	2.87117	1.82094	2.80475	5.48425	0	2.66695	0	5.1752	0.188593	0.856729	0	1.04562	0	0.956805	0.324715
51144	HSD17B12	0.0368925	0	0.0630967	0	2.05089	0	0.0665387	1.25897	0.233956	0.532132	0.449915	0.560552	0.716365	1.31152	0.472855	0	0	0.191226	0.128711	0.160872	0.212135	0.372909	0	0	0.506889	0	0	0	0.222511	0	0.203995	0	0	0.663549	0.317938	0.0264197	0	0	0.810017	0	0.802601	1.83653	0.946051	0.554212	0.406691	0	0.0377891	0.76302
5434	POLR2E	0.0878575	2.11263	0	1.58056	2.37213	2.41643	0	3.49984	0.610257	0.427409	5.10414	1.11536	4.75531	4.92763	0	0.0198665	0	0	0.0881908	0.223934	0.959554	3.24443	0	0	1.95317	0	1.74982	3.20042	1.05681	3.92957	0.822711	0	1.01964	4.94521	0.55489	0	3.56832	0	0.671571	0	3.70844	0	0.975943	0.841552	0.409422	0	1.9679	2.81893
55506	H2AFY2	2.09156	27.2371	1.45633	45.5898	24.2781	32.9012	3.5064	30.3411	6.08148	17.4398	14.1767	18.9053	14.9921	31.1	15.5745	0.87339	0	9.21491	0	15.9063	16.6822	29.3172	0.114004	1.21987	2.68015	3.72235	32.6753	29.5291	42.0711	4.63199	32.3365	24.2111	24.6037	4.26223	61.3248	6.78184	4.97887	0	19.7647	0	5.69644	18.6095	26.4085	4.09263	29.5339	0	51.1449	7.13453
6767	ST13	1.5503	3.65472	0.836035	4.58587	8.26157	11.7207	3.12423	16.2947	0	1.71603	9.19559	9.55644	5.91305	18.9628	5.05181	0.581615	0	7.72329	1.60822	7.90455	4.47072	14.2386	0.973103	0.468338	20.8937	13.8704	9.87242	11.6774	22.3392	10.8149	21.7935	7.98484	16.8963	25.0728	1.3277	13.6925	11.4476	0	17.9085	0	56.2677	30.8134	3.7503	20.486	0	0.52109	4.59968	13.3431
10236	HNRNPR	1.56387	15.4999	1.62036	29.2669	15.7189	37.4601	4.19705	33.9363	8.43712	17.0033	18.178	7.36002	9.58276	25.4582	16.317	0.385908	3.08179	43.5863	5.38814	22.3106	5.70641	21.4777	1.25371	0.967285	31.1023	45.4609	18.9359	29.6313	20.3033	29.0701	35.7858	26.3097	38.9696	40.0665	33.056	6.94193	43.0914	0	23.4217	0	13.4066	11.4741	36.4349	12.3675	19.3073	0.101794	25.0468	21.067
6301	SARS	0.335027	1.19531	0	0.784703	0.540603	2.20572	0.238494	2.45077	0.0657085	0.406501	1.14336	0	1.23154	3.70738	0.341855	0.0561878	0	1.98557	0	1.05528	0.089177	1.10807	0	0.00209896	1.4296	3.87365	0.561716	0.259787	1.48826	2.68334	0.922097	0.418882	0.66667	1.17636	0.189085	0.269364	2.5357	0	1.82629	0	2.26116	0.958433	3.7381	1.01733	0.141172	0	0.779578	0.66309
3276	PRMT1	0.0980003	2.66404	0	4.32013	2.87589	6.70961	1.33582	6.85347	0.969875	2.12374	4.39313	1.22241	12.037	8.94941	0	0.152578	0	8.2884	1.02007	1.59043	0.820922	3.06447	0.20156	0.0465169	7.95709	2.57018	10.0288	3.67169	2.86304	4.45108	5.20982	1.4622	3.84912	3.68293	0.927992	1.51101	5.35224	0	4.05754	0	6.38027	6.59508	3.97193	4.30076	3.71376	0	3.83422	3.46893
3273	HRG	0.12641	1.46867	0.111627	0	5.50306	0.374676	0.0359901	0.658765	0.288887	0	0.762455	0.858728	0	0.863425	1.1898	0.169607	0	0	1.02749	0.125176	0.650339	0	0.0754646	0.0248546	2.67119	4.36252	0.291108	0.760737	1.75075	1.34627	0.207513	0.749696	1.10967	0.75901	0.517391	1.20332	9.05507	0	1.52074	0	0.989213	1.14118	1.30128	0.515627	0.111803	0.0552491	2.0638	0.0590024
23558	WBP2	0.142387	0.258744	0	0	0	0	0	0	0	0	0	0	0	0	2.12633	0.10697	0	1.49795	0	0.898136	0.684259	0	0.111675	0	2.8291	0	1.96738	0	0.123947	0	0.271758	0	0.272849	0	0	0.108468	0	0	3.58284	0	0	0	1.9971	0	0.0720468	0	0	0.137497
669	BPGM	0.470799	0	0.718062	0	0	0	0.145503	0	0.252432	0	0	0	0	0	0	0.750131	0.391374	0	1.20338	0	0	0	0.277615	0.900319	0	0	0.388595	0	0	0	0	0	0	0	0	0.479667	0	0	0	0	0	0	0	0.191833	0	1.62354	0	0
5446	PON3	0.00550443	0	0	0	0	0	0	0	0	0	0	0	0	0	0	0	0	0	0	0	0	0	0	0	0	0	0	0	0	0	0	0	0	0	0	0	0	0	0	0	0	0	0	0	0	0	0	0
5447	POR	0.00317037	0.766595	0	1.11946	6.77961	3.19345	0	1.98489	1.44709	1.0837	1.97804	1.03241	4.73541	9.2815	0.960399	0.237444	0	0.62049	0.168657	0.290348	1.09877	1.49451	0.292726	0.147639	0.927688	0.835918	1.52092	2.20186	1.54987	1.76257	0.907393	0	0.931108	3.13396	2.03218	0.652193	0.796701	0	0.497298	0	0.481606	0.239906	1.40169	0.321103	0.283358	0	2.84098	0.578877
4116	MAGOH	0.300165	2.88738	0.227988	10.2494	7.33795	10.0841	0.753942	6.8763	3.08818	6.23258	12.6399	3.07251	0	10.7083	5.06306	0.0242494	0	1.4168	0	1.80286	2.14862	3.14883	0.119452	0.140101	3.65637	4.06074	4.36782	4.46835	3.37258	4.33849	5.45311	2.71718	4.49635	6.86296	6.24193	0.664506	10.9181	0	4.35171	0	8.56457	4.97309	3.23205	2.89604	3.39146	0	11.542	4.49905
9801	MRPL19	0.026147	0.198554	0	0.381104	0.299166	0.545461	0	0.857682	0.288543	0.290397	0.138436	0	0.458327	0.185381	0	0	0	0	0.0399125	0	0	0	0	0	0	0	0.184014	0.613066	0.266563	1.37061	0.297748	0.130548	1.27317	2.23655	0.0683611	0.133012	0	0	0.869954	0	0.173317	0	0.114873	0	1.61513	0	2.13821	0.0479779
92906	HNRNPLL	0.022293	0.858457	0.0115089	1.62096	0.45049	0.991436	0.0713876	1.71155	0.240539	0.725235	1.34645	0.0551578	0	1.41013	4.03997	0	0	0.904009	0	1.55221	0.525965	2.02983	0	0	0.955379	1.07128	0.472456	0.599823	0.926798	0.579471	0.693254	0.612683	1.1752	1.33919	1.31595	0.114677	1.2351	0	0.3815	0	0.133802	0.0534422	1.23017	0.246071	0.46001	0	0.677758	0.607639
8970	HIST1H2BJ	48.8878	498.369	39.4887	477.381	497.885	553.864	75.8041	487.07	161.934	465.136	412.253	239.548	475.477	232.525	331.271	34.1188	9.23168	626.567	172.353	586.158	380.264	272.395	58.227	41.672	402.204	654.499	449.798	548.982	651.904	517.424	686.51	765.788	625.53	711.278	757.48	226.383	542.03	347.191	644.216	15.1515	468.129	603.884	1067.78	506.735	628.013	13.4886	713.896	819.289
8971	H1FX	1.39554	18.5302	3.51343	47.1258	14.0138	25.4275	4.64006	32.3506	5.81247	45.3023	47.3296	22.2179	7.61214	30.8464	21.5847	2.19108	0	39.4768	3.40176	53.5417	62.028	35.1933	4.60588	4.33799	14.2971	39.2868	25.0638	30.6942	41.967	29.2954	59.2632	20.4905	52.3144	65.1159	67.9095	9.84047	101.087	0	51.512	3.34929	15.3896	23.3842	27.5153	25.9303	16.7088	0.331864	37.4018	20.6666
4131	MAP1B	0.550442	0.120628	0.00506682	0.728769	0.993418	4.48419	0.0536416	3.52546	0.512358	1.94979	1.32111	0.124714	0.224315	2.17858	2.6084	0	0	2.21496	0.111948	0.160449	0.34843	11.7259	0.0523744	0.0328492	0.158729	0.392292	3.07484	0.720501	2.31032	3.35561	2.76213	0.159529	4.90595	0.900648	0.657025	0.11804	1.76022	0	1.24227	0	0	0.0678323	2.47255	1.40862	0.57264	0	8.72462	1.32801
5464	PPA1	0.0896205	1.05528	0.170101	1.47981	1.71847	1.55433	0.203635	2.16017	0.43626	0	10.5417	0.446975	6.29708	8.09809	0.754437	0.269001	0	0	0	0.456603	0.294547	0.630951	0.31165	0	5.43745	2.02327	4.69911	5.17775	2.05125	8.6912	2.58996	0.653724	0.55029	1.36752	0.744374	0.662334	3.43023	0	1.99487	0	2.42039	8.4058	11.2865	19.007	1.24147	0	3.66967	0.160675
128312	HIST3H2BB	44.4446	441.75	39.4745	477.297	497.852	553.351	75.7738	446.598	161.745	464.006	322.253	239.304	475.398	232.218	245.913	22.4009	9.23168	347.331	107.059	343.664	290.001	272.064	30.6942	39.0232	256.698	654.136	437.918	529.487	650.831	516.174	638.025	765.222	624.555	684.686	755.765	225.575	541.689	347.191	643.01	14.8572	467.717	579.589	1060.75	506.45	627.872	13.4791	713.039	783.967
23521	RPL13A	0.654257	35.9241	2.14552	20.5988	28.9857	28.3652	5.22045	59.6625	12.1751	9.68428	66.7385	22.0566	28.5097	40.1312	20.2364	1.93268	0	57.6365	5.67046	10.1976	6.17241	34.7171	3.07477	3.30813	88.4739	36.862	24.9221	24.8598	26.1417	65.2022	34.6186	19.1628	36.8414	53.5633	10.0796	16.5587	50.7698	0	25.123	0	83.967	21.4748	44.1978	20.9375	21.5512	1.18206	30.3254	17.0607
126133	ALDH16A1	0.412105	0.133214	0.0566955	0.165177	0.383884	0.403367	0.092445	0.549498	0.565404	0.0905196	0.653544	0	0.332661	0.668508	1.4722	0.0556056	0	0	0.243987	1.68917	0.353576	0.47747	0.189275	0	2.38852	2.02563	0.905502	0.323279	0.714107	1.67914	2.51936	0	0.371481	0.248202	0	0.998279	0.785193	0	0.532025	0	2.20157	1.6285	0.548705	1.57649	0	0.0548936	0.802945	0.148609
23524	SRRM2	0.0295361	0.634247	0.00684845	1.03923	0.545818	1.75077	0.0563271	1.33576	0.35825	0.275031	0.853664	0.269621	0.4138	0.845542	1.24096	0.114075	0	0.57355	0.193698	0.520319	0.971418	1.0596	0.0844309	0.0422672	1.06819	0.38121	1.63276	1.57463	0.851042	0.737853	0.853889	1.17119	0.827025	1.41954	1.59997	0.237755	4.10408	0	1.17358	0	1.47882	0.727827	1.27377	0.758384	1.28724	0.0121248	2.115	1.12657
8968	HIST1H3F	58.9514	674.331	41.3047	511.071	229.741	457.075	92.496	637.706	119.586	599.795	429.011	350.073	137.413	583.229	633.295	39.6916	23.9404	750.136	226.409	865.138	357.611	928.923	98.5808	44.3566	304	755.267	509.038	592.616	813.557	818.79	1002.86	404.073	831.979	907.478	374.972	298.853	586.028	0	636.73	0	687.868	556.451	745.096	214.115	406.145	18.7249	508.583	471.821
10211	FLOT1	1.02512	2.43717	0.845738	0.862573	1.6347	13.8762	0.228503	2.00377	1.17366	0.3279	2.15815	0.846781	1.15716	1.6796	5.90742	0.217001	0.633698	1.46886	3.00495	1.85109	0.450761	2.44905	0.0616429	0.473214	1.48228	0.587595	5.81409	1.50966	5.65284	2.40583	2.74564	1.89234	6.17117	2.60462	1.25903	2.95322	5.46647	0	4.219	0	1.82237	7.68039	1.07185	4.83291	0.495864	0.405383	8.1167	4.62769
10694	CCT8	0.731214	5.29901	0.588424	10.8537	11.1838	15.677	2.07489	12.9108	2.04542	4.92733	10.7724	4.99815	7.75578	12.4326	11.4336	0.744027	0.187124	9.36989	1.8554	6.95817	4.76824	16.4035	0.922238	0.553008	22.9589	9.70276	6.8605	6.25337	9.89398	12.7672	13.1832	8.43392	10.2937	4.7464	1.6875	2.81747	18.3491	0	10.3892	0	18.5162	16.8596	15.7881	19.2321	8.03243	0.365107	17.9579	6.00164
10213	PSMD14	0.048474	0	0	0	0.546439	0	0.202258	0.8053	0	0	0	0.304744	0	1.12129	1.27064	0	0	1.85977	0	0	0.540103	0	0	0	0	0	1.83774	0.403672	0.751611	1.90567	0.442455	0.559986	1.82712	1.16839	0	0.733375	1.01969	0	0.373977	0	1.04934	1.28653	3.37058	0.885581	0.871277	0	0.837027	0.680193
10212	DDX39A	0.819795	9.4473	0.732508	16.6121	13.0909	14.5666	2.29287	12.425	4.04596	8.21136	10.5475	4.15834	8.24977	13.0267	13.1217	0.705635	0.726707	17.1765	3.67642	9.1177	4.45715	15.8128	1.05192	0.400153	13.9904	10.0791	21.8919	15.85	13.3427	20.3213	18.2678	13.5296	11.5553	9.66397	4.44187	2.68644	9.42863	0	22.7703	0	13.884	19.4764	27.2996	17.1043	9.27729	0.0848974	11.2903	10.1784
8969	HIST1H2AG	73.1421	1445.82	49.8023	1296.7	850.497	1234.34	123.925	1002.46	161.638	1296.6	806.869	464.644	226.968	1125.56	799.528	56.1915	76.3106	462.355	429.443	803.653	1023.85	373.298	53.472	11.7242	195.555	468.912	389.337	524.483	530.458	511.118	561.28	604.663	577.477	545.223	1194.75	146.363	397.476	1252.39	943.472	92.7207	783.117	460.205	681.424	406.707	1526.39	14.1064	920.043	991.038
4141	MARS	0.0137157	0.580075	0	0.495307	0.117865	0.314952	0.0395607	0.655631	0.0128629	0.22473	0.21233	0.223476	0.915102	1.04489	1.52538	0.0552276	0	1.52335	0.262034	0.179011	0.185157	0.913385	0.0562471	0.0164919	2.69839	1.05256	0.691093	0.730808	1.15012	1.18446	0.804063	0.855592	0.305639	0.790839	0.441125	0.211219	0.28598	0	0.539826	0	0.810238	0.797952	0.724193	0.943894	1.07449	0.00290328	1.18449	0.79831
4144	MAT2A	0.0161268	0.454314	0	0.40719	0.14761	2.41031	0	0.315706	0.0787171	0.112484	0.96195	0.312844	0	0.585075	0.990578	0	0	1.02062	0	0.445236	0.487771	1.24668	0.122754	0.0465054	1.71287	0.455051	0.842228	0.312447	0.662433	1.22627	1.22141	0.335367	1.50877	0.689829	0.2276	0.265369	3.91933	0	1.09739	0	2.60779	1.5317	1.86254	1.64467	1.20193	0	1.12626	0.769982
440689	HIST2H2BF	44.5417	480.201	34.4947	445.863	469.868	529.899	69.6005	465.125	150.468	433.821	392.049	222.956	445.675	226.422	318.694	33.2387	6.47473	585.956	166.949	540.2	357.297	273.179	52.7751	39.2167	383.76	632.19	406.972	494.51	617.739	495.668	674.213	721.257	626.698	694.016	714.622	217.48	505.683	355.673	633.788	14.7109	441.834	554.687	974.105	443.3	593.938	12.2849	659.98	772.016
23530	NNT	1.2819	4.01789	0.0875595	0.663257	2.25002	8.55747	0	2.17062	0.3766	1.0173	1.19537	0.762627	2.19262	0.976466	5.27527	0.182171	0	3.24615	0.46473	1.20106	5.93599	2.05337	0.360419	6.26487	1.58388	1.73844	2.30526	1.77334	4.93305	2.09827	1.8079	2.46385	1.41178	2.61336	0.46837	2.27264	3.17659	0	8.59366	0	3.77819	3.87125	2.57401	1.50559	1.94202	0.00829521	0.799219	3.76574
3295	HSD17B4	0.257564	2.59942	0.196636	1.20074	5.12633	4.46196	0.160003	0.334779	1.10186	1.09125	4.46871	0.76002	2.42444	6.51458	2.70804	0.144672	0.0621847	1.32209	0.359039	0.436954	1.97685	2.3858	0.198737	0.0944973	2.06151	1.92899	1.54298	0.650934	1.31767	6.30108	1.6451	1.61514	2.07376	3.03255	0.67759	0.604253	11.0026	0	2.99758	0.300548	5.80559	4.27543	4.5064	6.45729	1.30078	0.0374804	2.18013	2.95768
682	BSG	0.247169	1.11214	0.0505076	3.27147	3.8111	4.00555	0	4.17092	1.07993	1.10841	3.2508	0.855703	0	2.30915	2.5768	0.133027	0	6.00069	2.45281	0.662925	1.63453	0.650651	0.158538	0.182632	0	5.3799	1.77565	2.37533	0.966006	2.88925	1.58105	0.976849	3.15562	2.06703	0.856839	0.871498	3.83628	0	1.40212	0	0	3.824	3.80324	2.09236	2.8811	0.0314574	2.42532	2.26092
203	AK1	0.383854	1.67034	0.526699	1.55938	7.99303	8.95852	0	6.88803	1.30833	0.718956	7.08246	1.60117	1.66256	4.08858	1.66537	0.42739	0	1.08574	0.173039	0	0.913849	0.562398	0.368739	0.303438	0	0	1.70439	1.56945	2.11832	2.65319	2.5373	1.46071	1.99939	1.96693	0	1.6243	2.26971	0	1.22899	0	0.671434	0.431302	3.8616	5.39721	0.0839839	0.559958	1.69758	1.06073
204	AK2	0.0155276	3.80642	0.0899422	1.13304	3.37981	6.39073	0	2.17595	1.95147	0.887257	4.78937	1.89076	3.40051	6.3326	7.93953	0.283528	0	3.64386	1.20988	2.8862	0.952506	3.34973	0.311019	0.329516	18.4428	3.41989	2.20638	2.75555	1.95833	6.36963	2.78994	1.74951	2.00315	22.879	1.82359	3.56562	5.08276	0	5.82361	0	12.9915	3.22602	6.18836	2.33696	0	0.166438	4.76467	2.38949
207	AKT1	0.00553943	0.111101	0	0	0	6.23665	0	0	0	0.146031	0	0	0	0.388306	0	0	0	0	0	0	0	0	0	0	0	0	0.26134	0	0.0578374	0.149363	0.191989	0	0.409947	0.0707967	0	0.016857	0.104205	0	0.0111754	0	0.0976675	0	0.426299	0	0.0176899	0	0	0
54205	CYCS	5.42365	18.6765	6.67436	22.2174	22.5232	17.4747	7.2455	24.4356	4.95135	11.0127	21.6404	11.1767	21.7717	22.7383	15.9637	0.792943	0	0	0	7.87746	1.01476	8.76673	0.430888	0	7.45347	25.7028	4.05411	8.72067	17.7408	12.3295	9.93042	4.42318	10.859	15.212	6.39901	8.00697	20.6991	0	5.21942	0	10.862	3.63745	13.4479	5.54399	10.1727	1.59588	27.228	7.64629
8991	SELENBP1	1.58974	1.50785	1.4374	0	6.88098	4.18767	1.50888	0.490696	1.0582	0	0.107015	1.40681	1.91106	8.15267	2.84788	1.28795	1.14499	0	1.63867	0	0.238585	2.31178	1.91285	1.91537	0	3.53469	3.05204	3.02339	1.26798	8.10865	1.11049	0.369146	2.61829	0.480692	0.569443	4.73244	12.5903	0	7.06061	2.60517	6.29701	4.99971	1.7614	9.5913	0	5.22233	0.415	1.68712
5004	ORM1	0.46637	1.22522	4.5702	1.8165	6.20223	1.34724	0	1.20501	3.54554	0	4.30589	3.30757	9.41731	12.9433	4.88229	1.16402	0	4.43788	1.02169	0.193441	0.626406	0.793156	0.37156	0.172384	7.93334	7.71844	0.376025	2.80418	2.01754	12.9606	1.93646	1.83043	1.77067	2.13706	0	0	13.7789	0	1.36415	0	4.68651	15.9321	14.6386	12.3879	1.97583	0.479899	1.58889	0.886574
653604	HIST2H3D	58.9514	674.331	41.3047	511.071	229.741	457.075	92.496	637.706	119.586	599.795	429.011	350.073	137.413	583.229	633.295	39.6916	23.9404	750.136	226.409	865.138	357.611	928.923	98.5808	44.3566	304	755.267	509.038	592.616	813.557	818.79	1002.86	404.073	831.979	907.478	374.972	298.853	586.028	0	636.73	0	687.868	556.435	745.096	214.115	406.145	18.7249	508.583	471.821
51181	DCXR	0.0802909	1.14328	0	2.00148	1.75671	1.65742	0.775763	1.25559	0.186667	0.208626	1.39463	0.660541	0.879765	2.22155	1.30723	0	0	0	0	0.725572	3.27424	2.78552	0.19706	0	2.16546	1.53392	1.77212	1.08854	1.49739	6.27169	3.26331	0.614831	3.96105	3.83487	1.17596	0.39964	7.01293	0	2.44278	0	5.95597	3.20177	0.822128	3.42309	1.77937	0.501269	4.27064	1.22708
210	ALAD	2.44135	0	1.61018	0	1.18208	0.617078	1.11668	0.410281	9.45442	0	0	1.2502	2.7524	0.491522	0	0.684637	2.08053	0	3.07776	0	0	0	0.806444	0.766083	0	0.51831	1.38768	0.462693	0.272603	0.460679	0.111524	0	0.093772	0.0603107	0	1.1206	1.11944	0	0.180718	0	0.320375	0.664331	1.17844	1.08893	0.0437089	1.90573	0	0
213	ALB	13.7356	63.1266	19.108	88.8835	281.838	100.176	29.6319	55.7484	26.6066	32.9875	109.941	116.386	140.569	143.584	241.656	13.0417	3.5354	117.558	54.3592	45.6887	35.139	137.408	10.1842	7.11726	308.627	754.626	45.8674	76.4008	138.538	252.656	82.4682	167.281	116.797	32.5067	48.3667	117.607	313.717	708.31	172.876	194.942	311.116	975.386	925.926	881.649	87.6344	5.74995	126.604	125.975
216	ALDH1A1	0.400479	1.70478	0.419821	0	10.2132	5.43304	0	5.8652	1.41644	2.03954	0	3.47788	9.12676	15.9277	7.20692	1.02381	0	0.372039	0.217557	0.697925	1.11546	2.78891	1.63377	0.998752	3.16665	8.87885	4.53198	9.61336	11.1577	2.34237	0.430628	0	9.33591	1.95833	2.60262	6.05201	1.33706	0	11.2004	1.492	4.28309	9.65905	9.22825	5.59789	0	0.515656	1.0235	14.2718
5478	PPIA	6.86325	87.9402	10.6258	135.69	132.759	141.506	28.521	148.351	32.8611	67.2594	138.755	48.7456	198.065	211.965	186.806	9.73997	5.1449	93.3463	39.1653	59.5178	74.838	115.558	16.2977	11.4959	100.32	207.493	268.69	139.783	231.83	325.256	490.292	89.8397	165.927	160.965	37.2061	83.6599	137.092	97.5503	429.622	52.9234	530.894	200.652	663.089	336.778	108.43	3.3309	96.0819	82.9895
5479	PPIB	0.528438	14.7691	2.13825	9.75916	17.8692	12.9575	4.38395	29.8335	9.90723	12.2689	22.1007	29.4497	22.1846	56.0809	16.0262	2.07205	0	7.98101	2.14042	3.81831	10.3718	18.7691	1.41466	0.441912	12.3569	25.0305	12.4448	20.0655	26.2358	47.3598	13.9588	18.6509	33.6469	11.9831	12.1101	23.7289	23.0915	0	24.0761	0	92.2869	21.1214	62.0019	28.3413	20.4492	0.377415	26.7043	14.6172
10672	GNA13	0.208691	1.056	0.171902	0.220844	1.93445	2.64341	0	2.90075	0.0870241	0.939931	0.356919	0.839702	4.35887	2.49302	3.76211	0	0	2.78753	0	0.106921	1.20467	3.83107	0	0	1.86241	2.11761	4.16994	4.27358	3.83796	5.76314	1.05555	1.77242	2.50177	2.73939	0.592463	1.40631	2.68427	0	3.90268	0	5.19869	1.15966	1.64123	0	0	0	2.75679	3.027
57727	NCOA5	0.0411487	9.23198	0.197413	10.3434	4.13766	8.72789	0.145133	8.19964	5.83354	7.10401	1.16614	2.09785	0.237555	1.67929	0.548672	0	0	1.61774	0.370157	0.438052	0.296248	2.28855	0.0630582	0	0.494412	1.49288	2.28207	1.84986	2.63905	0.890684	13.522	0.981793	4.34532	3.82004	0.996346	0.285194	1.48534	0	0.634008	0	3.9652	0.585623	2.33137	0.610974	2.40768	0	4.26603	0.702387
8508	NIPSNAP1	0.192773	1.03939	0	1.91506	0	2.36248	0	4.26446	0	0.0707852	2.59687	0.192655	0.80368	4.35135	0	0	0	1.14682	0	0.877441	0	2.23204	0	0.0636645	0	1.00869	1.01535	1.4117	1.45483	0.85967	1.78762	0	1.83822	1.18122	2.08722	0	3.13334	0	1.55694	0	1.7266	2.802	1.99826	1.69972	0	0	3.90525	3.39261
8520	HAT1	0.232473	0.793207	0.100006	0.735788	0.672466	1.94417	1.09912	2.85983	0.25931	0.332951	2.24818	0.0370858	0.309729	0.37267	2.04342	0	0	2.89945	0.803505	0.757275	0.956785	1.19316	0.0443513	0.0278256	1.23564	3.0576	3.8852	1.74559	2.1767	7.42424	1.91235	0.767723	3.76338	6.06965	0.234614	0.111869	6.10081	0	7.31929	0	6.29621	7.47346	4.8382	1.07448	0.41529	0	0.36268	1.25688
23517	SKIV2L2	0.0145578	0.698444	0	0.877149	0.104883	0.389423	0	0.566957	0.16694	0.0405018	0	0.010548	0.646569	0.0240024	0	0	0	0.118948	0	0	0.138438	0.378259	0	0	0.68789	0	0.485532	0.384068	0.183046	0.579712	0.313912	0.0742998	0.66544	0.428221	0.236933	0.106169	0.289028	0	0.149595	0	0.0722184	0.0982487	0.418759	0.42122	0.247848	0	0.532279	0
5494	PPM1A	0.0340445	0.138084	0.0153051	0	0	0.250368	0	0.630137	0.0720482	0.157508	0.212322	0	0	0.343716	0	0	0	0.573001	0	0	0.0295593	0	0	0	0	0.0674194	0.887277	0.685891	0.0342631	0.76639	0.254662	0.294892	0	0.420945	0	0.109499	0	0	0.566205	0	0.619252	0.64934	0.673783	0.637086	0.0982184	0	0	0
5496	PPM1G	0.0232488	1.62125	0	1.17935	1.29912	1.60684	0.164097	0.816683	0.744262	1.3385	2.4223	0.166211	1.58342	0.720234	0.761582	0	0	0.499929	0.124429	0.449237	0.706759	1.19161	0.0170689	0	1.91963	0.99413	2.03618	1.59602	2.12615	2.65114	15.4759	0.798056	1.77252	1.75331	0.35247	0.125204	3.74442	0	5.22885	0	6.52338	1.25005	4.64222	1.26229	0.413237	0	1.11384	0.729415
5499	PPP1CA	0.726643	2.95995	0.293774	2.03784	2.22427	4.44833	0.255833	3.16074	2.83966	1.1273	2.17178	0.796933	4.53045	2.63444	0.804292	0	0	2.5399	0.293348	0	0	2.17728	0	0	3.01901	3.31233	1.50228	0.909264	1.03826	0.983319	1.42531	1.39456	1.38926	1.20484	1.46641	2.13896	2.39123	0	2.22178	0	2.15333	1.18686	2.57988	0.863548	1.25433	0	2.66161	2.11731
56886	UGGT1	0.0830075	1.03938	0.0255431	0.54415	1.58147	0.636798	0.0304473	0.703426	0.190898	0.441084	0.706711	0.524798	0.416591	1.88381	2.43958	0.110274	0	0.792255	0.0633597	1.00431	0.819211	1.69194	0.0525774	0.0428058	0.857556	3.07382	0.940941	1.38504	1.17439	1.76363	1.07125	0.183537	2.10694	1.03658	0.247198	0.841409	2.05788	0	0.931161	0	1.88828	2.1518	1.51715	0.706545	0.710865	0.0150303	2.23577	1.98681
223	ALDH9A1	0.187308	0.616373	0.0935603	0.686587	1.80001	3.35047	0.0868043	1.72228	0	0.574168	2.51056	0.915247	0.474689	2.9479	1.79736	0.317216	0	5.37976	0.492715	1.38902	0.942471	4.12681	0.228192	0.188372	5.53422	3.47168	0.940437	1.54932	1.73232	3.93508	1.60856	0	3.08611	0.929428	1.07233	1.16648	2.34775	0	14.7523	0	3.62756	38.6098	1.58609	2.3965	0.650681	0.0957158	1.21826	1.11068
224	ALDH3A2	0.0327634	0.420389	0	0.337854	1.93444	4.46463	0	2.2032	0.0750824	0.437705	1.07802	1.0659	8.82671	2.52342	0	0.278096	0	0.910148	0.826813	1.16188	1.40584	2.04214	0.180322	0.0820301	0	6.12306	0.409297	1.3891	1.06587	0.837084	0.598227	0.573157	0.568498	1.94731	4.22684	2.74126	1.07643	0	1.39624	0	1.11074	2.05895	2.38433	2.80155	1.70187	0	5.03867	1.49291
226	ALDOA	2.04482	22.3047	3.34572	40.4575	69.8674	48.2218	12.2342	48.7215	12.1646	6.33852	64.5986	32.1027	46.21	52.334	93.0185	4.00779	1.4051	30.8223	13.0376	9.15508	9.6453	30.8002	2.79394	2.62849	78.8416	165.648	27.5234	5.93564	31.6633	53.7748	26.5403	20.5974	29.2303	20.133	3.44163	16.1832	61.1741	9.10661	40.1338	0	98.0395	46.9868	42.518	28.9373	11.1938	1.98106	18.2977	21.8714
9861	PSMD6	0.148309	0.859977	0	1.19393	2.02993	1.79752	0.986889	2.55463	0.182703	0.365243	2.30644	0.363378	4.82822	2.92708	0.368154	0	0	1.75487	0.124748	0.52319	0	1.34172	0.028975	0	5.19204	3.52184	1.76296	0.709596	0.984553	1.09049	1.58654	0.569351	0.817353	1.52408	0	0.717258	0.525533	0	1.58479	0	2.11902	1.24552	2.62069	2.79506	0	0	0.695848	0.381203
4172	MCM3	1.06754	14.9238	0.0829963	3.07059	1.29982	17.8794	0.692835	3.42658	2.46408	19.9345	3.43357	8.91	2.00941	23.4535	2.00689	0.0133973	0	7.64685	0.864363	4.78077	1.65034	3.57669	0.14548	0.0384913	0.54321	2.73448	2.9044	4.32582	4.74379	4.27686	6.28307	4.41506	8.0668	3.75934	5.17257	1.01736	5.76788	0	4.19295	0	6.54019	4.26038	5.45855	2.22964	4.17496	0	2.48051	4.43433
4173	MCM4	0.269385	5.70497	0.0614227	19.8187	10.6457	6.39694	0.281532	7.79073	0.86001	3.61904	2.96239	2.36073	0.429818	3.17276	5.81132	0.0367928	0	6.214	0.672817	4.4489	1.18645	3.29747	0.051551	0.039225	1.33474	1.93527	0.96801	3.08648	3.20268	4.21781	3.52352	3.56673	4.58202	3.05905	2.92973	0.171484	8.61123	0	4.61224	0	3.16897	5.53657	9.91808	5.17374	3.37769	0	2.89672	2.08765
4174	MCM5	0.105973	1.3333	0.00956684	3.83796	1.4179	3.28422	0.201435	13.3269	2.27189	2.49325	2.26238	1.92275	2.53701	2.13411	1.77052	0.0155605	0	3.78196	0.417525	3.90587	1.16699	4.15596	0.158638	0.0240624	1.45787	2.80184	3.82432	4.20792	3.26622	3.68235	4.16314	2.71506	5.72142	4.13417	3.00857	0.186771	8.01905	0	2.91544	0	3.59179	2.85219	6.24018	1.89738	2.12456	0	1.97471	2.43604
4175	MCM6	0.17436	4.14856	0.331482	7.9011	8.17133	11.9806	24.7566	5.57058	6.9727	8.3941	10.0975	3.62593	3.47268	6.02098	7.14259	0.042557	0	5.04424	4.45986	5.00625	1.22551	7.14081	0.175049	0	2.89427	72.8658	2.20994	4.31186	3.44332	4.82169	5.36682	4.8094	5.44761	9.28648	2.36668	0.883926	9.48218	0	2.69192	0	7.04231	6.5122	7.07947	2.04704	5.77403	0	4.15263	3.34422
4176	MCM7	0.189017	1.56765	0.0475901	2.63443	1.36659	4.05459	0	3.65771	0.935788	2.65098	4.06913	1.02777	1.95056	3.2507	2.86935	0.0206894	0	7.88005	0.6795	7.03254	1.85946	5.35864	0.0532264	0.0645529	1.80337	5.21077	3.37534	5.35458	5.18487	5.04237	9.08699	3.80536	11.8138	5.98122	3.05356	0.337504	5.4425	0	3.28814	0	4.39525	2.65092	9.62572	2.40791	4.39361	0	4.64783	3.27951
7203	CCT3	0.398212	5.31124	0.959554	4.48873	5.73948	16.0307	1.5131	12.0365	2.13656	2.15156	6.48381	5.29147	8.73357	32.5723	4.90111	0.49113	0	5.26433	0.910815	3.85206	5.67946	8.06118	0.404926	0.199037	11.4735	8.99138	5.63501	4.76192	4.7609	7.1965	13.2332	4.05217	5.54834	4.07821	2.39896	1.1193	13.5509	0	4.00136	0	10.8303	8.49275	7.80231	9.55194	5.15443	0.18477	6.93805	8.39674
23047	PDS5B	0.0746518	0.168665	0.123029	0.341596	0.496974	2.56376	0.192912	0.615052	0.190628	0.909757	0.182854	0.417432	0.0796346	0.287877	0	0	0	0	0	0.199398	0.780233	0.217747	0.0351159	0	0	0.166497	0.879414	0.875372	0.431764	0.813436	0.402381	0.0802292	0.686541	0.97405	0.506576	0.0942144	0	0	0.635604	0	0.0901542	0.212968	0.341558	0.0648997	0.36013	0	0.141184	0.165366
4171	MCM2	0.374803	2.41379	0.0915348	2.56732	2.76203	6.55325	0.485922	3.59459	1.11181	3.84831	12.6109	1.71473	2.62695	3.10144	5.38244	0.0407254	0	7.30872	1.01142	6.54971	2.41712	5.91956	0.322137	0.105699	2.61094	5.31104	1.55832	5.76452	5.09933	7.13612	6.27963	4.53423	10.6578	4.09836	4.3613	0.611744	9.46477	0	3.87057	0	3.89812	3.41784	10.6966	2.63321	4.09675	0	2.64517	2.96753
230	ALDOC	0.503757	3.45396	0.735181	1.40258	2.33512	6.04876	0.398521	5.26421	0.70252	1.64983	4.97354	0.424891	1.70645	3.58201	5.99997	0.230667	0.357364	2.67772	0.934249	0.635821	11.2769	2.04965	0.189349	0.187374	3.09548	55.9082	5.35526	0.932142	2.04166	8.35233	2.85873	7.05805	5.09471	4.03978	1.57421	1.62637	17.5963	0	28.4395	0	45.9596	21.9758	17.953	37.4671	2.49413	0.137581	5.60745	3.4733
231	AKR1B1	0.519525	0.561205	0.0790681	2.14757	2.6081	2.79747	0	5.14868	0.595712	1.05638	3.64885	0	3.27846	4.0096	0	0.0987565	0	1.79694	0	1.20869	0	1.39595	0.224195	0.0471968	0	5.72481	1.90097	2.4137	4.8055	4.87446	5.34065	4.77658	3.73338	0	0.451748	0.575364	3.48556	0	2.3429	0	7.45753	7.39354	6.45225	6.85734	1.48565	0	3.39866	1.24952
5019	OXCT1	0.0101612	1.23941	0.0603503	0	1.00844	10.9704	0	1.0481	0.0466538	0.657608	0	0.0861371	0	0.439712	0.546505	0	0	0	0.0988994	1.21736	0.235298	0.094976	0.0709328	0.0484808	1.62415	0.202581	1.82142	0.950186	1.56569	0.902455	0.264017	0.305344	2.98866	0.313431	0.429433	0.469255	0.7832	0	4.17205	0	3.58361	3.78742	2.4996	0.526911	1.30826	0	0.930421	8.6681
94235	GNG8	4.4066	0	0	15.5651	0	0	0	0	0	0	0	0	0	0	0	0	0	0	0	0	0	0	0	0	0	0	0	3.32253	0	0	0	0	0	0	0	0	0	0	0	0	0	0	0	0	0	0	0	0
5034	P4HB	0.391101	10.255	1.38635	8.2319	13.231	5.296	5.06597	21.4282	3.67131	3.37708	7.96733	5.05491	7.79476	17.3888	17.7115	1.45338	0	31.8996	4.6846	6.2097	6.59158	13.6197	2.31491	0.981493	14.1404	17.5189	8.96941	9.4511	9.12714	23.7047	6.76998	6.58485	13.1252	4.98603	5.21558	8.5168	14.9503	0	15.6008	0.650034	34.8709	16.4995	25.3745	11.9625	4.96251	0.595976	9.07944	15.6158
94239	H2AFV	95.3868	1804.71	60.7558	1786.21	1204.56	1770.37	177.082	1385.37	224.36	1701.65	1161.17	638.687	345.347	1611.73	1323.58	79.2098	103.461	675.713	547.284	1048.17	1454.35	640.019	76.3726	20.3356	401.476	660.858	467.688	684.373	790.72	715.423	983.222	845.156	757.917	844.43	1683.97	199.421	529.974	1766.43	980.511	132.438	979.696	587.43	773.47	476.87	2070.92	17.2928	1548.07	1546.51
5036	PA2G4	0.657083	3.47908	0.150522	10.4563	11.0518	7.42048	2.9762	12.9815	0.68644	1.48344	23.5189	5.11297	6.54385	13.9059	8.78454	0.474252	0	14.9602	3.32562	3.91535	2.21873	10.3928	0.585457	0.368142	24.2916	11.297	3.24128	2.97697	8.49643	5.31035	8.93101	12.0695	5.87938	11.3875	11.3915	2.84021	8.3394	0	7.92963	0	11.9332	17.534	7.78236	10.449	5.57485	0.234766	15.024	5.98762
5037	PEBP1	1.42566	15.0469	1.36465	25.9471	17.4509	58.5279	4.95003	23.4609	5.67375	5.7973	18.0915	5.27422	17.7519	27.7262	32.7665	1.74175	0	52.6425	8.25622	16.5288	8.71412	34.5046	3.94503	1.29375	47.2151	42.6606	22.1434	13.7619	13.3357	23.884	41.0679	20.6106	23.9071	11.1195	7.12201	7.46723	55.8441	0	24.6573	0	25.6997	21.9362	47.6249	33.8234	21.8484	0.665018	19.5812	12.9059
8539	API5	0.224249	6.81834	0.421921	8.66963	2.31073	12.15	0.884454	3.62885	3.40103	1.42185	9.59099	2.57381	0.404608	14.2162	3.18336	0.136688	0	3.16321	0.809631	0.924218	2.31197	2.77622	0.164636	0.10491	3.41251	6.92123	4.22189	4.56712	6.79178	4.64281	9.84433	67.5795	5.85771	7.27036	2.25083	2.37519	6.52764	0	7.18537	0	6.10331	10.2342	17.0464	5.89968	8.88731	0	5.29207	3.78183
5042	PABPC3	0.0269464	1.64123	0	1.36363	0.758054	1.70334	0.114193	2.85188	0.22789	0.683319	0.9786	0.450146	1.30893	1.97894	3.3364	0.0578111	0	1.01301	0	0.195288	0.451707	0.757437	0	0	0	5.52437	0.640453	0.312293	0.319934	0.92515	0.80734	0.92693	0.948142	0.712911	1.38148	0.329071	0.584152	0	2.07217	0	2.15772	0.788485	1.37666	0.5773	1.3012	0.0096821	1.08406	1.17539
5048	PAFAH1B1	0.15157	2.40817	0.0732006	0	9.02129	11.1153	0.776593	0.599068	0.213769	5.47372	5.86353	7.5352	1.40864	6.38926	0.417848	0.258979	0	7.77375	0.758706	4.8214	0.382219	10.3697	0	0.502619	0	0	2.01435	0.804498	4.55346	5.07557	4.35234	5.70203	3.66699	2.62269	3.42796	1.0131	11.3812	0	1.81703	0	4.49686	0.985412	1.76388	0.917117	0	0	8.56283	1.1597
4190	MDH1	0.490679	6.65688	0.453247	4.0124	8.21708	8.40996	1.12643	7.9769	1.03982	4.11349	6.15985	4.36673	16.0366	10.8914	8.36778	0.728455	0	6.22139	1.60192	2.82203	4.52399	6.31467	1.19369	0.547766	7.6055	9.06486	6.21573	5.73263	6.10791	15.4528	9.31341	2.99499	8.78548	4.2663	0.946909	3.62955	20.3139	0	7.24468	0	11.7858	7.73907	11.1471	6.53796	1.63652	0.318646	6.77482	3.86618
4191	MDH2	1.36237	11.642	0.470383	8.20133	17.1103	20.7866	4.72109	36.1211	2.27708	4.59514	8.21516	11.2104	34.9596	23.4468	22.8033	1.25226	0	32.1975	3.66464	7.94403	9.31903	13.816	1.92033	1.14242	29.9398	34.4807	10.8177	11.5622	7.47528	13.712	13.0913	14.8988	7.77076	22.221	10.2474	6.27621	31.0573	0	12.2956	0	22.5275	9.26446	13.59	14.3353	15.7677	0.273367	21.2525	15.3843
23028	KDM1A	0.0440449	0.751779	0	1.89482	1.49783	2.99423	0.27655	1.5469	0.306106	0.978656	1.45639	0.592158	2.84266	1.46206	0.615961	0	0	0.696196	0.183804	0.851217	0.267319	3.28078	0	0	0.371338	0.856811	4.25407	2.78898	2.58382	4.20059	3.13485	0.464543	5.47138	4.17072	0.742996	0.143439	1.25428	0	1.65112	0	0.646302	2.10862	1.34954	0.393642	1.80612	0	2.83487	0.923819
23020	SNRNP200	0.153524	1.62829	0.0608988	3.18015	2.19044	3.59722	0.396506	3.2153	1.43526	3.14186	3.04237	1.59568	3.19808	2.93857	1.62197	0.136362	0	3.37879	0.297126	3.70582	0.789894	3.11722	0.0499181	0.149197	1.46663	5.33359	2.17388	2.43234	4.03642	2.77272	1.68609	2.3394	2.79943	4.08245	3.11511	0.774753	1.84568	0	1.86713	0	3.8695	1.34559	2.5429	1.28563	5.49998	0	6.32212	2.6183
1917	EEF1A2	13.895	30.2823	3.25909	23.0193	45.9652	33.9534	8.50804	80.0069	5.71942	16.5525	42.5976	13.4638	14.5492	50.5646	52.4726	4.32655	3.32554	39.3448	13.023	27.7755	28.0827	78.7892	4.90683	2.74845	137.416	31.5974	17.0237	12.5223	22.9814	30.7295	35.6428	37.5146	32.7299	16.5502	13.7213	11.1553	45.615	50.5961	47.2288	10.9419	63.6247	69.7125	82.6556	23.0022	36.6506	0.358639	42.2105	41.4612
143888	KDELC2	0.00814709	0.111618	0	0	0	0	0	0	0.0220602	0.166134	0	0.0811294	0	0	0	0	0	0.0444682	0	0.218854	0.0972864	0.183178	0	0	0	0.129556	0.25705	0.39162	0.181508	0.297415	0.129864	0	0.659818	0.137746	0	0.00973668	0.120623	0	0.111309	0	0.0762769	0.116265	0.163741	0.0430671	0.0286914	0	0	0.527232
1915	EEF1A1	15.1937	41.8954	4.47803	33.6634	67.2585	49.9813	13.6508	92.3781	9.52706	24.4493	59.262	19.9517	24.5882	81.3788	72.6282	5.60574	4.24023	52.6942	18.4479	35.3335	27.6722	75.1127	6.532	3.89761	170.769	42.4533	22.6544	18.1404	33.3595	41.0907	44.9994	53.2269	31.2857	19.6356	20.0988	15.7851	59.4906	61.3356	57.7665	10.9419	81.6	85.5983	123.146	35.0212	41.5937	0.673011	40.1726	40.9035
9879	DDX46	0.0550075	4.15674	0.0379879	7.20678	7.18579	0.955114	0.268801	11.9152	0.210661	6.43869	2.36257	3.46397	0.935008	10.4346	0.904866	0.639763	0	0.777552	0.0731975	0.842324	0.877858	1.38858	0.144731	0.348859	1.34681	0.785578	1.76829	1.66385	3.25829	3.08421	2.49379	0.488213	3.22878	3.62629	1.80888	1.85683	1.83565	0	0.909284	0	1.58036	0.910475	2.20497	0.622866	0.557337	0	2.36474	1.80611
5052	PRDX1	12.7884	23.3282	10.4169	61.8269	38.514	116.206	66.2521	83.2428	22.814	20.1136	59.0475	23.936	49.3043	118.788	92.1584	14.5155	17.1586	97.267	36.0066	22.4797	57.3985	202.284	26.7482	17.2305	654.638	73.1256	46.4492	45.2352	70.6042	116.701	59.4852	100.959	105.592	76.6457	18.6007	49.8882	396.57	44.955	84.7723	31.8561	334.836	146.175	79.3964	139.493	67.8916	10.6359	48.7896	25.4243
9410	SNRNP40	0.24952	0	0	0	0.448831	4.31656	0.754535	2.29506	2.18964	0.445922	3.59383	1.86917	3.57281	5.10734	1.32685	0	0	1.24786	0.634096	0.829597	1.14738	2.27405	0	0.0203035	1.26291	1.00034	1.34266	1.11064	1.45965	2.22486	0.924671	1.08005	3.31871	2.30509	0	0.329597	0.30747	0	0.811996	0	0.735302	0.299196	0.460831	0.168985	0.808655	0	1.87235	0
55907	CMAS	0.00765853	1.10097	0.00883175	0.418802	1.26318	2.52136	0	1.30588	0.180294	0.559098	1.08961	0.747749	0.622457	1.72357	0.560715	0.855007	0	0.266601	0.304169	1.39882	0.749565	0.654524	0.119951	0.0401192	1.16161	3.2797	2.33438	0.990231	1.38366	2.2104	0.540105	0.51375	1.66801	1.49141	0.414992	0.277561	2.75349	0	1.437	0	1.51413	1.72517	0.714367	0.483384	0.100151	0	0.364085	1.17163
11052	CPSF6	0.0592577	3.56833	0.04818	6.11129	1.3761	4.65357	0	4.65225	1.62094	3.996	1.73903	2.23405	2.20573	1.97817	4.63113	0.142641	0	1.29603	0.452054	3.78598	2.11896	4.67203	0.770647	0.0517128	3.76618	0	1.36681	1.18025	4.77452	1.09976	3.89609	0.942091	6.68743	5.84361	3.63331	0.45218	2.46292	0	1.67419	0	0.739936	2.48485	4.6493	1.22915	4.38146	0	4.42669	2.28446
11051	NUDT21	0.138451	39.2031	0.148915	34.0312	446.17	130.44	867.471	2.48877	0.765341	55.5628	102.629	653.847	511.107	221.375	5.25119	0.455707	0.496823	4.76579	1.65429	4.75469	6.61041	4.15181	0.860049	883.713	5.21649	11.7632	175.841	113.231	81.327	5.84537	7.63167	10.6104	70.252	9.74925	5.3102	1.69374	294.299	0	32.4955	0	40.1418	140.003	44.3186	231.822	5.01697	0.0467168	88.8873	122.137
6389	SDHA	0.0778372	3.37262	0.00677171	0.659022	3.43515	8.85717	0.213286	1.9286	0.591562	0.611865	0.810207	2.3661	0.896094	2.1167	2.8711	0.340712	0	2.15413	0.42464	1.01659	3.21259	1.1735	0.257557	0.712794	2.11757	3.09637	1.03024	6.63375	4.42031	2.72486	0.974664	0.85417	8.85838	4.90776	0.539962	6.18957	4.79061	0	4.09281	0	1.72454	0.356808	0.684424	0.464476	0.647529	0	2.36796	1.37402
8566	PDXK	0.0120487	0.888221	0.0825505	0	2.10969	0.794071	0	3.64191	0.589189	1.69001	1.2903	0.595897	2.83794	2.85196	0.305495	0	0	0.725642	0.0300054	0.155515	0.0265133	0.126391	0.144356	0.0074667	3.26961	0.637845	0.456948	0.751065	0.800648	1.35504	0.0667213	0.107765	0.15262	0.165487	0	1.16864	2.41755	0	0.795349	0	5.68579	3.04363	7.60019	14.0053	0.322671	0	0.249688	0.556473
23039	XPO7	0.0888248	0.136176	0.0292544	0	0.15101	2.6812	0.11962	2.33086	0.310031	0.148904	0.21698	3.19726	1.10355	4.48155	0.0423838	0	0	0.640517	0	0.10778	0.0766903	0.662318	0	0	0.0594915	0.541731	1.6374	1.19551	0.229031	1.33576	0.6959	0.417231	0.97614	0.416964	0	0.124042	0.375591	0	0.163584	0	0.674573	0.719579	0.900711	0.256818	0.3165	0.669918	0.0889668	0.110969
5050	PAFAH1B3	0.932907	3.35476	0.941879	10.3778	20.8784	9.05235	1.31843	20.8947	7.19669	3.42197	7.47155	13.3815	7.6537	4.63595	21.5155	0.161301	0	6.00992	0.0838034	1.18665	1.54686	15.4793	0.458075	0.0986805	0	13.1902	7.20686	6.3936	7.21023	4.24474	8.80943	17.9469	14.036	2.53638	0	3.21894	10.3197	0	14.5299	0	7.71008	18.6243	9.39039	3.63148	2.56498	0.189025	0.454424	14.7499
51552	RAB14	0.0410866	3.66586	0.635914	3.91525	5.86297	9.00636	0.142154	6.65898	2.07207	2.88326	2.95996	1.17513	9.47763	8.91406	7.67422	0.367435	0.128145	10.3905	1.89923	2.30234	3.21036	5.33434	0.459111	0.278259	4.82695	8.4566	1.92772	4.821	2.32756	3.90632	2.69311	4.74742	2.7891	3.22466	1.63829	1.7949	3.77349	0	6.49045	0.630305	3.96023	4.07196	8.60291	1.74675	0.746674	0	1.74264	3.45098
5049	PAFAH1B2	0.319343	0.768471	0	0	0	4.28428	0	3.15255	0.165169	1.02547	1.98938	0.74311	2.2055	1.81716	1.93682	0	0	1.32927	0.217051	0.860686	0	1.1253	0.0536391	0.0401329	0.590982	9.43889	0.761484	0.627408	0	1.98439	5.01401	0	2.18218	0.323797	0	0.26946	0.372365	0	3.15268	0	0.715115	1.42905	1.05018	0.9982	0.577056	0	0	0.138182
26519	TIMM10	0.770918	0	0	0	19.6038	0	0.215835	0	0	0	0	2.00537	0	14.9999	0	0.0191945	0	0	0	0.174989	0	0	0.183834	0	0	0	0	23.9536	0.696906	0	24.4907	0	0.47531	6.40465	0	0	0	0	0.759237	0	0.619629	0	0	0	0	0	0	0
8574	AKR7A2	0.128479	1.02937	0.898563	1.33622	4.86143	3.66079	19.0542	6.01845	1.76466	1.02086	5.31033	0.729544	4.74946	19.1166	3.91793	0.320276	0	5.97316	0.836078	1.0895	0.653926	0.919583	0.098741	0.178473	9.53366	17.7886	3.58637	1.43069	1.15308	2.04032	0.966922	4.46046	4.17328	1.03722	0.479662	1.624	12.7053	0	3.31545	0	5.46423	1.3741	3.53985	1.5591	4.60454	0.139753	9.76681	6.08703
5064	PALM	0.0567717	0	0	0.7096	1.18669	0	0	0	0	0.621105	0.310275	0	0	0	0	0	0	0	0	0.508286	0	1.44988	0	0	0	0	0	0.73037	0.402456	0.0317547	0.819572	0	0.848844	0	0	0	0	0	0	0	0	0	0	0.202116	0	0	0	0
11021	RAB35	0.229905	3.02477	0.409385	0	5.28949	6.04072	0	0	0.579352	5.00295	0	4.86559	7.45631	10.9646	0	0.433414	0	8.9728	0	0	1.27183	3.96354	0.297795	0.40198	7.62273	9.86367	0	0	3.00879	2.44753	3.82496	0	10.1691	2.26697	5.45368	0.970743	6.61333	0	3.73542	0	4.14256	0	0	1.73329	0	0	3.58474	5.58766
7247	TSN	0.0699849	0.433862	0.499876	1.89755	0.777612	4.10785	0	2.90222	0.397896	0.843727	1.77246	0	0.15924	3.58464	1.83812	0.130356	0	1.18614	0.670401	2.21854	0.491272	7.58888	0.148274	0.0445264	3.57192	6.95897	2.31257	1.66565	1.6511	3.73402	5.7833	4.21531	2.23717	2.44168	0	0.314496	2.34376	0	2.63279	0	8.24736	16.3922	12.1393	7.88059	1.12936	0	0.632078	1.71588
8570	KHSRP	0.342173	14.6056	0.287073	13.2814	13.0699	15.879	1.71066	17.1452	6.22357	10.8898	11.9055	3.56898	5.48863	12.1959	13.3709	0.593622	0.507409	13.2389	3.75891	20.3535	18.6546	19.8958	1.78605	0.956313	17.1201	8.16442	12.9599	11.7662	12.9291	17.9223	11.5242	8.68956	12.5221	15.1887	11.5574	2.23361	9.17735	6.73619	12.8133	0.761279	11.3428	13.3122	16.1584	9.04311	11.6362	0.0182719	16.2148	11.5393
6390	SDHB	0.0515509	0.181716	0	1.53983	0.456577	3.1849	0.0786304	2.18746	0.0814456	0.371173	0	0.482237	0.686303	0.508754	1.21632	0.0976149	0	1.19992	0.194915	0	0.316285	1.25824	0.0884426	0.0474665	1.81498	7.03195	0.699351	0.666761	0.6271	2.14	0.362857	1.07892	0.790911	2.82093	0.552931	0.696634	1.60525	0	3.12548	0	2.09325	0.391799	1.14535	0.343102	0.395397	0	1.38536	1.27275
51560	RAB6B	0.11119	3.08159	0.219919	3.47073	2.62081	9.78791	0.362329	0	11.7191	2.94493	5.05608	0.585057	2.89072	3.73565	0	0	0	0	0	0	0	0	0	0	0	0	1.02585	1.71131	1.18743	1.32589	0	0	4.28854	0	0	0	1.86674	0	0	0	1.17887	0	0	0	3.01848	0	3.60633	2.27815
55920	RCC2	0.364749	3.39738	0.282472	7.26476	6.77573	8.98273	1.27609	11.3222	3.03606	5.73828	9.78066	2.00218	2.24295	6.09493	9.64964	0.14614	0.209517	6.74442	2.44837	3.72355	2.95488	8.32953	0.46073	0.178158	6.43215	6.30637	3.80252	4.8929	4.50158	4.0743	2.77074	12.2791	5.19676	7.09721	9.06047	0.602115	8.62603	0	5.11313	0	4.94506	1.74909	4.4101	1.92412	3.83987	0	6.33201	5.39121
1938	EEF2	0.4268	7.31159	0.626624	10.9586	9.85616	12.9019	2.78459	17.4843	2.9247	6.28589	15.7936	6.73437	14.9375	17.9501	24.4036	1.54137	0.997253	18.0891	4.90232	7.11139	6.91358	26.033	1.67155	0.84913	79.8908	33.2841	14.2591	18.2905	23.8817	48.1637	24.8298	6.50574	19.9356	27.5987	5.32907	15.5826	51.7527	0	35.8023	0.754657	56.5921	34.8546	58.2736	35.1057	12.567	0.299377	18.6736	11.8266
9416	DDX23	0.0426838	0.657423	0	1.27692	1.28285	1.25383	0.0650234	1.02954	0.5771	0.75936	1.87117	0.305177	0.552104	1.83104	2.14027	0.0413074	0	0.938845	0.294601	1.94995	0.51285	1.3662	0	0	1.0239	2.08499	0.946582	2.2888	2.11766	2.37313	1.14862	0.795377	1.57062	3.32495	1.42515	0.463545	1.08984	0	0.947473	0	1.82003	0.661132	0.617193	0.85286	0.606829	0	2.51772	0.78029
1937	EEF1G	0.473113	14.9762	1.20796	10.5649	16.658	17.5174	1.16129	25.4399	6.78071	8.71715	19.6762	7.10682	14.2085	29.4297	12.6219	1.23321	0.223303	37.1342	6.09023	5.02249	5.21426	22.863	1.67624	0.628851	24.5448	33.5835	18.8679	13.7196	15.9999	37.6358	13.5749	10.0799	28.8684	17.1768	3.92771	11.3386	19.9173	0	14.7706	0	41.3419	15.4265	17.8842	10.7826	8.93774	0.121955	12.0723	12.5245
1936	EEF1D	0.399007	2.85087	0.39872	1.93761	10.3701	3.2313	1.39396	7.3485	2.1237	1.63369	11.3866	4.87568	15.3298	12.2549	7.33097	1.22688	0.800619	7.11453	1.35757	2.60694	4.04852	7.28564	1.57338	0.270917	7.50726	40.0608	1.84928	3.01493	8.46549	10.9234	8.25113	8.47127	8.28319	7.50962	3.48115	4.44704	5.33462	0	9.06724	0	49.3192	13.3337	6.27665	5.59361	3.67647	0.0842362	7.20097	5.36127
1933	EEF1B2	0.0317225	5.99625	0.273035	22.0742	3.99098	5.6784	0.782414	8.15259	2.31512	4.00417	33.1939	4.28901	6.9038	26.3858	3.75104	0.424465	0	4.09509	0.868224	1.0959	3.51199	8.37818	0.122183	0.325513	8.59342	14.9264	4.60706	4.36541	3.98448	16.5992	4.74994	2.45506	9.34138	4.5032	0.848045	3.48349	19.9566	0	3.59334	0	9.31816	4.95743	13.1805	4.25263	2.53912	0	0	5.25522
8106	PABPN1	0.153375	3.29804	0	9.42485	5.5875	3.93563	1.88672	8.50383	1.37392	3.52385	4.01046	0.99641	3.696	5.09235	3.46621	0	0	2.78517	0.6787	1.50119	2.00308	3.6269	0.261165	0.324378	0	4.93367	2.85807	2.99947	4.98008	3.96462	3.29438	15.2601	4.89703	4.01555	11.0644	1.06804	6.92671	0	2.50121	0	2.67316	3.53174	2.7001	1.74496	7.48334	0	6.49935	4.51519
23499	MACF1	0.00271548	0.22655	0	0.476935	0.387898	0.910082	0	0.518624	0.214431	0.234235	0.246116	0.0528784	0.277197	0.548524	0.113146	0.0103262	0	0.147936	0.0816898	0.161137	0.12465	1.7658	0.0285414	0.0236618	0	0.187952	0.771993	0.429414	0.473296	0.935487	0.443039	0.735616	1.10847	1.26168	0.67415	0.0902216	0.732084	0	0.636026	0	0.794588	0.103658	0.152513	0.265657	0.201744	0.000866976	0.224433	0.104558
23019	CNOT1	0.123356	1.02772	0	0.308434	0.280079	0.558702	0	0.382106	0.0188506	0.718324	0.587013	0.0534095	0.99556	0.677527	0.0795004	0.00310309	0	0.0625733	0.0213349	0.0428368	0.00419115	0.173636	0.00865594	0.0115497	0.130944	0.272504	0.424536	0.502105	0.400711	0.574255	0.737989	0.227708	0.827093	0.539057	0.235334	0.25111	0.495845	0	0.301536	0	0.201734	0.147938	0.337	0.52401	0.438609	0	0.795988	0.292625
286	ANK1	1.03162	2.50693	1.93333	0	0.358152	0	0.680853	0	1.27824	0	0	2.30741	10.0445	0	0	0.834107	1.40946	0	1.0318	0.0944366	0.919062	0	0.618587	0.476437	0	0	0.974009	0.368029	0.769089	0	0.0177758	0	0.400913	0.551398	0.421244	0.913994	0.131222	0	0	0	0	0.816803	0	1.00924	0	2.84845	5.83722	0.212131
287	ANK2	0.0215251	0.144773	0.0254062	0	0.0653801	0	0	0	0	0	0	0.0427723	0	0.0382478	0.0522627	0	0	0	0	0	0.0240381	0	0	0	0	0.173058	0.0596264	0.0173581	0	0.0312014	0	0	0.0657335	0.0529509	0	0.0852821	0	0	0.0162736	0	0	0.00607218	0	0	0	0.0286739	0.116503	0.0824565
51571	FAM49B	0.00687985	13.9987	1.0862	1.91345	4.80214	0.85752	0	5.69516	1.22001	1.45045	4.59452	2.09876	4.32895	1.76707	2.89345	2.75315	0	1.49647	0.191641	0.900639	0.725059	1.36404	0.452288	0.0720499	4.46463	2.60096	1.368	0.341667	31.8154	3.71657	25.8188	0.137216	1.78302	0.746611	0.114425	1.36006	4.88634	0	2.19003	0	6.60281	1.51117	21.0131	45.307	0	0	14.2486	0.703921
10189	ALYREF	0.60809	19.1824	1.12449	25.7249	15.5078	20.9055	3.39794	23.5453	8.51455	12.2141	25.2662	8.69066	2.83145	22.9779	10.507	1.06282	0.0556482	26.2591	1.98493	15.0754	18.5988	42.4458	2.70881	1.08918	25.767	25.5417	20.8954	39.7359	39.0723	26.7415	7.54495	11.9973	68.1211	70.107	20.0828	7.1286	13.2212	20.4626	24.5331	0	22.1788	14.6912	22.4457	7.80171	22.4477	0.376888	38.0744	22.9543
7264	TSTA3	0.117407	0.360864	0.131022	0	0.541708	0.766591	0.295312	0.781284	0.236017	0	0.665579	0	0.79163	2.13978	0	0	0	0	0	0	0	0	0.463696	0.0200214	0	0.683559	0.258026	0.192424	0	0.314887	0.556652	0	0.226977	0.134443	0	0.350222	1.41425	0	0.550952	0	1.05544	0	0.812157	0.38331	0	0.0700352	0	0
9446	GSTO1	1.01575	4.72257	1.33959	1.67519	11.335	2.24867	2.55234	5.7058	2.19966	0.93858	5.34945	2.91826	4.35113	8.96288	3.39625	2.02015	0	1.18472	0.196536	0	0.935768	0	1.61309	1.22568	0	3.68085	6.07352	1.0138	5.00139	5.8118	6.15991	0.390574	2.45577	0.664501	0	5.33053	2.43565	0	7.96609	0	13.2629	7.57847	6.76847	7.62909	0.580442	2.46133	0.504412	1.07504
291	SLC25A4	0.192139	2.9228	0.182875	1.95029	6.11468	7.98702	0.413751	4.20841	0.854323	1.31647	4.19066	1.66247	0.189537	6.75148	9.44895	0.26063	0	5.53735	0.41334	2.74152	0.754157	4.13912	0.468124	0.530241	0	5.94834	0.845166	0.904701	0.793154	1.73541	1.79455	3.41918	1.90076	1.80664	3.37131	0.660945	1.92236	0	3.1812	0	3.42609	1.97246	1.09412	1.2106	1.14828	0	5.03012	2.29694
292	SLC25A5	0.322479	11.3615	0.577063	4.87761	5.15466	20.882	1.01195	8.58025	0.972836	2.48711	6.82873	5.96083	0.997115	9.1674	18.9827	0.46946	0	17.7544	0.41334	5.08039	1.13016	3.43454	0.575372	0.650084	6.58021	13.5336	2.90458	2.44476	4.74555	6.38213	5.18123	9.27517	7.63915	8.60554	7.06475	3.79543	9.62102	0	9.45788	0	8.20303	15.8248	18.4942	10.6993	2.58432	0.157331	5.74304	12.1446
293	SLC25A6	0.297718	6.7329	0.225632	4.28742	6.2602	15.0815	1.09354	7.3747	1.10686	2.49369	4.762	4.7363	1.29567	5.9967	11.3682	0.265941	0	19.4179	0.495478	5.89081	0.754157	3.37584	0.747898	0.861261	0	10.5647	1.88092	3.64673	4.2895	5.88189	3.38153	8.12525	4.16214	4.6853	6.01154	2.34352	5.87953	0	10.0597	0	7.91149	9.92313	16.2357	5.91759	1.81948	0.213472	6.68109	7.50044
23468	CBX5	0.201232	4.83882	0.836418	8.10052	6.39157	7.4778	0.345515	6.58453	2.03663	3.26826	7.7705	3.16631	1.07046	8.54642	3.91682	0	0	0	0	4.90896	1.06962	0	0	0	0	4.91654	6.3626	2.07176	5.29348	4.88594	8.43363	2.57308	3.77781	7.42484	4.21618	0.545935	0.575314	0	2.28697	0	0	1.38836	5.59243	1.83982	4.17377	0	5.40992	6.02808
10155	TRIM28	0.839934	7.347	0.451783	17.1277	11.8603	16.9382	2.70393	13.9088	4.35372	7.33642	11.4359	3.70945	7.01945	13.5109	13.4056	0.328177	0	15.1873	4.02498	8.14793	9.4269	21.977	1.51557	0.658706	9.35185	10.0583	14.2981	10.0244	12.9648	18.8177	22.8703	9.8902	19.3504	11.3462	8.87843	1.86064	14.0765	0	10.1676	0	9.72139	12.0572	17.6471	7.89844	21.0823	0.0928798	20.7555	10.2122
2806	GOT2	0.193451	4.44293	0.475514	5.52195	8.02504	11.3609	1.0628	11.2789	1.53833	1.66187	10.0856	4.31941	12.702	12.1425	1.47347	0.953364	0.0793537	2.93302	0.550824	0.995319	3.02673	7.23622	0.474589	0.444277	2.62243	9.43821	3.62813	3.83301	6.90028	7.26738	4.81263	2.91685	5.60798	5.28979	1.97949	2.03054	8.86862	0	2.26474	0.515907	13.2855	4.33135	2.31755	3.01506	5.61973	0.214444	11.7368	1.87787
2805	GOT1	0.874555	6.96653	0.294251	3.78633	1.25101	6.43324	0	1.22006	1.66566	2.43654	8.23724	0	1.44431	10.4131	7.3724	0.666235	0	1.59773	1.71949	1.12338	1.62985	1.23034	0.446016	0.262506	0	5.96633	1.9715	1.36035	2.97341	1.58692	2.76644	0.53167	3.25777	0.49587	2.71374	1.32413	10.0613	0	1.18178	0	1.52635	4.65344	7.75836	6.1408	1.38378	0.153013	2.41158	0.726193
51109	RDH11	0.0650986	0	0	0	0	0	0	0	0	0.13186	0	0.121662	0	0.263179	0.665907	0.126897	0	1.70482	0	0.782252	0.598557	0.922154	0.0482405	0.034316	0.780279	0.591772	0.0826191	0.0912842	0.580981	0.404124	0.277569	0.440751	0.783108	1.16332	0.33882	0.121068	0	0	0	0	0.294896	0	1.60661	0.72159	0.50478	0	0.812478	1.33883
5096	PCCB	0.00433692	0.38585	0	0.3194	0	1.76378	0	0	0.112239	0.104592	0	0	0	0	0	0	0	0	0	0	0.0870944	0	0	0	0	0	0.869623	0.30937	0.0543621	0.723207	0.524874	0	0.742408	0.0876672	0	0.17357	0.267412	0	0.302674	0	0.484735	0.517878	0.0746519	0.214087	0.166091	0	0.412259	0
101060541	LOC101060541	0.12918	1.76456	0.292098	2.63649	3.08909	5.11392	0.357565	3.37757	0.717744	1.80647	3.09895	1.44867	1.32639	3.29994	5.63379	0	0	2.04274	0	3.90569	0.976774	4.38699	0.278052	0.107647	1.24931	4.75288	3.35829	4.95368	3.87104	6.69272	4.39463	0	4.04593	3.37178	2.6258	1.06794	2.43568	0	4.06751	0	7.66945	4.55716	4.64273	3.72901	2.41913	0	4.97921	0.995693
7277	TUBA4A	4.1659	21.1003	1.68921	20.32	25.4197	53.5394	4.70651	44.2219	8.7577	27.2123	32.7141	5.31923	25.4599	40.1025	25.6303	2.87545	0.447417	32.9783	6.66542	23.4363	13.0434	76.3718	6.41093	2.98859	18.8755	29.678	33.2179	27.3746	23.5451	37.4953	47.5318	30.2474	29.6587	17.1978	7.36819	6.28101	32.5988	9.7299	29.3468	2.96453	35.2642	30.9296	66.4364	33.7305	18.2222	0.328702	25.7253	24.1289
7276	TTR	1.31723	2.49857	1.25614	0.956901	3.57353	1.07349	0	0.436847	0.901138	1.57771	2.14395	4.88643	3.71781	1.10474	7.30128	0.122809	0	6.52921	2.97434	1.45918	0.552944	5.60926	0.249015	0.534647	16.7095	11.2335	2.60549	6.41263	9.05789	8.4164	2.37487	0	1.23086	2.57789	1.07228	5.28234	19.4197	0	4.58432	0	6.97965	19.6441	33.8779	18.3692	0	0.625784	1.92543	2.57311
7278	TUBA3C	4.59022	21.4402	1.57635	26.7448	25.4972	58.3091	4.5621	44.9406	7.38755	29.7008	34.7735	5.81319	25.7371	50.3324	34.2634	2.88827	0.498503	49.5469	7.51222	30.1131	16.3621	92.356	6.40487	3.11218	26.5733	35.8022	32.971	29.0573	26.0014	43.3551	66.7466	37.7409	37.3403	19.1296	13.1588	5.71156	57.0204	13.9347	32.0686	4.2069	35.0309	33.9665	81.0016	35.4618	31.2031	0.109505	28.5274	28.9266
101060545	LOC101060545	0.0123473	0.0382875	0	0	0	0	0	0	0	0	0	0	0	0	0	0	0	0	0	0	0.0841806	0	0	0.0208356	0.658411	0	0	0	0	0	0	0	0	0	0	0	0	0	0	0	0	0.0726412	0	0	0	0.10012	0	0
64423	INF2	0.00681929	0.0558034	0	0	0.360812	1.10601	0	0.354684	0.0732177	0.382634	0.361068	0.760817	0.288405	0	0	0	0	0	0	0.0168535	0.0367935	0	0	0	0	0.187699	0.560807	0.439704	0.149591	0.520507	0.342331	0	0.372558	0.640186	0.315315	0.0619105	0.36804	0	0.175733	0	0.604098	0.210297	0.358638	0.0895274	0.27793	0	0.160203	0
64422	ATG3	0.0152613	0.249398	0.0428453	0.138184	0.289313	0.788158	0.0320354	0.289245	0.0348905	0.0351719	0	0	0	0	0.540146	0.0630063	0	0	0	0	0	0	0.154497	0	0	0	0	0.233656	0	1.79008	0.266091	0	0.0858873	0	0	0	0	0	1.61199	0	0	0.570252	0.575787	0	0	0	0	0
26986	PABPC1	0.0710659	3.50807	0.0855457	4.31691	1.8368	3.99671	1.97447	4.84493	0.458718	1.39669	4.05591	0.90239	3.59035	4.99225	5.28093	0.135048	0	3.29974	0.359825	1.0363	0.837436	1.81694	0.180841	0.139304	2.36695	7.32672	1.9715	1.40004	1.32762	2.58945	1.8496	3.69809	1.9634	1.41958	2.59883	0.96724	3.1067	0	4.43112	0	6.04954	2.62063	6.06435	2.70614	2.96942	0.0166721	2.17505	2.54673
5093	PCBP1	0.565143	6.93013	0.819796	8.37607	8.06809	10.8725	1.36517	13.8053	3.49089	4.93655	9.61924	7.95903	8.94203	13.8664	20.599	1.13771	0.419585	14.4996	3.64045	14.1464	3.94813	20.0644	2.26807	0.643157	25.2619	23.5884	9.10928	8.25752	9.54082	11.432	11.9458	13.0357	9.30947	9.90058	4.92741	2.44142	6.54367	0	8.21583	4.28473	15.344	12.5104	8.09596	6.08585	9.7381	0.304055	16.8594	11.3464
5094	PCBP2	0.325916	5.79658	0.575854	8.88104	10.3018	13.7119	0.916278	11.3699	2.62624	5.22983	12.4183	1.56826	9.65668	14.0635	13.9409	0.788749	1.04156	11.9112	3.40799	11.1018	7.30149	26.3378	1.99154	1.30332	13.2002	7.14057	10.0063	12.8513	6.98523	12.1847	7.49114	9.49481	11.7382	7.44036	8.18957	1.76898	4.6598	0	6.74584	0	10.4698	4.70155	9.41281	4.82851	6.24003	0.0774056	10.0099	5.38589
2812	GP1BB	0.710978	0	0	0	0	0	0	0	6.32614	0	0	1.58486	0	0	0	0	0	0	0	0	5.09119	0	0	0.302443	0	0	0	0.133304	0	0	0	0	0	2.95029	1.16393	0	1.92438	0	0	0	0	0	0	0	0	0.487963	0	0
1965	EIF2S1	0.198891	3.24154	0.145107	4.64276	4.04411	7.0948	1.23926	5.68128	1.24856	1.45115	3.21976	2.40431	3.61249	5.2993	2.1268	0.270934	0	1.30656	1.26861	1.49434	1.2561	6.31707	0.0465101	0.00888436	5.91065	4.33647	1.97527	1.48538	3.56921	5.93126	3.4599	1.76465	4.8834	4.15221	0.855489	1.66994	6.57179	0	3.44921	0	6.49621	1.83101	3.15806	4.22393	3.44127	0.0851296	3.50883	1.99194
2811	GP1BA	0.426461	0	0	0	0	0	0	0	0.924886	0	0	0	0.097438	0	0	0	0	0	0	0	0.21314	0	0	0.0446032	0	0	0	0	0	0	0	0	0	0.137204	0	0	0	0	0	0	0	0	0	0	0	0	0.111552	0
51593	SRRT	0.168994	1.10891	0.0232966	0.85112	1.3375	1.59447	0.600114	1.94116	0.303352	1.00201	1.17254	0.232645	0.666583	1.93923	2.39646	0	0	2.49637	0.44845	1.30011	1.91093	2.68081	0.0619514	0	1.19246	1.45905	1.07094	2.13402	1.19779	1.86664	1.77554	0.854731	2.50394	2.33113	0.53444	0.0417495	3.05809	0	0.76915	0	1.05982	1.20637	1.43304	0.508352	0.729372	0	2.21244	1.37098
2810	SFN	0.455944	4.32342	0.541194	5.87164	7.93359	0	1.64636	6.91061	1.91322	4.29801	6.41673	2.3212	9.6438	10.1104	4.56085	0.366039	0	7.58267	1.54742	2.7497	1.75619	5.27634	0.455769	0.273419	3.97733	10.5713	4.81548	1.8318	3.54122	3.46485	2.33879	8.2865	3.6878	2.28098	0	1.50162	9.56417	0	5.25445	3.47142	4.80408	3.27708	12.6076	4.42113	3.20132	0.193616	2.27005	3.82645
554313	HIST2H4B	152.74	1995.1	178.497	2070.26	1355.82	1575.13	255.98	1637.68	473.92	2490.79	2189.72	895.077	798.938	1524.47	1604.09	93.8046	116.467	1805.01	504.886	1993.26	1054.27	2440.06	237.608	107.611	1669.01	1244.71	966.823	1478.96	1843.3	1800.54	2165.81	1805.32	1785.94	2170.44	2878.23	499.774	1292.42	1686.56	2032.91	168.735	1378.02	814.128	1038.18	769.666	2257.04	23.9224	1852.52	2144.34
51119	SBDS	0.162571	0.468099	0	5.76309	2.29782	2.47548	0	2.67722	0.119041	0.180052	3.51188	0.0987008	0	0.888499	0	0.2576	0	0.616853	0.168501	0.226913	0.119581	0	0.0459116	0.0733874	1.31702	0.342621	3.43761	1.2107	0.434989	5.00682	1.9616	0.416706	2.54643	0.0734829	0.0563636	0.233837	0	0	0.898075	0	2.92971	0	0.124761	0.256816	0.126421	0	0.263164	0
1968	EIF2S3	0.0520989	0.973761	0.147882	1.76671	1.99999	7.61334	0.40257	3.67218	4.24347	6.48537	5.43987	1.60735	1.37675	3.55267	8.77739	0.814732	0	3.93682	1.7264	8.13707	5.00707	9.44219	0.142935	0.458467	11.9445	8.73404	1.52041	0.866174	6.79398	5.28048	5.58899	1.38741	6.66174	3.22898	5.66133	2.99815	6.32762	0	2.56991	0	3.8413	2.1916	2.44886	2.29286	4.63791	0.0760329	4.82527	0.974235
1967	EIF2B1	0.0158633	1.96259	0	0.446845	0.269534	0.499426	0	1.73436	0	0	0	0	0.87045	0.294213	0	0	0	0	0	0.0789967	0	0.0474178	0	0	0	0	0.40575	0.604036	0.802149	1.05096	0.492145	2.07027	0.551057	0.282767	0	0.0513486	0	0	1.02722	0	0.264949	0.530084	2.91811	0.501617	0	0	0.275437	0.159457
7280	TUBB2A	11.7346	52.7944	5.24703	58.3662	69.1641	132.6	9.41014	105.88	23.4332	80.9548	66.0565	8.67222	39.2303	83.7546	66.1579	3.74033	2.65162	131.769	22.9031	65.7204	41.8632	171.781	8.53445	6.75432	66.1648	95.8654	134.194	143.983	107.097	206.304	187.776	76.9047	136.891	89.3326	30.3057	31.6326	270.77	29.4534	87.7389	8.89612	78.5696	93.3291	236.907	107.66	80.3645	0.453885	80.105	52.5713
143471	PSMA8	3.52405	0.991912	0	0	1.32697	2.33604	1.1637	1.53291	3.38218	0	1.45094	0.568626	0	2.32966	0	0	0	0	0.286542	0	0	0	0.192791	0.650218	3.18879	2.96605	1.7543	0	0	0	1.29603	1.55826	0.67312	1.4159	0	0.489758	2.71667	0	1.48321	0	2.65972	1.74209	2.43999	1.93986	1.38897	0	1.16492	0
7284	TUFM	0.830361	4.41043	0.481761	8.46492	14.9329	15.0168	1.41233	11.9858	2.89335	4.04515	7.25631	5.31776	10.4221	13.8406	6.27891	1.72709	0	5.7334	1.50311	10.9019	8.89368	15.9973	2.85717	1.42642	20.982	19.7584	5.13616	11.785	14.2794	13.2809	12.0242	2.90389	14.279	17.8195	20.7712	6.4895	6.51236	0	7.16494	0.665325	21.0556	9.57755	6.2062	6.70977	22.3536	0.0904984	23.4172	17.3108
7283	TUBG1	0.0580421	0.518712	0	0	0.403177	0.959675	0	0.755387	0.192927	0.405972	0.428508	0.0776212	0	0.790859	0	0	0	0.758468	0	0.449417	0.0757193	0.879871	0	0	0	0	0.350846	0.35391	0.51187	0.339831	0.390262	0	0.706739	0.255944	0.342351	0.0650344	0.247292	0	0.881093	0	0.770166	0.31238	0.988408	0.316544	0.268689	0	1.44901	0.39841
1974	EIF4A2	0.234181	5.86919	0.394394	6.97579	35.576	12.0793	14.2417	28.5418	2.1459	11.5947	11.569	2.78606	6.45535	14.7586	10.4383	0.501678	0.527341	16.3407	2.54083	3.27103	3.54321	10.7929	0.263462	0.380036	16.7613	11.3462	6.50312	4.60337	8.08203	14.0483	12.0723	6.24637	8.66799	8.32298	4.50059	3.85333	12.0337	0	15.109	0	15.3623	5.95546	10.0265	3.2087	6.6189	0.0668076	5.8845	7.41706
2821	GPI	0.275028	3.43746	1.2802	3.72222	1.64314	11.9726	1.96772	9.4896	1.84408	1.9609	11.5918	1.94757	2.52589	4.10837	12.9829	0.562575	0	5.5705	3.95284	3.67524	2.01367	5.07602	0.317976	1.21501	10.6044	21.5693	4.8339	1.36462	5.2408	14.6322	4.57006	8.32134	4.58107	22.7771	0.570671	1.65615	17.0461	0	9.97003	0	15.4164	6.39535	8.50176	8.06461	3.07867	0.123653	1.52896	5.30196
2820	GPD2	0.452848	2.283	0.181191	1.18099	1.27171	1.59586	0.235475	3.47398	0.3898	33.6786	66.6285	0.891917	3.63313	3.62829	2.9842	0.0934774	0	1.10408	0.557308	2.6187	1.08972	3.10874	0.131862	0.0598186	0.538757	2.61306	3.54366	1.88162	3.49792	4.80092	1.49332	1.23909	8.16779	3.22653	4.21537	0.999361	1.04962	0	5.56216	0	8.13487	2.70911	4.56776	2.39703	0.43416	0.0753709	4.41631	3.18693
1973	EIF4A1	0.335327	7.46484	0.552172	6.35722	12.2667	13.6273	2.1969	11.1899	2.80217	3.89546	18.0874	3.78797	15.3262	12.4989	10.4098	0.96696	0	22.8632	2.9781	5.07837	6.04533	15.9712	0.773892	0.832787	24.3072	15.8928	8.22515	6.18656	9.98297	10.3547	10.9355	13.3465	10.1741	9.00182	7.20181	4.19588	12.8207	12.2831	11.8443	0	22.97	8.83907	19.5913	9.69502	10.0566	0.17266	14.8127	12.8897
26156	RSL1D1	0.0468391	1.92233	0.0554053	1.61416	0.966111	1.50056	0	2.27009	1.05895	0.618952	2.84445	1.57432	3.37801	1.62616	0.409055	0.136051	0	0	0	1.02862	0.438763	0.520532	0	0	2.43705	1.58855	0.699603	0.80114	1.84524	1.07746	0.627937	0	1.34757	3.16335	1.19826	0.17497	0	0	0.71936	0	2.32319	1.27876	1.46972	1.22957	2.45977	0	2.61036	2.51028
7296	TXNRD1	0.0971524	1.54096	0.0695808	1.24106	0.480674	9.04962	0	3.29264	0.447554	0.825596	4.15332	1.3557	11.877	2.88784	0.887016	0.156043	0	4.09604	0.0385804	0.46161	0.888534	3.72421	0.216932	0.127596	3.79073	2.46661	3.44971	1.53004	2.5263	3.05058	1.83006	3.97946	3.96909	0.74893	0.0894395	0.508996	2.80261	0	1.7183	0	1.84828	4.46916	4.97788	1.4963	1.59678	0.0815267	3.35226	1.20809
7295	TXN	3.00453	21.2708	5.15069	36.2911	36.7203	45.9551	9.12632	31.3757	9.43106	10.0265	34.9646	21.33	17.2579	62.71	59.2967	9.53343	0	64.0447	18.4194	16.8468	12.5452	118.442	10.8838	5.20375	0	93.6907	42.9163	19.8484	21.8986	124.296	30.3646	0	43.7649	30.1608	9.2858	21.2982	40.8392	0	28.775	0	49.0342	217.61	115.723	138.478	12.2626	3.49632	21.2618	26.5817
112714	TUBA3E	3.92327	15.8415	1.51039	26.4788	24.3137	43.5913	4.5621	40.5003	5.81281	26.7053	34.3479	5.6025	25.3437	49.9111	31.377	2.565	0.498503	42.3435	7.16508	24.2224	12.6093	70.1082	4.57021	2.76071	22.5558	34.7735	28.8911	23.6498	20.6541	36.6339	57.7119	33.8771	29.2901	13.2543	12.8007	5.02161	48.6187	12.1846	30.6564	3.92919	33.7725	32.8513	70.7088	33.0166	27.4377	0.104365	25.8556	27.2409
1503	CTPS1	0.0697532	0.500615	0.0196684	1.12678	0.299692	0.772206	0.0931359	2.09524	0.184766	0.258596	1.06819	0.138198	0.337019	0.780505	2.29354	0.123758	0	2.4831	0	0.313311	0.350009	2.20073	0.192397	0	5.84944	0.125655	0.922747	0.692401	1.48415	1.77281	1.32662	0.586763	1.17517	1.77572	0.708213	0.0610392	0.510312	0	1.35224	0	1.92151	0.776561	1.47721	1.35396	0.400792	0	1.14829	0.117613
100293534	C4B_2	0.0417851	0.0508483	0.0658432	0.124456	1.84934	0.181955	1.58834	0.214945	0.370476	0.00701497	1.17156	1.01938	0.729204	0.819442	1.47055	0.0994772	0	2.09405	0.410012	0.0609891	0.478197	0.264843	0.0555679	0.0895694	1.49651	2.46371	0.306602	0.271718	0.731257	1.25827	0.56971	0.188496	0.990716	0.801376	0.557539	1.1652	1.61865	0	0.509441	0	1.82507	1.19833	0.932763	0.32773	0.104229	0.116081	0.767984	0.198482
84836	ABHD14B	0.0586761	0.737618	0.15696	0	5.3535	1.58274	1.98687	1.52952	0.0747783	0	1.96638	0.124043	3.00267	4.94479	0	0.0755287	0	0	0	0	0	0	0.0930979	0	0.787645	2.11078	2.46432	1.23695	0.929918	2.01333	2.17216	0.18214	0.475708	0.689834	0	0.455119	1.69191	0	2.1734	0	3.21273	1.52235	0.592931	1.85362	0.214215	0.0169673	0	0.236162
1500	CTNND1	0.0194307	0.943164	0.0253917	1.15942	1.51633	1.57286	0.0953983	1.04743	0.414745	0.345	0.676821	0.891093	0.913296	2.88881	2.84645	0.15467	0	1.16851	0.272119	0.59582	0.955199	2.58629	0.0629764	0.150003	0.907811	0.895879	0.457362	0.829904	1.24503	1.14521	0.848816	1.14008	2.60834	2.09282	0.584154	0.649549	0.928605	0	0.95176	0	1.38698	0.616884	0.832743	0.553238	0	0	0.866445	1.97777
1984	EIF5A	0.552056	5.32008	0.576051	0	0	6.77342	2.3979	7.92939	1.92581	3.13778	8.46503	2.99571	0	0	9.2877	1.13593	0	28.8679	3.21829	5.43067	2.74447	38.9785	1.3191	0.485683	42.6311	18.3038	13.7589	5.15793	5.84126	9.97597	9.37614	9.90813	4.28764	6.37249	0	6.69107	2.84885	0	12.059	0	26.7437	11.4188	13.0156	10.3477	6.87854	0.201892	14.8896	9.40572
1983	EIF5	0.0713599	0.304601	0	0.830611	1.13393	0.644535	0	0.407378	0.158609	0.485806	1.07532	3.34701	0	0.341524	0	0	0	0	0	0.851568	0	0.937796	0	0	1.79554	0.355942	0.635312	0.753373	0.565568	1.32559	1.09619	0.185701	1.25948	0.87497	0	0.326761	0	0	0.437394	0	0.7186	1.19436	2.99061	3.91277	0.776714	0	0.0947001	0.979796
1981	EIF4G1	0.0036093	0.901305	0.058778	0.336733	1.47514	2.07978	0.0450813	2.40347	0.0879322	0.176068	1.5304	0.302074	1.08742	1.72997	2.86469	0.0419915	0	0.673473	0.405371	0.6331	0.205571	1.75772	0.107599	0.0759154	2.62011	3.05953	0.273814	0.479676	0.674215	1.40899	1.09734	2.20537	0.936731	0.605624	0.185615	0.531636	1.02011	0	0.990961	0	2.0443	0.872138	0.946257	0.405927	0.388441	0	0.157085	0.397097
1509	CTSD	0.0552676	10.7839	0.572782	6.81522	34.5178	11.2067	1.84162	11.6348	3.14716	10.0578	34.6277	10.7926	24.2922	19.8834	15.9881	2.11195	0	8.87845	9.76606	9.06211	7.50205	14.0649	7.6354	0.613332	27.207	45.6478	9.71113	7.17982	14.0052	42.0181	5.64896	20.2619	6.25761	5.16622	5.65816	11.3904	17.7194	0	14.7864	18.7877	64.142	68.2601	38.718	38.9508	9.28364	0.493063	6.90211	13.3769
100996657	LOC100996657	0.625197	6.46998	0.504345	5.75432	6.31401	12.5712	1.11522	19.1594	5.63368	5.54145	5.15832	4.18388	0	11.0688	34.2291	0	0	8.23407	1.40324	7.15435	3.37784	10.8333	0	0.517289	7.85938	15.269	11.2956	13.677	22.1221	7.86941	11.392	11.0039	12.3172	35.02	25.1314	3.85769	13.3079	0	5.68696	0	10.3707	9.9054	10.8587	8.27333	8.00237	0.175551	17.5523	8.39611
1996	ELAVL4	0.133724	0	0	0	0	1.43565	0	1.89992	0	2.03403	0.179167	0	0	0	0.72733	0	0	0	0	1.67084	1.10505	4.43901	0	0	3.84541	0	0.652064	0.411276	1.25057	1.42573	1.49785	0	1.95167	0.488606	1.06893	0	0	0	0.504303	0	0	0	2.11471	1.01643	1.34552	0	3.95104	0.739247
1511	CTSG	0.53014	2.24567	33.7911	2.95473	16.8996	0	0.367649	0.169499	1.79531	0	0	7.72316	5.91343	10.0533	6.57441	1.64269	0	16.9581	0.572911	1.80481	3.40848	3.34869	0.878978	0.871399	19.6841	0.88139	1.98739	1.62059	2.82087	2.73701	0	0	2.00369	0.449285	1.569	16.8695	13.4499	0	0.841345	3.08996	3.13836	2.96208	0	0	0.295362	0.442712	4.77086	0.321969
1995	ELAVL3	0.148717	0	0.147926	1.38082	0.323162	1.09322	0	2.39226	0	2.51356	0.595782	0.233281	0.496865	1.49005	1.02347	0	0	0	0	2.55401	0.672513	5.5476	0.213681	0	0	0	1.35661	2.78877	1.43679	2.38686	3.02869	1.01329	1.99883	0.552643	1.47922	0	0	0	0.519004	0	0	0	3.91509	2.27223	1.5111	0	3.79131	0.855365
1994	ELAVL1	0.364652	9.80202	0.892213	13.9821	19.7853	17.0779	2.68567	21.8718	7.16182	6.6778	17.1541	2.71268	6.09729	14.0316	24.806	0.608398	0.204812	22.2325	6.26865	17.2782	12.0186	13.7403	1.29213	1.19898	21.2307	20.3707	26.839	12.5693	13.1753	15.3911	13.7533	21.0868	14.7443	19.3759	23.0582	6.97123	19.2105	0	11.7226	0	16.7203	24.9511	18.1752	13.9934	11.3243	0.0567596	15.9678	12.6435
1993	ELAVL2	0.0292261	0.703352	0	0	0	0.67373	0	0.672247	0.230423	0.940121	0.409592	0	0	0	0	0	0	0	0	0	1.42939	1.65907	0.194302	0	1.41764	0	0.247132	0.951153	1.07737	0.538441	0.399224	0	2.37898	0.203795	0.368091	0	0	0	0.275988	0	0	0	0.990256	0	0.371471	0	4.44948	1.70965
26135	SERBP1	0.147304	2.35041	1.39622	1.89375	4.87079	7.11952	0.0817883	9.46722	1.5938	1.32731	9.01212	4.35245	4.22261	5.41845	8.56389	0.455563	0	36.0066	1.68869	3.22666	1.91908	37.6712	0.252722	0.243966	173.882	7.7398	4.00391	10.8804	7.83783	8.88074	9.57215	1.24417	4.26669	4.88011	2.44637	0.917147	18.3078	0	6.40912	0	10.9757	4.21299	3.37575	3.61563	1.69748	0.0823181	7.34591	1.88664
1992	SERPINB1	0.0871938	1.93663	4.49304	1.81827	7.79975	1.52711	0	1.52543	1.01089	0.586584	4.88661	1.44009	4.31264	15.5205	5.17373	0.935159	0	8.63575	0.0400031	0	0.930644	4.38403	1.21571	0.583946	10.4885	8.21505	1.76688	0.869889	1.7797	4.5572	0.38859	0	0.78829	0.370077	0.330892	4.52777	3.44656	0	3.87512	0	21.1943	4.018	3.90226	5.02233	0.794181	0.417647	5.97515	0.507091
1991	ELANE	0.361912	0.238787	49.1058	0	0.3482	0.145209	0.125366	0.732984	1.99762	0	0	2.39894	0.531523	6.75012	2.58002	0.905657	0	28.5091	0.721343	0.161225	5.21844	0.308201	0.223371	3.39874	57.3029	0	0.152221	0	0.229876	1.04368	0	0	0.108333	0.474231	0.284073	3.19825	22.5729	0	0	0	2.05504	0	0.0885287	0	0	0.536901	4.02337	0
9491	PSMF1	0.224585	0	0.144707	0	0.681791	1.93753	0.914049	0	0	0	0	0	0	0	0	0.0328136	0	0.929805	0	0.42876	0.663961	0.254767	0	0	0.200183	0	0.648529	0	0.754198	1.23886	0.494988	0	1.29597	0.573823	0	0.0570981	1.1063	0	1.30531	0	1.13754	1.08984	0.623693	0.802943	0	0.110699	1.12623	0.527488
100529241	HSPE1-MOB4	0.252331	8.16139	0.508083	0	0	4.42847	0	9.22194	2.11678	3.20359	13.9256	3.54196	20.0315	9.81269	9.34859	0	0	0	0	0	0	0	0	0	0	10.244	2.08231	2.85521	3.99807	7.54144	1.62291	4.83538	4.35072	6.44126	0	1.84424	6.90972	0	3.13132	0	8.91164	6.68561	3.61413	2.56599	5.3876	0.145536	8.82422	6.90057
201595	STT3B	0.0380896	0.289864	0.0620505	0.582166	1.4056	0.555632	0.119949	0.551048	0.223108	0.467687	0.862952	0.550903	0.72195	0.940136	0	0.0462922	0	2.61651	0.105924	0.266018	0.424929	0.32801	0.0852003	0.0377193	0.604054	1.22716	0.411145	0.254175	0.767693	0.467402	0.187076	0.513911	0.546726	0.356924	0.709824	0.163754	0.319857	0	0.596491	0	2.1713	0.345154	0.537346	0.311513	0.471649	0.0291891	0.17416	1.18773
26145	IRF2BP1	0.0226609	0	0	1.35168	0.075325	0.641482	0	0.265409	0.24837	0.229004	0	0	0.166093	0	0	0	0	0.227495	0	0	0	0	0	0	0	0	0.143353	0.148325	0.0832754	0.134758	0.025143	0.153139	0.0967558	0.159581	0.332197	0	0	0	0.186059	0	0	0.218964	0.298036	0.0910388	18.53	0	6.30077	6.93394
3700	ITIH4	0.0415235	0.0468444	0.131239	0	0.938207	0	0	0	0.0101558	0	0.356684	0.847759	0	1.00449	0.859359	0.0339989	0	1.00072	0.165789	0	0.202118	0.249854	0.0244874	0.0649334	2.28297	1.05134	0.046145	0.0933479	0.401372	1.32236	0.205854	0	0.243341	0.418993	0.0980092	0.631196	0.224614	0	0.601435	0	0.852668	1.64449	1.74475	1.26488	0.522088	0	0.944245	0.0944026
27440	CECR5	0.0138829	4.9695	0	0	2.29579	9.06722	0.0907106	1.53093	1.11933	1.51277	7.71881	2.18947	5.72797	1.94055	0.658526	0	0	0	0	2.57061	0.0758378	0	0	0	17.4262	3.95268	0.812856	2.50048	5.08098	0.55625	0.243632	0.493966	0.318634	0.454998	0.171783	0.0844565	9.09735	0	1.48186	0	0	0	8.16373	1.20374	0	0	1.14719	4.50417
1537	CYC1	0.0188664	0.69242	0	0.731311	0.440009	1.30462	0.235681	1.27249	0.125474	0.305721	0.729667	0.194194	1.1282	0.438002	0	0	0	0	0.167144	0	0.606696	0	0.196748	0.195234	1.85856	0.442137	0.0923911	0.291339	0.741141	1.949	0.48342	0	0.624883	2.16524	0.797883	0.227496	0.940357	0	1.24906	0	0.836728	0	0.876583	0	0	0	0.748932	0.417459
9031	BAZ1B	0.0666981	0.385278	0	0.752272	0.202981	0.401122	0	0.643329	0.131798	0.676734	0.612196	0.319713	0.287017	1.19779	0.0785252	0	0	0	0.0512818	0.311881	0.0548776	0.329366	0.0868714	0.0033263	0.0649336	0	1.03833	0.645276	1.58511	0.44396	0.627136	0.3216	0.911359	1.38529	0.570824	0.258528	0.300508	0	0.304478	0	1.36893	0.0870474	0.917057	0.409458	0.331365	0	0.571006	0.411848
5905	RANGAP1	0.177037	0.285289	0	0.458336	0.695831	1.03467	0.0215856	4.1697	0.16744	0.283638	0.43505	0.296181	0.840796	0.802321	2.60939	0.107915	0	0.714351	0	0.820788	0.753384	1.03338	0	0.0785608	1.10486	0.456908	0.944645	0.953126	2.49681	1.52714	2.04306	0.186599	1.05444	1.13177	1.60561	0.354537	2.13771	0	1.21231	0	1.46677	0.697281	1.45556	0.635343	0.356562	0	2.53082	0.789387
2877	GPX2	0.0555722	0	0	0	0	0	0	0	0	0	0	0	0	0	0	0	0	0	0	0	0	0	0	0	0	0	0	0	0	0	0	0	0	0	0	0	0	0	0	0	0	0	0	0	0	0	0	0
5906	RAP1A	0.153158	2.83792	0.480917	0	3.99918	5.39181	0	0	2.43133	0.983878	6.00071	3.10689	1.68356	6.78768	3.30394	0.516269	0	3.29317	0	0.954397	2.54442	1.12575	0.643743	0.546637	5.19312	4.08367	1.21475	1.15695	2.66651	2.81276	1.3696	0	2.2214	1.91071	1.71015	1.02349	3.37511	0	2.7726	0	5.42732	0	2.35442	3.24266	4.17529	0.188025	2.60905	3.11211
2876	GPX1	0.657662	0.861672	3.07322	0	4.7795	2.65779	1.39628	0	1.76856	0	3.09558	4.13921	7.09191	7.27808	0	0.34435	0	0	1.08812	0.638213	0.917447	0	0.566601	0	10.7409	7.37899	1.3022	1.45838	2.53036	6.20318	0.818562	0.626319	1.85864	0.796415	0	2.00304	5.32498	0	4.0044	0	13.4414	3.82079	3.93272	2.93876	1.94798	0.517782	1.58957	1.40247
3728	JUP	0.0109161	1.01565	0.0263967	2.84922	2.80136	3.30361	3.58245	1.96798	0.927728	1.72866	0.344389	1.24231	2.74318	1.94883	1.62174	0.0479214	0	0.630552	0.402532	0.215658	0.662626	3.5294	0.724223	0.069096	0.432615	9.13859	1.89211	1.24095	2.5555	2.05619	1.51435	6.84583	3.4167	4.23242	0.90681	0.989996	0.689954	0	2.33539	0	4.25719	2.23765	1.03274	0.0419464	0	0.0854562	0.433857	1.88418
5908	RAP1B	0.254441	2.35275	0.49335	4.75513	4.39059	6.37965	0	4.24324	3.0659	1.16495	4.96739	2.79083	1.76549	9.99287	4.41371	0.61617	0	3.78927	0	0	3.80588	0	0.7527	0.569233	5.30197	6.20795	1.6143	1.22482	2.45417	3.63065	1.88751	0	2.75394	2.22647	1.89194	1.07325	2.93857	0	3.16521	0	5.89997	1.30625	3.36085	3.90033	3.87457	0.237855	1.6853	2.21601
26121	PRPF31	0.0574939	0.145062	0	1.42198	0	0.221495	0	0.477714	0.10862	0.148616	0.250291	0	0.0415753	0.375268	0.492915	0	0	0.579821	0	0.500086	0.088336	0.681862	0.0381717	0	0.271662	0.557618	2.01802	1.57648	2.2057	1.41661	2.06158	0	1.87809	0.679367	0.286604	0.171431	0.690744	0	0.691879	0	2.56857	0.474926	0.738952	0.499417	0.759547	0	3.1253	0.77576
387522	TMEM189-UBE2V1	4.1236	17.514	18.676	0	10.0456	1.31586	0	79.793	24.6849	36.7676	342.003	65.9148	39.9846	197.14	0	0	0	7.14111	0	0.608796	1.02602	1.32515	0.258012	1.11726	1.5432	3.55326	2.4898	2.93476	4.39118	3.21226	2.58137	2.19412	2.26227	2.39323	0	2.13399	1.64552	0	2.04485	0	3.79801	2.11199	2.58447	1.72901	1.00478	0	0	0.969813
5901	RAN	3.33911	21.8594	2.60798	27.9532	42.9712	56.3247	5.18819	56.1964	10.7064	16.0681	35.7149	14.3343	33.4142	54.7491	68.798	2.72141	0	122.912	12.5163	20.6261	13.2256	42.4254	4.53239	2.77707	72.6058	64.3323	41.786	33.2317	42.5905	59.4904	64.0821	15.605	48.9029	31.8805	25.2493	9.65187	29.6983	0	38.6191	0	77.8618	50.1738	75.172	59.8885	12.2554	2.56056	32.0204	17.7466
5902	RANBP1	0.24701	0.83543	0.220305	4.84401	2.67208	2.181	0.57672	4.72469	0.597715	2.3556	5.36284	1.36988	1.47231	5.70672	8.06804	0	0.201688	3.65174	0.483233	4.14071	0.965678	3.70542	0	0	0	5.97134	7.30429	5.12475	1.53602	9.70543	2.61032	4.02522	1.57753	1.06301	1.07513	0.231072	0	0	6.88954	0	6.70073	6.2908	40.9107	13.514	1.67827	0	6.4576	0.666853
2879	GPX4	0.0367708	0	0	0	0	0.517096	0	0	0	0.119203	0	0	0.679398	0	0	0	0	1.26422	0	0	0	1.60407	0.194676	0	0	0	1.70013	0	1.17699	3.00609	2.37546	0	1.66287	0.795104	0	0	0	0	0	0	0	0	1.63062	0	0.577374	0	1.16612	0.698736
5903	RANBP2	0.00956082	0.153812	0.0194632	0.0808471	0.115902	0.243867	0.034922	0.274879	0	0.0476106	0.113047	0.0806511	0.182672	0.157761	0.0804446	0.0750585	0	0.0667172	0.0304618	0.043051	0.0871486	0.43596	0.00196574	0.00233062	0.0987606	0.298854	0.153689	0.314588	0.695488	0.206046	0.555658	0.0388418	0.397314	0.566085	0.278631	0.221478	0.20421	0	0.101113	0	0.251468	0.112127	0.231124	0.0491305	0.0865028	0	0.139693	0.0772252
9045	RPL14	0.514284	22.0234	1.10525	13.6548	29.5803	32.2321	4.60247	27.7607	9.2655	10.8447	35.5999	14.3489	57.4495	37.2438	28.8447	2.51344	3.75161	28.6712	9.7257	11.5006	13.1722	30.6106	2.34631	1.77444	70.8507	18.2563	11.3391	10.5383	15.4379	24.6582	16.474	11.6839	29.4842	14.8682	13.5312	10.9659	40.2044	0	19.1516	0	41.1279	12.1465	29.8184	12.7066	32.411	1.35106	30.0188	15.0187
9040	UBE2M	0.210861	2.00632	0	0	0	3.88907	0	7.69591	0	4.9364	5.20769	0	3.49502	6.74451	9.6935	0.239127	0	6.56439	1.74589	4.54523	2.47855	7.39088	0.7803	0.376738	0	0.364102	2.34772	2.03749	5.65519	1.50956	1.20895	4.40968	3.59956	0.777669	0	0	0	0	5.4643	0	7.9665	2.29072	0	2.31418	3.49713	0	0	0
79073	TMEM109	0.248699	3.31164	0.326791	3.02467	7.85299	3.95377	0.734616	4.83134	3.43418	1.66785	11.1457	0	0	3.59944	4.48181	0.363776	0	13.3525	1.28252	0	3.32381	3.92797	0.312892	0.375107	6.21534	0	1.52578	3.91483	3.16698	4.35036	2.62852	5.81155	0	3.2641	4.6495	0	0	0	2.49385	0	6.71069	2.12103	7.54986	4.04722	2.45326	0.157405	2.50219	3.76877
5917	RARS	1.29756	2.20366	0.0279157	0.588483	5.3114	4.17774	0	1.7907	1.40631	1.9145	4.06258	1.32545	3.09593	6.4135	0.849571	0.0928486	0	0.474072	0	0.352226	0.132432	1.05683	0.0438802	0	2.08817	2.42421	1.24522	0.910324	1.94732	1.42917	1.62246	0.806362	2.2716	2.22671	0.36758	1.15454	3.08442	0	1.6596	0	3.46649	1.75098	1.96741	1.90712	2.43201	0	1.40036	1.48693
2885	GRB2	0.0480427	2.04755	1.27305	0.335565	0.866276	2.59089	0	4.33382	0.271716	0.782498	7.94008	0.574668	0.752612	5.14613	3.99706	0.226578	0	3.79104	1.08766	2.05846	1.18118	2.2042	0.222037	0.123836	5.28999	1.68298	2.15441	2.30184	3.57974	4.81138	4.87703	0	2.92855	4.18407	1.3508	1.62101	2.23706	0	5.74259	0	13.5617	2.57268	2.48072	1.97628	0.503229	0	0	1.44518
51504	TRMT112	0.0228202	0.530369	0	0.989667	0.722664	0.826342	0.0586145	1.29043	0.219538	0.535255	0.706116	0.375455	1.14525	0.799227	0	0.0654958	0	2.17359	0.301991	1.34869	0.419768	2.59961	0.188278	0.0805522	2.55235	0.599679	1.83686	2.09781	1.04155	0.930256	1.45601	0	1.18825	3.0695	0.200162	0.750514	0	0	1.5556	0	2.47118	1.9507	2.03279	1.50784	684.116	0	693.484	0
3735	KARS	0.00627136	1.45442	0.018192	1.15132	2.69927	3.93458	0.302841	2.58696	0.3333	0.437683	2.52999	0.935606	3.25632	4.3528	0	0.090598	0	0.301475	0	0.150954	0	1.04245	0.0920832	0.0635553	1.82285	1.73865	3.40329	0.754714	1.68896	3.09307	4.86387	0.51552	2.83157	2.20187	0.91325	0.923008	0.894779	0	1.48081	0	3.57261	12.3723	2.06678	11.181	3.91456	0.0186241	1.76307	0.270307
23071	ERP44	0.0299794	16.5111	2.68945	1.191	122.152	10.4988	0.225915	68.1758	0.386121	0.826905	9.6568	0.836877	139.89	182.419	3.03566	0.134204	0	2.01425	0.708385	1.98062	2.89116	1.36976	0.40206	0.0940753	1.74258	31.717	1.4954	1.39944	3.71709	6.19278	2.96447	26.9954	5.39822	4.86548	5.7666	4.64134	5.82378	0	4.98335	0	14.6906	1.81921	4.14876	2.93456	8.62499	0.0571742	17.3692	11.2846
5928	RBBP4	0.42782	2.96127	0.235566	6.40162	5.90982	8.88583	1.16373	7.55819	2.36196	4.87703	6.96189	2.40093	5.57463	7.34398	7.77305	0.323225	0	8.92916	3.22784	7.59082	1.82193	9.33624	0.542994	0.285601	5.63287	12.3445	5.09356	3.68	7.95482	6.79205	8.59615	6.04412	15.0558	14.1137	11.3055	2.0423	12.8448	0	13.2624	0	10.534	11.798	12.8353	9.37597	10.9246	0.046143	13.7911	6.29488
80055	PGAP1	0.071357	0	0	0	0	0.435566	0	0	0	0	0	0	0	0	0	0	0	0	0	0	0	0	0	0	0	0	0	0.0590686	0.00892484	0	0	0	0.45974	0	0.0133615	0	0	0	0	0	0	0	0	0	0	0	0.0261578	0
23603	CORO1C	0.279946	5.40768	0.337112	3.83036	9.50965	6.84314	0.471465	1.24514	2.29201	2.3335	4.43636	1.6297	2.99706	6.8007	5.46643	0.178463	0	3.27082	0.755306	1.5038	0.853611	3.04754	0.557384	0.368207	5.28523	2.33337	2.89069	2.83484	4.11092	2.41218	2.62721	2.08215	2.69733	1.84702	1.63202	1.25855	3.73551	0	2.76368	0	4.97408	2.92617	4.79017	2.74741	2.158	0.0586803	2.74263	0.790176
132299	OCIAD2	0.0431374	0.425485	0	0	2.05307	0.982606	0	3.28365	0	0	0	0	0	0	2.36042	0	0	0	0	0	0	0	0	0	0	0	0	0	0	0	0	0	0	0.375956	0.74403	0	0.339905	0	0.573243	0	0.423163	0.0484749	0.110597	0.215842	0	0	2.52405	0.421555
201161	CENPV	0.112456	0.248896	0	0	0.186535	0	0	0	0.134154	0.86223	1.66753	0	0	1.77731	0.46734	0	0	1.04764	0.116781	1.32388	1.67168	2.92611	0.195791	0	0	0	1.0587	1.47472	1.11498	0.388657	1.31051	1.33967	1.44041	0.589345	0.263088	0	0.291598	0	0	0	0	0	2.4936	2.01492	0.319966	0	2.37621	0.160593
283489	CHAMP1	0.0219094	0.125113	0	0.353553	0.140874	0.385896	0	0.48512	0.0699231	0.295568	0.105307	0.0763074	0.110694	0.157724	0	0	0	0	0	0.117022	0.089616	0.105897	0.0206545	0	0.0469191	0.0879852	0.186059	0.0618353	1.10377	0.0907474	0.413753	0	1.24832	0.636961	0.262473	0.00417773	0.0911871	0	0.297867	0	0.0637912	0.147134	0.211957	0.03388	0.164263	0	0.490188	0.237921
10772	SRSF10	0.612007	6.33348	0.493705	5.63292	6.1808	12.306	1.09169	18.7552	5.51483	5.42454	5.0495	4.09562	0	10.8352	33.507	0	0	8.06036	1.37363	7.00342	3.30658	10.6047	0	0.506376	7.69357	14.9469	11.0573	13.3884	21.6554	7.70339	11.1517	10.7717	12.0573	34.2812	24.6012	3.77631	13.0271	0	5.56698	0	10.1519	9.69643	10.6296	8.09879	7.83354	0.171847	17.182	8.21898
5931	RBBP7	0.152705	1.99471	0.208978	3.29783	4.45281	5.83946	0.922378	5.18608	1.78081	2.95854	4.25612	1.65389	4.4183	5.06493	4.05528	0.257874	0	7.65041	1.62968	4.11753	0.770449	4.26459	0.337385	0.211263	0	6.49171	2.5004	1.73651	1.92176	3.69596	2.53009	4.17864	2.30053	2.87537	4.69763	1.13914	7.04355	0	6.27152	0	4.59299	3.90838	10.5297	4.71781	6.52062	0	3.18156	2.30611
5935	RBM3	0.217346	5.96917	0.224893	1.14295	2.34001	3.88282	0	0.907331	2.14526	3.90877	3.12574	1.97979	6.41418	5.98149	3.59993	0	0	0	0	5.22911	0.686577	8.99057	1.68886	0.0859261	6.24155	2.2648	17.6584	0.879999	3.92298	3.80935	0.750487	0	3.59102	8.45254	2.76557	1.02386	0	0	6.70513	0	4.60915	1.41124	7.61192	0.959334	8.29165	0.00735386	16.4373	10.5164
5936	RBM4	0.00342278	0.248856	0	1.79595	2.11252	0.737645	0	1.43765	0.339211	0.314947	1.67394	0.382987	0	1.74189	2.02864	0	0	0.868794	0.0933916	0.692447	0.470495	0.923707	0.0917888	0	0.35991	0.168346	0.769798	1.76496	2.24059	1.0358	2.06478	0.541931	1.97984	1.51927	0.885804	0.373718	0.613434	0	1.67351	0	2.09662	1.55725	2.27987	0.591695	0.920029	0	2.51963	0.918315
55692	LUC7L	0.283312	0.419065	0	0.88135	0.476848	0.886305	0.167405	1.56026	0.752642	1.25042	1.12447	0.369377	1.00005	1.73177	2.46181	0	0	0	0.319438	1.64883	0	1.81167	0	0	0	0.420824	0.519584	0.576447	0.577741	0.306889	1.91998	0.900271	0.889358	0.745092	0.513011	0.316424	0	0	0.749458	0	0.230032	0.254998	0.345574	0.284915	1.27039	0	2.32842	0.839615
1107	CHD3	0.134002	0.153972	0.00382763	0.14065	0.132575	0.608594	0.00663524	0.213716	0.181952	0.141829	0.16963	0.0373101	0.0441371	0.101394	0.107448	0.000360868	0	0	0.00337879	0.231939	0	0.190881	0.0205038	0.0101277	0.0748338	0	0.196732	0.202028	0.211433	0.161301	0.240682	0.158031	0.349647	0.277763	0.469199	0.0517831	0.146395	0	0.0715468	0	0.161268	0.0978483	0.143044	0.0486717	0.20653	0	0.48411	0.451024
79643	CHMP6	0.0417318	0.280552	0	0	0	0.674617	0	0.639838	0	0	0.832543	0	0	0.417734	0	0.0338407	0	1.29642	0.0445885	0	0	0	0	0	0	0.40126	0.985268	0.534542	0.374469	1.05693	2.33728	0	2.02884	1.12546	0	0.6759	0	0	1.03218	0	1.12901	0	0	0	0	0	0	0.674589
1104	RCC1	0.10655	2.76024	0.705143	0.99989	0.867932	0.544001	0.178553	1.25898	1.34435	1.76507	0.941766	0.508219	0.545468	4.43966	0.965395	0.00321194	0	0.608999	0.262387	1.07702	0.753798	0	0	0.0478235	0.894505	0	1.16928	1.20653	1.59818	1.40784	1.77371	2.73342	2.24376	2.96065	1.19533	0.346596	1.07271	0	1.23601	0	1.91973	0.282753	1.10559	0.479408	0	0	1.78271	2.58343
10787	NCKAP1	0.0409698	0.455133	0	0	0.524388	1.08691	0	47.5524	0.249221	0.261157	0.66582	0	0.207837	0.863977	0.567314	0	0	0	0	0	0	0.757832	0	0.0098069	0	0.0633382	0.354146	0.190173	0.209356	0.57543	0.568863	0	0.646117	0.208605	0	0.0193879	0.41472	0	1.20058	0	10.8435	1.48649	1.93897	0.378709	0	0	0.11032	0.274841
1108	CHD4	0.0306177	0.469813	0.0262239	0.758201	0.49144	1.4054	0.134616	1.5618	0.266968	0.661613	0.410606	0.263338	0.681761	0.824132	0.497613	0.00914378	0	0.200371	0.111811	0.471186	0.316843	1.03231	0.0690724	0.0207002	0.36468	0.633768	1.07994	0.921882	1.3537	0.980143	1.24883	0.53574	1.95378	1.53977	0.672112	0.0937308	0.547613	0	0.630207	0	1.03029	0.769643	1.50355	0.560388	0.97543	0	1.35492	0.814478
5947	RBP1	0.799581	1.07492	0	58.4889	11.9859	97.2773	0	14.4307	0.419117	15.2725	11.6589	1.56794	0	6.66645	8.60753	0	0	5.89991	0.543198	4.79513	8.6372	5.15994	1.39411	0.219259	0	8.2143	5.36574	27.6494	6.32496	20.5598	26.057	0	8.90644	5.59709	2.29839	5.35209	43.5844	0	6.49625	0	26.1884	5.07391	7.40352	3.23551	2.94191	0.0420054	0.227025	6.18461
79672	FN3KRP	0.131881	0.47718	0	0	0	3.7312	0	0.248707	0.399212	0	2.22582	0	0	0	0	0.0747582	0	0	0	3.26734	0.316959	0	0	0	0	0	5.1195	6.79127	0.904632	3.90216	7.70119	0	5.64732	4.57464	0	0	15.8302	0	8.69324	0	0.212411	0	1.0977	0	0.287864	0	0	0.506407
4628	MYH10	0.219802	2.42718	0.361069	2.88267	7.02596	9.46735	0.924953	4.01961	3.92694	2.26791	13.7779	4.46263	6.65817	6.73172	3.28968	0.467438	0	5.78436	1.05047	2.13222	2.06988	7.98973	0.343624	0.1878	3.4241	21.9301	3.11613	3.93578	5.63957	9.55846	3.25265	3.69363	5.09446	2.01883	1.22317	3.28563	4.30601	0	5.93505	1.3188	20.6327	5.23969	5.47551	5.40436	2.2147	0.161494	5.55663	2.82771
4629	MYH11	0.0319801	2.10772	0.286961	7.18011	17.2088	5.06359	1.27587	1.63111	4.21861	0.802325	2.7829	2.64483	4.51054	2.47187	9.2398	1.46449	0.0579151	3.01247	0.544076	0.658819	3.188	26.7494	0.124494	0.0988627	1.5551	3.16211	3.79683	5.88547	18.7289	14.7742	0.432407	1.50328	10.5015	0.787862	0.301636	25.104	1.52772	0	7.26668	3.05802	38.0103	2.8496	2.80288	4.22688	2.59941	0.0389874	26.1092	4.21542
55226	NAT10	0.00578137	0.114164	0	0	0.182166	0	0	0.288585	0	0	0	0	0	0	0	0	0	0	0	0	0.0791037	0.161691	0	0	5.23632	0.214338	0.202329	0.592624	1.08708	0.635471	0.419114	0	0.457026	2.11335	0.975513	0	0.451155	0	0.484346	0	0.794425	0.100884	0.0180667	0.288129	0.652887	0	1.39611	0.116355
5954	RCN1	0.193728	0	0.040031	0.514088	1.63588	0.869278	0.280994	2.43583	0.359084	0.387733	0.976849	1.28628	0.753933	4.48786	1.7197	0.0165228	0	3.17577	0	0.0336824	0.243128	0	0	0.00362772	0	1.33244	0.591572	1.17165	1.51722	3.71338	0.279769	0	0.776568	0.323879	0.184238	0.133195	1.91246	0	0.128052	0	1.66408	1.04026	1.88383	1.14894	0.182157	0	0	1.05094
4627	MYH9	0.917872	13.084	5.18667	11.6498	27.8953	33.9782	5.5452	19.8915	16.4598	11.2653	28.6002	14.5802	31.5885	43.6511	30.6556	3.03872	1.25029	43.9793	14.8551	13.4843	15.1511	26.9749	2.75396	1.6263	24.9976	57.6886	12.7254	17.1204	23.8233	52.5437	18.6266	24.0105	25.2922	15	8.1168	21.0831	56.2648	3.47094	33.8083	5.50854	99.0608	29.2662	29.2206	21.7026	9.22467	1.53465	20.4087	18.4919
6804	STX1A	0.0538893	23.0088	0	0	0	0	0.192805	0.869888	0	0	0	0	0	0	0.239597	0	0	1.13807	0	0	0.275788	0.462817	0	0	0	0	0.991143	0.558287	0.579575	1.03711	0.563576	0	3.4967	0.482899	0	0	0	0	0.310445	0	0	0	0.992655	0	0	0	0	0
3310	HSPA6	0.0698274	1.44951	0.404915	1.35697	2.34029	2.37152	0.657288	3.22927	0.807956	1.40617	1.98974	0.898916	2.73748	2.6256	3.73056	0.635548	0	6.05207	1.11339	2.42789	1.63396	5.29224	0.835275	0.457056	16.377	3.61573	4.68088	2.87711	2.54431	5.51384	3.42073	2.97949	4.45053	3.59477	1.35209	2.27609	4.34318	0	8.35	1.37181	5.61631	9.52671	6.54893	7.19627	1.53425	0.121277	4.12048	3.24754
9097	USP14	0.131991	0.5805	0.0702015	0.186318	5.08192	2.09389	0.147924	1.94305	0.135161	0.482092	0.991891	0.175431	4.40534	1.08136	1.43874	0.184096	0	1.18412	3.106	0.376971	0.501753	1.14806	0.123034	0.28343	4.26758	1.29787	0.69245	1.38149	1.06631	1.56363	2.80629	1.75566	1.34464	1.54517	0	0.049564	3.37661	0	1.32642	0	5.01183	2.33456	1.40591	2.64632	1.51491	0.0619842	1.04766	0.801608
55234	SMU1	0.052361	2.21579	0.00790713	2.21978	1.3362	3.00149	0.26021	4.0327	0.458935	1.4741	1.5673	1.14442	2.62946	1.22201	4.79532	0.245483	0	2.82488	1.34417	2.39975	0.321317	1.42162	0.27547	0.0185897	5.97962	2.14225	3.12036	3.82443	4.2768	9.3706	5.30801	1.28667	4.57149	7.40889	2.47975	3.66356	1.45326	0	2.43304	0	1.64638	1.37131	1.64473	1.15082	1.33734	0	1.29415	3.03282
3306	HSPA2	2.66534	4.87621	0.757793	6.64309	7.62637	6.27415	1.88219	18.6406	1.96609	4.9958	9.64141	5.30535	6.40032	13.5963	15.3745	1.19253	0	21.372	4.29498	8.3659	4.97476	29.1331	2.21314	0.856871	22.5374	28.6045	7.02382	8.99707	8.53935	12.0227	8.45922	13.5534	11.2663	8.44693	12.0167	3.68104	11.5919	0	14.6469	1.76539	10.0709	13.0429	13.5662	9.87997	8.26876	0.408351	13.2828	9.69219
3305	HSPA1L	0.685011	2.67385	0.868362	3.25228	5.64104	6.95995	1.72356	7.70286	1.22527	2.53012	6.37072	3.92298	7.91303	7.20717	9.91327	1.08405	0	10.3281	2.56349	4.25182	3.53299	10.2246	1.77786	0.762917	26.8871	23.1742	6.69951	5.49757	5.03037	10.3643	5.35301	6.75527	8.84631	6.28555	5.45309	3.85534	8.28646	9.42775	14.1949	2.05499	10.1905	14.1895	11.1535	9.98811	4.23879	0.278361	7.35167	7.96143
3304	HSPA1B	0.351409	3.98663	1.62041	4.96245	10.2969	10.0254	2.01206	8.12536	2.05299	3.4839	8.85618	4.88516	16.8999	10.6755	12.1862	1.43161	0	12.4258	2.7767	4.43028	5.89539	11.5178	2.0388	0.968064	40.1597	12.2708	7.7109	4.74172	5.69181	11.4208	7.44316	5.80118	9.58897	6.36375	3.85198	4.72419	9.89159	9.70504	16.1966	2.64227	12.1134	17.3597	15.2519	12.4947	5.75534	0.352949	11.6692	10.8205
10768	AHCYL1	10.408	0.527447	0	0.768276	0.357273	1.24787	0.0410304	1.32251	0.294985	0	1.15115	0.401633	0.580112	1.35269	0	0	0	0.377972	0	0	0	0	0	0	0	1.47724	0.592014	0.426444	6.32284	1.51564	0.785379	140.833	0.901951	0.628345	0	0.41672	12.1322	0	4.33164	0	4.38988	0.390367	1.50421	2.05511	1.35076	0	0.631873	0.688498
3303	HSPA1A	0.351409	3.98663	1.62041	4.96245	10.2969	10.0254	2.01206	8.12536	2.05299	3.4839	8.85618	4.88516	16.8999	10.6755	12.1862	1.43161	0	12.4258	2.7767	4.43028	5.89539	11.5178	2.0388	0.968064	40.1597	12.2708	7.7109	4.74172	5.69181	11.4208	7.44316	5.80118	9.58897	6.36375	3.85198	4.72419	9.89159	9.70504	16.1966	2.64227	12.1134	17.3597	15.2519	12.4947	5.75534	0.352949	11.6692	10.8205
3301	DNAJA1	0.0520341	0.971161	0.0205978	0.513069	1.44798	1.76555	0.125745	0.979965	0.246077	0.767081	0.900112	0.376961	1.67754	1.89039	2.03691	0.0691464	0	2.69736	0.653121	1.06168	0.423875	2.56332	0.0645058	0.0854655	2.5647	0.642016	1.02952	1.88459	1.56972	2.42092	2.11073	1.10159	1.9019	1.76216	1.59776	0.262444	2.51983	0	2.38655	0	4.79152	1.70035	1.84734	1.49964	1.41959	0	3.9435	1.9029
5962	RDX	0.34283	3.65301	1.24806	2.99391	6.71653	6.08677	1.73367	6.8168	1.26338	3.29916	6.42952	2.10482	3.53838	10.7797	1.67353	0.198827	0	3.40111	0.482199	2.48145	1.90875	5.48392	0.44427	0	3.15952	5.97459	7.7705	7.69906	4.14961	14.2273	8.45576	7.82092	16.4172	5.92516	2.82125	3.06333	4.74547	0	6.21191	0	6.4836	3.15423	4.4172	3.86926	4.14716	0.0292256	5.67339	5.34261
6812	STXBP1	0.183447	1.47794	0	1.5802	0	3.7126	0	4.44593	0	0.600877	1.89325	0.32878	0	4.00443	0.679439	0	0	0	0.0113218	1.28563	0.494255	0.844105	0	0	0	0.893566	1.2223	2.11401	1.08247	0.801039	0.61983	0.975888	1.54847	1.27963	0.416889	0	0.692923	0	1.2198	0	0	0	1.3777	0.410147	0.67126	0	1.2413	0.660109
5965	RECQL	0.0080684	2.50378	0	2.3412	3.50825	3.54658	0.661962	2.55443	0.262783	1.46688	2.68812	1.78494	4.7379	4.50935	3.56046	0	0	2.08475	1.47235	7.67783	1.10411	5.01481	0.396591	0.263956	6.70786	4.56309	2.75598	0.524358	5.7331	3.09121	2.04051	0.882343	1.6897	3.04671	5.03281	2.17108	3.48066	0	2.31019	0	5.54603	1.54433	3.75479	1.41381	2.83165	0.0150319	0.789601	3.54906
57418	WDR18	0.0206683	0.402528	0	0	0	1.97961	0	1.35472	0	0	1.73096	0.546712	0	0	0	0	0	0.283833	0	0	0	41.6239	0	0	0	0.461164	0.694289	0.23898	0.29508	0	0.534116	0	16.7347	0	9.03136	0.0546834	52.513	0	1.28684	0	1.60113	0	0.261169	0.137669	9.5957	0	1.24302	0
4637	MYL6	1.31683	22.8492	6.61622	26.8866	61.0222	47.2943	11.001	31.4284	24.6814	18.2082	60.5462	20.7854	14.4261	85.8378	49.0251	6.28389	11.632	74.7751	19.9306	30.9833	27.0208	71.9983	5.80732	2.54171	58.2394	70.0251	40.2756	32.0074	41.2089	106.138	29.3446	31.3107	38.9728	19.6211	21.7431	37.1788	65.348	78.3931	119.643	49.7108	292.02	70.9139	62.4094	75.3647	18.5338	2.33109	50.6461	49.0727
3309	HSPA5	1.3799	22.0448	3.64268	20.0471	53.1156	40.8499	7.96196	37.0158	11.2332	13.2192	26.2958	24.7726	47.287	66.4222	83.0257	7.80188	2.39355	79.3263	14.8917	23.8493	29.842	57.0025	7.43721	3.44674	73.6244	99.4263	30.1576	38.8295	38.1987	94.1523	38.6488	27.6446	67.4016	64.2021	29.2277	44.4425	84.7137	0	47.2559	5.63808	100.655	46.7601	87.2228	32.0821	34.5231	1.98264	53.3712	44.8603
3308	HSPA4	0.0519	0.353192	0.0507381	2.224	1.41991	1.57138	0.275762	2.55467	0.268176	1.61098	0.68209	0.575187	0.0329918	2.23206	3.45138	0.0618537	0	0.522251	0.0947265	0.174889	0.490504	1.23082	0.0845	0.107653	1.91643	1.12786	2.20366	0.766355	1.30712	2.09374	1.58837	0.326729	0.857614	0.893579	0.0694994	0.735424	1.08241	0	3.55951	0	5.81287	4.84125	5.36581	5.43263	0.79193	0.0445032	0.907892	3.19293
708	C1QBP	0.273288	1.4436	0.143183	0.538337	3.64646	6.02645	0.227052	6.38668	0.540485	1.77387	5.81296	1.88235	5.0635	6.83801	2.61461	0.650846	0	7.46068	0	1.6521	5.25532	0	0.198995	0.158394	5.39145	6.86593	12.865	16.5819	2.22989	2.3976	3.23046	0	2.21629	6.91046	0.415105	1.81123	0	0	1.03312	0	26.4017	1.74519	1.40373	1.02635	1.62934	0.359629	6.73496	18.7291
3320	HSP90AA1	1.77067	18.8554	1.2636	23.9835	35.3563	59.7773	6.37886	53.0148	9.24018	11.1541	28.3717	7.22935	38.1375	54.9518	56.4676	2.16536	1.19073	47.0055	10.4263	21.8638	13.5872	46.2471	3.40749	1.81793	127.304	53.7691	20.5547	14.6576	16.2685	62.3685	34.9703	39.7813	19.7373	19.4266	8.56745	9.52609	46.8493	11.1655	60.4232	1.12933	51.804	70.6107	94.2395	64.054	27.8675	0.396215	28.7052	41.5634
83706	FERMT3	0.439979	0.603796	0.54659	0	1.20975	0	0.198041	0.563013	4.0499	0.165832	2.29701	1.24645	1.53868	1.5994	0.521642	0.386256	0.0433531	0.37594	0.442709	0.199012	2.0441	0.759121	0.14033	0.0474122	4.33413	0.629082	0.72947	0.851031	1.23677	7.12571	1.12652	0.487322	0.631519	1.98855	0.525499	1.48611	0.619282	0	0.49037	0	27.2726	2.14485	1.63576	2.11151	0.379102	0.733644	4.2651	0.330218
6829	SUPT5H	0.00827262	0.357948	0	0.559115	0.200052	1.35086	0	0.832055	0	0.527163	1.01802	0.314963	0	1.08022	0.314919	0	0	0.333328	0.0628925	0.433222	0.323471	1.58175	0.0154276	0.0443553	0.500461	0	0.704445	0.643788	1.1873	0.645711	0.951069	0	1.33868	0.947114	0.220649	0.0996738	1.06025	0	0.411617	0	0.50572	0.261511	0.276449	0.162702	0.563012	0	0.857643	0.597673
10735	STAG2	0.0429977	0.449158	0	0.281141	0.0910488	0.707187	0.0487903	0.22694	0.121507	0.199749	0	0.0851075	0	0.124777	0.37467	0	0	0	0.0329057	0.261363	0.138734	0.187739	0.0193507	0	0.0992387	0.124764	2.02769	0.653301	2.73267	1.31241	0.369068	0.426004	0.444491	0.689347	0.355194	0.0512808	7.46448	0	1.04086	0	0.20516	0.0649915	0.724999	0.615646	0.691266	0	0.23218	0.669904
3315	HSPB1	0.453648	25.6372	1.23407	8.91454	63.52	41.937	13.568	40.7099	10.4233	6.59418	31.923	13.0746	54.0625	59.5523	35.809	1.76614	1.54539	81.4536	14.3332	4.16113	20.475	91.2286	3.52617	0.613783	52.2297	56.9384	14.9868	8.08489	14.1309	28.5061	9.07475	14.1691	11.8726	18.0627	5.97589	12.7555	22.2602	0	10.8983	21.2754	55.4885	7.40005	7.05703	16.4407	5.97309	1.20964	27.3074	12.9386
79697	C14orf169	0.0282696	0	0	0	0	0.134107	0	0.133554	0	0	0	0	0	0	0	0	0	0	0.0394398	0	0	0	0	0	0	0	0.106109	0.5646	0.12118	0.509983	0.0326188	0	0.212268	0.214728	0	0	0	0	0	0	0	0	0.204054	0.140041	0.196582	0	0	0
3313	HSPA9	0.524989	12.3664	0.114556	8.25825	11.9754	12.0453	1.57655	7.39165	1.89891	2.30917	5.31968	3.87297	14.6884	8.52441	14.2971	0.50829	0.363074	10.3052	1.57761	5.9944	5.16	7.34098	0.614082	0.556193	10.8505	6.93525	6.75198	3.81489	6.65507	10.9952	6.93172	3.39136	9.40824	13.7453	5.76965	2.29485	19.1134	0	10.147	0	11.705	4.11139	10.6256	5.45603	5.3186	0.103198	18.06	15.2339
3312	HSPA8	2.8051	20.4856	3.35113	25.2659	41.0379	36.6008	9.42267	48.3539	9.27322	18.3469	40.3352	15.7643	35.5996	71.2404	60.1762	4.1568	1.41077	62.2903	14.663	29.3199	21.3927	54.5214	5.5588	2.88728	68.801	80.7585	37.134	32.398	42.6303	55.1443	43.3102	68.4415	43.7661	44.1933	39.1885	13.5233	61.661	0	52.3424	3.57178	42.8958	40.2783	76.1312	33.9197	38.6349	1.58234	50.9563	41.3084
710	SERPING1	0.851627	0.197354	0.016505	0.555985	1.9011	0	0	0.270603	0.217951	0	0.34573	0.553199	1.61459	1.00577	1.90131	0.0672931	0	0.98461	1.37435	0.2612	0.301036	0.119769	0	0.100543	0.733613	3.69014	0	0.749016	0.486617	4.36737	0.440987	0	0.723858	1.03347	0.286154	0.278296	0.547701	0	1.46336	0	3.37308	1.50019	2.56483	2.73567	0.240275	0.726009	0.406918	0.0560005
4642	MYO1D	0.00523221	0.923389	0	9.65152	4.64777	5.72471	0.0748167	4.59755	2.13962	2.13144	0	0.404279	0	0.51338	0.13702	0	0	0	0	0.0927313	0.123248	0.948755	0.0337376	0	0.909826	0.543163	0.729404	0.560934	0.530952	1.93083	0.981735	0.326173	1.47443	0.687103	0.246652	0.465645	0.470993	0	0.788502	0	0.359491	0.210211	0.418848	0.21982	1.33619	0	1.17721	2.40422
100423062	IGLL5	0.93694	11.948	1.08029	0	26.2899	6.72606	2.01695	9.90676	0	0	12.4244	18.0127	38.6697	13.6738	0	0.773102	0	8.5223	2.35692	1.31932	0	2.59945	0	0	102.309	0	5.21156	0	0	11.5781	0	4.94815	3.28187	1.89117	3.00043	5.81741	6.3549	0	0	0	13.3456	5.24115	15.9375	13.1692	3.37808	0.144102	0	0
713	C1QB	0.144185	1.14176	0.0950776	0.935123	3.5672	0.221096	0.118874	2.12252	0.123539	1.14047	3.68447	0.939251	0	1.71661	3.62218	0.543849	0.315965	10.7897	3.63523	1.12549	4.87652	0	0.328897	0.246185	9.84178	6.84377	0.330009	0.555572	0.975415	6.77165	0.584796	1.2798	0.415206	1.20163	1.32451	1.70742	1.92823	0	1.79133	0	2.92292	2.47086	3.23131	2.98802	0	0.180499	2.28983	0.278547
714	C1QC	0.169355	1.05021	0.0476819	0	2.20699	0	0	2.11485	0.408063	1.91241	2.50183	1.45676	0	2.35711	3.69784	0.833214	0	0	7.44711	2.12637	5.39831	0	0.308447	0.264051	12.2372	12.1112	0.695284	0.296727	1.39896	0	1.5209	2.36383	1.00214	0.867668	1.56421	1.41241	2.62462	0	3.70496	0	1.79259	0.843122	1.07745	4.46608	2.36592	0.0751085	1.67561	0
5976	UPF1	0.00621788	0.965815	0.0143211	0.733981	0.590159	1.50363	0.00431099	1.3425	0.13163	0.558356	0.941628	0.196337	0.8595	1.01677	1.66678	0.00706555	0	0.879679	0.0885047	0.860115	0.72654	0.846589	0.155696	0.0427533	1.85936	0.667936	1.5996	0.73682	0.690516	3.37139	1.27896	0.182486	1.07871	0.818846	0.254183	0.249297	1.07458	0	1.46103	0	1.23809	0.546266	1.82533	1.22126	0.664216	0	1.01133	0.773301
3799	KIF5B	0.019138	0.219091	0.00898656	0.535746	2.7675	0.571166	0	0.60595	0.107934	0.0704767	1.28517	0.678489	0.850971	2.72097	1.07327	0.0561396	0	1.39104	4.55413	0.419309	0.584903	1.13179	0.0652513	0.0364079	0.856982	1.38197	0.600527	1.06906	0.616366	1.28523	1.19707	1.86574	0.701141	0.954621	0.200337	1.03003	2.08693	0	3.80089	0	3.32486	1.51107	1.50585	1.30299	0.204994	0	0.846373	0.669367
4646	MYO6	0.0167334	0	0	0.0358972	0.381923	1.43292	0	0.554578	0.0506549	0.270009	0.342809	0.169296	0	0.545131	0	0.000671959	0	0.0782898	0.189185	0.20994	0.0252717	0.226938	0	0	0.221817	0.471857	3.81021	5.41171	1.41622	3.34645	2.78713	0.324751	4.67199	1.86135	0	0.24467	1.23433	0	0.279505	0	0.776542	0.785964	0.585736	0.5848	0.887307	0	0	0.310263
27161	AGO2	0.00702201	0.781164	0.0456429	0.0408934	0.0325702	0.562638	0	0.641955	0.0599015	0.0726984	0.0219999	0.137622	0	0.223784	0	0	0	0	0	0	0.108523	0	0	0.0166875	0	0.342359	0.220437	0.214382	0.157486	0.464161	0.38389	0	0.514157	0.170245	0	0.228381	0.34202	0	0.246253	0	0.452652	0.631443	0.238068	0.586107	0	0	0.277827	0
718	C3	0.713717	1.48722	1.00818	1.97524	14.6817	1.21972	1.45509	2.90141	1.86539	0.812999	5.82273	7.77342	3.24287	9.48414	7.31323	1.71203	1.61822	17.8681	5.1623	1.3688	3.77282	10.1104	1.93742	0.783955	12.6805	17.7372	3.159	7.73079	5.25925	11.224	1.63106	1.77223	5.96266	7.09804	4.11408	8.11943	7.95849	1.69081	5.56758	0.460879	10.6567	7.2668	13.3224	7.6651	2.91807	0.668017	9.38729	5.27844
1153	CIRBP	0.582844	9.57067	0.334491	26.1945	13.6708	20.6111	1.928	16.2341	5.96294	15.842	12.1042	4.60999	13.8708	14.9189	11.2711	0.389612	0	14.5172	5.75963	26.2276	7.43885	20.8442	1.16952	0.627907	2.26741	7.86997	5.44196	8.97761	14.8104	6.98986	12.0534	5.63649	14.2985	19.2581	64.0733	3.2485	38.9669	0	12.0561	0	2.54727	4.85962	51.3071	6.30878	17.9368	0	12.5106	14.3214
1152	CKB	7.34828	14.0369	1.15232	38.9423	42.1079	166.282	7.38697	39.7092	5.12637	43.3376	25.3303	4.53931	30.8652	45.0102	42.0186	0.487106	0	47.1442	4.44554	8.92094	12.0801	64.3858	2.00122	0.55202	22.5552	29.533	97.3701	27.9965	32.606	73.3872	149.001	13.0215	43.6705	22.1699	8.61963	9.94868	234.238	0	45.5158	0	11.4544	119.956	302.935	89.9737	59.7577	0	33.8924	16.1384
27175	TUBG2	0.041098	0.343552	0	0	0	0.826294	0	0.451512	0.145078	0.280157	0	0	0	0.454733	0	0	0	0.792944	0	0.37096	0.0644145	0.625318	0	0	0	0	0.21054	0.271189	0.366238	0.219851	0.368941	0	0.67106	0.186429	0.357912	0.0679905	0.258533	0	0.38309	0	0.391426	0.0852802	0.811174	0.157351	0	0	1.22486	0.341957
3329	HSPD1	0.7656	20.8369	1.22793	18.6803	29.6081	107.342	16.318	50.1851	4.60405	8.90984	26.8793	12.7145	18.3777	29.3486	75.1182	1.65401	0	27.1265	22.5521	20.5578	8.06841	35.4642	1.98706	1.07657	76.8497	48.5185	6.15893	11.2467	19.5929	25.1091	8.83942	29.4897	25.3135	36.7601	8.9599	7.78932	33.9745	17.4772	18.4394	3.46866	61.7862	27.5627	19.8325	11.5092	13.3197	0.640901	55.204	25.5835
3326	HSP90AB1	1.48299	17.318	1.34422	21.0953	32.5619	27.9751	6.25215	61.6968	8.49091	7.76986	29.4007	9.41031	38.6001	48.8619	46.3935	2.56115	0.625829	59.67	11.1806	18.4324	18.1223	50.8899	4.54089	3.17311	147.783	52.9445	19.9298	17.9362	13.5878	54.5963	31.3058	44.5068	30.959	21.493	5.78241	10.0455	45.14	17.1975	62.1724	2.27716	98.6905	67.1024	66.0901	47.1603	19.6583	0.335005	24.096	23.5444
720	C4A	0.0425055	0.051725	0.0669784	0.126602	7.19205	0.185092	1.61572	0.218651	0.376863	0.00713592	1.19176	3.40506	0.741776	0.803775	1.47729	0.110238	0	1.9766	0.448772	0.0620406	0.471413	0.265234	0.096689	0.0911137	1.52232	2.42964	0.311888	0.335603	1.32032	1.27996	0.579533	0.191746	1.39741	0.810961	0.527388	1.50852	1.78807	0	0.543281	0	1.84449	1.2244	0.919879	0.36974	0.106026	0.11687	0.751961	0.201904
721	C4B	0.0417851	0.0508483	0.0658432	0.124456	1.84934	0.181955	1.58834	0.214945	0.370476	0.00701497	1.17156	1.01938	0.729204	0.819442	1.47055	0.0994772	0	2.09405	0.410012	0.0609891	0.478197	0.264843	0.0555679	0.0895694	1.49651	2.46371	0.306602	0.271718	0.731257	1.25827	0.56971	0.188496	0.990716	0.801376	0.557539	1.1652	1.61865	0	0.509441	0	1.82507	1.19833	0.932763	0.32773	0.104229	0.116081	0.767984	0.198482
722	C4BPA	0.0941588	0	0.257673	0	0.560878	0	0	0	0.655827	0	0	1.24443	0	0.734295	0.595075	0.0997605	0	5.0021	0.633535	0	0.567139	0	0	0	1.96472	3.12482	0	0.221103	0	0.305997	0	0	0.455703	1.05835	1.56529	0.386426	0.811867	0	0.290281	0	0.97222	1.03159	0	0	0	0.087135	0.230874	0
5500	PPP1CB	0.0709883	2.74191	1.14372	4.64644	3.61719	6.52522	0.512354	6.67976	2.64369	2.00237	3.18427	3.30084	2.88318	4.25673	2.6178	0.0919222	0	2.69217	0	1.41188	0.410128	2.62944	0.153827	0.0711779	0	2.72423	2.30525	1.18624	4.06487	2.37948	4.2851	1.66488	5.28193	3.91959	3.74729	1.09221	8.2735	0	1.84666	0	4.15129	2.68624	3.96458	3.47967	2.08608	0	4.1759	3.05241
5501	PPP1CC	0.0398552	1.97928	0	1.90956	1.40136	3.53795	0.225129	2.81012	0.92215	1.17245	1.0789	0.619013	2.54356	2.24638	0.801509	0	0	0	0	0	0	1.22218	0	0	1.53763	1.63732	1.77199	1.31615	1.04543	1.17317	1.34231	1.10602	1.49487	1.38017	0.617077	0.446586	2.94392	0	1.78624	0	2.40553	0.830488	2.84526	2.42545	0.867615	0	2.33078	1.06069
50804	MYEF2	2.58868	4.63016	0.1669	2.87003	1.33774	38.6707	0.332311	5.87644	1.49019	2.92314	0	0.777109	0.633953	4.46167	4.27433	0	0	2.18891	0.271271	4.80505	2.2264	3.30538	0	0.064154	0.825524	1.27723	1.45462	1.0437	3.98981	0.982415	2.9789	0.644349	4.64884	2.2028	5.06952	0.101227	1.39028	0	1.66	0	0.298475	0.130962	2.55344	0.406674	2.05371	0	3.68403	6.20239
4670	HNRNPM	2.53193	42.2137	2.22789	73.4854	58.2001	60.9598	9.87518	57.5867	23.077	32.9905	60.2979	21.2783	33.3123	73.7012	112.074	4.98398	4.03293	71.6106	30.3036	74.2211	56.7266	133.577	18.6594	3.83685	95.3738	77.7153	63.5128	74.9521	131.65	55.6443	78.7615	45.414	100.985	159.653	127.947	18.5829	218.872	13.7087	55.9651	4.00022	52.2977	284.218	81.4284	36.037	69.8726	0.635737	101.275	60.8634
5520	PPP2R2A	0.00517037	0	0	0	0	1.25526	0	0.749603	0.0283814	0	0	0	0.430132	0	0	0.0245996	0	1.01808	0	0	0.241666	0.626159	0	0.0208841	0	0	0.248222	0.300576	0.397847	0.616103	0.394164	1.38174	0.66526	0.0837443	0	0.255945	0	0	0.119529	0	0.532863	0.227727	0.864786	0.313992	0	0	0.236384	0
4673	NAP1L1	0.51117	3.47928	0.375984	2.95305	4.85712	8.09117	0.444527	7.88471	1.47965	1.36953	7.5626	1.81153	8.10386	8.25051	2.85043	0.177133	0	10.3277	1.18658	1.80405	0.6363	4.86477	0.385957	0.160438	3.34952	9.88955	3.78766	2.44844	5.95244	9.69691	11.7529	2.42505	5.08292	4.07375	1.38563	1.80887	11.45	0	5.1748	0	5.48857	5.27632	4.71216	2.73186	4.01596	0.252118	4.43695	2.8674
50809	HP1BP3	2.80851	10.5942	0.874233	16.4174	19.6544	21.369	3.89899	20.5634	12.1445	15.8904	9.951	13.8554	12.1625	21.4425	14.0347	0.465175	0	25.5016	4.19992	14.9118	4.18145	12.4587	1.59303	0.73552	2.46597	12.9335	18.6273	12.8204	16.4955	15.8104	22.3349	9.08454	16.1234	16.0073	9.67358	4.53503	19.5445	0	16.9332	0	7.90037	5.88441	14.662	7.64625	7.67316	0.17583	7.59814	6.92018
2495	FTH1	0.0404168	6.48222	0.806083	3.92118	55.0735	23.6999	4.63236	7.35606	0.915675	2.50911	17.0815	7.63769	10.1759	32.8498	7.6065	3.72933	0.61021	14.2522	4.56555	5.58842	5.59864	17.0617	2.63433	0.458166	102.528	21.8695	2.97696	1.48504	5.24425	48.3331	2.83205	11.5602	3.65037	6.89838	0.772291	10.8584	147.121	0	14.2508	11.1275	51.3988	22.2588	11.9036	8.28299	3.89907	0.1482	5.25952	10.9314
317772	HIST2H2AB	20.9005	546.763	16.4012	0	0	892.298	0	578.22	77.0132	644.203	495.378	251.92	0	0	543.407	16.7179	65.8488	288.837	0	192.8	656.385	342.92	19.0352	10.8825	187.988	267.602	167.682	234.83	293.548	263.874	317.625	361.42	299.172	373.9	700.186	33.7117	198.151	0	286.368	0	284.652	130.78	348.046	130.438	0	0	487.642	0
3339	HSPG2	0.00375453	1.83809	0.212308	2.89751	5.26974	5.40932	2.23807	1.98931	2.53311	0.861108	3.61386	3.99278	2.77804	7.54663	3.74354	0.836029	0.295168	6.78749	5.73597	1.98532	1.98776	6.86475	0.214548	0.186924	2.92919	18.8256	1.42615	1.85104	3.16148	2.91815	1.73076	2.6917	4.92369	1.37865	0.868338	3.10764	26.3694	1.28898	1.64995	2.61541	4.37244	1.97486	1.60941	2.3428	0.876197	0.113612	3.3143	1.94995
10713	USP39	0.0233157	0.795777	0	1.75151	0.629554	0.95953	0.386923	1.47072	0.4959	0.402091	0.608032	0.474908	0.745704	0.857034	4.40488	0	0	3.94999	0.0704646	1.22371	1.53018	3.68259	0.170766	0.135206	1.51474	5.09751	0.476448	0.787273	3.55359	3.30356	0.662423	5.3331	3.59044	0.661842	4.72613	0.694459	1.15468	0	0.956626	0	0.958361	0.313652	0.689578	0	2.52515	0	4.47299	0.300696
3337	DNAJB1	0.0276914	1.24274	0	0.553606	9.43972	4.23438	6.09503	5.63083	1.92688	0.578859	0	5.73376	1.65524	13.6652	0.669216	0.0381665	0	0	1.11187	0.243606	0.358456	1.13716	0.0600406	0.0291357	6.58037	0.227607	0.279718	0.583851	0.399951	1.95517	0.555988	0	0.620877	1.70707	1.00038	0.689387	7.29681	0	0.847101	0	0	0.494879	2.89448	0.869108	0	0	0.812125	1.2118
1159	CKMT1B	0.143076	1.70312	0	0.85646	1.85878	3.48039	0.290358	9.32016	0.957945	3.21779	0.550669	4.60118	6.54822	2.61181	14.5573	0.247776	0	10.5835	0.460279	0.571877	2.92046	2.66895	0.463031	0.0993765	11.6734	19.6834	2.10257	1.75461	1.32933	3.51717	1.37124	0	3.33837	3.20919	9.99268	0.399438	7.3746	0	1.3734	0	0	0	2.44115	0	3.75544	0	16.235	6.92711
3336	HSPE1	2.46682	39.7658	2.01094	24.4625	37.9787	52.9482	6.05721	60.7852	8.53473	11.3318	45.029	23.5105	59.8296	50.7591	81.7352	2.08966	1.98902	6.79779	16.1705	16.1703	12.038	22.1605	1.63935	1.73655	81.8005	70.3465	11.7628	24.1845	26.5138	45.9472	15.8362	41.4216	26.8011	45.3569	14.0725	9.144	39.9497	0	19.5301	0	76.0309	37.4993	22.2269	15.1616	27.7295	0.414372	100.107	50.0487
55269	PSPC1	0.202123	2.18812	0.165209	23.3357	6.5186	6.71822	0.379584	11.7536	1.45697	6.89775	15.6308	5.53321	6.01765	16.8572	2.74039	0.253479	0	5.1403	1.21633	5.029	3.23083	7.69456	0.576426	0.186602	5.33504	3.93964	5.66015	9.28691	4.46176	3.8039	7.90649	4.83213	7.00978	2.74119	7.23623	0.270122	3.18312	0	1.90092	0	2.9674	2.0164	4.74277	3.45594	7.03504	0.342729	9.69394	4.90337
1155	TBCB	0.157837	2.90109	0.277746	2.21468	0.871764	3.23069	1.30711	4.76233	1.18191	2.22721	3.58189	2.63023	0.481679	1.72592	6.72079	0.308199	0	17.7396	4.07443	0	0.994537	24.4851	0.595083	0.311773	11.7245	3.35456	1.81331	4.35703	2.01666	2.79527	2.45848	3.84922	2.60501	1.61605	0	2.63088	9.70472	0	0	0	0.331151	3.41863	1.14239	1.58083	3.82311	0	2.39291	4.85132
733	C8G	0.105557	0	0	0	1.61737	0	0	0	0.687625	0	1.19603	2.12798	0	0.871697	0	0.139786	0	9.41752	2.48651	0	0	0	0	0.413597	12.2834	12.4123	0	0.180233	1.30375	1.15568	0.0603804	0	1.40123	0	0.486513	1.67354	10.4347	0	0.664761	0	0.90571	3.44316	0.249075	0.304887	0	0	0.308066	0
735	C9	0.184509	0.44791	0.306592	0.537751	4.06689	0.48652	0	0.164991	1.03142	0.861313	3.79682	2.20798	2.25501	2.87842	4.62635	0.309301	0	23.1671	5.02479	0.168976	2.38118	1.10737	0.272771	1.21954	39.3105	36.3987	0.107804	0.704402	1.22446	2.28318	0.21495	0.571123	0.939544	1.80127	1.04158	2.53175	40.2527	0	1.09216	0	0.886534	11.3262	0.354047	0.698578	0.874209	0.0197251	2.74491	0.415384
4666	NACA	0.0877072	3.58167	0.282407	7.35034	2.71403	9.36474	0.508962	6.93194	0.929132	2.0288	8.15791	1.94763	4.96612	9.23647	3.13246	0.526467	0	30.5278	1.85723	2.34583	2.19967	8.46455	0.487674	0.412676	19.683	5.72743	5.08846	4.60993	2.36828	11.0253	9.04332	7.48467	1.50155	6.40586	0.883504	0.775787	13.3028	0	12.1155	0	26.6535	8.91909	28.3769	7.78733	4.1949	0.0574066	5.09355	3.44448
5515	PPP2CA	0.106682	0.687339	0	1.59026	0	1.09266	0	1.69409	0.592687	0	5.19552	0	0	1.75174	2.01276	0	0	1.12902	0	0.443079	0	0	0	0	0	0.689662	0.40996	0.531067	0	0	1.39082	0	0	0	1.0655	0	2.66052	0	0	0	0.740548	0.346098	1.18897	0.367513	0	0	0	0
50810	HDGFRP3	0.478912	5.15166	0	2.6166	2.24196	11.2833	0	5.13871	0.327578	5.02469	2.16276	1.42861	0	2.96104	7.84301	0	0	0	2.30207	3.05609	1.34161	7.06502	0.721796	0	0	0	1.18512	2.25849	3.6308	2.87673	4.39049	0	14.9929	1.95308	3.85957	0.819223	0.271108	0	1.41675	0	0.744794	8.04278	6.60509	1.4676	2.13557	0	5.80355	2.25356
5516	PPP2CB	0.106682	0.687339	0	1.59026	0	0	0	1.69409	0	0	5.19552	0	0	1.95191	2.01276	0	0	1.12902	0	0.63836	0	1.2966	0	0	0	1.10305	0.40996	0.716988	0.564946	0	1.5198	0	0	0	1.0655	0	2.84026	0	0	0	0.740548	0.346098	1.18897	0.782566	1.23249	0	0.723233	0
5518	PPP2R1A	0.163215	2.60624	0.212494	4.51966	6.8273	6.2062	1.22385	5.31456	1.24735	1.78861	5.3134	3.34992	8.46084	8.51006	6.51424	0.289968	0	6.48931	0.288112	3.42464	2.17745	6.84241	0.301604	0.347489	7.62099	3.11172	3.57832	3.40697	4.1616	6.76566	6.73352	6.21544	3.70517	2.73701	0.687002	1.73474	8.19363	0	3.96694	0	4.25578	3.50975	7.59218	3.05952	3.02432	0.0898272	3.19522	3.44987
5530	PPP3CA	0.0556984	2.96273	0.114562	0.779837	4.48263	3.99829	0	4.7372	0.585974	2.29154	4.48976	1.21777	1.69781	4.01848	1.82404	0.0724407	0	0	0	0.746003	1.36345	3.51542	0.0941372	0.0919477	0	1.43346	1.00759	0.1981	0.766878	1.16837	0.705303	0	1.8555	0.287741	0.343804	0.317709	0.512745	0	0.281831	0	1.27976	0.427336	1.18929	0.31072	0.533917	0	0	2.63165
4200	ME2	0.0486329	1.35369	0.0151253	0.684878	2.43034	0.94621	0.247044	1.6225	0.446307	0.40483	2.63639	0.679793	0.7478	2.60042	2.68895	0.109951	0	1.93034	0.60272	0.653548	0.569553	1.20488	0.253603	0.0470795	1.36833	1.36227	0.70118	1.72902	1.53371	2.96944	0.759096	0.533899	0.9078	1.83206	0.575132	0.826564	3.72238	0	1.13984	0	3.68259	0.756714	1.06872	1.38462	1.58076	0.0371216	2.99161	1.22646
4684	NCAM1	0.730485	1.08978	0	3.63395	2.34804	0.722876	0.626557	4.26858	0.0807041	6.26742	1.02845	0	0	2.94278	1.51391	0	0	0.542823	1.00333	1.44084	3.29657	2.91618	0	0	0	3.19308	2.92512	1.59365	1.47623	5.68948	1.76748	1.39166	1.82324	1.16993	0.664056	0.0463472	0.804322	0	1.59452	0	0	0	1.10338	0.966623	0.0778905	0	0.461989	1.39694
2023	ENO1	2.83237	34.3872	6.3073	25.1986	47.8981	159.714	10.066	226.483	16.8621	15.6315	55.8199	17.5716	78.4066	50.7297	127.907	7.17366	3.36466	170.906	42.6361	25.6124	22.966	53.9387	6.36289	5.05601	233.029	134.387	81.1095	20.3117	34.931	256.22	35.527	142.704	46.1175	78.1998	13.3379	29.5417	939.623	0	204.832	11.2819	276.663	193.835	213.222	214.163	25.6013	1.06246	85.6197	78.1218
1175	AP2S1	0.160058	0.678788	0.0905721	0	0	1.73096	0	1.97571	0.89727	0	0	0	3.18671	1.46878	0	0	0	0	0	0	0	0	0	0	0	0	0.479218	0.118183	1.65558	3.3753	3.46854	0	5.90223	5.07483	0	0.266279	0	0	4.18233	0	1.97844	0	0	0.489593	1.60007	0	1.15506	1.07943
1173	AP2M1	0.0545763	0.34006	0.0424494	0.537784	1.15757	1.63804	0.414368	1.43702	0.277195	0.255585	0.710853	0.206449	0.741696	0.650032	0	0.114503	0	0	0	0	0.249406	6.24198	0	0	0	1.77732	1.43096	1.49143	1.14867	3.90657	1.59064	0	2.79684	0.945325	0	1.12287	1.71582	0	1.35943	0	4.21539	1.76495	1.7005	0.885012	0	0	0.685036	1.5778
55276	PGM2	0.240517	1.05967	0.15153	0	2.55334	3.23261	0.63674	2.84592	0.735371	0.304349	3.26847	0.137489	0.682705	3.9722	0.959455	0.0668174	0	0.325384	0	0	0	0	0	0	0.127899	1.61063	0.256943	0.554739	0.423049	1.36399	1.13888	0.997874	0.766397	0.455107	0.23949	0.77685	0.355723	0	1.12484	0	2.33846	2.60844	1.44429	1.16438	0	0.0358874	1.3606	1.0114
10726	NUDC	0.160373	2.72015	0	1.14917	1.73551	4.65872	0.800792	3.13533	0.244008	0.595781	0.946378	0.120526	0.904358	4.88107	4.54543	0.162226	0	10.1658	0.561811	1.26864	0.54386	4.02075	0.153009	0	5.13383	1.22642	1.8136	0.80993	1.6175	2.7223	2.16734	3.4818	3.74248	1.12303	0.793953	0.504544	2.5095	0	4.02005	0	4.46909	2.97126	4.98116	1.3911	0	0	2.31912	2.77777
81542	TMX1	0.662929	6.53119	0.386312	6.96431	1.66791	5.71186	0.528695	1.53253	2.20954	5.73136	1.59859	4.20122	1.0141	3.63643	0	0.0833775	0	8.62221	0.463643	2.47669	2.51023	1.52298	0	0	0	5.17466	2.56341	1.44934	7.75955	1.97183	3.27449	1.64506	2.95608	9.54987	3.37188	3.83237	1.48923	0	2.93857	0	1.53272	1.19855	1.19948	1.262	4.38245	0	7.33801	13.5542
4676	NAP1L4	0.320544	1.33762	0	1.96128	3.76268	4.3456	0.483666	8.50447	1.21444	2.59446	3.90791	0.582887	2.15477	3.51837	4.54751	0.148431	0.0840126	5.26348	1.04571	3.3895	0.99255	6.68678	0.232186	0.078795	3.65445	5.434	10.1024	4.42591	7.89384	16.8871	16.9826	3.35243	11.7957	5.81755	0.944603	2.14983	6.39377	0	5.83842	0	7.3385	5.98689	7.69369	4.04907	1.21839	0.127167	2.37656	2.76048
4677	NARS	0.150233	3.89953	1.16674	1.62091	2.16435	29.6561	0.26113	20.8838	5.91222	7.70704	11.7396	3.80125	7.07659	8.22585	8.48253	0.0221479	0	10.6908	0.696153	3.68753	1.0791	6.44939	0.0943855	0.375204	8.91116	2.80803	1.35474	1.38885	2.65916	4.20955	1.41386	0.888509	1.78249	2.26426	13.6922	0.542282	11.9532	0	5.23397	0	6.11781	3.13591	4.49021	4.59494	7.31861	0	8.27661	8.24471
5524	PPP2R4	0.178	0.529523	0.446137	0	1.36229	1.48399	0	1.66072	0.0985148	0.4627	0	0	4.21477	0	0	0	0	0	0.298496	0	0.51699	0	0.127985	0.121676	0	0	0.780138	0.531599	0	2.06106	0.784349	0	0	1.14192	0	0.325137	0	0	1.22379	0	0	1.49781	0.757672	1.85468	0	0.179911	0.615143	0
4678	NASP	0.52009	1.32798	0.385332	1.83666	1.88641	20.0199	0.377333	4.75445	0.805174	3.44733	3.23133	0.918138	0	2.05262	2.62928	0	0	4.29451	0.397475	0.47307	0.894283	6.21	1.16166	0.549627	0	5.69914	5.36628	4.34491	1.72876	5.47611	5.53099	19.4466	7.66625	16.0593	1.79754	0.497575	10.1911	0	7.61367	0	4.41125	11.4216	7.54484	3.01304	5.20818	0	5.02813	2.38141
4691	NCL	1.23243	26.1042	1.22831	33.4879	41.5707	28.2929	8.34681	51.698	7.85777	17.0645	27.3512	12.1571	50.2547	48.8204	27.0228	2.22298	1.49649	15.9654	7.80279	18.2876	7.42814	31.6536	2.13896	0.840748	59.6988	40.7552	52.501	65.2945	59.9061	62.3262	24.6768	24.3242	67.3403	104.058	27.6172	10.8794	42.3945	33.6907	28.452	0.601043	72.2526	26.0865	65.7309	22.7118	22.6865	0.292947	52.2268	29.1878
171017	ZNF384	0.0248527	0.0965041	0	0	0	0	0	0	0	0.0843498	0	0	0	0	0	0	0	0	0	0.186333	0	0	0	0	0	0	0.0947296	0	0.156118	0	0.217029	0	0.120575	0.161599	0	0	0	0	0	0	0	0.0425599	0	0.0235591	0	0	0.247642	0.205608
2026	ENO2	1.65088	4.28828	0.809133	4.04805	5.41696	16.9081	0.992843	11.6641	2.26531	5.08417	7.89307	2.65445	11.9762	6.83469	7.62787	0.576016	0	12.7254	7.24939	7.23194	3.03115	12.1403	0.395477	0.688428	19.5762	29.852	30.8254	7.57305	11.5573	49.8693	13.2599	7.5509	20.2878	18.4414	2.08187	3.55536	332.294	0	21.7215	0	24.2981	9.29542	53.3557	22.6551	5.41687	0.203622	11.5206	4.92078
4686	NCBP1	0.0597197	1.98193	0.0450881	6.74074	2.57973	1.59219	0.706994	2.38099	0.234461	0.38411	1.72618	0.455044	0.90167	1.74723	1.05583	0	0	0.234208	0.0933031	0.722228	0.56184	1.24958	0	0	0	4.15288	3.43004	1.38207	2.45155	0.721797	0.719601	0.145722	0.82974	0.265974	1.44041	0.213605	0.498536	0	0.962946	0	1.78493	0.681512	1.29452	0.673493	0.807839	0	1.51232	1.22084
10376	TUBA1B	11.3235	61.6714	3.62035	69.6065	70.883	247.59	10.007	160.664	29.63	110.316	97.3544	14.1262	33.5934	127.623	66.368	3.88715	1.12737	112.433	15.8019	52.9279	38.0949	166.41	9.11022	4.76288	54.244	102.707	86.6802	128.452	89.0386	168.622	220.515	56.4404	147.854	103.302	23.6099	21.6097	391.457	19.6389	83.6317	5.79922	55.798	63.8416	191.735	61.8425	82.2805	0.555017	95.1266	67.6557
55602	CDKN2AIP	0.00297868	0.0206112	0	0	0.0368747	0.198074	0	0.886158	0	0.0321697	0.0431308	0.0166192	0.113904	0.37908	0.230403	0.00439849	0	0	0	0	0.0746239	0	0.00378148	0	0	0.270059	1.69156	0.9832	0.149637	0.0916423	0.534756	0	0.128747	0.309449	0.451631	0	0	0	0	0	0.264092	0	1.79476	0.0906636	0.26468	0	0.836185	0
759	CA1	259.404	5.00101	84.3298	3.60486	25.1078	7.66988	88.8611	10.0843	31.2805	2.65624	8.11693	43.7606	39.9728	6.31267	8.76665	47.1849	93.3514	3.97426	120.39	13.3085	16.7902	3.21009	78.7635	91.1756	13.8702	5.12936	13.8225	9.27427	7.69257	1.71125	0.80188	6.21508	7.61193	3.68444	2.06825	36.1515	11.3656	0	2.88667	59.3087	2.78986	18.8264	1.34102	33.8183	3.19646	123.97	12.8526	6.85544
5536	PPP5C	0.0611303	0.736654	0	0.152934	0.315289	2.24488	0.0658943	0.807526	0.158975	0.120743	4.54726	0	0.596555	1.15999	0.517078	0.340084	0	2.22119	0.0330395	0.612786	0.39241	0.819229	0.0564011	0	0.55566	1.47028	0.809433	0.665221	0.3951	0.755683	2.12709	0.0652363	1.05972	2.46488	0.0527998	0.270695	0.383761	0	0.911148	0	0.467725	0.345374	0.532729	0.0928098	0.173585	0	1.42418	0.739361
11224	RPL35	1.4224	27.9414	2.37946	19.7051	48.5351	47.758	6.37843	40.9138	9.96287	14.1178	35.3768	21.3053	59.2632	33.6191	65.0992	3.53063	0	62.624	17.0227	33.8201	27.0783	66.7807	8.21805	9.8102	191.89	47.716	7.57544	6.41962	21.5295	13.7479	25.9555	30.1567	5.8601	18.2354	14.7611	11.7637	18.3317	0	35.0353	0	69.6398	37.1489	24.4804	15.6126	20.5962	0.692588	42.1388	21.4934
5550	PREP	0.0287301	0.066219	0.0227261	0.399645	0	1.12644	0.523562	0.743124	0	0.0742795	0.117418	0	0	0.204148	0.807934	0	0	0	0.0219765	0.151802	0	15.6204	0.0111082	0	0.168222	0.58803	0.442138	0.325369	0.642373	0.734104	2.76865	0.363956	0.215862	0.251213	0	0.120969	10.259	0	0.856285	0	1.7653	2.18942	0.302196	1.8123	0.536314	0	0.25807	0.452148
10381	TUBB3	10.2152	42.9942	3.39437	88.4963	67.54	141.607	10.8245	104.364	29.4349	76.1274	67.8122	14.5554	39.8628	86.1222	62.6027	5.57228	2.91319	128.529	25.0666	64.9354	45.0925	221.391	12.7584	6.57294	81.3691	198.312	152.878	169.545	137.903	272.208	238.077	158.333	182.365	110.806	33.2194	42.8577	266.199	44.1281	83.481	11.4756	76.8546	95.5604	237.434	102.083	90.233	0.74077	110.964	57.5648
4221	MEN1	0.270382	0	0	0	0	0	0	0	0	0	0	0	0	0	0	0	0	0	0	0	0	0	0	0	0	0	0	0	0	0	16.046	0	0	0	0.350769	0	0	0	0	0	0	0	0	0	0	0	0	0
10383	TUBB4B	11.8143	40.6435	8.31123	47.3267	86.7831	170.353	12.3612	83.3488	30.6276	60.6909	58.6928	9.59008	45.4214	86.7396	69.6181	7.7128	2.87036	130.416	26.8714	68.172	42.6193	208.471	19.1245	8.57678	78.7666	133.078	186.807	171.045	128.029	252.74	208.259	89.8501	162.538	104.502	31.8272	50.8732	255.591	55.5558	88.2429	11.5066	74.0077	88.1815	242.253	89.7063	71.4708	3.43913	104.435	69.8624
5553	PRG2	0.132071	0.685637	0.0960915	0	7.2885	0	0	0	0	0	0	1.00598	1.35257	0	0	0	0	0	0	0	0	0	0	0	0	0	0	0.490896	0	0	0	0	0	0	0	0.272999	0	0	0	0	0.797154	0	0	0	0	0	0	0.452728
10382	TUBB4A	9.89362	30.5838	6.41767	43.3574	54.9783	111.45	11.4246	54.3757	24.6825	40.6981	44.247	7.95416	31.1734	76.4411	52.3669	6.95411	2.59689	94.5117	22.3952	51.3953	37.8668	170.592	16.4332	7.84818	66.5809	102.984	152.557	107.491	77.9055	179.589	112.445	83.6351	98.5022	58.9572	23.206	36.5539	84.114	55.5558	64.7966	11.5066	57.1716	71.1936	216.134	87.8084	56.0523	3.29271	72.6219	56.2749
25873	RPL36	0.802369	20.8545	0.617478	16.9501	24.8017	23.4301	4.70432	32.8168	5.59501	6.98586	33.681	13.9166	16.9922	36.4916	24.3144	2.07973	0	0	6.18298	0	3.88036	22.9794	0	0	59.4306	2.98486	8.80245	8.93227	10.3441	29.8832	18.4013	13.67	14.4965	21.3015	15.2889	3.26334	29.0608	0	14.4171	3.7844	40.1081	19.7058	40.0297	13.7764	22.0143	0.0920022	26.4197	13.9905
3371	TNC	0.00399153	2.43772	0.246278	1.29131	5.54874	7.26837	1.00375	9.73049	1.87373	2.67468	11.5986	4.34089	1.68324	13.2182	6.77367	1.10787	0.0288794	10.7925	13.0659	3.1187	2.98252	4.76138	0.57007	2.0633	20.3852	18.7341	2.69046	2.84525	1.81233	26.6679	7.64121	3.70618	1.93882	7.3746	0.521177	2.86564	130.496	109.321	1.66287	0	12.1283	1.11639	1.0629	2.79599	1.96297	1.19801	1.71796	1.669
2040	STOM	2.64809	5.35231	14.0593	5.22281	3.35198	0.344679	1.2736	0.132597	7.68635	5.79366	10.6596	24.5904	13.5541	9.92759	6.98245	3.45067	1.9315	8.44535	4.99026	0.643326	19.6928	7.58382	17.4165	11.6033	51.135	2.74208	9.7414	10.7284	10.1571	3.43675	0.85591	0	7.11481	4.39257	8.30958	7.53861	14.6801	0	3.86839	0	5.733	22.2025	2.83121	19.5521	7.64235	24.1258	34.2159	1.50695
1192	CLIC1	0.284779	3.01405	0.680707	4.10651	9.23317	5.56898	1.25049	5.43135	1.84519	1.03884	6.31457	2.14163	6.58614	17.8147	7.8307	0.38041	0	9.73286	4.78101	2.15516	6.01895	8.48589	6.95307	0.231524	14.4359	16.3863	7.61228	1.88781	2.91003	8.62628	5.47068	3.97285	6.58452	3.3624	3.59545	2.22897	16.2285	0	4.71849	0	9.99594	7.81196	4.75297	2.49852	1.40606	1.14788	2.04109	16.5264
1191	CLU	1.06991	8.05756	1.46629	6.13832	28.4703	5.98725	0.790397	1.39564	11.1404	3.47974	23.2833	44.4762	17.5408	21.1589	19.637	3.61219	0	135.537	66.7913	4.11288	4.51543	4.00299	0.699092	3.35671	118.077	109.684	4.69682	6.67816	23.7126	14.6209	2.12972	5.62357	30.4225	7.42697	6.04557	14.6603	342.329	8.54854	9.38349	3.21783	7.65186	23.6777	1.56605	6.70917	3.90454	0.884566	14.3247	8.57986
760	CA2	12.4179	0.985916	15.0621	0	0.973245	3.36461	12.6139	1.92276	8.02179	0	0	8.30789	4.07688	0	0	6.57754	4.02584	0	6.08504	0.973182	4.57254	0	4.34601	6.30328	25.6444	0	1.58672	2.43157	0.953776	0.883535	0	0	1.47344	3.00978	0	5.05059	1.03803	0	0.860872	5.11942	0.295591	2.49272	0.455873	5.04632	0	14.9428	0.334888	1.57301
761	CA3	0.149412	0	0	0	0	0	0	0	0.317319	0	1.24892	0	0	0	0	0	0	0	0	0	0	0	0	0.121933	0	0	0	0	0	0	0	0	0	0	0	0	0	0	0	0	0	0	0	0	0	0.32563	0	0
2039	DMTN	0.176142	0	0.262191	0	0	0	0	0	0	0	0	0	0	0	0	0.284512	0	0	0.353951	0	0	0	0	0.0860604	0	0	0	0	0	0	0	0	0	0.197276	0	0.0493945	0	0	0	0	0	0	0	0	0	0.545853	0.997916	0
2038	EPB42	1.02119	0	1.27579	0	0	0	0.45088	0	1.50853	0	0	1.48743	0.939732	0	0	1.14476	1.52095	0	1.23917	0.207546	0.767811	0	0.470976	0.805814	0	0	0.0750265	0.306918	0.0109577	0	0	0	0	0.827581	0.142221	0.851204	0	0	0	0	0	0	0	0	0	3.47923	5.53114	0
55611	OTUB1	0.0829739	0.983039	0.227982	1.78669	1.897	3.48099	0.248951	3.59137	0.328049	1.56559	3.70475	0.873963	5.32558	5.09949	1.73687	0.111874	0	1.40939	0.223185	0.823783	0.986986	2.16267	0	0.127273	0	3.60147	0.636399	0.879534	1.33918	0.765746	3.27235	0	1.10394	0.718466	0.211634	0.430265	1.98554	0	4.12168	0	2.14458	2.04144	3.73657	1.13792	2.29384	0	0.432594	0.923594
2035	EPB41	0.371944	0.880354	0.739275	0	2.23374	1.14092	0.783865	1.77534	0.323167	0	0	0.91971	0	2.96533	0.681769	0.437291	0.533178	0.795199	0.82726	1.139	0.544326	0.559192	0.499097	0.155222	0	0.393181	0.24573	0.854457	1.88867	0.233977	1.81247	1.62396	2.49513	1.47656	1.34167	0.3935	0	0	1.08632	0	0.235092	0	0.0938461	0.14691	0	1.01465	3.19957	0.260299
6876	TAGLN	0.247538	13.2837	2.91836	16.4838	82.1677	22.0439	7.19009	8.68451	16.3923	2.3976	21.7236	3.73604	16.2067	10.2668	24.9086	2.19482	0.381167	36.9883	10.4167	5.05824	18.0115	83.2337	0.795999	0.904308	5.81554	28.6349	50.2165	20.9701	40.7217	84.1863	5.63394	10.0801	21.4383	2.61523	1.91813	61.327	13.34	0	15.3039	29.5421	146.139	38.7084	48.3231	32.4883	4.72984	0	43.5953	4.30501
11231	SEC63	0.00962018	0.252245	0	0	0.232577	0	0	0.24665	0.0594376	0.180366	0.130686	0.156714	0.409883	0.516934	0	0	0	0.0441932	0.160741	0.0356166	0	0	0	0	0	0.340778	0.202481	0.432747	0.892386	0.433656	0.336426	0	0.122556	0.808694	0.145678	0.0545108	0.406835	0	0.15816	0	0.924071	1.20719	0.075475	2.44346	0.144672	0	0.389296	0.535516
5549	PRELP	0.0466292	2.7025	0.110975	4.06984	6.99244	31.8407	0.268724	1.77787	1.65613	2.88117	4.53677	10.4519	7.25596	8.04723	7.24249	1.12965	0	0.253541	0.462489	4.89297	8.12895	10.1508	0.494121	0.0306149	28.7221	68.7112	1.54934	4.71275	5.77849	16.258	3.51723	9.29868	5.2603	1.08767	0.970261	4.5818	16.8972	0	11.4496	7.93755	27.3887	8.56443	6.30093	5.24271	1.88388	0.281898	4.23742	2.60635
4218	RAB8A	0.075907	0.477716	0.0981984	0	2.03547	1.03946	0	0.43098	0.174372	0.131969	1.59856	1.07497	0	0.830857	0	0	0	1.56064	0.145047	0.439447	0.0437044	1.83391	0.181065	0.0402087	1.82372	0.199524	0.419488	0.18297	0.562452	0.684963	1.09409	0	0	0.35076	0.915756	0.34169	0	0	0.801327	0	1.56395	1.08229	0.803394	1.40447	0.845946	0.0997711	1.12215	0.599754
25842	ASF1A	0.0629696	0	0	0.503708	0	1.39687	0	0	0	0.458725	2.04833	0	0	0	0.288666	0	0	0	0	0	0.0877815	0.231386	0.0703348	0	1.31655	0	0.698453	1.33872	0	0	0	0	1.64049	3.11977	0	0	0	0	1.12042	0	3.31021	0.384531	0.660717	0.380763	0	0	0.764559	0
2052	EPHX1	0.13199	1.81336	0.570841	6.63271	13.1447	8.31939	3.48898	1.67633	2.85131	1.65452	7.33507	8.82328	24.9226	11.5962	1.34479	1.81213	0	3.71333	0	2.74551	3.19095	10.5369	0.177819	1.04711	1.18797	5.13761	4.71262	7.0437	3.95736	2.57965	1.37684	0	3.46371	11.0013	4.58323	4.02251	10.8751	0	5.3328	1.13804	2.34059	1.24507	0.236643	6.89984	0.696735	0.0546807	3.84412	4.21341
6888	TALDO1	0.487539	1.78462	2.64504	2.34125	16.373	7.84755	1.52318	9.0123	0.754932	1.57362	12.9857	5.03298	8.49358	18.4124	7.26845	0.5982	0	3.69332	6.19129	0.959278	1.50058	10.8509	0.381834	0.499962	5.66784	16.5989	6.92186	0.828076	3.71984	4.87244	4.59	5.85813	5.63599	4.08202	0.426891	2.77117	4.65803	0	7.88983	0	14.1189	16.2391	14.0928	11.7257	5.15887	0.280499	5.54933	3.91931
57805	KIAA1967	0.21227	1.10928	0.083408	0.710962	1.87595	31.2082	0.890318	1.98671	0.984464	2.71887	2.55083	0.558192	2.28768	2.67338	0.5485	0.137476	0	3.60368	0.187281	2.25464	0.965349	3.23657	0.372369	0.296781	1.08796	2.54089	2.97799	3.60209	2.97151	2.92529	2.6858	1.7417	15.4122	2.62387	1.06098	0.442332	1.29382	0	0.807063	0	2.15441	1.14707	2.62218	1.01627	2.16361	0	3.04508	1.70346
6421	SFPQ	3.07178	21.8686	1.80381	32.121	27.4057	27.4649	5.92686	38.9437	10.9808	19.3297	20.7973	12.8498	10.3266	38.6205	56.4901	2.3456	2.30211	45.3068	12.3737	67.303	24.0399	75.1769	4.9708	2.74979	26.8616	24.7905	31.6576	30.9763	52.4557	30.8901	34.5552	39.7082	64.9789	72.2949	51.4275	8.51416	44.8596	28.0236	26.2249	3.82359	34.2384	23.9945	26.4962	19.1771	37.0836	0.393621	57.4594	41.4108
5573	PRKAR1A	0.0131235	6.94966	0.335783	3.28219	5.20818	13.3095	0	6.34969	1.0518	5.16664	4.07529	2.51696	5.45816	6.69959	3.91369	0	0	0.90125	0.636912	0.627032	1.02164	1.3151	0	0.00293791	0.114526	10.9955	2.59062	4.59798	9.88088	5.60388	4.91297	0	3.70668	2.11942	0.505252	1.06443	1.1664	0	4.54603	0	3.47294	2.30868	4.83663	1.12272	0.757459	0	4.18362	2.85141
723790	HIST2H2AA4	73.1421	1445.49	49.8023	1296.7	850.497	1234.34	123.925	1002.46	161.638	1296.23	806.869	464.644	226.968	1125.56	799.468	56.1915	76.299	462.498	429.443	803.653	1023.85	373.298	53.472	11.7242	195.555	468.912	389.337	524.483	530.458	511.118	561.28	604.663	577.477	545.223	1194.75	146.363	397.476	1252.39	943.984	92.7207	783.117	461.386	683.808	407.899	1526.39	14.1064	920.043	991.038
23673	STX12	0.00817238	0.314315	0	0	0	0.208298	0	0.715274	0.0884817	0.191219	1.25003	0	0	0	0	0	0	0	0	0.546405	0.213696	0	0	0	0	0	0	0.949427	0	0.837664	0	0.693818	0.765496	0.153736	0.585139	0	0.843637	0	0.438397	0	1.61647	0	0	0.156263	0	0	0.092758	0.149574
221613	HIST1H2AA	56.8618	1139	36.4681	1070.02	696.303	1012.76	100.282	817.951	128.893	1038.54	659.443	375.99	176.759	919.572	663.165	46.5995	0	382.649	356.721	663.105	845.726	288.111	44.0211	9.51421	158.129	345.897	274.779	377.777	433.806	416.667	460.374	481.72	428.604	430.693	949.901	116.829	309.024	0	604.57	0	585.088	328.41	448.851	276.543	1188.25	10.9166	733.349	0
781	CACNA2D1	0.0119022	0.0318988	0	0	0	0.789182	0	0.495138	0.100398	0	0	0	0	0	0	0	0	0.0941424	0	0	0	0	0	0	0	0.274211	0.173381	0.119744	0.711981	0.407571	0	0	2.78835	0.286469	0	0	0.0517685	0	0.187812	0	0	0	0.0125002	0	0	0	0	0.370273
301	ANXA1	0.356555	8.21333	10.8151	3.05575	37.1643	17.0673	1.41632	5.97074	7.63894	3.52041	16.7574	29.2112	22.698	89.2809	11.5853	3.67529	0.266032	23.0606	5.05103	3.67114	5.10208	15.7076	6.81138	0.510541	32.2351	42.6066	6.43008	12.4978	28.1385	38.1657	7.28563	4.72185	8.62728	9.73023	4.82371	31.2043	82.2154	168.908	8.93947	7.74159	82.2264	170.141	4.95901	12.3572	5.85946	1.17589	17.2269	15.317
302	ANXA2	0.674085	25.1305	4.1915	39.3268	81.3894	18.48	12.9223	21.4564	47.3213	10.8061	69.29	75.6112	48.4781	135.985	59.5154	15.5625	2.90058	232.874	43.7502	19.5221	58.6153	120.378	14.4368	3.6976	234.701	87.6748	28.4948	24.918	87.4483	83.6055	34.5081	35.4082	98.4271	56.2684	14.4001	73.7563	72.1937	110.157	71.3278	56.1242	316.429	70.8251	75.8272	97.8947	17.404	10.4299	99.1721	50.139
6897	TARS	0.136732	3.33722	0.0879823	1.15899	1.46046	10.0359	0.253783	5.85437	0.461775	0.624848	0.855013	0.403715	7.49002	1.19036	0.572442	0	0	0.808426	0.414414	0	0.325226	1.15853	0.020592	0	2.35485	3.61593	0.363889	0.699846	0.547355	1.87596	1.4359	2.0866	0.678399	0.359136	0.127571	0.893803	3.63471	0	4.36967	0	2.76674	2.32191	3.76012	1.05421	1.70334	0.174401	0.542523	1.18647
306	ANXA3	0.0831967	0.338331	7.47655	0	3.99929	0.0812532	0	0.166421	0.384761	0	0.137477	0.998283	1.15118	6.00588	4.58154	0.201071	0	1.54828	0	0	0.477563	0	0.0778663	0.499121	2.11241	1.12667	0.501984	1.66598	0.717849	1.48626	0	0.100907	1.3301	1.20781	0.542996	2.85348	7.26364	0	1.70587	0	9.1311	15.3997	0.908252	4.76032	0	0.887471	1.09504	0.353318
307	ANXA4	0.0768803	2.37223	1.26364	7.7819	6.37061	15.3744	2.53016	5.08308	1.88971	0.414041	4.90201	7.80803	7.06626	14.2069	3.17356	0.750884	0.263945	2.32164	0.857521	0.654395	9.29964	3.17228	1.30159	0.195218	30.5339	9.12887	5.21275	3.29569	4.97452	24.1415	2.00827	1.44402	6.76266	4.44909	0.783878	5.29383	52.2838	9.27364	7.4085	3.99543	27.8057	92.4799	5.37341	9.11131	1.68343	0.432601	2.88034	3.05905
308	ANXA5	3.82668	20.5203	1.89038	55.0971	81.0998	65.5862	4.37484	25.1745	10.5079	11.2763	39.7361	25.9387	28.6996	47.4103	23.0019	4.08342	2.85928	34.0387	13.0286	16.6649	31.5587	74.2157	7.78156	2.13875	39.4227	75.5561	32.5232	67.7777	63.6009	75.2796	27.436	26.4758	62.9091	29.1609	17.3275	31.4831	65.6442	0	53.3434	22.235	93.1684	42.6675	144.083	61.4429	15.0844	1.55949	26.296	18.0301
309	ANXA6	1.39692	5.83014	2.99758	32.7226	19.0985	22.8133	32.4489	15.8844	8.62038	2.78134	26.9104	14.1979	15.4402	25.7588	13.3658	0.909853	0.108424	7.25793	2.6118	1.84887	2.30538	8.77569	0.996586	0.222825	4.51269	27.4367	8.10603	6.11595	12.2263	24.244	12.5415	5.11855	11.2988	5.3933	9.17391	8.04106	25.222	0	7.77318	2.5869	32.313	9.72514	12.4239	10.5958	10.1023	0.66566	11.4926	2.9213
6418	SET	0.93823	18.3457	1.25375	42.603	37.9162	41.7931	6.15537	52.7692	9.9838	12.0325	31.5183	3.38383	22.2141	34.6491	26.8144	3.84427	0	80.7161	19.7083	26.4438	10.4032	31.072	3.74257	2.69978	22.5906	91.7573	47.9295	24.5056	26.2703	52.48	48.5986	30.0044	43.4955	30.6942	11.0238	10.0599	66.9706	0	42.6788	0	24.3593	32.1091	124.904	42.1371	14.9409	0	21.685	27.1955
6430	SRSF5	0.757207	10.4935	0.738474	25.0113	23.1085	16.3418	3.41562	24.4532	5.08441	8.16499	24.9137	7.9899	9.30977	22.7117	22.0927	1.33505	0	10.4811	9.13492	9.58952	7.72018	14.9226	0.944647	0	26.1828	6.15211	5.23999	4.79013	14.5685	4.25223	8.83541	11.8242	8.6654	17.078	21.0021	1.861	16.2083	0	6.29951	0	5.90332	5.38275	9.45079	3.80604	14.1453	0	21.5703	13.7514
6432	SRSF7	1.23759	44.8765	4.18179	63.3102	47.233	61.078	9.18636	69.2592	18.495	41.8152	105.4	26.3416	32.5953	65.4455	100.625	2.26814	0	74.2684	14.913	40.8519	37.0529	83.5531	4.70097	2.0322	49.1927	43.5402	60.932	63.6821	89.5686	57.1087	66.3933	53.2316	72.3018	95.9405	67.8787	17.2999	124.732	0	40.1709	0	46.6447	29.4294	35.4947	21.7471	63.4808	0.343917	129.766	70.6229
6431	SRSF6	0.459095	6.54479	0.435852	24.5908	8.86081	17.5901	1.67776	14.0464	1.73531	6.21456	14.6072	7.55299	7.92633	14.2335	17.5879	1.47023	1.21912	16.8708	6.7878	16.0211	4.36098	20.9756	1.60003	0.938222	18.8761	11.3083	11.7119	6.45607	12.6921	8.68315	13.4641	10.9302	12.2068	17.8287	9.7835	4.08385	9.46395	13.4626	10.0295	0	8.5916	8.70641	6.2281	6.61643	11.2054	0	12.9425	9.04739
9943	OXSR1	0.0328182	1.14264	0.0441257	0	0.328425	0.639021	0	0.50009	0.0192795	0.271158	0.266863	0.195185	0.441027	0.343595	0	0.0232127	0	1.59593	0.0523577	0	0.182276	0.374988	0.0368647	0	1.37118	1.97035	0.266445	0.337811	0.361279	0.680593	1.31774	0	0.414186	0.262653	0.139135	0.114195	1.52331	0	0.928883	0	2.09388	0.214963	0.661778	0.453795	0.304996	0.0313523	0	0.299565
6434	TRA2B	2.15151	17.6196	4.88788	22.9977	37.2184	21.4835	3.7776	34.1751	9.2503	9.49963	6.37688	8.42496	25.4777	6.27222	20.6062	0.607696	0	29.5998	4.68087	31.4935	18.428	46.5245	2.68792	1.5377	44.2984	9.71662	70.9242	78.0688	93.2695	29.7836	68.3165	9.78575	94.8467	116.027	31.6988	35.0817	71.7495	0	26.6629	0	20.4726	30.9543	17.5943	21.9115	17.5881	0.3276	84.3565	15.9129
81929	SEH1L	0.0269445	0.622063	0	0	1.53213	0.823429	0	0.759708	2.51258	0.339879	0.35006	1.44619	1.79983	1.13953	0	0	0	0	0	0	0.176461	0	0	0	0	0	1.03328	0.84744	0.961564	0.885741	0.462998	0	0.907735	1.48154	0.5768	0.509977	1.55301	0	0.552616	0	2.55406	0	0.423694	0	0.295715	0	0.762014	0.595834
790	CAD	0.0425037	0.133026	0.0838219	0.102127	0.231586	0.466374	0.0635763	0.673736	0.078524	0.0306207	0.613727	0.0846215	0.334255	0.397282	0.132282	0.106087	0	2.00194	0.520517	0.71435	0.342674	4.03733	0	0	4.48217	2.14034	0.132857	0.0735555	0.55339	1.03906	0.981673	0.0704826	0.529935	0.2181	0	0.135918	1.12297	0	0.492902	0	1.41762	1.24512	0.610839	0.994529	0.529026	0.0017605	1.02109	0.163594
25824	PRDX5	0.994866	6.3226	1.24874	14.1513	33.4959	25.1902	0.51664	5.07138	2.85924	5.31576	1.19896	4.99292	12.2504	54.2513	16.6352	1.70708	0	10.3215	0	6.14145	5.00187	25.4313	2.37427	0.221869	4.65519	18.3395	22.8774	15.4078	11.6316	26.8658	14.7645	2.85887	43.3753	7.80658	5.36868	12.8681	32.6187	0	4.55982	0	14.4857	9.08871	19.2674	5.33596	2.22495	0	14.0982	15.6659
310	ANXA7	0.208791	2.11376	0.34276	1.86421	3.86639	2.35391	0.514626	2.68324	0.704151	1.03851	4.66043	3.23481	2.46443	4.2923	3.11821	0.580631	0	2.01362	1.22341	1.23306	1.33512	4.02209	0.519537	0.132941	3.0881	5.4033	2.72292	1.60656	3.51172	4.81648	1.98252	0.805929	2.00516	1.60071	0.984791	2.02026	7.05097	0	5.03947	0	7.18546	2.98227	1.94785	2.48767	0.724728	0.310384	1.33679	1.28896
794	CALB2	0.214637	0	0	1.75972	0	23.3486	17.2004	0	0	0	0	0	0	75	0	0	0	0	0	0	0	2.16106	0	0	0	0	0.41081	0	14.2502	7.88157	0	0	11.5236	0.0906912	0	0	18.3592	0	0	0	0	0	0	0.0940942	0	0	0	0
311	ANXA11	0.308098	12.8925	1.27501	4.37247	14.6565	14.9218	1.45975	3.53176	2.40454	3.75086	5.24504	2.86821	7.20048	11.7671	1.94295	0.595862	0	1.46967	1.43608	1.15147	1.2003	3.59926	1.26633	0.30713	6.70339	9.67342	2.93524	3.53956	3.87556	5.68592	4.56453	16.2055	3.36869	2.90298	2.229	6.22722	7.8136	0	9.65851	0	9.48445	7.42606	5.366	6.95766	1.35138	0.287618	8.46756	1.28542
10330	CNPY2	0.0723308	1.47938	0	0.765583	0.685074	1.84013	0	0.943829	0.163843	0	0.312812	0.619894	0.452356	5.43718	0	0.16428	0	2.17074	0	1.02128	1.14543	1.3678	0.0946659	0.0476736	4.05616	0.972582	0.81826	1.90283	1.86128	2.10463	1.36345	0	4.60478	2.21648	0.323272	1.49009	4.40756	0	0.726714	0	4.92209	3.28238	0	1.83349	0.463691	0	1.01529	0
6427	SRSF2	1.05982	36.3787	1.71257	73.7294	69.5091	61.5557	9.47136	62.4529	23.5326	40.4834	81.4174	18.7871	16.368	50.144	94.3873	2.42466	2.61108	64.1568	27.2174	77.3272	40.7574	130.408	5.65258	2.58504	113.544	70.8294	60.574	82.6653	113.764	98.1704	75.6076	57.769	100.675	93.2246	99.1509	20.6968	115.724	54.6984	124.426	6.39853	72.843	132.842	150.636	103.455	96.2226	0	98.8383	73.3917
6426	SRSF1	3.10322	127.104	4.05337	209.27	185.135	281.867	30.359	176.241	53.8182	130.636	174.951	63.2234	177.493	193.255	169.935	4.84151	1.78038	108.882	44.8898	170.771	115.602	323.716	5.92534	3.56643	235.267	128.41	155.244	187.405	277.18	166.928	198.342	118.834	262.757	395.053	218.48	44.4355	303.491	0	107.501	0	172.165	65.1374	104.511	50.3329	216.193	0.819236	320.54	187.796
6429	SRSF4	0.593547	5.99529	0.547855	12.8935	8.09021	11.5649	2.28208	10.2118	3.55647	3.94364	17.2777	6.93202	1.97212	13.4418	14.663	0.762907	0	26.2149	6.4712	18.0893	5.02758	14.3767	1.78368	0.846777	15.1676	7.91547	6.13054	3.52861	7.10079	3.74865	7.37133	8.63113	6.62194	6.16395	10.5867	1.46974	7.83603	0	6.71489	0	7.59651	5.52632	5.62627	4.17645	10.0968	0.141553	11.5249	7.45957
9939	RBM8A	0.155016	2.11748	0.350518	3.16379	3.70691	6.1367	0.429078	4.05309	0.861293	2.16777	3.71874	1.7384	1.59166	3.95993	6.76055	0	0	2.45129	0	4.68683	1.17213	5.26439	0.333662	0.129177	1.49917	5.70346	4.02995	5.94441	4.64525	8.03127	5.27356	0	4.85511	4.04614	3.15096	1.28153	2.92282	0	4.88101	0	9.20334	5.46859	5.57127	4.47481	2.90296	0	5.97505	1.19483
6428	SRSF3	4.91905	74.1921	10.9406	93.2424	88.5822	98.1866	3.88216	101.861	26.0379	76.3714	123.824	31.2935	62.3423	81.0844	137.392	4.0275	0.963733	77.6319	23.4174	96.5114	82.6086	193.743	9.87931	10.2555	82.1734	73.0281	116.061	142.038	164.356	96.1885	125.855	100.737	152.148	176.906	90.173	25.6656	167.944	0	86.723	0	80.3516	18.9653	38.4885	22.3368	121.629	0	182.781	73.7986
8607	RUVBL1	0.641123	3.453	0.26255	5.79903	8.52586	9.12712	1.49941	6.02721	0.921638	2.3281	4.60127	2.72933	6.5855	10.5429	5.54832	0.508128	0	7.81903	0.996763	5.00018	1.4469	5.1754	0.441502	0.194997	5.08126	5.4335	3.52975	2.67082	4.33525	5.02904	4.73948	3.56256	6.13119	5.86277	4.51108	1.36556	7.08466	0	5.41491	0	5.80309	6.10558	4.37204	4.30559	6.97352	0.0681772	9.43428	3.24268
5591	PRKDC	0.276651	5.87119	0.231453	2.29945	4.29519	10.7739	1.41518	6.25803	4.4071	3.15319	4.07564	2.63929	4.55253	11.1494	4.44314	0.555587	0	4.63397	1.18388	3.35669	1.98049	5.97032	1.15686	0.262655	4.71054	4.84333	5.51962	3.97815	5.19961	6.29852	2.21902	24.6427	8.23262	6.89396	3.76352	1.46015	3.99555	0	6.13578	0	6.40536	3.11682	4.61387	3.12225	4.36157	0.0462354	3.59141	4.26352
64122	FN3K	0.0267838	0	0	0	0	0	0	0	0	0	0	0	0	0	0	0.154755	0	0	0	0	0	0.0970325	0.00714463	0.0122573	0	0.15216	0.74704	0.106653	0.126153	0.0881439	5.21129	0	5.25867	0	0	0.0516249	0	0	0.598624	0	0	0.229945	0	0	0	0	0.184546	0.564182
5594	MAPK1	0.0435709	2.30344	0.331903	2.67751	3.65491	2.49375	1.15969	3.55616	0.714624	1.2107	5.41758	2.43425	1.88298	2.18215	4.4919	0.304797	0	6.76918	0.452517	1.60263	1.42897	6.26508	0.290957	0.190264	6.38142	6.94255	2.58645	3.75909	3.48182	3.50269	5.56363	3.7175	4.63788	4.12876	1.00802	1.95471	4.44277	0	5.35042	0.952028	5.16117	7.12004	4.02653	5.29556	2.37668	0.122452	1.57589	1.69008
5110	PCMT1	0.578702	5.36534	1.76778	4.89239	2.36276	2.43624	0.258788	7.16252	0.805068	1.3617	1.98421	0.126975	0	4.30861	8.28496	0.325566	0	3.26243	2.136	2.73151	1.78065	7.90241	0.474993	0.184875	4.68002	6.8949	2.72919	0.187239	2.58628	1.58708	1.73685	2.73041	1.37831	0.513315	1.20777	1.23397	5.72508	0	3.53966	0	6.88364	2.62011	3.57737	1.0111	8.77706	0.188727	1.92127	4.14749
5111	PCNA	0.631185	5.98103	0.194847	6.05886	5.31328	9.55775	0.884087	12.6678	3.53412	2.88435	3.89469	1.56538	4.3883	5.63193	3.07532	0	0	7.17359	0.604276	1.81164	3.31501	3.63592	0.235623	0.366089	5.24823	6.6237	3.89696	1.65242	6.33555	7.70808	6.46918	3.149	5.60768	4.19472	3.70334	1.14406	11.029	0	2.86346	0	2.29596	8.18357	5.62127	3.81534	4.84513	0	2.83249	3.4946
23654	PLXNB2	0.00594291	0.0396495	0	0	0	0.09849	0	0	0.0114359	0.12016	0	0.00545837	0	0.674172	0	0	0	0	0	0	0	1.24546	0	0	0	0	0.175135	0.233946	0.645433	0.218125	0.245875	0	0.825359	0.136105	0.0409617	0.0737262	0.135767	0	0.803794	0	0.664162	1.38063	0.155554	0.0105796	0	0	1.89268	0.535793
325	APCS	0.516454	10.7834	1.16238	26.1567	82.617	7.99622	1.03594	1.36422	18.2205	5.06497	3.59822	98.0108	85.2214	40.1824	41.0107	10.3412	0	9.93399	1.32802	16.5073	1.82803	18.7404	5.96976	4.81462	14.5067	184.86	19.0272	28.8257	57.4106	15.4204	0.45514	21.683	13.985	5.12157	4.7717	63.645	38.1943	0	30.1163	200.798	30.4814	11.8826	5.03909	14.9754	21.3306	0.316489	58.0845	18.9875
2079	ERH	1.39172	0	1.42855	33.1553	25.6481	21.8855	6.56491	20.1824	6.19002	12.6318	20.6322	8.63118	16.9791	22.2054	36.9076	1.27791	3.57999	20.2865	7.43453	16.2731	44.5018	29.8268	3.50176	1.75628	28.0846	22.2347	10.2758	12.7324	19.4237	20.1811	15.8785	42.8959	14.3153	19.9358	35.8475	4.29369	23.6554	71.4241	13.0372	0	29.6154	25.5642	20.0693	11.2822	23.5757	0	32.3744	17.4656
327	APEH	0.130303	0	0.216013	0.0857923	0.163197	0.3848	0.267659	0	2.29403	0	0	0	0.290319	0.101839	0	0.207591	0	0	0.469666	0	0.109019	0	0.0551596	0.0866278	0	0.247666	1.01397	0.155723	0.0333014	0.334996	0.224405	0.0388033	0.372917	0.0429126	0	1.02126	0	0	0	0	2.75642	1.6326	1.03533	0.699978	0.0421785	0.272854	0.0256372	0.0716432
328	APEX1	0.719469	4.02534	0.353573	9.25922	5.07021	8.51591	2.368	8.43922	1.33919	3.22169	1.55823	6.51632	6.99665	10.7502	11.2559	0.505366	0	9.9016	2.63245	6.94124	3.82625	13.9918	0.654014	0	16.7769	5.28682	10.5848	4.39185	10.6016	3.57221	10.5265	6.56235	9.0289	8.56008	4.82505	3.9717	3.19308	0	15.6126	0	9.45605	15.2944	36.3238	14.7545	6.82033	0.0139058	12.522	8.11075
5589	PRKCSH	0.517368	14.1322	0.43497	17.5864	8.61333	12.0306	1.91711	15.9258	5.7283	10.719	3.9909	5.43459	4.35352	17.1587	13.203	0.792395	0	10.8759	1.75808	5.49638	7.55978	11.6868	0.635827	0.291594	10.6854	13.0712	6.23215	6.96893	11.9601	16.0068	12.4265	6.14196	21.3813	18.8084	3.29614	5.74452	15.8144	0	21.8936	0	26.2893	13.0214	13.3949	16.5965	7.24354	0.549188	10.1552	7.68463
9948	WDR1	0.0480932	1.94205	1.40982	0.995568	5.37981	7.30506	0.435852	2.9167	4.9586	1.54389	4.86895	2.13776	8.12321	11.5247	3.65133	0.289663	0.148636	3.9499	0.774453	1.6211	3.40566	2.00712	0.551859	0.186248	5.25179	3.80721	2.15614	1.64156	2.14335	7.61305	7.23287	1.77132	3.72666	0.876575	1.26704	2.79961	10.9359	0	9.2006	0	10.4902	3.43307	2.85288	1.67787	0.794088	0.0864424	2.43904	2.45411
2091	FBL	2.72056	10.0814	0.214743	7.33058	3.46086	6.08913	0.301201	7.81778	17.3937	2.73865	7.75606	7.33354	5.82349	6.40384	3.39398	0.737125	0	7.17912	2.02653	3.92031	1.12711	5.96208	0.467443	0.481033	17.0415	6.5231	11.8619	8.80532	9.80242	12.9609	4.73631	4.00081	10.615	10.1385	6.34078	3.21015	3.99377	0	11.8686	0	23.19	16.3255	7.56753	4.57443	8.3617	0.184352	16.5232	4.77795
2098	ESD	0.310082	0.126907	0.0193209	1.47608	1.10375	8.8172	0.766765	5.49765	0.644731	0.591936	3.24372	0.344181	5.01194	3.79585	5.67733	0.401594	0.170179	2.94368	0	0.428613	0	2.53726	0	0.146348	14.3243	1.68823	0.617031	2.52317	2.23566	3.31437	3.30099	3.44724	1.45758	0.768776	2.30398	2.51098	4.46611	0	1.78284	0	1.64831	4.00422	2.66896	1.11238	2.42354	0.304725	3.64686	2.83497
25801	GCA	0.0655386	1.52882	3.6356	0	4.34407	1.51531	10.7281	3.06625	0.477216	0.893752	6.18413	0.817585	0	5.7245	1.38992	0	0	4.62251	0	0	0.563692	0	0.110186	0.361533	24.8956	6.44613	0.999615	0.953051	0.692564	1.70045	0.508064	0	2.1922	1.29905	0.390043	0.680983	19.3721	0	1.12309	0	0.609758	1.21671	0.284515	0.204407	0	0.107838	0	4.06522
55660	PRPF40A	0.0526159	0.728003	0.0119622	1.2254	0.951188	1.9404	0	1.13781	0.337201	0.613886	0.601072	0.701908	0.514546	1.53587	0.987006	0.0138003	0.0263008	0.347945	0.239765	0.581339	0.178037	0.798473	0.0369579	0.0226488	1.19506	0.215347	0.737326	0.992255	2.67813	1.33325	1.92461	0	1.56378	3.63285	0.815177	0.312726	1.75477	0	0.962917	0	1.72675	0.831762	0.814364	0.899667	1.10033	0.00904827	1.52176	1.19065
335	APOA1	3.35455	5.05704	2.17595	12.9526	35.5263	8.53967	5.23286	14.0425	1.88431	4.74905	7.45304	24.537	7.28328	20.0209	24.364	2.36874	0.0925545	33.2437	2.02785	7.47418	12.0952	11.9557	2.34734	1.30652	30.0975	25.8202	3.72176	9.51298	20.71	18.0736	9.06817	5.85164	11.9518	7.73265	6.62179	16.2492	43.9313	0	15.8166	1.47616	26.7235	105.94	35.7197	45.0718	8.04727	1.50882	26.3674	23.8225
56993	TOMM22	0.141959	1.80074	0	1.99651	2.51985	3.71043	0	4.60672	0.739382	2.38717	2.64455	1.34714	0	2.66598	2.18932	0.0404125	0	0.881332	0.177643	0.96284	0.643675	0.503566	0	0	1.74006	8.69423	1.74857	2.65717	4.9198	5.12575	4.05846	3.50712	2.7608	3.33325	3.13006	1.56457	5.7268	0	4.28772	0	3.05325	3.2937	5.30424	2.12367	4.15587	0	5.30049	3.61547
337	APOA4	0.138286	0.452385	0	0	0	0.166691	0.178116	0.381232	0.353063	0.13952	0	1.63176	0.930237	0	0	0.509894	0	1.97374	3.0201	0.357689	1.56396	0	0.0473883	0.0173107	1.0035	10.405	0.306408	0.897353	3.17665	3.13165	1.00427	2.62596	3.17881	3.10108	0.600406	1.88052	3.06946	0	0.865052	0	3.57761	1.96966	0.895183	2.67803	1.88984	0.0736688	1.84096	1.26567
6449	SGTA	0.0300375	0.327844	0	0	0.470172	0	0	0.738838	0	0.455238	0	0	0	0.786345	0	0	0	0	0	0	1.62427	2.0527	0	0	2.46019	0	0.223299	0.74438	0.166234	3.97097	1.1654	0	1.46244	1.10679	0	0	0	0	1.86381	0	0	0	2.95451	0.78082	0	0	0.54543	3.11137
10314	LANCL1	0.207182	0.307541	0	0.938257	1.38456	2.85155	0.499519	1.11858	0.501271	0.713213	3.16009	1.29755	0	0.97432	0	0.105065	0	0	0.523772	1.11193	0	6.67973	0	0	0	1.56195	3.42782	2.31298	3.3323	5.35836	1.37572	0.885563	2.90819	2.11419	0.645208	1.197	1.8703	0	4.34002	0	1.32453	6.53373	2.53963	4.39232	0.584504	0.128323	2.15514	1.52845
10797	MTHFD2	0.00910981	1.49629	0	1.10518	0.382465	0.217923	0.888894	3.57315	0	0.314499	0.982952	0.22387	0	1.14437	1.36822	0	0	2.40195	0	0.971801	0.377544	1.27323	0	0	1.14952	0	0	0.380291	1.52593	0.943188	0	0	0	0.691713	0	0.385404	0	0	0.534338	0	0.665257	0.633547	0.687124	0	1.0414	0	0	1.8269
4282	MIF	0.0858544	1.64896	0	9.89071	7.61285	2.90379	1.76115	34.948	2.16066	3.83876	9.36519	1.39128	19.5071	25.8806	1.272	0.150984	0	24.3177	1.33491	2.11341	1.15436	2.42287	0	0.457976	0.375964	45.066	33.1041	2.50593	11.5174	22.9713	8.49554	31.5799	4.34973	7.7464	0	4.34009	12.581	0	5.84203	0	2.89391	9.09103	6.67017	2.87318	0	0	6.44962	5.16266
7311	UBA52	18.7869	178.739	21.3629	198.121	153.323	268.326	49.6316	236.448	43.1753	203.646	234.759	74.4191	70.872	249.982	173.704	5.4971	13.0792	348.627	51.4322	110.123	85.9493	199.448	21.8267	16.3607	111.866	144.785	412.879	264.657	133.959	454.468	249.974	98.2761	223.627	171.826	158.993	61.6048	132.928	165.979	561.179	25.145	447.615	503.592	604.272	432.63	133.838	6.41481	204.308	155.335
4288	MKI67	0.0132211	0.499045	0	0.295405	0	0.309669	0	0.743748	0.100727	21.6796	0.092199	0.291897	0	0.263703	0	0	0	0	0	0.0359115	0.202616	0	0	0	0	0	0.36547	0.488152	0.393591	0.0359293	0.0987832	0.0439425	0.17438	0.324501	1.03217	0	0	0	0.618889	0	0.0271048	0	0.307558	0.116783	0.440288	0	0.126173	0.179411
7314	UBB	22.5443	214.487	25.6355	237.746	183.988	321.991	59.5579	283.738	51.8104	244.375	281.71	89.3029	85.0464	299.978	208.444	6.59652	15.695	418.353	61.7186	132.148	103.139	239.337	26.192	19.6328	134.239	173.742	495.455	317.588	160.751	545.361	299.969	117.931	268.352	206.191	190.791	73.9257	159.514	199.175	673.415	30.1741	537.138	604.31	725.126	519.156	160.605	7.69777	245.169	186.401
9973	CCS	0.232892	0.0808381	0.0897287	0.134064	0.167319	0.179349	0.29246	0.16896	0.108244	0	0.436714	0.442673	0.23852	0	5.88917	0.0764042	0	27.178	0	14.5377	5.89778	23.5328	6.31943	4.22027	27.3074	0	0.0977792	0	0	0.286644	0	0	0	0.155859	0	0	1.21103	0	0	0	0	14.323	0.0260012	0	0	2.48974	0	0
23633	KPNA6	0.311011	0.104853	0	0	0	0.1756	0.539087	0.291047	0	0.404435	0	0.119135	0	0.0712174	0	0	0	0.450036	0	0	0.110171	0.426993	0	0.0200715	0	0	1.44501	0.122829	0.528331	1.12207	0.390722	0	0.631077	1.13082	0	0.144837	0	0	0.590015	0	0.587071	0.421266	0.725383	0	0	0	0	0
25813	SAMM50	0.053054	0	0	0	0.756576	0.228831	0	0.56321	0.150699	0.411912	1.59983	0.242043	0.416363	0	0.401722	0	0	0	0	0.641315	0	0	0	0	0	0	0.277765	0.772531	0.135147	0.449325	0.229608	0	0.362511	0.405638	0.244035	0.647603	0	0	0.24562	0	0.603962	0.14885	0	0	0	0	0.191753	0.323749
100526737	RBM14-RBM4	0.0523269	0.658561	0	3.44844	2.34191	2.24101	0.243396	2.8658	0.740539	0.672477	2.41237	1.73935	0	4.81354	2.78885	0	0	5.12633	0.835568	2.49719	2.26664	3.50481	0.225701	0.139943	2.74563	2.11726	0.775961	1.88364	1.70584	0.901974	1.66362	1.97814	2.22926	1.36901	3.24852	0.303582	2.29972	0	2.40842	0	2.38689	1.35914	1.74254	1.49004	2.61816	0	2.03376	1.79075
345	APOC3	0.0513899	0	0.104198	0	0	0	0	0	0	0	0	3.76843	0	0	0	0.49059	0	2.27659	0.782953	0	1.23613	0.404002	0	0	0	0.30805	0.28757	0.804788	0.97709	0.17623	0.128119	0	1.3208	1.95219	0	1.22819	0	0	0	0	2.24699	0	0.584359	0	0	0.105636	1.0089	0
348	APOE	0.069988	0.760047	0.148725	0.18027	6.08965	0	0	0.854018	2.24574	0	1.17935	7.78374	2.16349	1.79243	11.6992	1.8597	0.410626	20.9494	2.20489	0.499217	3.08474	1.40506	0.991913	1.25814	51.9499	40.5173	1.00587	0.788424	6.51755	3.14081	0.393301	0.290973	1.15606	0.406157	2.0232	4.49822	23.3273	0	3.17461	7.58244	8.38868	16.8607	5.53544	7.65071	1.95972	0.0440717	8.19667	1.75635
9967	THRAP3	0.0880316	2.32467	0.0462305	1.07748	1.90585	4.13953	0.990079	1.32492	1.34883	1.06101	2.23508	0.89349	1.03884	3.70995	3.31409	0.00676786	0	3.9092	0.439377	1.5122	1.21174	2.63098	0.197149	0	1.33761	3.64278	1.08423	1.86237	2.40441	0.84838	1.71194	3.27047	1.84987	2.80588	4.17792	0.486485	1.41568	0	1.76172	0	3.0304	0.648477	2.22329	0.951309	1.97184	0	2.32574	1.29515
6472	SHMT2	2.4808	16.9265	0.0542466	6.48319	2.22991	9.58918	0.347713	27.3899	7.06544	2.03504	21.8336	1.72576	2.79671	5.86318	9.71379	0.351452	0	8.93727	4.12263	5.52045	3.16314	4.91281	0.214947	0.914447	80.6166	10.5186	18.5998	16.366	21.7095	22.6236	30.7972	5.13047	38.1979	23.6109	3.46197	7.82183	34.1688	0	6.36664	0	11.3907	8.17858	5.76908	2.88645	3.87004	0.0727554	13.2453	26.7527
51639	SF3B14	0.0727365	2.24548	0.0834284	0	2.11277	6.40019	0.640049	5.23968	2.74314	4.84268	6.86475	1.38593	1.98788	5.34693	5.70872	0.114953	0	3.60841	0.84168	3.13749	2.53527	3.40976	0.130374	0.0970924	8.19001	0	4.06872	5.72882	7.94329	9.25654	6.34338	4.79515	13.0368	12.6874	9.68825	1.67292	12.3132	0	2.78145	0	3.63421	1.87518	3.29356	1.50922	8.708	0	9.96147	5.13926
9987	HNRNPDL	0.252515	5.92293	0.714779	9.4057	5.72905	9.65395	1.25796	9.20712	1.77882	5.25047	7.22138	2.51193	4.77976	15.4965	2.5594	0.207928	0	7.71012	2.41002	7.3103	2.01142	6.68513	0.842356	0.31241	9.89149	3.65016	7.12425	10.061	5.56951	5.65901	10.2258	11.7746	6.23912	9.23278	10.7203	0.965176	1.16534	0	11.446	0	6.07769	5.51045	12.7166	6.00222	4.47898	0	3.20321	5.53034
8653	DDX3Y	0.0406135	1.9663	0.11797	2.49008	1.9691	3.24628	0.368491	3.12385	0.820279	1.3205	2.89848	0.909762	2.67745	5.53948	2.15596	0.102739	0	2.85316	0.599086	1.54941	0.8502	4.42099	0.128812	0.108479	2.24957	3.104	2.21946	2.7977	3.5535	3.40246	2.99198	2.36542	3.7571	4.17372	3.02046	1.05151	3.38401	0	4.63922	0	6.05958	2.65648	3.49772	1.86512	2.25385	0	4.37872	1.95454
6470	SHMT1	0.19123	0.159291	0	0	0	1.34492	0.0296675	1.10209	0	0.17297	0	0	0.159645	0	0	0.0144145	0	0.703208	0	0	0.633183	1.47699	0	0	0.41246	0	0.283097	0.250954	0.420859	0.0632207	0.552841	0	0.492303	0	0	0.239719	2.1212	0	0.53695	0	1.57547	0.989734	1.25124	0.376678	1.18893	0	1.43545	0.757775
350	APOH	0.287744	0	0.101137	0	0	0	0.240676	0	0	0	0	1.04786	0	0	0	0.201763	0	0	0	0	0.337983	0	0	0	0	0.980868	0	0	0.0951355	0	0.174344	0	0	0	0	0	0	0	0	0	0	0	0	0	0	0	0.810974	0
351	APP	0.0789946	0.401714	0	0.129314	0.0961013	0.617798	0.146667	0.922181	0.44434	0	0.0832679	0	0.0979388	0.300574	0	0	0	0	0	0	0	0.764407	0	0	0	1.37435	1.26113	0.346694	0	0.135713	0	0	1.17103	0.765074	0	0.115913	2.42349	0	0.884664	0	0.463915	0.860603	0	0	0	0	0.368869	0.0793422
23165	NUP205	0.0263548	0.382033	0	0.0498644	0.264573	0.686015	0.0731643	0.496401	0.0443533	0.325878	0.5236	0.111141	0.613556	0.491047	0.0840208	0	0	0.170505	0.0279492	0.0300396	0.673643	1.45587	0.00234449	0	0.0294612	0.117887	0.431493	0.59649	0.51922	60.4819	65.6057	0.170886	0.401215	81.0199	3.25744	0.0418415	0.116694	0	0.458666	0	1.31542	0.481633	0.448494	0.213554	1.20527	0	2.2812	0.158547
7316	UBC	18.7869	178.739	21.3629	198.121	153.323	268.326	49.6316	236.448	43.1753	203.646	234.759	74.4191	70.872	249.982	173.704	5.4971	13.0792	348.627	51.4322	110.123	85.9493	199.448	21.8267	16.3607	111.866	144.785	412.879	264.657	133.959	454.468	249.974	98.2761	223.627	171.826	158.993	61.6048	132.928	165.979	561.179	25.145	447.615	503.592	604.272	432.63	133.838	6.41481	204.308	155.335
7317	UBA1	0.286254	2.303	0.285965	2.85769	3.62419	6.69765	0.802644	7.67568	1.15155	2.13986	5.07352	0.775048	2.92428	5.17012	3.60423	0.121979	0	8.7804	0.601699	1.58288	1.19104	3.67989	0.486597	0.254121	5.27759	6.09377	3.65851	3.71779	3.22891	9.93633	7.6782	1.66192	6.08191	2.97787	0.547228	2.4423	10.3872	0	5.8759	0.155142	12.5622	14.1167	11.1392	8.64443	3.43607	0.164594	1.78892	1.6512
8662	EIF3B	0.0100088	2.39315	0.0891576	5.55853	6.71936	6.64712	0.69315	4.97504	0.281999	13.543	9.42099	7.51696	4.04325	8.41635	2.27059	0.0255095	0	1.77296	0.533846	1.03429	0.762048	1.71145	0.0723836	0.126269	2.87747	5.51232	1.31178	0.989049	9.03162	2.93019	2.77109	9.79276	1.83814	3.78852	3.84001	5.32455	7.46759	0	1.53698	0	4.17861	1.27564	2.39292	1.42342	3.28753	0.0129544	5.33281	3.65429
12	SERPINA3	1.28455	3.55411	1.06963	1.27549	11.1345	5.29585	0.693309	2.90157	5.13114	1.60974	4.34892	10.3698	1.63768	45.9705	14.8458	0.657808	0	20.724	2.50908	2.24549	5.61662	3.23333	0.208674	0.982704	34.8275	12.7808	1.6077	6.71457	4.08473	13.8819	1.65423	4.22592	9.05905	11.8308	10.6086	3.55034	17.3893	0	4.52288	2.25206	7.73305	11.246	7.83426	5.04646	24.5876	0.576779	26.8746	3.5768
8661	EIF3A	0.0682165	1.94528	0.338124	2.28672	1.24586	1.66276	0.11324	2.95447	0.206279	1.09826	1.62255	0.939627	3.10666	2.00947	1.71391	0.285969	0.0851421	2.56152	0.263403	0.164937	0.517835	2.19096	0.0674165	0.025099	2.75	1.30007	1.99391	2.09851	1.06238	4.45047	1.98054	1.96357	1.65566	1.90585	0.71848	1.25172	2.16002	0	3.03598	0	5.15806	0.98335	2.7254	1.46557	1.41557	0.00408587	0.921287	1.16259
9513	FXR2	0.0213972	0.36005	0	0	0.296543	0.833139	0	0.300491	0.112275	0.467456	0.823765	0	0.582017	0.767681	0	0	0	1.8112	0	0.377298	0.211582	1.29302	0	0	0.501539	1.60514	3.6362	0.219408	0.188998	0.526509	0.542937	0.447479	1.47654	1.01107	0.719907	0	0.753191	0	0.778492	0	1.40059	0.240843	1.10341	0.480704	0	0	0.535245	0.384038
16	AARS	0.0237165	1.11438	0	0.789862	0.674262	4.19784	0.0664105	2.22996	0.10876	0.24513	0.965025	1.02709	1.00715	1.4371	0.761997	0.125528	0	5.53972	0.210059	0.907856	0.342515	2.06178	0	0.0923499	9.65075	1.7452	2.16692	0.741915	1.57946	6.0092	2.07984	0.335181	1.541	0.889864	0.059381	0.529366	6.50053	0	1.8052	0	4.0962	1.72463	3.95712	2.87216	0.862169	0	1.08533	0.959952
8667	EIF3H	0.0180628	2.15086	0	0.636404	0	2.04028	0	4.12937	0.185673	1.63062	5.11385	0.578821	5.25599	0.666472	0.569696	0	0	0	0.0562598	0	0.313668	1.04954	0.130299	0	0	2.73086	0.435973	4.0465	3.75175	2.93402	1.72634	0.89932	1.96638	1.02944	0	0.435352	0.896506	0	3.63103	0	2.68244	0.645315	0.763219	0.288928	0.38962	0	0.498188	0.570408
7336	UBE2V2	6.27841	34.6961	37.1857	0	0	2.63172	0	162.283	49.4826	72.8432	0	131.474	79.7126	399.166	9.47068	0	0	15.5983	0	2.03555	2.58042	7.26083	1.03724	0.725564	0	8.21745	5.89114	3.51834	11.8061	10.3819	8.51351	4.04653	6.04591	4.43698	0	4.33602	0	0	5.07315	0	6.75704	2.49233	6.77413	2.77506	2.00955	0	4.5375	1.413
8664	EIF3D	0.0319225	0.809235	0.105509	0.516135	1.42458	1.68889	0.131441	1.1465	0.486145	0.348094	1.64172	1.04584	2.65581	1.54837	0.507604	0.0820601	0	4.7785	0.181826	0.134329	0.20855	2.34937	0.0655944	0.0378328	2.62904	0.902103	0.991054	1.19211	0.463764	3.11707	0.5262	0.541845	0.282896	0.702849	0.334315	0.498175	1.95684	0	1.1039	0	2.20432	1.39194	1.49991	0.673484	1.48157	0	0.592529	0.569488
7335	UBE2V1	9.73693	41.3222	44.221	0	23.555	2.8829	0	188.779	58.4282	86.9801	810.117	155.983	94.3669	466.343	0	0	0	16.6072	0	1.35831	2.34706	2.9515	0.562692	2.59649	3.48283	7.99616	5.75115	6.7695	9.99585	7.10562	5.93671	4.95896	5.16494	5.40072	0	4.94516	3.62306	0	4.61068	0	8.65466	4.7961	5.90835	3.86175	2.24092	0	0	2.14081
23170	TTLL12	0.0111433	0.135096	0.018843	0.296242	0	0.277531	0	0.671246	0	0.0904004	0.247721	0	0.223033	0.970902	0	0.0200926	0	0.749985	0.324411	0.150438	0.105504	0.452647	0.0190059	0.00180566	0.383394	0.2912	0.258387	1.01233	0.185669	0.813598	0.768084	0	0.446249	0.134393	0	0.0356242	1.10835	0	0.548487	0	1.408	1.60211	3.84406	0.816065	0.0592476	0.0179685	0.524183	0.180581
11198	SUPT16H	0.144503	1.54375	0.0347059	3.22802	2.13147	2.79428	0.943764	2.42761	0.475747	1.77652	1.96259	1.48813	1.12748	3.0188	1.28708	0	0	0.78201	0.121365	1.82564	1.00693	2.01669	0.389869	0.199339	3.56673	2.08336	3.42561	3.10272	3.28186	2.48423	3.06847	1.58538	3.24203	5.67631	3.33778	0.705733	3.51709	0	2.16846	0	0.698321	1.65044	2.7188	2.48216	2.57873	0	3.44245	2.37639
7329	UBE2I	0.126361	6.42659	0	3.71077	7.96868	8.06379	0	9.53218	2.11369	4.11778	5.96199	2.39672	6.5105	10.2845	0	0	0	0	0	2.33927	1.25476	0	0	0	0	5.26598	2.54076	1.84721	3.85352	3.18205	7.95775	9.39723	3.68879	3.41871	3.93716	1.52139	5.84534	0	1.68804	0	0	4.17477	3.3776	2.67276	0	0	4.13136	5.70975
9520	NPEPPS	0.0267929	1.0172	0	0.355204	4.92935	4.8496	0.633637	4.35788	0.832789	0.48787	2.94047	0.307191	1.50748	3.14112	1.74167	0.0371884	0	2.28605	0.166212	0.204175	0.435225	0.639519	0.103664	0.102115	2.22144	4.87596	1.12574	0.273683	0.903688	2.44274	2.70253	0.909314	2.12628	0.907886	0.141956	1.01186	1.31452	0	2.52472	0	4.38894	2.01568	4.1505	1.20395	0.510755	0	0.471867	1.79402
5162	PDHB	0.176511	3.46016	0.107957	0.998014	5.96837	5.65835	0.45524	6.73569	1.48589	0.505244	7.86512	1.93917	4.05104	6.49534	2.13936	0.0808029	0	3.82364	0	0.489759	0.168264	0.632568	0.722513	0.144536	0.70023	10.1641	3.29923	2.38999	2.01517	5.84689	5.39322	0.969629	1.41684	3.43675	0.846178	1.09407	5.70665	0	1.72184	0	2.0223	3.52914	3.58076	1.3872	1.42178	0.00434584	7.04802	4.67996
9521	EEF1E1	0.422652	2.49871	0.138725	0	1.32377	5.11825	0	6.08457	1.2293	0	2.31497	1.15385	0.942045	3.24042	2.97437	0	0	0	0	0	0	0	0	0	0	7.02867	0	1.82051	1.09362	4.80516	1.73261	0	0.385914	1.2647	1.87636	0.471963	3.02146	0	0.639332	0	1.65648	0.561668	0.523027	0	0	0	3.31241	1.37763
7343	UBTF	0.19798	1.91496	0	1.88632	0.159779	1.85486	0	2.4483	0.194514	1.55253	0.798363	0.849327	0.483177	6.35894	1.45554	0.0469848	0	0.90942	0.461408	0.47363	1.67784	1.87528	0.133333	0.0610216	0.967604	0.682288	3.04402	2.47083	2.20309	1.26996	1.39639	0.055152	3.11505	2.5526	3.93673	0.462582	0	0	1.00516	0	0.667088	1.69094	1.25584	0.355896	2.68473	0	4.81307	2.398
9524	TECR	0.122517	1.54448	0.0546685	1.02911	1.40212	6.2103	0	1.46079	0.753642	0.557352	0	1.96659	1.11997	1.5051	1.52691	0	0	1.17693	0	0.955934	0.630472	0.630847	0.360118	0.106289	0	0.599867	3.14449	0.3697	1.8015	4.32543	2.84327	0.239102	3.2668	7.18809	0	1.66458	0.241037	0	2.4356	0	1.72688	0.249898	0.373079	0.782098	0.524546	0	1.15513	0.491421
7345	UCHL1	0.688173	1.86169	0.262908	7.8138	12.2887	44.8878	1.93465	34.2256	1.39217	10.6986	22.5897	0	29.9171	16.7839	42.1749	0.342994	0	14.2373	3.6002	10.973	10.7961	23.1677	2.5593	1.67852	3.92865	50.1933	20.9811	4.73174	5.67846	19.215	17.6387	16.8275	10.6643	15.931	3.34892	1.5031	19.8792	0	17.9199	0	3.14332	7.83272	81.1068	32.2304	3.84531	0	20.0235	8.28692
5167	ENPP1	0.0493849	0	0	0	0	0	0	0	0	0	0	0	0	0	0	0	0	0	0	0.0132279	0	0	0	0	0	0	0	0	0	0	0	0	0	0	0	0	0	0	0	0	0	0	0	0	0	0	0	0
9525	VPS4B	0.00534804	0.300366	0.00973491	0.527211	0.676945	2.44503	0	0.546428	0	0	18.2526	0.229487	0.693378	2.70903	0.29899	0	0	0.453461	0	0.148207	0.113951	0.204347	0	0	0	0.195527	0.285138	0.358702	0.483135	1.12861	1.0265	0.26857	1.24869	0.175825	0.419176	0.452167	0.421753	0	0.641567	0	1.4445	0.183422	0.506709	0.226111	0.675653	0	0.292495	0.130038
11161	C14orf1	0.0755631	0	0	0	0	7.96884	0	0	0	0	0	0	0	0	0	0	0	0	0	0	0	0	0	0	0	0	0	1.33819	0	2.62141	0.432978	0	3.45701	0.772614	0	0	0	0	0	0	0	0	0	0	0	0	0	0
11164	NUDT5	0.181061	2.2506	0	3.99628	0.364412	0.525831	0	4.11562	1.29479	1.25221	0.432743	0	2.48879	5.00064	0	0	0	0	0	0	0.410897	0	0	0	3.77831	0	1.05497	0.883094	2.08223	2.66162	3.45843	0	0.176933	0.90699	0	0.555631	4.11076	0	3.98934	0	8.56617	14.0314	1.67973	4.51744	0	0	4.48037	0.366597
6015	RING1	0.0471276	0.462249	0	0.327393	0	0	0	0	0	0	0	0.401471	0	0.0899485	0	0	0	0	0	0.402559	0.102738	0.0645223	0	0	0.175405	0	1.27312	0.288177	0.291731	0.0880817	0.240717	0.155235	0.158412	0.450824	0.848241	0	0	0	1.63229	0	0	0	0.700809	0.0421175	0.175933	0	0.969911	0.831093
375	ARF1	1.00626	17.3408	0.944282	6.57921	14.5293	17.6357	3.11419	21.902	4.29321	8.61778	15.2382	4.27045	14.8853	26.759	12.4171	1.48986	0	17.8855	2.24057	7.75049	6.31342	16.6044	2.39958	0.493032	25.2912	25.0616	8.6104	8.73542	14.7348	30.7337	11.8359	10.9347	16.5228	21.8	7.79693	6.24535	30.7271	0	18.5936	0	26.1711	23.9095	11.2324	17.0277	10.0738	1.07734	13.6427	15.1322
377	ARF3	1.00626	17.3408	0.944282	6.57921	14.5293	17.6357	3.11419	21.902	4.29321	8.61778	15.2382	4.27045	14.8853	26.759	12.4171	1.48986	0	17.8855	2.24057	7.75049	6.31342	16.6044	2.39958	0.493032	25.2912	25.0616	8.6104	8.73542	14.7348	30.7337	11.8359	10.9347	16.5228	21.8	7.79693	6.24535	30.7271	0	18.5936	0	26.1711	23.9095	11.2324	17.0277	10.0738	1.07734	13.6427	15.1322
378	ARF4	0.215654	5.94039	0.488272	4.68667	8.76854	6.44028	1.50428	6.2905	3.08658	2.4817	8.59442	2.49122	8.68665	11.1236	2.9454	0.709246	0	9.92099	0.648743	3.42765	3.67528	7.22263	0.567445	0.22193	4.99409	9.21094	4.33072	5.14111	4.73424	7.87236	3.56017	4.90638	3.93879	4.05443	4.30887	5.00543	5.96005	0	7.83008	0	23.8869	6.16569	6.96009	5.80377	6.6885	0	5.99225	6.21923
11168	PSIP1	0.699058	5.24301	0.255335	6.458	6.49294	11.8794	1.11733	5.8751	2.53833	7.02264	3.85224	5.32836	1.9652	7.1652	9.59939	0.16932	0	3.96102	1.25347	10.5293	2.79346	3.09236	0.700488	0.282305	2.61335	4.45381	8.13362	7.31766	12.9711	4.30943	11.6378	3.57526	15.666	10.0925	10.7946	0.570983	4.06353	0	6.31738	0	2.12152	4.52616	17.7142	3.35864	4.87259	0	11.8062	7.70848
51668	HSPB11	0.0283423	0.900264	0	0.574461	0.757888	2.16003	0	0	0	0	0.578527	0	0	0.146228	0	0	0	0.880538	0	0	0.124631	1.33971	0.0792623	0	0	2.27069	0.379546	0.33498	0	0.302815	0.742586	0	1.22508	0.216732	1.73229	0	4.7877	0	1.58535	0	1.01628	1.3038	1.85672	0	0	0	0.524259	0
34	ACADM	0.0739958	0.706431	0.0269897	0.771916	0.422889	0.871423	0.195128	1.29546	0.255309	0.369731	0.881041	0.875834	2.19223	1.17005	0	0	0	0.209856	0	0.680152	0	1.31374	0.115158	0	0	1.16165	1.07726	1.84517	1.95532	1.53895	1.33209	0	2.03359	2.90526	0.57899	0.388332	2.98523	0	2.73936	0	2.092	0.939642	0.367691	0.971237	0	0	3.68289	3.2197
11171	STRAP	0.676643	1.12459	0	0.706427	0.900901	1.10437	0.465167	4.01511	0.0557994	0.611709	0.888895	0.555323	1.70536	1.40027	3.60394	0	0	1.35445	0	0.408227	0.775795	9.55372	1.03392	0.0753744	0.78471	3.10103	1.51182	0.866894	1.52779	2.01677	2.55323	1.0381	1.92107	1.57184	0	0.422165	4.89669	0	0.996424	0	2.95273	4.4215	4.13612	1.21242	0.782374	0	1.6392	1.86019
8683	SRSF9	0.327309	24.2628	0.422917	14.742	9.59178	10.1187	1.47542	12.2105	3.1087	6.5179	16.7413	5.35083	5.44262	16.4587	8.92404	0.364991	0	30.8124	2.66843	8.64007	5.13822	20.9056	1.54985	0.887364	8.8972	8.74086	30.5254	39.217	15.6508	10.6041	19.536	3.53204	13.7991	17.1719	10.692	2.16698	9.53181	0	10.0991	0	8.62169	4.06855	13.8616	5.16789	11.9039	0.227411	24.2644	11.0606
5176	SERPINF1	0.0100857	0.141742	0	0.771641	1.24279	0.762783	0.126492	0.403797	0.168946	0.21881	0.525594	0.727635	0.16121	1.84653	0.75095	0.243733	0	7.39935	2.63663	0.643235	0.263014	0.348877	0.167622	0.0567306	2.31324	2.15401	0.144819	1.44828	0.266775	3.53107	0.261674	0.20684	0.360638	0.340936	0.260844	0.655225	2.13383	0	2.11485	0	1.7778	0.683446	1.42615	1.20519	0	0.0399188	0.445393	0.246568
37	ACADVL	0.0460162	2.37218	0.0565778	2.14434	5.01532	7.04948	0.454074	3.8583	0.849465	0.631838	1.46309	2.25983	6.85527	3.50526	1.38497	0.207861	0	3.94045	0.0924423	0.219722	0.469874	1.26094	0.135409	0.135315	2.08779	5.04593	1.86042	0.765322	1.7538	2.92125	1.26678	3.58948	1.2212	1.95538	1.53622	1.24975	4.29537	0	1.42745	0	1.48923	1.74713	1.56969	0.963231	1.66749	0.15445	4.32489	1.24598
38	ACAT1	0.0362851	0.721508	0.0919778	0	3.20107	1.08219	0.312097	1.59165	0	0.896759	0	1.32311	0.801362	1.80293	1.12835	0.217004	0	2.01226	0.446183	0.501273	0.288338	0.624492	0.209874	0.306282	0.877742	2.50948	0.578362	1.99275	0.615235	2.95485	0.602009	0.940373	1.78067	0.704182	0.0548787	0.350322	0.857828	0	1.18133	0	0.521113	1.28273	0.614648	1.22261	1.23948	0.00856564	0.520156	3.35679
39	ACAT2	0.125494	0.589402	0.206585	1.30721	0.922262	4.12742	0.135162	1.50263	0.19175	0.757239	1.4534	0.368754	0.125332	0.939802	0	0	0	0	0.370947	0.695964	0.0527177	3.37701	0	0	0	0.670312	0.655491	0.564045	0.614032	0.701881	1.07535	2.11044	1.5057	0.347367	0.053176	0.172581	2.22657	0	2.89467	0	6.8526	0.674655	2.38361	1.71505	0.955694	0	1.31665	1.50214
23157	SEPT6	0.0398795	0.722057	0.0415551	1.71744	1.84164	2.84654	0.542103	2.10822	0.547505	0.618507	2.17636	0.934858	1.02739	2.01499	1.04186	0.0473387	0	0	0.111457	0.555844	0.167964	1.03688	0	0	0	0.830241	0.878447	1.09028	1.43427	1.53719	1.46936	1.52074	0.844758	0.636096	0.265376	1.77521	0	0	1.06553	0	2.64213	0	0.669925	0.641369	0.418199	0.0078659	1.00082	0.360887
381	ARF5	5.49333	30.6776	1.45093	32.7029	13.0351	11.413	3.46778	35.4318	3.12218	8.49983	8.42273	4.23963	12.1783	13.6508	3.20577	5.36111	0	18.9913	14.7183	52.4266	1.51335	10.9533	0.901151	0.175091	4.96331	10.3686	7.70501	4.02679	8.63155	23.6523	13.8547	5.23559	15.606	8.30154	46.9465	1.90741	44.9693	0	7.03038	0	11.0394	29.3039	22.0438	7.0845	7.9084	0	7.87829	9.47743
382	ARF6	0.285241	2.21258	0	2.43393	2.32181	5.89667	0	2.18567	0.873847	1.15449	1.90408	0.682085	4.73943	3.97901	2.05222	0	0	0	0.169061	0.412377	0	0.832712	0	0	0	3.92083	0.742521	0.577744	0.821633	2.56865	1.96846	3.38211	1.84431	1.74847	0.705974	2.75014	4.28323	0	1.71168	0	2.51588	0.790243	0.67707	0.77155	0.890034	0.0583759	3.22421	3.91848
384	ARG2	0.0872382	0	0	1.87293	0	3.46648	0	0	0	0	0	0	0	0	0.0833959	0	0	0	0.0524879	0	0	0.0463363	0	0	0	3.12432	0.177734	0	0	0.37844	0.58453	0.29376	0.0365772	0	1.40678	0	2.8502	0	0.134231	0	0	0	2.54797	0.418732	0.257585	0	0	0
5184	PEPD	0.0180645	0.0866287	0	0	0.357926	1.06412	0	1.57384	0.267247	0	0	0	0.254443	0.407994	0	0.0389992	0	0.526757	0	0	0.2621	0.638089	0.0122313	0	0.473247	3.22367	2.0009	1.85918	0.277288	3.74134	0.655943	0	0	4.07843	0	0.782996	0	0	0.406033	0	0.889287	0.852822	10.0652	1.93147	0.717345	0.0542897	0	0.122608
10291	SF3A1	0.00338709	1.21656	0.0135729	7.46771	1.46749	4.28177	0.548379	4.27008	0.507393	0.926608	1.01375	0.398894	0	4.09675	1.38276	0.0543661	0	5.39481	0.318597	1.66281	0.758315	2.15379	0.12589	0.0625458	2.31415	15.3303	1.8703	1.4921	1.59334	1.92694	1.16027	3.37069	1.97818	1.63358	1.46806	0.2416	6.95243	0	1.92998	0	2.33823	1.89959	3.7475	1.58204	1.39398	0	3.12657	1.11657
47	ACLY	0.216731	1.06778	0.143584	1.2693	5.01087	4.4317	0.202876	2.88571	0.852794	0.801958	0.961224	0.855268	3.79853	1.34637	0.542073	0.075431	0	3.46671	0.280687	0.212091	0.411848	2.48186	0.34165	0.131285	6.56011	3.33957	1.13899	1.08932	0.47023	2.14159	2.22899	0.338711	1.52179	1.34801	0.0946918	0.305399	2.84156	0	3.32969	0	2.10562	1.8181	1.907	3.40314	2.52167	0.0913029	2.26912	1.53796
7369	UMOD	0.60716	3.76031	2.02951	32.2726	34.1531	5.39048	13.1495	8.50871	3.43654	9.45067	10.3295	3.73306	7.07084	8.90057	0.869059	0.0429234	2.53017	1.88834	0.371425	0.369771	0	0.195841	0.020521	0.021814	0.251631	20.629	0.435647	0.534528	2.58246	1.18278	1.92319	33.0186	1.38749	0.914207	11.0762	1.36049	12.2682	427.033	2.44702	85.5613	4.41057	1.50424	0.917484	0.721741	17.4878	1.02547	18.0287	16.9433
23126	POGZ	0.0509913	0.133837	0	0.133761	0	0.3676	0	0.291271	0.0690055	0.479063	0	0.0326913	0	0.20929	0.24556	0	0	0	0	0.235108	0.6039	0.24134	0	0	0.0833063	0	0.439993	0.362146	0.502088	0.619857	0.69414	0.0563034	0.614359	0.953496	0.180859	0.0427455	0.677182	0	0.326075	0	0.125965	0.137954	0.322387	0.329464	0.307407	0	0.093864	0.211049
396	ARHGDIA	9.08358	6.34493	0.866685	6.78246	14.8527	8.97063	2.26382	25.4327	18.6414	7.73208	9.31157	4.69727	6.11773	18.6112	7.57777	0.85034	0	27.7394	2.98638	10.788	3.73455	10.7299	1.41317	0.800437	12.2729	15.8736	9.55447	6.32263	7.60509	25.8827	9.43436	0	5.95492	6.00408	0.599924	8.1902	9.01539	0	32.8612	3.59019	42.9103	19.6932	47.1493	22.3023	2.23876	0.421854	5.65355	6.32388
397	ARHGDIB	0.385908	1.24256	3.32353	0	5.76782	2.543	0.524673	1.54527	0	0	9.9137	5.76457	11.7491	17.8973	0	1.4392	0	5.12591	0	0	2.14953	3.56147	1.25859	0.362559	13.4867	0	0.941007	0.909841	4.91547	7.95408	6.51732	1.70714	0	0	0	3.32724	0	0	4.15174	0	11.5758	5.65759	6.46261	6.49582	1.30547	0.212416	0	0
494115	RBMXL1	0.146941	2.67024	0.0667492	6.43053	5.6263	7.06617	1.87563	5.46386	2.22019	2.82059	4.13862	2.4497	4.38746	9.98997	8.88311	0.423031	0	8.81583	2.51906	10.4069	4.67551	21.0581	1.53457	0.731121	5.31287	6.98932	7.29703	7.96818	9.63432	3.89829	8.00053	4.76737	9.71702	9.48002	10.4806	1.24018	10.5307	0	5.27723	0	4.67539	2.32051	5.18249	1.63645	8.74577	0	10.7271	7.69823
9537	TP53I11	0.344378	0	0.0780821	0	0	0	0	0	0	0.470437	0	0	0	0	0	0	0	0	0	0	0	0	0	0	0	0	0	0.64657	0.245493	0	0.436422	0	0.764598	1.88544	0	0	0	0	0.338688	0	0	0	0	0	0	0	0	0
50	ACO2	0.467677	4.43201	0.738063	4.68327	2.78385	3.35636	0.387268	5.6274	1.70054	1.88427	4.31165	3.78896	3.74076	6.60934	4.43814	0.229138	0.0521469	4.06793	0.534369	3.65876	1.06453	3.6081	0.557969	0.285597	4.62256	11.3457	3.59678	2.64636	4.02574	4.77404	2.63448	2.30868	4.01383	1.92629	4.1	2.29861	5.04238	0	6.07507	0	7.60584	7.34373	6.94157	3.33773	2.56017	0.104252	7.77085	9.46699
52	ACP1	1.44797	4.45751	0.870183	16.4362	9.14842	15.3275	1.86147	15.2681	2.37786	15.0176	7.85782	3.20969	0	11.4981	8.91561	0.58596	0	17.9488	2.4542	14.7797	14.1798	21.1197	1.44624	1.13554	25.9769	7.90641	8.82131	13.0779	6.40469	9.75139	10.7995	12.6797	9.85116	6.39827	1.69226	1.50476	13.35	0	17.1833	0	12.9182	23.3416	30.9079	20.6864	6.65383	0.294056	0	9.42175
9554	SEC22B	0.133278	6.30184	0.331335	5.07694	7.16892	8.21218	0.601759	9.70282	2.19014	2.49829	4.86239	4.5863	5.51117	8.96012	6.68475	0.958518	0	10.4973	1.56603	5.57199	2.66773	7.82885	0.31742	0.114165	9.12953	19.9752	8.3531	8.70241	6.92566	9.64705	4.65762	3.73943	5.96946	15.7813	7.64064	6.38153	14.84	0	6.3368	0	20.5794	5.35186	10.9396	3.8155	7.64074	0.162516	6.50706	6.68457
58	ACTA1	5.95496	92.9804	14.5566	132.681	300.315	140.938	35.6633	128.9	66.1497	98.3096	463.367	86.2902	90.4201	267.12	205.453	15.7147	12.265	197.264	49.2809	93.063	110.819	433.09	11.6771	11.5599	163.243	301.093	83.9671	118.603	282.133	186.422	110.72	83.8893	202.428	89.4343	113.193	153.71	276.095	82.2932	143.327	115.861	469.51	229.481	323.726	191.632	173.294	5.08616	297.403	152.249
5198	PFAS	0.00506181	0.029883	0	0	0	0.221614	0	0.172075	0.0101867	0	0	0	0.942772	0.0431887	0	0.0290115	0	0.334511	0.13022	0	0.0438082	0.436311	0	0	0.914414	0.479127	0.258963	0.0441854	0.172309	0.156906	0.387174	0	0	0	0.0499444	0.121931	0.657467	0	0.23885	0	0.407875	0.343837	1.00372	1.04102	0.499831	0	0.0747103	0
11151	CORO1A	0.297148	6.03046	4.70418	1.89013	8.38237	3.40725	0.253091	3.8107	1.98038	3.27591	20.6525	7.35898	8.7432	18.4249	13.2312	1.01239	0	7.12196	1.16448	2.52081	2.07033	7.18386	0.690459	0.817504	21.5812	8.90159	1.12761	2.14832	6.07246	10.8435	21.0347	2.03342	1.9816	4.22003	2.86641	8.50288	15.1588	0	3.46925	4.8032	28.529	3.04287	3.99305	3.84369	3.51651	0.424106	3.7529	1.20234
59	ACTA2	5.34178	91.6024	13.8542	130.359	298.53	136.94	35.457	126.711	62.9907	93.0117	425.127	85.9227	78.3418	252.223	182.988	14.9536	11.5891	172.401	47.3008	88.3899	108.062	429.273	10.975	10.5912	149.668	261.679	83.0368	112.649	260.886	163.614	100.263	75.9362	178.132	75.276	110.2	152.663	261.548	75.1124	140.684	113.292	466.746	222.237	316.945	183.536	167.435	4.77357	292.267	148.707
9555	H2AFY	2.36951	49.9479	2.21728	43.656	40.0088	59.9462	4.97192	29.8203	13.7852	17.0461	23.0904	20.7562	13.0213	25.0312	48.912	0.727397	0.249312	6.78169	3.75784	18.1076	20.7779	35.8616	2.47743	2.89344	8.83096	10.7705	27.4492	13.5526	29.8251	17.2537	23.0872	9.70953	46.1251	35.6608	55.4854	5.01113	33.3996	0	30.8532	0	16.0146	17.4916	28.8493	15.4274	17.934	0.255635	35.0883	25.47
23136	EPB41L3	0.0620141	0	0.00121879	0.203074	0.287812	0.0308244	0	0.0761882	0.0981295	0.335231	0	0.0145522	0	0.330972	0	0.00704617	0	0	0	0.431854	0	1.90062	0.0557242	0	1.16272	0.4643	1.25704	1.76807	1.72869	1.07093	0.707844	0	3.12157	0.174419	0.36006	0.0461209	0.146626	0	0.68872	0	0.124519	0.0744728	1.45421	0.532836	0.157548	0	0.75758	0.0215717
9550	ATP6V1G1	4.06549	0.858619	0.176578	1.24363	0	1.60176	0.4746	3.64173	0.325854	0.692768	0	0.862781	1.15575	2.96227	1.00949	0	0	2.652	0	0	0.811525	0	0	0	2.71943	0	0.178267	0	0.84303	1.21606	1.38185	1.39455	1.23786	0	1.10144	2.96218	36.3078	0	0.957739	0	3.36726	66.2825	0.43852	16.5174	0	0	2.70073	3.18123
25793	FBXO7	0.190265	0	0.110748	0	0	0	0	0	0	0	0	0	0	0	0	0	0	0	0	0	0	0	0	0.060812	0	0	0.0877205	0	0	0	0.0561665	0	0	0	0	0	0	0	0	0	0	0	0	0	0	0	0	0
60	ACTB	21.718	370.383	39.6752	498.027	1133.06	592.422	72.9195	490.693	341.194	496.805	892.106	284.694	512.205	1054.12	722.507	82.4103	36.0042	714.255	206.365	529.93	619.712	1400.07	63.097	87.4433	714.96	968.9	532.106	831.397	1037.88	1067.36	697.538	442.131	981.086	584.149	420.161	587.939	1147.32	426.474	651.805	179.029	2108.56	1333.26	1101.28	1108.63	693.267	43.3752	1298.43	576.147
11157	LSM6	0.0902152	0.376846	0	1.37505	0	2.72023	0	2.93069	0	0	0	0	0	1.81367	0	0.202275	0	0	0	0	0	0	0.371476	0	0	2.20912	0	0	0	0	1.71872	0	0.912657	0	0	0	0	0	0	0	0	0	1.5416	3.0861	0	0	1.65795	0
8218	CLTCL1	0.0418756	0.616249	0.0997633	0.546493	0.568473	1.12602	0.180711	0.73391	0.154464	0.338931	1.01839	0.302205	1.05878	1.14987	0.686741	0.0801864	0	1.83674	0.290218	0.697899	0.397324	1.01191	0.12637	0.0789929	1.10207	1.59777	0.711717	0.390677	0.388934	0.735257	0.383121	0.667208	0.558663	0.167376	0.371197	0.380184	0.597957	0	1.0287	0	1.26928	0.984829	1.60328	0.538557	0.734866	0.0208582	0.684938	0.768247
121504	HIST4H4	152.74	1995.1	178.497	2070.26	1355.82	1575.13	255.98	1637.68	473.92	2490.79	2189.72	895.077	798.938	1524.47	1604.09	93.8046	116.467	1805.01	504.886	1993.26	1054.27	2440.06	237.608	107.611	1669.01	1244.71	966.823	1478.96	1843.3	1800.54	2165.81	1805.32	1785.94	2170.44	2878.23	499.774	1292.42	1686.56	2032.91	168.735	1378.02	814.128	1038.18	769.666	2257.04	23.9224	1852.52	2144.34
51218	GLRX5	0.0309508	1.58145	0	2.96686	0	6.5422	0.620284	1.21098	0.0554972	1.03705	7.41486	3.24597	0	7.0601	0.166561	0	0	0.177353	0	0	0	0	0	0	0	0	0.420309	0	0	0.826409	0	1.02538	0	0	0	0	0	0	0	0	2.54134	1.73955	0	0.807205	0	0	0	0.530347
7385	UQCRC2	0.710217	4.92713	0.295698	3.27246	5.69005	9.26352	9.09369	19.1668	2.31316	2.15219	4.73419	2.15044	10.6499	5.89069	7.92803	0.412403	0.040945	3.10639	1.02079	2.60099	2.06828	5.45566	0.343609	0.328684	7.87884	8.5464	2.43222	3.89488	7.3635	7.17227	5.21624	2.11187	5.14335	6.78026	8.14049	3.63224	6.91042	0	9.1854	0.285839	10.0801	2.5393	2.93061	3.38313	16.1602	0	11.5074	16.0533
7384	UQCRC1	0.281055	5.72412	0.230788	0.904078	4.04931	7.97511	0.24665	3.81798	0.321382	1.50156	6.66884	3.42862	3.32723	4.40335	6.09059	0.484349	0	6.23373	0.946502	1.2086	1.65682	2.70686	0.696943	0.279063	6.3703	4.48312	2.26467	2.50834	2.11556	5.73518	1.06858	1.02032	4.92749	5.90891	2.2897	2.5805	5.21654	0	4.55673	0	8.39121	4.99903	5.19804	3.71475	3.33936	0.043652	5.76753	3.82909
7386	UQCRFS1	0.146951	1.82194	0.351297	2.90221	2.17012	4.69041	1.68019	1.89116	0.90407	1.18845	2.87976	2.11394	3.77503	3.37117	3.41278	0.393242	0	1.88334	1.51215	2.56115	1.89873	3.27678	0.375236	0.206511	3.50703	0	2.96039	1.51439	2.11576	3.02877	2.5471	1.09756	3.14594	5.70349	0.319505	0.936851	0.538629	0	4.00591	0	4.06154	1.62273	1.53657	2.40639	7.66466	0.0624563	4.59069	4.06754
6050	RNH1	0.789141	0.612044	0.339347	0.257952	1.97773	0.810977	0.531378	0.639161	0.505093	0.210403	2.08328	1.01074	0.886699	1.53152	0.703056	0.354439	0	1.97266	0.765348	0.265659	0.674327	1.04206	0.351311	0.232882	3.80518	4.81576	1.35724	1.48419	0.694731	2.54432	0.672933	2.10569	1.83473	1.17848	0.465222	1.9038	1.63019	0	1.4417	2.04294	10.7438	2.46824	1.61501	1.79108	0.425184	0.0941376	1.07976	1.27063
7381	UQCRB	0.0219413	4.63376	0	0	3.69606	4.22416	0	3.70788	1.65041	2.45779	3.86793	5.46359	7.55031	3.15537	14.5695	0.602215	0	0	1.64102	3.27566	1.62296	5.89716	0	0.991861	2.27167	22.057	2.12638	1.51525	6.35503	6.79581	1.91822	0	6.38627	12.941	2.94703	5.10387	0	0	7.05652	0	9.0344	2.60178	2.73962	3.8071	3.33382	0	8.91851	6.51925
23589	CARHSP1	0.539107	1.01832	0.121845	6.035	3.42715	9.36325	4.22081	5.30829	0	2.78398	10.3282	6.60883	8.88529	14.5205	7.21743	1.17978	0	2.0413	0	6.78601	0.450036	9.99778	0.422364	0	0	2.70302	4.20783	0.679829	3.79239	4.57213	7.25303	0	7.04085	2.86146	1.51731	0.505975	8.47892	0	3.04708	0	2.98513	1.71276	16.1888	1.11807	0	0	1.46068	3.72098
6051	RNPEP	0.084842	0.672441	0.0437268	0.419775	0.820875	1.07671	0.241774	0.891791	0.0800352	0.164983	1.05951	0	3.03374	1.68439	0	0	0	3.06463	0	0	0.810267	0	0.00642998	0	0.353378	1.89888	0.14524	1.87258	0.1684	3.63821	0.938671	0.120792	0.537129	0.616595	0	0.636367	2.67666	0	0.225983	0	2.82175	1.88637	0.45734	1.26313	0.213021	0	0	0.113089
54732	TMED9	0.0547331	4.56473	0.254818	0.882245	2.50733	2.38518	0	0.887157	0.43787	0.448338	2.32727	0.577739	0.703277	1.27709	0	0.325405	0	0	0	0	1.24595	2.67196	0.0429392	0.265156	0	2.37706	3.93738	2.89642	3.0563	6.05548	1.0195	1.30782	2.78136	5.88542	0.506628	2.16001	2.71154	0	2.53733	0	6.11753	3.54891	2.97492	1.59167	0	0.269397	4.82035	1.30356
70	ACTC1	5.96831	93.7808	14.954	133.536	307.293	142.452	35.8476	129.643	66.6041	98.3732	451.621	87.2964	91.2698	267.53	206.129	15.7849	12.265	198.188	49.519	93.2573	111.542	436.071	11.6936	11.5927	163.465	302.397	84.3684	119.487	284.985	187.996	111.085	83.8893	204.187	89.8774	113.604	156.614	276.856	82.2932	143.83	115.861	470.544	229.753	324.031	191.875	173.5	5.13424	300.26	152.664
71	ACTG1	21.718	370.383	39.6752	498.027	1133.06	592.422	72.9195	490.693	341.194	496.805	892.106	284.582	512.205	1054.12	722.486	82.4103	35.9953	714.255	206.365	529.93	619.696	1400.07	63.097	87.4433	714.96	968.9	532.246	831.36	1037.68	1067.47	697.563	442.131	981.222	584.084	420.161	587.966	1147.67	426.474	651.805	179.029	2108.54	1333.26	1101.28	1108.63	693.267	43.3752	1298.43	576.147
72	ACTG2	5.64939	96.6659	14.6793	139.402	315.107	141.959	36.9426	134.387	66.5981	100.064	406.32	91.1847	81.6656	269.945	194.66	15.2751	12.4202	181.516	49.9355	93.2418	110.61	447.382	11.552	11.1476	157.583	276.01	81.4426	119.519	272.653	172.267	106.109	80.3006	189.482	80.6392	118.134	152.225	279.694	80.913	150.175	112.666	494.17	238.558	329.587	193.639	179.978	5.08828	309.345	159.302
2923	PDIA3	0.601964	12.0828	1.01663	8.64417	20.3807	11.9396	4.3353	18.5925	7.35975	10.2702	14.3687	11.0245	11.0817	34.9328	34.0859	3.46602	0	25.602	4.27055	7.02741	15.8634	32.5619	3.63804	1.92487	32.8494	21.175	16.8977	14.104	15.7463	35.9874	14.6922	11.4681	41.9413	18.4734	8.56431	13.621	22.2601	3.71277	22.6436	0.645041	64.7426	27.2003	23.7183	19.8222	10.3041	2.76987	28.7718	15.8851
8243	SMC1A	0.452466	2.23736	0.318877	3.44908	2.4236	8.41992	2.45399	2.52079	2.12439	5.47607	3.09068	0.843873	5.37848	9.48006	6.47399	0.0423915	0	4.44637	0.220956	3.87059	3.56512	6.92657	0.104364	0.0517389	1.97635	5.5174	5.52792	7.78558	20.1794	8.16972	5.88135	1.63529	9.83293	10.1928	4.15368	1.84472	2.11736	0	2.64261	0	6.05251	1.77984	3.26477	2.66843	4.57205	0	8.48776	7.54699
10284	SAP18	0.16871	1.24087	0	4.99857	0	2.34009	0.43451	0.279868	0	0.909989	0	0	0	0.179838	8.82472	0	0	0.867882	1.25535	2.01483	0.442902	2.84221	0.252958	0.565921	1.65809	2.583	2.6038	2.71401	3.64773	1.30203	3.47561	0	3.73513	3.32637	1.15339	0.655923	0.217225	0	1.88972	0	2.31468	3.00914	3.49942	2.32258	1.89266	0	2.16188	0.431163
9578	CDC42BPB	0.00406371	0.0437984	0	0	0	1.30097	0	0	0	0	0	0	0	0	0	0	0	0	0	0	0.0131186	0.100951	0	0	0	0	0.23734	0.126693	0.0530345	0.874177	0.1308	0	0.509186	0.0247309	0	0	0.0615059	0	0.0792557	0	0.151721	0.0669715	0.820454	0.0848825	0.0350552	0	0	0.146343
25777	SUN2	0.24779	3.3983	0.157469	10.6509	5.31101	4.65295	0.556677	2.95763	1.53588	2.25596	3.14428	3.37508	3.19826	7.8581	1.59651	0.0626985	0	0.781816	0.536767	1.25713	0.269049	3.6334	0.133448	0.221178	0.242284	1.15216	5.27809	7.32846	4.57625	3.76952	4.55824	0.681186	5.06768	6.56327	2.44102	1.54689	2.4928	0	3.23079	0	2.34232	1.375	2.63545	2.09417	1.64221	0.0982755	2.50232	2.26779
56926	NCLN	0.0863513	2.07733	0	0	27.75	0.26863	0	23.3362	0.14526	0.076225	0.208233	0.553608	0	1.21829	1.67509	0.0130997	0	3.9766	0	0	0.920686	0	0.100138	0	1.13991	0.814715	1.60254	2.57197	0.148437	2.56105	0.925183	0.123586	8.98455	5.18997	0.25138	0.564466	6.311	0	0.788747	0	4.29684	1.62432	0.184317	0.27776	2.15045	0	2.02606	0.505098
81	ACTN4	1.07895	11.7542	1.18171	9.79652	49.5859	23.3526	2.85508	9.07361	6.14832	7.11828	18.1119	6.39926	7.49918	22.0361	20.6697	2.13128	0.374493	13.4427	4.53539	5.23871	6.71203	18.2087	1.10241	2.59455	12.1975	24.4434	13.2332	8.8707	12.6346	20.6863	8.88664	7.94618	15.2816	14.1904	5.60621	7.85674	12.0964	0	19.5449	2.65277	31.922	14.6846	18.1333	15.4475	5.4459	0.308356	12.5812	8.80269
8239	USP9X	0.0287567	0.0239927	0	0	0	0.367542	0	0.146003	0	0	0.0637859	0	0.308016	0.0572286	0	0	0	0.131709	0	0	0	0.152356	0.00641054	0	0.0228266	0	0.100935	0.0831958	0.125277	0.183663	0.491527	0.228784	0.129198	0.0427184	0	0.0423209	0	0	0.202609	0	0.311941	0.0587002	0.243858	0.330636	0.166846	0	0.245555	0.101539
2937	GSS	0.0447489	1.18861	0	2.32531	0.775492	3.05942	0	3.67356	0.141238	0.170392	0.286994	0.277936	0.847459	0.848437	0	0.0579512	0	2.80864	0	0	0.756616	1.24917	0.121389	0.00958735	1.62784	2.95546	2.18052	0.380693	1.4057	1.57379	1.84034	2.80762	0.784138	6.72203	0	0.257985	3.39888	0	5.24536	0	6.42622	6.96555	3.92709	1.80011	0.377889	0.0465613	0.866104	0.970461
2936	GSR	0.0626123	0.581807	0	0	0	0.946908	0	2.22007	0.200148	1.23239	0	0.734872	5.76066	1.80218	3.59599	0.326866	0	2.8903	0	0.255847	0.335968	0.78126	0.161277	0.197445	0	2.15995	0.691011	0.299335	1.49768	4.34611	2.73258	1.96251	0.6138	0.378023	0	0.47746	6.18472	0	0.822643	0	1.02475	1.4648	0.718338	3.55626	0.987202	0.0425214	0.963213	1.8083
86	ACTL6A	0.22635	2.79805	0.022363	5.99991	2.90545	3.98115	0.395583	4.02005	0.120006	2.10179	1.65546	0.990189	1.11246	3.69025	2.46079	0	0	0	0.734638	1.97229	1.09642	3.26191	0.664897	0.0749332	2.36786	3.06575	5.39832	3.73821	5.817	6.5218	3.1895	0	5.41557	3.29061	3.46902	0.521735	4.67747	0	4.31562	0	2.59945	3.57576	4.21883	2.78541	4.54197	0	3.3865	3.90978
2934	GSN	0.593892	7.15337	2.5014	10.1159	18.2839	6.33176	3.01263	10.127	5.02	5.47755	7.67727	5.90798	15.2359	10.4518	5.73138	1.00283	0	16.5843	5.31393	3.02556	5.23155	14.3004	1.39404	0.389532	27.3384	25.4954	7.25084	8.51377	9.06249	12.1287	7.24123	5.5663	9.22296	2.4481	2.68138	6.046	20.8614	0	19.211	0.468916	39.9733	17.5261	9.56402	9.21363	2.95255	0.955843	7.48483	5.99263
56925	LXN	0.180626	0	0.209508	0	0.553799	0.932544	0.211439	0.381709	0	0	0	0	0	3.34022	0	0.102776	0	0	0	0	0	0	0.304692	0.234605	0.458424	1.77705	0.958912	0	0	2.21009	0	0	2.01351	0	0	0.697836	0	0	1.06179	0	3.37538	1.47762	0	0	0	0	0	0
87	ACTN1	1.19532	7.91169	2.41299	8.00888	33.717	11.2617	2.78484	5.69675	8.29719	4.87917	22.5969	9.68994	8.34851	19.9714	18.6059	1.85805	0.475127	13.8773	5.32487	3.78491	8.7948	17.2189	0.910987	1.03145	13.1577	27.579	10.4471	8.56067	14.5029	23.8151	5.75081	6.87312	9.80006	8.23117	4.30033	11.3427	21.2885	0	10.7953	2.37499	58.096	9.15134	13.5542	7.97638	6.60492	0.610399	12.9727	5.19396
1603	DAD1	0.44775	7.54893	0.882571	4.63807	6.41693	9.89869	3.22428	5.97743	2.87989	3.18438	2.0389	4.57741	1.41988	5.92293	9.25923	0.676718	0	18.7613	2.16312	6.41273	2.8518	8.31143	1.04329	0.744232	9.30132	17.9148	2.50481	3.81623	5.11733	7.59611	3.89273	12.4956	5.03884	6.15839	6.088	2.92127	0	0	7.95908	0	13.4991	1.83336	5.37026	2.29716	11.5943	0.34382	5.82562	10.6876
88	ACTN2	0.324492	1.77215	0.304732	1.70123	12.9567	2.92046	0.515597	1.48139	1.51701	3.26264	23.954	2.44976	1.03734	7.76879	5.90288	0.252808	0.123338	2.76551	0.757273	0.839414	2.40146	5.21266	0.139607	0.356246	1.77792	7.40461	2.00638	1.40532	2.47611	2.22975	0.856226	1.72198	1.45507	3.39155	1.07395	1.67543	3.25903	0	3.23168	0.622188	4.82371	1.75833	2.05473	1.7637	1.94013	0.158066	3.88398	2.51998
89	ACTN3	0.076929	0.384893	0.135354	0.535993	1.97552	0.776678	0.243174	0.566712	0.550018	0.341069	8.061	0.598725	0.200792	1.05558	0.593827	0.0822702	0	1.01837	0.164055	0.091576	0.41446	0.520069	0.0443295	0.146197	0.418783	1.94592	0.263698	0.258823	0.551004	0.530507	0.112759	0.706334	0.279658	0.244429	0.341951	0.323243	0.788006	0	1.49668	0.539695	1.84576	0.789957	0.869428	0.935085	0.436392	0.0509466	0.452993	0.338256
9584	RBM39	0.0931679	3.30653	0.0488211	4.01532	3.35088	3.09418	0.311699	2.61747	1.27562	3.84362	3.84944	1.09614	1.28619	4.20936	2.32117	0.129407	0	5.48268	0.758117	3.31043	1.94374	6.67145	0.382502	0.209134	3.86756	6.04101	4.6626	5.1855	8.79038	6.72033	6.78497	3.8939	6.91611	9.70814	6.0695	0.675248	7.77511	0	3.40236	0	9.43858	3.96717	2.58864	4.12059	6.36443	0.02524	8.16756	4.53664
9588	PRDX6	4.54412	9.23318	7.80597	11.1193	14.9392	31.5074	3.50097	7.84563	7.64738	4.81637	18.1087	8.73293	26.3009	16.159	6.17484	2.12328	3.28365	4.79001	4.18124	5.06298	3.74675	6.50983	3.53457	2.73429	9.90103	18.2716	10.5875	6.13149	9.52863	19.7713	12.9513	4.54696	8.65673	3.83314	2.10317	8.75511	34.538	0	11.4621	5.47582	28.951	65.2137	14.5259	13.0295	9.28544	3.57158	7.0535	7.71401
29789	OLA1	0.217439	3.5036	0.142442	1.37364	2.44559	2.38055	0.31018	3.73862	0.551716	0.796766	2.31826	0.794743	1.64905	1.86364	1.00678	0.113472	0	0.391729	1.86406	0.431592	0.446698	2.15994	0.0601202	0.0487886	0.0458206	1.58599	1.30773	0.582041	1.1417	3.68994	1.40096	0	1.96966	1.11936	0.126025	0.667473	4.38947	0	1.08951	0	4.16282	3.94489	2.23173	1.88869	1.45422	0.247653	1.009	0.755459
2947	GSTM3	0.0945118	1.04984	0	1.46653	5.46679	3.08806	0	0.94633	0.428889	0	6.70624	0.833077	0.139967	6.75327	0	0.0358232	0	0.50588	0.507823	0.287638	0	0.485862	0	0	0	0	0.499424	0.1439	0.873832	5.67811	1.10791	0.386537	1.49283	0	0	0.147886	1.66002	0	0.231981	0	0.3783	0	1.41935	1.32295	0	0	0	0
1615	DARS	0.368375	3.07791	0.390877	3.82101	3.13146	7.35345	3.10742	5.39174	1.29714	1.02834	3.29344	6.21424	7.81122	10.5109	11.0596	0.365296	0	11.1577	1.01767	4.46676	2.11691	5.00347	0.0619234	0.227699	4.98632	3.53043	3.96226	2.73944	4.33456	6.52604	3.27431	5.46006	8.09182	2.45602	2.06835	3.79823	5.48278	0	7.47745	0	12.3162	3.08309	5.91254	5.00037	4.41084	0.0954669	4.93906	2.13859
97	ACYP1	0.13106	4.72509	0	10.8384	1.05373	11.9812	1.10454	2.8243	0.341401	6.52232	3.46758	0.168774	0.836996	5.19606	8.68863	0	0	10.6034	0	4.40935	4.73464	0	0	0	0	2.49669	12.3926	6.38656	6.87789	14.2128	7.7105	2.66196	20.0098	7.31313	2.62568	0.773024	35.4584	0	4.53176	0	0.342643	2.37311	6.33279	0	2.31355	0	4.14547	1.76309
9114	ATP6V0D1	0.141422	0.869203	0	0.587041	0	1.02413	0	1.261	0	0.13442	2.81285	0	0	0.743164	1.78532	0	0	0	0	0.179148	0.256287	0.168654	0	0	0.196884	1.40663	0.456688	0.360151	0.808121	1.05791	0	0	0.478464	0	0	0	0	0	1.01315	0	1.01813	0	0.365243	0.419213	0.0317846	0	1.60289	0.228278
9112	MTA1	0.136785	0.499239	0.0261343	0.721479	0.196425	1.83013	0.146464	0.952179	0.580378	0.182007	0.555778	0.395352	0	0.304411	0.776488	0	0	0	0.244183	0.468787	0.192771	0.504396	0.0739542	0.042251	1.84365	0.655685	0.802938	0.953942	0.548882	1.19397	1.27736	0.537588	1.59594	1.12499	0.221058	0.365047	1.42734	0	0.459008	0	0.621601	0.37547	1.46138	0.482444	1.38122	0	1.46441	0.367373
9118	INA	1.36637	0	0	0	3.64415	0	0	0	0.594714	2.45526	0	2.96439	0	0	0	0	0	0	0	0.910218	0.795126	1.28953	0	0	0	2.00487	1.12232	5.83001	5.4439	3.27579	2.93004	0	1.70571	1.88555	0.986629	1.13029	0	0	0	0	0	0	0	0	0	0	0	1.6689
2954	GSTZ1	0.135602	0	0	0	0	1.06241	0	0	0	0	0	0	0	0	0	0	0	0	0	0	0	0	0	0	0	0	0	0	0	0	0	0	0	0	0	0	0	0	0	0	0	0	0.191076	0	0	0	0	0
1622	DBI	2.39154	1.35756	0	0	0	5.95982	0.877306	2.93407	0	0	0	0	0	9.73254	3.82314	0	0	0	0	0	0.543432	9.97225	0.561489	0	4.97097	0	4.2398	2.23932	3.75913	5.15507	10.7835	0	4.52432	0.984832	0	4.39723	3.43463	0	2.21428	0	2.27495	13.7683	13.7825	6.86025	0	0	0	0
2950	GSTP1	1.46582	19.441	2.49462	40.1808	58.6189	74.685	3.66791	15.1294	8.73395	10.9932	28.7356	8.47863	54.7372	90.024	80.4588	5.34168	0.892791	55.6501	19.9423	20.0647	8.86022	93.4562	6.67762	1.73702	52.5723	59.9159	44.2544	49.7276	34.9959	134.192	49.4871	42.5484	46.049	35.0296	7.54251	18.3145	117.285	0	36.067	4.21615	102.207	116.911	89.3177	84.7673	24.9725	0.436751	25.141	44.1337
84950	PRPF38A	0.0999608	0.284182	0	1.43492	0	0.475471	0	2.63867	0.610116	0.380841	134.896	63.4452	0	0.688687	0.759947	0.0982655	0	0.70169	0	0.496308	0.343064	1.24474	0.104731	0	1.65216	1.03668	1.65242	1.59593	2.79682	1.19186	2.87936	0.618307	2.24893	2.76681	1.02526	1.1915	0.942987	0	2.62854	0	4.52905	2.85109	2.14238	1.46902	1.33491	0	1.79022	0.671106
1627	DBN1	6.19355	3.03362	0.0388814	17.1357	9.8017	12.839	13.2277	4.4472	1.74719	5.04943	7.22227	9.9284	11.5585	4.85943	2.04544	0	0	0.65762	0.157562	4.00225	12.9945	16.8272	0.0619428	0.116615	0	1.79518	4.70632	9.85809	7.06274	6.28097	4.67998	6.2027	8.21162	3.78869	5.53693	0.471976	2.89279	0	0.791409	0	5.26169	1.61611	4.24398	3.78897	0	0	10.8807	3.06784
3800	KIF5C	0.00160538	0.0855905	0	0	0.0769646	0.157511	0	1.17694	0	0.758599	0.276158	0	0	0.478842	0.226428	0	0	0.60417	0.139157	0.127205	0.104756	21.4813	0	0.131762	0.0870033	0.407444	0.345224	0.267462	0.243436	0.878913	0.186936	0.610126	1.74763	0.0903666	0.0617581	0.044306	0.398975	0	2.77332	0	0.147581	0	1.10242	0.308851	0.0440061	0	0.281738	0.348965
2957	GTF2A1	0.0497529	0.460951	0	0.772681	0	1.39002	0	0.598474	0.221245	0.55015	0	0.20779	0	0.625063	0	0	0	0.878053	0	0.287985	0.0840956	0.206905	0	0	0.186876	0	0.0328195	0.0352709	0.483227	0.11761	0.28701	0	0.381789	0.44751	0.477883	0.159017	1.11869	0	0.0429775	0	0	0	0.465907	0	0.819763	0	0.698742	0.175962
2956	MSH6	0.547416	0.895061	0	2.17426	1.623	2.20387	0.221159	1.56523	0.49627	1.06289	1.66077	0.447829	0.476722	1.64569	0.901333	0.00849109	0	2.2197	0.172743	1.21927	0.331161	1.42228	0.0740019	0	0.0308754	3.62032	1.95732	1.39166	3.58591	1.82269	2.28682	3.99712	1.29892	1.41885	2.04361	0.105938	2.95033	0	1.82225	0	2.21908	2.05574	3.83004	1.91469	3.87584	0	5.50574	2.63889
9124	PDLIM1	0.138595	6.30555	0.647377	5.03026	9.10021	12.0876	1.35948	5.78067	3.34883	1.11119	7.26059	12.7015	4.13836	13.3527	2.92507	0.659947	0	1.46874	0.683088	0.621276	2.56831	4.59081	0.517907	0.371627	6.25617	4.23866	7.53554	5.19026	5.76782	45.1241	9.44211	1.68943	3.88479	8.86002	3.77878	7.67297	9.31039	0	23.1215	0	4.09783	48.7894	16.0608	13.9621	2.69703	0.225634	9.81735	1.20424
9126	SMC3	0.17826	1.22532	0.361778	7.60603	4.52919	6.06038	3.22481	4.70671	2.33451	3.37767	4.80441	4.76864	0.554697	8.2813	1.39393	0	0	6.27512	0.339612	5.25456	1.99013	3.60219	0.856071	0.244904	7.49512	1.38862	2.26425	4.12598	2.77114	3.51447	5.23133	1.32885	3.2107	2.50724	2.44393	0.72391	5.58967	0	4.99145	0	3.99655	1.97723	2.90405	7.67335	2.34264	0	2.48512	3.62671
1632	ECI1	0.697471	10.3813	0.550069	8.98422	4.45737	9.04147	0.768455	3.69988	3.03462	5.90629	2.69466	1.62722	8.79972	5.37278	1.71706	0.369058	0	0	0	2.75063	2.85932	5.4794	0.386993	0	0	8.45539	7.64224	7.70215	4.76952	3.01828	2.06267	2.88755	6.49493	4.41771	1.62298	2.01048	8.78158	0	6.15245	0	4.95418	3.95871	10.7376	3.5571	2.04196	0	3.23277	1.90552
1639	DCTN1	0.041643	0.308639	0.0278386	0.085343	0.426391	0.413736	0.0885717	1.50751	0.0238365	0.20849	0.280264	0.0923976	0.623609	0.609586	1.21786	0.0200902	0	0.680196	0	0.220641	0.464499	0.775905	0.0169711	0	0.368755	0.185406	0.953346	0.799357	1.01863	1.61609	1.02366	0.0861049	0.312532	0.435587	0.405472	0.65868	0.0449089	0	1.23366	0	1.80255	0.751696	1.96253	0.715316	0.414687	0.00765569	0.610818	0.204656
2969	GTF2I	0.36557	1.07032	0.00536811	6.7119	4.92636	7.67156	1.20533	5.72238	2.54044	3.87354	6.20519	1.82538	2.98545	6.60408	1.52742	0.0680265	0	3.18153	0.644657	3.24148	0.961292	7.07521	0.101851	0.04315	3.07842	3.05093	2.88274	3.91312	8.94983	5.27869	7.5024	2.37809	9.39469	7.8137	12.9936	1.1086	2.68516	0	2.90323	0	3.53792	1.82156	8.16226	5.5717	6.15563	0	6.94755	3.38798
8288	EPX	0.238008	5.49861	16.3069	0	11.4181	0	0	0.124111	0.265527	0.3206	0	1.06664	6.72049	0	0	2.46887	0.107849	0	0	0	0.744647	1.87615	0.0837699	0.184469	1.90378	0	1.37927	2.61756	0.434355	1.44503	0	0	0.0303872	0.385383	0.556392	1.23722	0	0	0	3.52484	3.10652	0.508471	0.156128	0.296093	0.578586	3.3211	10.8132	1.0575
1642	DDB1	0.135212	2.12842	0.223312	10.1273	10.5082	22.9656	0.140104	3.83662	0.655984	1.81215	2.50276	1.99643	1.42421	3.76954	1.12927	0.0443722	0	1.87531	0.198815	0.916878	0.43013	2.12513	0.0419755	0.0620224	0.92594	1.63245	1.88522	2.29494	2.33751	4.36386	2.59226	1.34357	1.65493	3.12348	0.774284	0.691793	5.02798	0	1.93812	0	3.85248	1.3659	2.92746	1.47958	3.1055	0.0493333	2.12327	1.17448
1641	DCX	0.0296342	0	0	6.12184	0	1.32097	0	0.670639	0.205297	0.321952	0.958509	0	0	0	0	0	0	0	0	0.882742	0	2.94685	0	0	0	0	3.41778	2.42146	1.91599	1.25764	2.4972	0	3.08045	0	1.07209	0	0	0	0	0	0	0	0.615611	0.402796	1.2994	0	0	2.70944
1660	DHX9	0.746347	9.54084	0.541563	12.9326	9.1568	15.713	2.55034	18.9495	4.9051	7.6568	19.1272	4.94096	8.83587	16.6509	15.3657	0.643589	0.376911	23.6539	4.71798	10.8749	4.46495	11.7481	0.98629	0.782978	9.21398	16.623	21.2216	16.9834	18.6849	14.7654	20.6501	12.7924	19.9464	25.2213	13.6015	4.30551	20.757	3.52403	10.2879	0.431105	13.8656	10.4688	14.9568	10.4119	13.5464	0.144891	18.1811	8.67848
8290	HIST3H3	58.9514	674.307	41.3047	511.071	229.741	457.075	92.496	637.706	119.586	599.738	429.011	350.059	137.413	583.229	633.295	39.6916	23.9404	750.101	226.396	865.138	357.611	928.886	98.5808	44.2325	303.876	755.267	509.026	592.593	813.525	818.762	1002.77	404.073	831.921	907.478	374.91	298.834	586.028	0	636.694	0	687.848	556.362	745.541	214.055	406.381	18.7249	508.583	471.821
8294	HIST1H4I	152.74	1995.1	178.497	2070.26	1355.82	1575.13	255.98	1637.68	473.92	2490.79	2189.72	895.077	798.938	1524.47	1604.09	93.8046	116.467	1805.01	504.886	1993.26	1054.27	2440.06	237.608	107.611	1669.01	1244.71	966.823	1478.96	1843.3	1800.54	2165.81	1805.32	1785.94	2170.44	2878.23	499.774	1292.42	1686.56	2032.91	168.735	1378.02	814.128	1038.18	769.666	2257.04	23.9224	1852.52	2144.34
9141	PDCD5	0.116699	0.288778	0	1.23104	4.19401	6.48198	0.341334	4.13572	0.97412	0.956304	3.07467	1.37549	1.66273	5.35505	2.80396	0	0	0.438323	0.355989	0.326303	0.971456	2.16318	0.0632186	0.250139	4.03242	4.60932	0.511634	4.2148	3.08487	8.17876	7.69032	3.12019	4.03733	18.9396	0.429082	0.728256	5.88402	0	7.61904	0	2.62986	1.52685	2.40089	5.77944	0	0	2.47884	0
3837	KPNB1	1.00951	9.27608	2.36325	17.3573	2.83688	8.2369	1.22894	12.3316	0.909031	14.8298	17.3731	1.00361	5.98073	2.74364	9.85642	0.349642	0	12.0389	2.76855	4.28266	4.79058	12.0159	0.932392	0.321853	11.2438	31.6345	6.50569	5.21356	3.47302	9.69307	11.0228	22.4134	9.43051	4.79206	3.63496	3.1263	7.06297	0	5.83011	0	3.29697	10.2027	18.3046	7.10428	3.81108	0.518913	3.78431	5.85755
1656	DDX6	0.215751	0.721915	0.0145369	1.19279	3.12544	2.81619	0.316223	3.68964	0.260246	1.07315	1.81107	0.8303	1.93758	6.41873	4.01047	0.171859	0.241939	4.58052	1.28299	1.63729	1.21174	3.41164	0.0812083	0.135488	2.55245	3.4806	2.41459	1.44428	3.18048	1.87785	2.8564	3.28994	2.32107	0.879302	1.95201	0.503436	2.44738	0	1.77059	0	7.88423	1.15996	3.05774	0.730064	2.45296	0	1.29535	1.88489
1655	DDX5	1.02875	15.3111	1.8285	24.4779	19.4618	18.5429	3.68779	20.8391	4.75182	15.0415	24.3468	6.63641	10.5263	25.3732	13.2441	0.705176	0	15.9646	3.85693	20.7887	5.93273	20.0978	1.56973	0.977873	17.6555	13.9171	19.5519	19.2883	19.9238	13.1682	13.6523	20.6934	15.737	21.9092	21.1161	4.7611	16.2314	10.7652	12.3154	0.957046	21.7244	10.3318	17.3223	7.61002	15.9033	0.234827	26.2636	14.8203
1654	DDX3X	0.0419508	2.47325	0.121854	3.05233	3.2643	4.00023	0.432487	3.8105	0.881053	1.37409	3.50038	0.991011	3.20849	6.38741	2.88688	0.106122	0	4.02344	0.88997	1.89346	1.01641	5.54063	0.158604	0.182521	2.62209	5.01219	2.80876	3.23287	4.45911	3.99318	3.98537	2.89978	5.1528	5.12565	3.5541	1.2012	3.63889	0	5.02895	0	7.12396	2.74395	4.35358	1.97209	3.06532	0	5.35726	2.59543
654364	NME1-NME2	0.425228	6.09561	0.633719	2.70757	6.4364	4.88995	1.63244	9.31149	0.945364	1.41802	4.41739	3.17345	12.4655	8.74025	4.91902	0.192753	0	9.56191	0	0.789016	2.23536	6.01907	0.276442	0.083603	7.19724	4.75076	2.62671	2.55714	1.75453	4.44627	1.59778	1.02471	2.0374	1.05515	0	0.746603	3.41439	0	6.92083	0	12.1976	11.1195	6.26819	7.47157	2.33104	0.345769	3.02248	3.35019
1653	DDX1	0.0496544	1.48161	0.061789	1.33271	1.75369	3.13181	0.691403	8.77272	0.748868	1.38158	1.44016	1.51832	1.15833	4.04644	1.34986	0.387611	0	1.90945	0.790106	0.469545	0.882749	0.912333	0.615376	0	0.719031	2.69535	3.02338	1.04137	2.70063	5.04308	3.65752	1.21619	4.4898	1.29499	0.302314	0.890728	1.21712	0	2.48157	0	7.79923	3.13653	3.18964	1.79479	1.49382	0	1.85954	1.45839
1652	DDT	1.28175	0	0.729493	0	0	1.06465	0.0603227	1.11074	0.511703	0.159757	0	0	2.86073	0	0	1.07592	0	5.8556	0	1.6109	0	3.22185	0.617267	0	0	9.02474	0.640787	0.875219	1.74439	1.84614	1.34262	0	1.85733	0	0	0	0	0	0.361677	0	1.04921	0	6.15611	6.33803	0	0	0	0.224177
1650	DDOST	0.321857	4.88721	1.33657	4.3534	4.93376	3.51242	1.09815	3.64189	1.61532	1.66802	4.29217	4.34113	4.41938	8.36357	2.97597	0.536629	0	5.76996	0.718311	2.02222	1.92106	5.95161	0.393989	0.227916	9.95748	7.05549	4.19327	3.55234	4.3	7.81229	2.14506	3.94945	4.46967	5.79463	2.65598	3.88178	3.42862	0	5.4509	0	6.67103	2.05318	5.41408	3.33732	5.32946	0.0652275	3.99826	3.85299
3831	KLC1	0.023356	0.923859	0	1.03864	0.70206	1.82382	0.183382	1.55094	0.158392	1.72366	1.49049	0.385787	0.24613	0.957853	0.18359	0.181544	0	0.870496	0	0	1.32166	1.42645	0.294379	0.166474	4.20972	0.945669	0.947844	0.561504	0.645372	0.979098	0.924231	0	1.63713	0.524864	0	0.16464	0.504817	0	1.32827	0	0.959654	0.774114	3.66598	0.755561	0.183581	0	0.843024	0.582967
3833	KIFC1	0.0530895	0.117845	0	2.13713	0	1.96027	0	3.50389	0	1.30525	2.3726	0	0.120985	0.0589239	4.39297	0	0	0.0936541	0	0.107063	0.266508	4.89031	0.0808267	0.00104872	0.0232934	0	2.4776	2.03136	1.89682	6.10256	3.87141	4.76173	2.33997	1.54832	0.498555	0	0	0	2.25564	0	3.94789	2.40005	5.18101	4.07867	2.1671	0	0.509211	1.61402
51602	NOP58	0.100795	3.27719	0.0929922	4.10347	2.09688	2.5667	0.159457	3.91554	1.66314	1.12326	1.94655	1.84242	2.79123	8.58778	2.73047	0.0716324	0	2.38523	0.784147	1.52205	0.462758	2.37674	0.157752	0.0279677	4.09864	1.18141	2.98332	2.39689	2.59834	2.3891	2.15974	0.140983	4.59703	4.2647	2.66608	1.37905	0.947451	0	3.45404	0	5.57789	4.03255	3.87664	2.78401	1.21107	0.0359405	4.62035	1.84693
3835	KIF22	0.0922973	0.725342	0	0	0	0	0	0.539989	0	0.479299	0	0	0	0	0	0	0	0	0	0.0193668	0	0	0	0	0	0	0	0.1884	0.36449	0	0.149204	0	0.0729388	0.118309	0.312995	0	0	0	1.15563	0	0	0	0.0562292	0	0.158	0	0.00695601	0
51606	ATP6V1H	0.0616855	0.0890865	0.0415386	0	0	0.751775	0	0.50815	0	0.0883504	0.357349	0	0	0.222883	0	0	0	0.798839	0	0	0.309512	0	0.0598926	0	0.964536	0	0.392745	0.0457884	0	0.437017	0.049445	0	0.0892733	0	0	0.0874993	0.3823	0	0.383867	0	0.547942	0.146029	0.251152	0.0471932	0	0	0.654322	0.457211
91289	LMF2	0.0381956	2.07738	0	0.303604	0.271283	0.225511	0.196409	0.598238	0.0718616	0.404554	0.569312	0.252434	0	0	0.154804	0	0	0	0	40.5861	0	51.2278	0	0	0	0	13.3393	13.1153	0.219331	0	0	0	0	0	21.7788	0	0.0708289	0	14.2554	0	16.4956	0	10.7197	0	0	0	0	0
653499	LGALS7B	0.781904	0	0	0.195611	0.513799	0.463622	0	0	0	0	0	0	0	0.746267	0	0.192869	0	0	0	0	0	3.64062	0	0.0443691	0	5.78399	0	0	1.88758	0	0	0	0.319393	0	1.1727	0.195102	0.929036	0	0	0	0	0	0	0	0	0	22.7746	0
445582	POTEE	1.24631	24.334	4.53971	33.4502	69.0901	36.9599	8.83471	31.8508	19.8878	24.2548	88.9844	23.255	34.9921	76.9972	64.4054	3.39694	3.31658	55.7352	13.5559	19.3972	15.4727	95.1043	2.54598	2.60153	34.4626	94.479	12.0297	37.5124	81.069	59.5826	31.6842	25.7672	65.1399	30.6358	31.8024	32.879	76.9586	26.0123	24.7809	27.661	98.3965	31.2706	9.98644	23.1625	49.5887	1.11829	74.163	46.6003
3848	KRT1	1.98129	21.1547	41.1414	1599.03	279.51	784.885	2140.2	538.268	166.305	128.654	490.205	53.3947	83.7819	412.548	474.424	41.2262	242.601	67.2646	115.464	83.0198	32.187	144.418	423.11	7.31622	134.175	2594.62	21.9508	18.4226	16.9664	45.9455	181.18	9218.15	102.426	85.5177	215.942	75.9296	143.122	2903.57	49.6811	664.788	131.434	15.0703	73.6254	10.7348	32.8436	9.99089	107.34	85.6837
3849	KRT2	0.133676	2.50505	4.34213	183.347	26.7164	46.1351	181.862	56.5813	23.1561	15.3357	9.05747	14.1792	3.35325	17.2752	156.029	5.02267	75.7509	21.8132	18.0992	17.4	10.6996	28.5586	28.1658	1.78595	24.5769	868.333	4.62682	8.71406	3.95672	12.9343	37.4872	1159.86	20.1223	13.7757	36.0061	12.5364	11.189	772.978	7.9109	152.474	44.6665	4.60511	6.39901	0.919135	19.3601	3.28928	20.8549	31.9486
1665	DHX15	0.212236	4.33426	1.78239	9.72981	6.22534	6.30283	2.80382	6.12435	1.45212	3.82856	5.69295	2.84231	7.82063	6.87469	9.53743	0.199431	0	26.8457	13.5853	5.56117	2.77428	5.83487	0.748564	0.43242	6.18491	6.18184	6.93107	4.97381	5.86942	5.6375	9.10457	6.07433	5.07762	8.86277	4.26004	1.85433	10.2824	0	14.7508	0	7.66269	12.6011	11.0072	8.92763	5.00927	0.0400486	6.38422	5.10967
2993	GYPA	0.296951	0	0.0418548	0	0	0	0	0	0.294648	0	0	1.08248	0	0	0	0.0813973	0	0	0.217593	0	0	0	0	0.11772	0	0	0	0	0	0	0	0	0	0	0	0	0	0	0	0	0	0	0	0	0	0	0	0
83660	TLN2	10.9363	0.144785	0.184007	0.253203	4.34992	0.238963	10.3744	0.288531	0.181696	0.53898	0.279414	0.0837186	0.533937	0.326009	0.256133	0.0747565	0	0.405325	0.217078	0.114175	0.394941	0.884935	0.0323798	0	0.22588	1.4587	0.509192	0.518775	0.250237	0.825535	0.180632	0.150415	1.1058	0.17732	0.0448332	0.481631	0.248276	0	0.275754	0	0.953638	0.487829	0.241724	0.485316	0.149737	0.0165071	0.375119	0.143944
84991	RBM17	0.0185377	0.276621	0	0.230442	0.706226	0	0	0.23099	0	0.655251	0.0238225	0.0575968	0	0.907666	0	0	0	0	0	0	0	0	0	0	0	0.0305901	0.116905	0.411213	0.675744	0.342233	0.513582	0	0.422639	0.257332	0	0	0.221356	0	0	0	0.253694	0.36794	0.137483	0.135605	0.1928	0	0.419062	0.352187
3840	KPNA4	0.00669377	0.27675	0.0383407	0	0	0.325196	0	0.716091	0	0.340144	0	0	0	0.699238	1.00467	0	0	0	0	0	0	0	0	0	0	0	0.453391	0.137879	0	0.951156	0.514573	0.417774	0.867379	0.423886	0	0.342028	0.703464	0	0.413328	0	0.682362	0.51694	0	0.134421	0	0	0.472401	0.424085
3842	TNPO1	0.116828	0.51329	0	1.00813	1.74918	1.79285	0.0818984	0.66997	0	0.884609	1.42224	0.686321	1.98274	1.26655	0.249247	0	0	0.3814	0	0.0708008	0	0.584797	0	0	0	0.362689	0.269719	0.216457	0.404071	0.351219	0.544253	0.210925	0.464958	0.299418	0.138964	0	0.67418	0	0.108767	0	0	0.0445177	0.245168	0.115637	0.195727	0	0.210471	0.45909
3843	IPO5	0.00866565	0.664802	0.0534605	0.382249	0.817953	1.75029	0.0315158	0.773914	0.294947	0.330956	1.52799	0.277372	0.730679	2.60462	0.728	0.0783408	0	1.06039	0.513388	0.315106	0.273522	1.08546	0.0730985	0.0359272	0.762023	0.141501	1.06219	0.533529	0.52642	1.60542	0.862158	0.324391	0.554882	0.533229	0.013793	0.127319	0.483184	0	1.13103	0	1.55741	2.29912	2.52185	1.49677	0.403477	0	0.613482	0.683297
9168	TMSB10	3.56613	9.26102	1.72793	39.3292	28.0104	116.463	9.14134	14.3168	7.47807	19.9835	86.8954	10.247	8.51723	121.369	38.563	2.62862	0	50.3159	11.3068	22.8807	0	167.972	4.45412	0	0	52.1106	76.5651	204.739	161.642	114.603	134.762	35.2069	89.3856	30.9012	0	17.0353	43.8862	0	49.3	0	166.13	567.086	524.364	375.521	25.0274	0	39.6881	26.0974
3860	KRT13	0.017653	2.21755	0.867638	20.1269	13.1076	9.84148	27.5744	19.0554	8.14951	5.58563	2.62098	8.97433	4.23281	12.8787	13.0865	12.366	3.90818	17.8517	2.6123	3.2859	2.73786	13.2294	7.65446	1.89765	1.53146	120.815	9.01647	18.2575	6.21949	5.41731	3.06242	74.6661	8.97986	12.5129	3.98036	12.4715	3.5117	37.5682	4.58251	24.246	12.8553	2.70377	0.98976	0.380485	2.84249	0.356197	7.85318	6.71447
3858	KRT10	0.754705	9.68031	20.8576	747.766	61.3395	206.958	758.052	215.714	109.281	47.7026	52.3459	23.3077	33.2692	45.6371	397.204	20.4754	125.537	44.0107	42.9647	45.5343	40.7339	59.5646	47.4819	3.13431	78.8975	1522.93	25.2468	22.5219	19.7333	59.5726	149.591	2311.09	108.617	71.2548	80.6825	58.0306	45.6264	1507.3	32.5978	443.39	64.9182	24.3217	24.0066	8.24601	34.1174	6.44593	50.747	68
1674	DES	0.341423	10.6633	2.60047	7.05887	94.0734	5.46363	3.07511	5.81036	4.86646	3.00485	30.7681	13.8769	16.7488	31.688	8.71143	5.0349	0	13.59	11.016	3.24859	3.52828	66.0562	2.88736	0.144274	11.1149	18.2908	16.886	4.29161	59.4439	17.8781	8.4093	6.62875	9.22671	4.09003	3.91334	42.4476	7.64085	0	4.69868	31.1863	35.0971	12.8304	4.86462	8.81303	5.5533	0.547055	49.4162	4.66879
2521	FUS	1.15388	12.9329	0.880956	27.6291	17.3806	27.4087	4.82314	24.3122	5.84341	16.2685	23.2692	12.3454	8.53159	27.1076	27.7339	0.977839	0	9.81677	5.4642	21.28	12.6725	30.7063	2.13958	1.0947	16.8343	22.0353	18.8851	15.0408	19.503	22.2801	29.6469	13.7276	27.8919	31.4634	21.5351	5.35855	17.7161	0	20.7579	0	22.2792	30.8828	21.8046	33.3529	26.1693	0.102307	25.8267	30.0529
23186	RCOR1	0.0245043	0.213905	0	0.98367	0.182778	15.0569	0.120805	2.81095	0.0361362	0.491682	0	0.0656712	0.0585691	1.62267	0	0	0	0.184245	0	0.488411	0	0.196011	0	0	0	0.256278	0.447331	1.86571	1.29568	0.463553	0.671716	0	0.855343	0.617636	0.906665	0	0	0	0.44519	0	0	0.428629	1.08491	0.275987	0	0	0.443529	0.163069
3852	KRT5	0.184515	8.67716	3.83998	54.0265	124.736	38.7652	64.6229	21.7127	18.4683	15.4166	10.5249	148.637	45.1612	163.835	35.6756	52.125	31.6324	8.70543	7.96819	17.7144	8.87519	84.5538	49.3501	4.08425	5.35205	205.041	30.1211	27.3079	30.1154	3.21575	12.6463	272.956	11.1937	23.1381	13.5918	62.6871	7.33409	105.002	4.79083	40.0212	24.2965	1.65838	1.46545	0.444941	15.8361	0.725153	37.0162	46.4389
3853	KRT6A	0.0407825	3.0387	0.868448	40.4009	19.6787	28.3098	46.6532	18.4584	7.28856	6.02052	9.78843	16.8632	5.13688	29.3622	18.0551	3.98249	3.9467	12.426	4.48213	4.39493	2.65619	10.5343	11.2933	1.81808	5.81272	143.698	5.21506	5.83505	6.05617	2.62708	4.9997	115.694	4.13631	15.3935	6.64965	10.1887	9.84288	27.5934	4.93106	38.9762	10.3248	2.41558	1.62625	0.591476	3.48147	0.637614	6.82629	8.37355
3854	KRT6B	0.0266743	3.34978	1.27417	87.6522	17.7337	31.8808	147.873	32.5291	12.4828	7.77143	13.2152	15.1913	4.97873	23.9448	57.8841	6.91303	10.9084	19.4876	10.46	20.4846	4.04315	30.688	68.6796	1.07795	23.0781	329.301	6.71197	8.60733	7.09432	15.1042	34.5555	459.422	24.253	30.3653	14.8148	12.4984	17.7335	221.785	8.75818	74.8562	35.1711	4.26102	4.65203	1.88399	5.4099	0.939123	10.1141	12.8408
3856	KRT8	0.108907	67.6228	3.70919	49.2447	127.22	63.8383	12.5153	63.3253	41.4114	46.1312	31.6414	77.0435	207.052	219.399	194.875	17.4128	13.3121	122.745	47.5618	21.2995	18.9597	72.3004	28.5526	7.79482	11.9959	109.917	116.911	91.7913	81.2179	81.0755	12.1638	182.412	165.309	254.466	50.816	86.8882	60.3476	32.4441	120.553	26.6956	151.047	166.174	52.9005	9.16312	19.6803	20.6117	52.7336	154.779
3857	KRT9	0.670032	4.48787	6.20357	518.844	69.2127	207.74	1247.67	215.466	26.0436	52.2574	117.319	26.5699	16.8337	38.2993	183.394	36.3588	102.689	55.9467	117.206	105.085	13.9814	182.46	599.87	8.9238	87.6989	965.36	14.0259	7.16792	10.584	17.8787	60.572	7125.94	38.1395	56.1505	77.2272	32.643	46.2449	2301.71	27.1353	439.569	65.9381	8.33255	20.5856	4.81639	9.5704	4.84695	56.6486	33.7075
93487	MAPK1IP1L	0.1215	1.61976	0.0576163	3.90094	2.49324	4.09078	0	1.58837	0.843468	0.90156	2.37243	0.920697	0	6.07377	1.28261	0.0939417	0	3.29983	0.389292	1.8455	0.266469	2.01625	0.296091	0	2.51208	0	1.51582	0.759611	4.14456	3.00641	6.52201	0	3.28543	2.73308	0	0	9.49307	0	3.47599	0	4.52499	4.85389	7.47747	2.55135	5.20739	0	0	2.20149
374354	NHLRC2	0.0406345	0.15942	0	0	0	1.05675	0	0.140255	0	0.309272	0.620198	0	0.468769	0.809327	0	0	0	0	0	0	0	0	0	0	0	0	0.268026	0.251298	0	0.0500182	0.680634	0	0.446006	0	0	0.204495	0	0	0.293647	0	0	0	0.620269	0.544011	0	0	0	0
79180	EFHD2	0.0420444	1.35482	2.34106	0.400929	5.27305	4.03144	0	2.76675	1.01384	0.646545	2.38785	0.330025	0.505347	4.70541	5.29169	0.112805	0	4.99004	1.55245	0.854801	0.75705	2.64149	0.456368	0.206028	0	3.19773	1.02037	0.299447	2.18914	4.76992	0.960822	3.26853	3.44265	12.0483	0.491319	0.478336	6.32257	0	1.85979	0	6.21209	0.272784	1.84755	1.32211	0.0602593	0	27.5484	2.93394
26227	PHGDH	0.0782607	4.67621	0.624623	32.8667	25.9648	17.71	6.29753	8.12175	8.2979	3.50977	26.3472	0.534992	4.25001	20.5322	0	0	0	9.63873	0.949975	1.85678	1.19618	1.76994	0	0	7.34864	8.00491	1.96515	2.77622	2.65947	2.27251	4.76617	1.81714	1.31954	0.335503	0.111421	0.636448	4.23944	1.95617	5.59016	0	7.77355	11.4753	7.96417	3.1866	0.710749	0	0.976188	2.80249
81027	TUBB1	4.43856	9.53761	1.8593	0	18.7965	30.8749	6.918	15.7925	10.7905	16.5963	24.3771	4.85997	5.7256	29.3609	26.9319	1.43252	1.75942	38.2409	10.5376	22.5595	19.3181	64.2866	3.30102	2.8331	27.6136	31.5128	32.3267	20.2362	19.6034	30.3009	34.1616	42.3817	19.2462	14.5398	11.5859	6.2965	34.5524	0	31.354	0	33.2117	34.025	66.7501	38.968	26.5548	0.521904	28.8152	21.7659
23193	GANAB	1.71163	16.0808	0.536797	19.2201	15.3363	13.947	1.73232	14.0546	31.7505	13.5969	13.3112	15.0062	19.9521	26.954	28.8211	1.03076	0.753989	21.7655	4.24151	8.26157	9.9472	22.3049	1.23737	0.984228	15.3482	26.0147	10.127	8.13637	12.2611	20.9919	9.4047	7.2189	20.4945	13.672	7.1527	5.66426	22.3173	4.0564	15.4786	3.31899	30.539	11.0438	11.6055	9.23228	16.5249	0.191819	6.98511	16.0171
4719	NDUFS1	0.277397	2.65988	0.0119328	0.436794	2.54735	2.39142	0.0658071	2.26676	1.36262	0.626395	3.08389	1.7318	3.33528	2.80783	3.37346	0.547546	0	0.835019	0.103876	1.53138	1.49935	4.87447	0.525949	0.186044	5.4471	1.73171	3.45496	1.53936	1.96667	10.1809	1.5937	0.551963	3.29379	4.26233	1.00342	3.18275	2.73546	0	2.86411	0	13.2666	2.49923	2.14857	0.825564	1.04751	0.159939	1.81688	2.10614
2534	FYN	0.0135499	0	0	0	0	0.655783	0	0.500605	0	0.150358	0.430924	0	0	0.302538	0	0	0	0	0	0	0	0.46994	0	0	0	0	0.0529302	0.141892	0	0	0.228865	0	0.130093	0.111414	0	0	0	0	0	0	0	0	0.322469	0	0	0	0	0
1200	TPP1	0.0192605	1.40558	0.561893	0.743401	1.33225	2.20316	0.0149794	4.53218	1.19982	0.155526	1.00368	0.701277	4.47452	1.49353	0.932451	0.439394	0.112284	1.86994	1.66231	0.776526	1.80624	1.51356	0.362332	0.140706	3.74386	4.45766	1.67608	1.10218	1.85994	4.61349	1.82589	1.30476	1.99644	1.67505	1.19236	1.24614	0	0	5.32457	0.281124	7.35812	6.38783	5.9499	7.53138	1.13278	0.0219702	0.547861	1.10189
23197	FAF2	0.00553413	0.527051	0	0.181078	0.363308	0.243217	0.0582393	0	0.0405944	0.19243	0.0949487	0.0900302	0.0829611	0.622579	0	0.0306626	0	0	0	0	0	0	0.0276368	0	0.147939	0	0.649539	0.322614	0.965437	0.38664	0.186	0	0.457678	0.616298	0.243612	0	0	0	0.269723	0	0	0.134356	0.300489	0.253599	0	0	0.634198	0.581861
2530	FUT8	0.0243765	0	0	0	0	0	0	0	0	0	0	0	0	0	0	0	0	0	0	0	0	0	0	0	0	0	0.0597854	0.270744	0	0.323315	0	0	0.455522	0.204913	0	0	0	0	0.337655	0	0	0	0	0	0	0	0	0
51631	LUC7L2	0.3838	0.905558	0.0772644	2.83462	5.06201	2.78652	0.300808	9.37192	1.3951	2.46414	1.79192	0.654869	3.3894	2.36596	7.6869	0.113729	0	4.61498	0.662167	2.85504	1.54675	2.24203	0.17455	0.141323	2.63896	1.3484	2.0742	3.26375	2.02004	2.77335	3.51706	1.04096	3.90085	4.36444	2.59071	1.23962	7.0265	0	1.9019	0	3.0394	1.59214	1.10307	0.592702	0.848895	0	3.92382	0.765441
2539	G6PD	0.1073	0.745946	1.05756	1.13567	2.74811	1.24899	0.209411	3.27123	0.751476	0.345627	1.73403	2.55459	11.9351	2.69878	1.86011	0.469291	0	2.02836	0.0799325	0.401081	0.249965	0.833412	0.114998	0.027748	3.44599	2.80187	0.56088	0.787093	1.51422	2.96574	1.13786	1.48094	0.730279	5.02311	0.24637	1.17814	3.5708	0	1.74522	0	2.46667	4.89824	2.79679	1.89685	0.562272	0.0846013	0.27931	1.04876
51637	C14orf166	0.149307	1.76481	0.239283	5.70591	9.44085	2.68939	0.991762	4.54107	1.66218	2.1685	2.75505	2.94759	0.535932	15.3589	0.472334	0.121867	0	2.88029	1.32673	1.21373	0.211193	2.47507	0.146272	0.00594463	0.165215	1.91664	1.55459	0.787184	3.06265	2.0394	3.67802	1.71978	3.15017	1.68554	1.84043	0.486631	1.2895	0	2.75189	0	2.22738	3.02758	4.41333	2.68903	3.19406	0	5.20071	1.83617
9188	DDX21	0.00915607	1.27154	0	1.12313	1.2055	0.250865	0	1.90582	0.314929	0.515076	0.655824	1.27126	1.79884	1.98329	0.190059	0.0274147	0	0.254813	0	0.331603	0.258295	0.806688	0.0216564	0.0383107	6.02131	0	1.51626	3.52474	1.37965	0.400164	0.621468	0	0.217548	0.546092	1.16576	0.0646309	0.255181	0	1.03285	0	0.940406	1.1736	0.672095	0.785607	0.579701	0.0144355	1.67567	0.566473
3880	KRT19	0.0453004	15.046	3.0045	23.9309	152.218	23.7953	37.4187	38.7216	20.4317	45.0438	6.35922	144.849	59.9724	214.874	39.4087	28.5232	11.4758	37.154	23.1997	20.5963	15.3092	96.5515	32.3851	8.21098	24.6848	74.4412	36.7644	67.5954	39.0598	21.2631	3.06679	80.7941	34.2357	65.0825	14.5069	56.3273	16.1571	59.0585	47.4318	25.5029	94.3819	37.2994	11.7405	6.49679	15.5882	2.98705	33.6368	43.0727
9183	ZW10	0.00830245	0.437036	0	0	0.0919719	1.34233	0	0.351449	0.239208	0	0	0.056307	0.340637	0.172765	0	0.00509289	0	0.0366165	0	0.0385621	0.0126032	0.114348	0	0.00247578	0.0692147	0.337415	0.390298	0.312777	0.276377	0.0844259	0.888463	0.412097	0	1.05852	0	0.119399	0.150364	0	0.137917	0	0.143378	0.372091	0.11003	0.1973	0.0339522	0	0.176729	0
9181	ARHGEF2	0.0543623	0.536934	0.103193	2.29443	0.167108	2.30211	0.354011	2.73241	0.212139	0.733119	1.67524	0.751802	1.02579	2.90042	1.41736	0.00370557	0	0	0.487032	0.697451	0.752978	6.11047	0	0	0	2.55246	0.879321	1.56819	0.383282	1.95225	1.64491	3.49602	1.69342	1.4785	0.202459	0.114698	4.29877	0	1.17933	0	3.4544	1.11896	1.79534	1.0593	0.947988	0	1.70261	0.361291
22872	SEC31A	0.0779066	0.428543	0.0887154	0.208439	0.642989	0.595283	0.0542137	1.11754	0.205417	0.148494	1.60392	0.761162	0.490998	1.68472	0.639248	0.0704408	0	0.656139	0.327822	0.231674	1.10538	0.304909	0.155337	0.397837	0.908465	0.816093	0.784953	0.308368	0.769868	1.28039	0.48641	1.12816	0.252007	0.175616	0.167035	0.535622	1.57726	0	1.34961	0	2.64683	0.545704	1.68125	0.914842	0.621018	0.0817203	1.27012	1.86932
9184	BUB3	0.750909	4.49268	0.35532	7.55792	10.1225	9.84892	0.476689	9.7121	2.3337	3.47333	6.227	3.45368	4.34715	10.3022	1.73202	0.114668	0	3.1997	1.25906	6.95645	0.79865	4.19665	0.400644	0	3.00678	5.43138	24.0123	9.03853	38.3087	5.60325	6.23299	2.50902	6.17373	3.60374	2.07623	1.00822	2.64303	0	58.5609	0	24.7887	30.0656	31.4157	34.462	4.61411	0	8.55616	5.16371
2547	XRCC6	1.29409	15.0219	1.61061	19.8151	14.0925	20.8208	2.2464	28.7076	11.2408	21.0952	18.4566	10.6063	14.4665	32.9158	23.4548	0.933221	0.139345	12.4184	2.98637	22.5356	5.46	25.1341	1.26501	0.639779	20.0836	19.1743	34.0358	27.7397	33.4816	27.207	27.558	18.1793	35.1133	25.5171	20.6829	5.632	27.5426	0	26.2223	0	32.9448	23.3821	37.8728	14.1709	21.3733	0.192288	27.1837	21.7481
4729	NDUFV2	0.0392643	2.75563	0	0	0	4.33073	0	0.801058	0.292396	0.3078	0	0.512897	1.53471	0	0	0	0	0	0	0.604074	0	0.523685	0	0	0	2.92425	1.79089	1.48464	1.23167	2.99378	0.407562	2.63846	1.24606	2.95691	3.76029	0.6701	0.480097	0	1.41466	0	1.70586	0.636273	1.3872	0	0.260404	0	2.57127	0
57504	MTA3	0.0724605	0.514125	0	0.58893	0.132921	0.492887	0	0.550254	0.175742	0.0790399	0	0	0	0	0.885772	0	0	0	0.27855	0	0.263055	0	0.0843625	0.0481975	2.10313	0	0.27533	0.23595	0.313148	0.603875	0.316974	0	0.590025	0.461074	0.471098	0	0.583874	0	0.434571	0	2.11525	0.42231	0.691942	0	0.731136	0	0.684516	0.538797
54472	TOLLIP	0.0317763	0.344667	0.104586	0.423974	0.617582	1.91852	0	0.754257	0.213822	0.217536	0.757195	0.103643	0.978859	0.720505	0.611257	0	0	2.82249	1.13938	0.220095	0.403922	0	0	0.240473	2.30217	0.664782	0.962192	0.742976	0.534671	1.04855	1.68112	2.21289	0.770141	0.906302	1.45382	0.545027	1.46778	0	1.51472	0	3.32898	0.285351	0.409149	0.318035	0.706718	0	0.348134	1.98045
1213	CLTC	0.31446	5.87586	0.634147	4.47501	13.0954	8.81958	1.63641	22.889	1.99324	2.68117	6.14353	2.31504	10.2244	8.50906	12.0303	0.775014	0.666697	14.7712	2.3506	4.14798	2.95699	6.31487	0.8626	0.522935	9.42724	11.1045	5.55283	4.77178	5.63564	10.5147	5.3569	5.01205	7.75077	7.04456	2.84333	3.18883	15.6412	0	8.87799	0.434639	11.8448	8.71823	6.10563	4.24696	3.75553	0.254828	6.47589	6.65795
10419	PRMT5	0.0458351	0.955775	0	0	0	1.26633	0	2.06251	0.0637392	0	0.529806	0.215857	0	0	0	0	0	1.0115	0.311936	0	0.127727	0.494466	0.0242971	0	1.3772	0.528851	0.221474	0.109705	0.203413	0.85842	0.673635	0.846777	0.615822	0.369609	0	0.104718	0.856592	0	1.36771	0	2.21878	1.57305	1.00807	1.29476	0.389754	0	0.204464	0.554455
29028	ATAD2	0.00218595	0.0656521	0.0469446	0.140763	0	5.9333	0	0	0.0336101	0.228377	0	0.0593724	0.142662	0.0207235	0	0	0	0	0	0.0776775	0.168934	0	0	0	4.52095	0.168381	0	0.13888	0.152273	8.579	0.282405	0	0.0887398	0.39107	0.387149	0	26.2076	0	1.09888	0	0	0	0.062047	0	0.113376	0	0	0
1211	CLTA	0.224325	5.18385	0.920081	1.80181	8.46887	10.0029	1.00735	11.9972	2.06908	3.54308	5.01419	5.71864	10.2985	9.76056	22.0771	1.46951	0	26.2128	2.87267	5.78285	2.91975	4.70517	1.10882	0	20.3876	19.8518	4.58027	5.36386	10.0027	18.3219	9.93278	8.29067	10.735	11.7467	0.49348	7.33456	5.10375	0	19.4869	0	20.472	19.1698	0	10.6659	2.87703	0.292788	3.94267	6.79194
10890	RAB10	0.0822679	0.719313	0.109339	0	0	1.94705	0.49019	1.58132	0.822441	0.624196	2.3559	0	0	3.21916	1.80387	0	0	3.01536	0	0	0.609779	5.23128	0.347958	0	0	1.31175	0.495703	1.24276	0.732246	0.676945	1.09228	0	0.2135	0.749393	1.83895	0.474704	0.739334	0	0.378053	0	0.635816	0.987624	2.29515	0.377421	1.19405	0	3.54515	1.39257
6900	CNTN2	0.132587	0	0	0	0	0	0	0	0	0	0	0	0	0	0	0	0	0	0	0	0	0	0	0	0	0	0	0.0190523	0	0	0	0	0	0	0	0	0	0	0	0	0	0	0	0	0	0	0	0
55327	LIN7C	0.0324084	2.4095	0	5.80036	0.81598	1.20664	0	2.88492	0.0354265	1.68737	1.97934	0	0	0.633961	0.872554	0	0	1.12664	0	0.253071	0.0417383	0	0	0	0	0.790373	0.41527	0.840659	0.263744	0.875058	0.214507	0	1.90858	1.52318	0.317354	0.374098	1.3475	0	1.78225	0	0.254802	0.716284	0.356593	0.722829	0.0843215	0	0.848989	0.346581
3875	KRT18	0.174396	89.3343	17.0743	22.7085	100.865	83.8348	13.2336	41.3767	56.7836	11.3771	13.8647	50.7256	282.164	130.827	149.293	5.31294	6.98597	99.7892	38.6614	7.26825	16.019	34.9712	12.5329	6.36861	2.74444	132.355	44.1267	27.3205	30.885	22.155	6.32175	90.0864	58.1619	140.369	27.2896	20.7971	33.3365	0	66.8237	9.98126	41.2156	82.981	26.8798	9.31815	17.8517	31.3039	30.3745	82.7603
4722	NDUFS3	0.20444	6.00126	0.192108	2.33536	6.22791	5.3758	0.274868	5.70905	2.85167	1.76827	6.70802	2.56217	2.58403	5.75446	4.45935	2.9635	0	1.43463	0.286924	1.4823	6.90004	1.30904	3.11796	0.127364	2.17797	4.57364	1.76519	2.48798	4.13988	5.25809	2.69434	1.00427	3.48452	6.93413	3.21899	2.02218	10.1727	0	5.98255	0	4.94622	3.25618	3.66094	1.601	0.724054	0	6.23404	3.24925
6902	TBCA	0.71479	8.78609	1.02447	39.4839	28.2236	19.0663	0.603062	31.2652	5.76354	11.4979	7.11485	9.27487	7.72522	51.4963	9.68653	0.536255	0	18.7378	0	1.51727	11.8806	14.4557	0.725442	0.251303	27.1453	3.36959	12.931	11.2533	13.2951	25.921	18.7553	0	14.3139	13.1553	0	7.85924	20.7589	0	15.4211	0	19.6811	11.8377	24.1137	15.874	12.813	0	11.3778	11.8631
4723	NDUFV1	0.00508844	0.832072	0	0.500843	0.665208	1.5641	2.08859	1.45802	0.0694103	0.707349	7.39494	6.24931	1.53661	8.46299	0.458581	0	0	0	0	0.486173	0	0.490109	0.149228	0.0550242	0	0.98538	2.53859	1.64154	3.22434	3.36855	0	0.378265	4.05203	4.16905	0.878609	3.03542	1.27779	0	2.731	0	4.11131	0.749631	1.84314	0.510052	0.955553	0.219024	0.803909	0.68456
6903	TBCC	0.0349458	0.54587	0	0.171017	0.421057	0	0	0.979562	0	0.363345	0.719347	0.433115	0	0.658293	0	0	0	0	0	0.077358	0	0	0	0	0.0652533	0.388827	0.245106	0.273416	0.584488	0.555979	1.43488	0	0.634876	0.815946	0	0.15522	0.209424	0	0.575671	0	1.2907	1.03082	2.33404	1.00604	0.316233	0	1.49591	0
124540	MSI2	0.163685	7.61758	0	12.7655	6.23601	7.28198	0	9.39376	1.78903	2.53472	13.9276	0.0901564	22.1774	8.92931	2.37948	0	0	0.609686	0	2.88748	1.25948	1.13314	0.214074	0.0743244	4.27872	12.9495	2.09652	4.98061	6.87515	9.96219	3.90953	0	8.63672	11.639	1.55067	1.13496	11.0386	0	6.52067	0	1.73001	1.53879	2.08574	0.972872	0.285225	0	1.61782	3.44259
10426	TUBGCP3	0.0120956	0.152165	0.00420138	0	0.184308	0.605495	0	0.423947	0.102774	0.366025	0.569966	0.32386	0	1.1894	0.0963342	0	0	0.135039	0	0.813986	0.047087	0.0858723	0.00050511	0	0	0	0.153721	0.249468	0.515462	0.52871	0.387656	0.028405	1.16948	1.34715	0.0447099	0.0165998	0	0	0.168395	0	0.0496106	0.063541	1.1928	0.234758	0.119391	0	1.17456	0
6917	TCEA1	0.0272116	3.35991	0	0.339664	2.85494	3.01776	0.790143	2.51856	0.550853	3.10953	2.13754	0.402972	0.962935	5.5358	6.45686	0	0	0.898734	0.320264	1.29081	0.496602	1.77263	0.0477653	0.0155887	0.809672	3.10035	1.87522	1.37396	1.9446	2.22085	0.900499	0.54192	3.23219	1.03555	0	0.478018	0.497946	0	2.41685	0	2.5991	1.97505	3.17117	2.91108	2.57635	0	0.65637	0.849573
440093	H3F3C	54.5535	572.341	29.88	472.072	171.554	422.864	79.0011	556.461	112.011	521.561	362.407	291.721	64.2534	541.859	598.572	35.5535	23.9404	724.443	206.372	760.103	330.389	855.863	95.3327	44.0969	271.096	750.687	502.949	580.726	770.667	799.794	919.057	402.039	794.026	868.441	369.343	288.855	582.855	0	605.108	0	682.431	534.097	742.991	201.297	378.957	0	480.088	469.129
57510	XPO5	0.016739	0.164817	0	0.139211	0	0.136154	0	0.548355	0	0	0	0.0158179	0	0.274329	0.265517	0.00966307	0	0.0608757	0.0144782	0.17988	0.0745175	0.119759	0	0	0.395411	0.0844019	0.279391	0.397556	0.364741	0.25201	0.920021	0.287891	0.265151	0.369678	0	0	0.0872122	0	0.568388	0	0.030016	0.185808	0.520814	0.532222	0.555394	0	0.18025	0.350241
800	CALD1	0.0969645	2.06608	0.355269	3.38833	39.9883	26.6724	3.55288	9.00977	8.78015	7.38039	18.4239	16.7962	4.61292	20.8139	9.35661	1.30754	0	8.36082	7.78882	8.12087	32.3258	18.0473	0.528656	0.408987	8.41076	14.0262	2.49656	12.5455	8.96153	17.666	4.0542	2.04815	6.35782	3.33229	2.43047	5.44047	1.74145	0	5.33088	0	33.0559	3.63046	5.15885	5.52503	2.5771	0.129061	8.28208	3.43754
801	CALM1	1.3199	7.7941	8.89582	19.324	22.9622	43.34	5.71826	27.8976	7.81131	21.5652	27.3009	7.59223	11.1845	40.886	18.9329	1.40833	0	14.9035	3.97682	11.1446	12.3606	17.8432	0.917618	0.353946	15.7756	15.49	9.49179	13.8741	11.6596	14.3887	26.717	13.4837	16.6121	9.54652	4.76772	4.47373	24.4818	0	32.1871	0	24.7647	30.5007	52.5631	58.6476	9.78202	0.787815	13.0959	7.2965
4735	SEPT2	1.41189	90.5185	0.326065	30.9528	12.7435	53.0572	2.81224	7.29355	5.93757	8.25144	113.533	9.13508	8.56151	129.971	3.45215	0.306391	0	3.96281	0.83681	1.20672	2.40318	10.6885	0.257551	0.108409	5.66217	16.292	16.9082	9.68116	12.4972	27.6357	26.782	11.3719	31.804	11.7791	11.3502	6.72263	15.3331	0	6.8967	0	18.7009	7.09709	9.44853	5.39124	2.38462	0.409971	4.95446	4.8482
805	CALM2	1.3199	7.7941	8.89582	19.324	22.9622	43.34	5.71826	27.8976	7.81131	21.5652	27.3009	7.59223	11.1845	40.886	18.9329	1.40833	0	14.9035	3.97682	11.1446	12.3606	17.8432	0.917618	0.353946	15.7756	15.49	9.49179	13.8741	11.6596	14.3887	26.717	13.4837	16.6121	9.54652	4.76772	4.47373	24.4818	0	32.1871	0	24.7647	30.5007	52.5631	58.6476	9.78202	0.787815	13.0959	7.2965
10424	PGRMC2	0.073145	1.64386	0.115077	2.06119	3.16526	2.23905	0	3.59675	1.00772	0.897894	3.55674	1.60328	1.29668	4.52567	4.41697	0	0	3.51009	0.494343	0.84928	1.68655	0.735193	0.128798	0.151571	2.30853	1.61821	4.10028	2.45547	1.74557	4.59449	3.20194	2.1373	2.73084	2.3794	2.58527	0.734193	0.846478	0	3.27825	0	8.31643	3.04483	3.37108	2.66199	0.338477	0	4.22822	2.63207
4736	RPL10A	0.567869	15.0303	0	7.44002	28.331	25.0509	4.8449	34.0455	3.23115	5.33903	22.89	9.42126	46.2871	37.8853	23.6191	2.93066	0	4.20621	11.387	12.4601	4.46449	33.5075	1.14153	0.658604	76.065	34.9604	8.03859	10.1379	13.4314	20.3487	18.6784	14.8277	18.3101	16.8922	11.6289	11.7456	16.0474	0	18.427	0	40.4722	11.5332	15.259	7.21506	22.7344	0.120842	16.9701	13.0053
10423	CDIPT	0.0855839	0.6651	0	0	0.13522	0.742966	0	0.437106	0	0	0	0	0	0	1.51428	0	0	0	0	0.250455	0	0	0	0	0	0	0.0510912	0	0.617107	0	0	0	0.224171	0.0195381	0	0	0	0	0	0	0	0.0780198	0	2.85778	0	0	0.838942	0
808	CALM3	1.3199	7.7941	8.89582	19.324	22.9622	43.34	5.71826	27.8976	7.81131	21.5652	27.3009	7.59223	11.1845	40.886	18.9329	1.40833	0	14.9035	3.97682	11.1446	12.3606	17.8432	0.917618	0.353946	15.7756	15.49	9.49179	13.8741	11.6596	14.3887	26.717	13.4837	16.6121	9.54652	4.76772	4.47373	24.4818	0	32.1871	0	24.7647	30.5007	52.5631	58.6476	9.78202	0.787815	13.0959	7.2965
333932	HIST2H3A	58.9514	674.331	41.3047	511.071	229.741	457.075	92.496	637.706	119.586	599.795	429.011	350.073	137.413	583.229	633.295	39.6916	23.9404	750.136	226.409	865.138	357.611	928.923	98.5808	44.3566	304	755.267	509.038	592.616	813.557	818.79	1002.86	404.073	831.979	907.478	374.972	298.853	586.028	0	636.73	0	687.868	556.435	745.096	214.115	406.145	18.7249	508.583	471.821
3417	IDH1	0.0123149	0.967248	0	0.596584	2.03352	6.1581	0	4.85462	0.87618	0.751263	1.41756	0	1.47235	1.07458	0.943846	0.250359	0	1.3484	0.46559	0.152626	0	1.89615	0.232611	0.058054	1.56063	5.86396	1.90005	1.10852	1.31465	5.00594	1.10549	0.575834	1.35533	0.861779	0.900567	1.61227	1.39409	0	2.67253	0	6.44585	5.63894	3.85816	2.96071	1.93119	0.0526979	1.28678	2.64585
55347	ABHD10	0.0106423	1.14576	0	0.45239	0.432086	1.93791	0	1.97772	0	0	0	1.59049	0	0.343811	1.73226	0	0	0	0	0.218913	0.387155	0.145752	0	0	0	0.664686	1.0345	0.465789	0.138618	0.213249	0.363518	0	0.335247	0.478794	0	0.294431	1.10344	0	0.734157	0	0.657931	0.361789	0.282218	0.216394	0.629818	0	0.64953	1.1839
283106	CSNK2A3	0.0452791	2.12354	0	0.939733	0.797186	1.29981	0	1.27246	0.501999	0.472162	0.541311	0.11739	0.811068	1.37403	0.946154	0	0	1.1253	0.146988	0.532779	0.244255	0.513319	0.0538325	0.00954219	0.470135	1.03968	1.20138	0.18843	1.19215	1.11047	2.09179	0.650844	1.04997	0.489962	0.5183	0.272789	2.90401	0	0.697275	0	0.525447	0.466754	1.88187	0.695118	0.517635	0	1.00486	1.04622
30000	TNPO2	0.094358	0.442007	0	0	0	0.940541	0	0.576013	0	0.444465	0	0	0	0.606473	0	0	0	0	0	0	0.125639	0	0	0	0	0.288285	0.155029	0.323139	0.150894	0.289937	0.32142	0	0.258093	0.233104	0.14098	0.0865699	0.271363	0	0.149246	0	0.104023	0.0673161	0.177163	0.109329	0	0	0	0
811	CALR	0.406172	7.34187	0.898156	5.95182	19.2998	13.8267	1.69019	18.4635	2.48869	6.6451	7.82571	10.4524	7.3105	32.4561	43.8386	1.37209	0	17.997	4.0404	12.5056	6.25094	19.8629	3.2663	1.17815	22.1314	13.4389	18.8561	9.15056	32.4074	46.3409	15.4214	5.63575	34.0895	22.7284	6.20968	14.1518	44.4425	0	21.4172	0	63.2099	21.3782	41.9766	38.3527	4.47759	0.428068	7.66615	18.3596
3895	KTN1	0.2495	1.3647	0	1.35458	3.5292	6.9314	0.301042	2.88008	0.644098	1.12916	0.922528	1.39437	1.33719	2.94099	0.70802	0.168294	0	0.713592	0	0.304709	0.116528	0.689005	0.0949682	0.0126129	0.330494	1.63508	3.06926	1.59073	1.10534	1.35772	2.09954	0	2.54175	2.34188	0.629619	0.920412	1.58553	0	3.23047	0	6.98558	0.606864	1.8343	0.741401	0.678303	0.00114079	1.03292	1.04195
813	CALU	0.985589	1.26591	0	1.02644	6.64916	0.660618	0	3.99859	1.21825	1.53895	2.53191	2.41236	0	6.40976	2.15679	0.235223	0	3.99011	0.33896	0.964355	1.17828	3.24063	0.332347	0.434352	0.729568	2.28463	1.64525	1.12196	3.57349	6.69647	1.95426	0	3.27777	2.24204	0.440361	1.26711	4.26808	0	1.57906	0	11.2658	3.40419	3.31482	5.28528	0.440892	0.0565859	2.60818	0.783705
3897	L1CAM	0.144811	0	0	0	0	0	0	0	0	0	0	0	0	0	0	0	0	0	0	0	0	2.75246	0	0	0	0	0.152121	0.0223554	0	0	0	0	0.170314	1.30583	0	0	0	0	0	0	0	0	0	0	0	0	0	0
6921	TCEB1	0.0168786	0.265078	0	0	0	1.4432	0	5.0259	0.128068	0.505899	0	0	2.54989	1.40273	0	0	0	0	0	0	0	2.38208	0.189002	0	0	0	0.217692	0	0	1.86602	0	0	1.25385	0	0	0	0	0	0	0	1.42209	0	3.54146	0	0	0	0.40541	0
4747	NEFL	0.073819	0	0	1.54593	0	1.02507	0.526942	0	0	0	6.54829	3.18959	1.08388	0	0	0	0	0	0	0	0	0	0	0	0	0	0	0	2.87642	0	0	0	0	0	0	0	0	0	0	0	0	0	0	0	0	0	0	0
3418	IDH2	0.397269	8.18768	1.31783	3.65838	7.1994	12.6307	1.46058	21.9887	2.32194	8.18242	8.22127	5.75506	11.1504	11.2158	32.6955	0.664403	0	6.15642	2.7595	4.65555	2.63281	10.723	0.667232	1.21093	7.32988	29.3512	4.18214	6.31818	8.27101	5.20137	6.84864	4.18627	9.74164	4.09849	9.32262	3.89407	1.75404	0	7.85105	1.11778	9.099	11.1374	5.37764	2.58588	4.07802	0.28426	11.346	19.9647
2584	GALK1	0.0203352	1.07414	0	0	0	0.598702	0.267317	0.424472	0.102405	0	0.797881	0.154832	0.951448	0.208903	0	0	0	23.0428	0	1.34383	0.505013	3.86088	0	0	0.836283	0.701026	0.483489	0.23919	0.206601	1.47705	0.337826	0	0.964462	0.179727	0	0	1.37983	0	7.6043	0	16.3029	2.57253	5.27225	1.8614	0.030664	0	0.124938	1.23418
79784	MYH14	0.0404837	2.77673	0.267281	0.6193	5.02194	4.13959	0.31692	4.37191	1.00473	2.17949	0.649197	1.34475	3.44434	5.59646	7.14105	0.496361	0	20.6442	1.14507	0.631267	0.844338	5.54418	0.597151	0.350814	0.695692	6.92144	2.85356	1.73472	2.01735	2.64912	0.331098	0.992425	4.08407	2.7098	0.337362	1.53768	1.92093	0	6.83886	0.334057	5.11921	3.70539	2.45071	2.23961	0.667575	0.161296	2.25478	3.93337
3428	IFI16	0.0140965	0.310917	0	0	0.439406	0	0	0.0806017	0	0	0.258807	0.53713	0.0403095	1.52451	3.08926	0.222184	0	0	0	0.943565	0.0116751	2.07748	0.17098	0	0	0.790923	0	0.128645	1.66591	0.917257	0.568164	0	0.131294	0.771484	0	1.03668	1.51765	0	1.00124	0	3.54098	0.283353	0.353113	0.110462	0	0	0	0
80777	CYB5B	0.0799893	1.81492	0.236595	2.42843	6.25443	6.96651	0.412244	6.98547	0.753832	1.65165	4.48605	3.71144	3.94302	2.58112	7.85501	0.181737	0	0.848832	1.53951	1.47545	1.68573	5.50107	0.378271	0.0942567	2.05858	1.74467	1.1861	4.91197	6.96284	4.47025	6.8011	0	4.3891	11.1359	2.90517	1.6711	9.80945	0	0.923642	0	1.38881	0.250212	0.526802	0.963513	3.60212	0.181054	16.3181	1.73608
821	CANX	0.513281	10.5375	0.855245	5.78395	9.36669	8.96409	1.04543	7.04623	1.90428	2.03452	2.38633	6.73603	5.88581	12.3698	11.0025	0.833298	0.0780446	11.1927	1.57301	1.8938	7.51868	9.24557	0.741947	0.33145	7.29662	7.59335	12.0849	8.93409	11.4575	19.4823	6.24125	3.46644	26.2979	14.9064	8.55838	5.33222	21.7161	0	7.74694	0	13.0068	8.59699	14.2948	10.2436	3.37738	0.296419	12.7355	12.252
10409	BASP1	0.278369	2.59226	0.0754254	0	0.928397	2.99365	0	1.57552	0	2.64989	0.520211	0	0	3.13302	0	0	0	0	0	6.14828	0	9.59504	0.246211	0.55726	0	1.37142	1.41545	0.506065	4.0489	1.05931	3.43455	0	1.96511	0.525294	0	0.776617	0	0	13.9443	0	1.38201	3.45539	5.21489	0.383836	0	0	0	14.7643
823	CAPN1	0.685658	0.733314	0.584384	1.21622	1.9702	1.58036	0.315263	3.12808	2.07593	2.39047	2.98564	4.51357	1.0893	5.47412	1.21832	0.60333	0	0.76692	0.201858	0.706925	0.392801	7.63464	0.134572	0.183899	0.578642	4.99484	2.29022	2.83513	1.83217	5.78736	1.99353	0.625257	5.64699	2.0362	0.413742	2.20723	0.548609	0	1.45527	0	9.57297	3.40076	2.58563	3.34638	0.693223	0.401075	3.97606	4.35642
826	CAPNS1	0.243085	1.07331	0.229711	1.45011	4.24141	1.44714	0.662403	2.98605	0.851858	1.31914	2.27853	1.56211	1.84828	5.49173	4.38116	0.751544	0	3.04284	0.937909	2.15053	1.30976	9.57417	0.92639	0.426285	0.874132	5.92412	1.74897	2.28631	2.91731	3.72413	2.2394	1.0322	3.46119	2.14721	0.258001	3.00924	2.14717	0	2.11055	0	6.07818	3.35022	2.58549	2.3111	0.220091	0.299989	1.63995	5.13081
829	CAPZA1	0.0298383	2.72332	0.520512	2.33029	2.62028	4.5724	0.818925	4.52737	0.706209	1.52476	4.93833	0.68639	1.8109	9.13455	5.05354	0.5317	0	2.37425	0.763512	2.32384	3.06108	5.10446	0.71944	0.479081	5.32475	7.63149	2.17463	2.5976	6.04008	6.20936	2.54512	5.98525	2.82195	1.51335	3.05892	1.44409	16.9977	0	7.16345	0	16.8584	2.80333	3.52275	3.293	2.22621	0.089852	2.07741	3.40084
113457	TUBA3D	4.59022	21.4402	1.57635	26.7448	25.4972	58.3091	4.5621	44.9406	7.38755	29.7008	34.7735	5.81319	25.7371	50.3324	34.2634	2.88827	0.498503	49.5469	7.51222	30.1131	16.3621	92.356	6.40487	3.11218	26.5733	35.8022	32.971	29.0573	26.0014	43.3551	66.7466	37.7409	37.3403	19.1296	13.1588	5.71156	57.0204	13.9347	32.0686	4.2069	35.0309	33.9665	81.0016	35.4618	31.2031	0.109505	28.5274	28.9266
6950	TCP1	0.703138	8.88127	0.353379	8.93356	5.89472	16.4762	1.95752	9.96686	2.53121	2.5284	12.1917	3.03021	7.47971	8.16293	14.8583	0.687766	0	14.0423	3.57889	10.3487	7.76433	30.6945	2.06691	0.694699	17.1392	19.1179	16.1172	8.41684	20.0586	18.6682	20.047	7.00209	18.3567	18.7551	10.7247	4.4704	37.977	0	6.51603	0	23.5334	7.24106	8.90707	12.2595	4.1527	0.170336	11.2428	7.41853
2108	ETFA	0.0854851	0.913172	0.128751	0.4548	2.17766	2.05098	0	0.61589	0.448079	0.109483	2.05742	1.29864	2.21545	5.38887	0.840491	0.0783121	0	0.182562	0	0	0.0803471	0.904009	0.0719181	0	1.76563	1.80515	1.19622	0.486329	1.38404	2.05415	1.35074	0.224749	1.85377	0.42846	0.503182	0.921317	1.00919	0	0.98424	0	1.66997	1.35098	2.58203	0.933338	0.82528	0	0	0.673355
10856	RUVBL2	0.398517	3.94953	0.170623	8.36475	14.6065	9.24943	4.27371	9.1438	2.30532	3.58053	12.0503	5.05445	12.0739	14.8844	5.31488	0.529424	0	8.47566	0.77408	4.72823	2.39807	9.19351	0.603801	0.286969	12.9999	6.09943	4.3259	7.67246	6.15208	8.15166	9.88219	6.95442	7.59523	7.66593	7.98416	2.04756	8.39362	0	8.38481	0	9.18668	8.03123	3.57544	4.90308	7.48106	0.140773	10.7761	8.11832
54039	PCBP3	0.0205267	1.31783	0	0	0	2.68977	0	2.32197	0	0.769585	2.96166	0	1.92989	3.21713	0	0	0	0	0	0	0	0	0.583142	0	0	0	4.11081	0	0	0	3.35821	0	0	0	0.980502	0	0	0	0	0	0	0	1.38351	0	0	0	3.70035	0
830	CAPZA2	0.245204	2.01486	0.0227143	1.83787	2.51933	2.63818	0.15621	2.66157	0.208387	1.13514	2.33978	0.15744	0.977836	6.15716	3.67686	0.218814	0	1.34578	0.995235	1.4023	1.76083	4.71617	0.566057	0.245709	4.45755	3.86063	2.04623	3.27214	2.53605	6.02751	1.26483	3.00021	2.11097	1.25284	0.914715	0.752475	6.01914	0	2.9466	0	5.99976	1.20579	1.8609	2.0755	2.05212	0.124078	1.576	2.59417
831	CAST	0.0711065	0.125229	0.0672722	0	0.584812	0.0266711	0	0.0191819	0.0811594	0	0.177081	0.107126	0.654274	1.79444	0	0.0779622	0	0.274112	0.156834	0	0.0689778	2.28605	0.138617	0.0318782	0	0.605275	0.285836	0.204486	0.306546	0.752623	0.141106	0	0.300597	0	0	0.492973	1.17509	0	0.202415	0	4.61442	0.232361	0.167795	0.302328	0	0.119772	0	0
832	CAPZB	0.262729	1.8377	2.62498	12.3542	40.1142	6.1565	11.505	7.47923	6.68574	2.00616	28.4569	3.38913	3.62029	9.17451	3.67275	0.557041	0	12.6484	3.171	5.03039	3.30331	6.84247	0.372605	0.61103	5.9105	13.707	4.04465	3.15481	3.86946	7.00165	3.35263	6.13005	3.39617	3.00336	2.27628	1.92951	10.6718	0	10.029	0	13.9062	6.45441	3.40638	9.06896	4.65145	0.131873	4.92246	5.87909
4781	NFIB	0.15061	0	0	1.62671	0.678967	1.8353	0	0	0	0.516076	0.40067	0.462155	0.443989	1.71008	0	0	0	0	0	0.728318	0	2.30714	0	0	0	0.33483	0.73745	1.19667	1.27714	1.05694	2.10497	0	11.4627	0.429682	1.68379	0	1.45596	0	0.459499	0	0.252301	0.454562	0	1.14187	0	0	1.50229	0.395541
4784	NFIX	0.0250658	0	0	0.484084	0	0.404119	0	0.357251	0	0.127434	0	0.132223	0	0	0	0	0	0	0	0	0	1.12779	0	0	0	0	0.170315	0	0	0	0	0	1.29355	0	0	0	0	0	0	0	0	0	0	0	0	0	0	0
5631	PRPS1	0.0618636	0.588379	0.18725	0	0	2.22661	0	1.83843	0.490719	0.952949	1.74025	0.320752	0.253798	0.947682	0	0	0	6.86344	0	0.535775	0	0	0	0	0	0	0.47962	0.191006	0.167143	0.781367	0.936252	0	0.75716	0.240062	0	0.410296	2.9969	0	1.0313	0	2.216	2.01806	0.856719	0.762972	0	0.225318	0.566099	0.260488
1272	CNTN1	1.0263	0	0	0	0	0.141624	0	0.353008	0	0	0	0	0	0	0	0	0	0	0	0	0	0	0	0	0	0	0	0.554759	0.120577	0	0	0	0.428561	0	0	0	0	0	0	0	0	0	0	0	0	0	0	0.50254
1267	CNP	0.154404	0.911813	0.119365	0.356266	2.44398	1.83331	0	0.730462	0	0.291486	0.0748471	0	3.33904	2.74686	0	0	0	2.44957	0	0	0.0367955	0	0	0	0	0.524058	0.582681	0.268718	1.14385	0.71127	1.07629	0.352647	1.43627	0.455828	0.625296	0.37922	0.776873	0	0.36468	0	1.1887	0.402635	0.961978	0	0.389934	0	0.544225	0.726871
1266	CNN3	0.0792891	0.582887	0	0	3.0806	1.32518	0.286263	1.13656	1.128	3.40376	6.23166	0.890482	1.27409	1.82886	3.53569	0.119419	0	9.63902	0.818943	0.766961	1.9041	16.7716	0	0.069504	3.17289	1.67852	2.68088	1.79049	0.549729	5.70294	4.48891	0.449473	1.39315	2.85465	0.364487	0.296114	3.59266	0	7.4672	0	15.3512	3.26364	5.49652	1.24359	2.36307	0	9.82137	1.87851
2597	GAPDH	7.3405	111.765	17.2479	84.2512	114.216	197.297	21.7995	158.202	32.9076	71.7926	95.309	26.1931	294.903	111.117	300.794	16.7565	8.58389	192.191	70.8938	111.352	122.447	179.148	19.0426	12.8467	628.028	213.314	177.708	83.9575	138.206	405.448	269.061	149.165	63.0946	104.697	26.2458	79.5059	649.711	48.1051	183.556	27.5218	418.156	245.436	358.344	152.474	103.864	5.1835	154.213	86.2657
55379	LRRC59	0.0346162	3.18136	0.0432649	1.59799	1.59149	2.50789	0	6.0089	0.338807	0.578275	0	0.646277	2.36231	19.3511	3.85417	0.304985	0	3.30979	0.768771	2.65656	1.1934	2.45577	0.21724	0.399339	4.92481	1.3649	2.94038	1.75769	2.66879	2.60574	2.71385	1.2124	3.90206	3.15167	1.78904	1.64797	0.347327	0	2.50996	0	11.1819	1.62231	1.67635	0.624221	1.43618	0.0400413	1.90862	2.89438
1265	CNN2	0.204987	0.211677	0.260315	0	3.69525	1.60861	0	0	0.971533	0	1.33908	0.410835	1.28432	2.65422	0	0.239754	0	0	0.267808	0	1.08934	0	0.088044	0	2.00817	1.29134	0.0777454	0.163425	3.52457	6.78863	0.899278	0	0	2.24809	0	0.0793464	0	0	4.35745	0	13.0942	1.37202	4.10135	0	0.215084	0	3.6288	0
4774	NFIA	0.120506	0	0	0	0	0	0	0	0	0	0	0	0	0	0	0	0	0	0	0.0445309	0	0.782011	0.042015	0	0	0	0.160523	0.654483	0	0	0.390111	0	0	0	0	0	0	0	0	0	0	0	0	0.164056	0	0	0	0
847	CAT	17.2995	1.43199	21.1319	5.85046	4.40776	4.81973	10.3444	3.54352	14.1299	0.629119	11.2592	10.5288	11.4343	3.32482	4.09032	10.0772	11.8045	3.88403	13.4661	7.45248	7.15342	7.19095	12.2408	6.70556	4.39574	4.88963	6.41447	8.11516	2.9066	5.22424	2.25038	8.08641	8.3925	6.28953	7.28649	15.5262	15.4404	0	3.47655	5.69123	5.40597	9.67348	3.79826	10.2139	0.751292	36.9331	6.74187	2.32754
376267	RAB15	0.354601	1.72986	0	0	7.14334	12.1844	8.06803	0	0.977041	0	0	0	1.04228	16.3604	6.45493	0	0	5.84085	1.54807	0	3.28127	0	0	0	0	0	4.93899	6.64919	2.03055	5.80473	2.43551	4.90849	1.99147	1.1936	0	1.03311	0	0	0	0	11.4721	8.71716	8.48136	14.8517	2.09533	0.161301	2.40588	3.5679
2130	EWSR1	0.0604204	3.1168	0.193035	5.88737	6.17985	4.04194	1.57142	7.90482	1.64442	1.92992	4.9222	2.35725	5.5627	7.51499	7.96449	0.642502	0	11.4258	0	6.94854	2.76205	15.0324	1.021	0.514971	7.82142	4.51594	4.31805	6.40597	10.9911	7.18252	6.40951	3.86845	7.14623	4.51465	7.10521	1.54898	3.76191	0	4.45845	0	6.68944	1.90365	3.98312	1.61573	4.92393	0	10.9528	5.48826
1281	COL3A1	0.0503355	3.45971	0.203956	6.62583	33.7855	23.9555	1.51809	1.31461	5.97337	14.0364	14.1099	11.0403	30.5997	9.7153	49.3055	8.63895	0.808849	4.48762	15.6951	22.0687	3.88437	38.7219	2.50385	6.05321	71.8212	67.4131	0	1.79288	28.5351	9.15522	3.61536	6.91602	2.40145	4.19297	1.65594	12.9129	21.2103	55.2951	5.59737	24.8366	6.9581	5.11964	3.44205	2.67421	6.75503	0.459797	6.89006	6.49597
1280	COL2A1	0.189025	0	0	0	0	0	0	0	0	0	0	0	0	0	0	0	0	0	0	0	0	0	0	0	0	145.656	0	0	0	0	0	0	0	0.110382	0	0	0	0	0.437786	0	0	0.31754	0	0	0	0.613153	0	0
1278	COL1A2	0.269257	25.2877	3.02603	134.169	220.451	251.44	19.1498	25.6035	55.7443	116.392	150.104	198.094	130.362	102.584	352.708	53.6787	12.8229	201.809	290.022	285.572	60.8516	337.448	37.245	13.1478	975.167	1894.47	14.0217	52.5419	300.123	199.128	150.317	137.827	57.4352	50.9854	51.7423	179.744	674.562	802.013	186.719	1175.85	236.951	76.5096	36.9452	89.9443	51.8116	5.23357	139.332	164.208
1277	COL1A1	1.27956	57.5587	2.62114	96.1109	183.838	268.704	36.3336	33.7615	47.6732	158.32	147.394	151.181	148.333	120.888	168.312	34.5475	12.8975	49.1433	181.522	154.534	26.1876	247.718	21.3833	5.13892	647.738	1914.18	11.7299	31.4704	305.928	162.614	113.848	65.1923	32.2983	29.8603	41.1878	80.6815	414.538	384.9	125.596	577.183	193.718	71.4386	28.7064	76.9547	38.9954	2.75404	114.099	93.7429
253738	EBF3	0.0788549	0	0	0	0	0	0	0	0	0	0	0	0	0	0	0	0	0	0	0	0	0	0	0	0	0	0	0.0377646	0	0	0	0	0.123087	0	0.0829847	0	0	0	0	0	0	0	0	0	0	0	1.3778	0
5636	PRPSAP2	1.66622	0	0	0	0	0.409093	0	0.286929	0	0	0.282518	0	0	0	0	0.242357	0	0.616916	0	0.356981	0.0422986	0	0.0130638	0	0.56261	0	0.44548	1.33086	0	0.746262	0.154074	0	0.502863	0	0	0.319119	0	0	1.13129	0	1.0824	0.641941	3.21106	1.5635	0	0.0718039	0	0.38109
22827	PUF60	0.0409802	3.0474	0	2.626	4.29959	4.08131	0.927681	2.01899	2.37061	1.44941	4.43157	3.06831	3.91185	6.73209	1.15041	0.254289	0	4.05527	0.279551	1.90712	1.38047	1.85696	0.320486	0.176417	4.48781	7.11668	1.79882	3.39446	5.49162	4.34423	5.56042	1.23227	6.54125	6.76194	2.95272	1.69369	17.0715	0	5.14651	0	4.79746	2.14411	2.8533	1.13064	1.05516	0	3.08449	2.61659
6500	SKP1	0.126059	0.939641	0	0	0	2.7734	0	1.82578	0	0	0	0	0	0	0	0	0	0	0	0	0.122486	0	0	0.0171237	0	3.31549	0	1.04384	2.54838	2.55445	2.7299	0	2.57486	3.44228	0	0.105679	7.00435	0	0.934023	0	0	0.533579	1.49066	1.06123	0	0	2.30241	0
1293	COL6A3	0.0622834	15.52	1.4676	27.5888	30.4233	12.6424	10.6171	21.7747	19.7502	10.5403	37.2801	33.3149	25.5139	53.286	56.6436	8.89611	2.40732	61.9438	31.2914	22.4701	14.9467	40.1991	5.05092	2.34021	155.154	50.3373	13.378	27.6143	39.6287	44.8405	35.4825	48.7616	37.8111	19.3184	9.05608	32.0903	177.748	301.247	14.3142	21.4306	44.6535	15.1669	24.5621	16.3876	17.4616	1.27494	35.6442	22.2255
1292	COL6A2	0.625619	14.1931	0.59769	19.0151	22.1779	11.5643	7.39817	18.7669	16.1245	6.3089	32.3781	36.311	19.3484	42.3171	35.8622	6.81865	1.50455	26.7484	19.0632	20.048	17.2499	23.63	2.63298	2.74583	122.806	34.0855	7.32585	11.6845	27.9045	20.2578	16.6943	21.9972	13.863	12.9923	9.57075	19.5925	142.911	75.7295	7.70001	7.56264	15.2011	9.46269	11.8982	12.2959	9.72102	0.653374	21.6606	15.4692
1291	COL6A1	0.0999622	9.75259	1.22387	17.8382	35.5562	9.76314	9.0751	13.2922	13.2092	7.88588	23.7714	25.1918	14.0192	41.5867	38.938	7.5806	2.93521	34.329	26.6212	17.9991	10.0582	21.7949	1.78003	0.994633	131.762	53.5382	9.6046	17.9048	36.7301	21.2816	23.9996	27.517	15.721	14.0913	5.16317	21.2343	106.165	121.474	9.91858	18.2567	28.0709	15.4792	17.4653	23.2356	11.8565	0.539901	18.021	13.9848
4317	MMP8	0.0144761	0	0.815497	0	0	0	0	0	0.0157026	0	0	0	0	0.481708	0	0	0	0	0	0	0	0	0	0	0	0	0	0	0	0	0	0	0	0	0	0	0	0	0	0	0	0	0	0	0	0	0	0
4318	MMP9	0.0164772	0	1.60678	0	0	0	0	0	0.107058	0	0	0	0.0481329	2.38482	0	0	0	0.496563	0	0	0.364723	0	0	0.256338	0.306257	0	0	0	0	0	0	0	0	0	0	0.0926538	0.689497	0	0	0	0	0.408408	0	0	0	0.0385808	0.103403	0
10493	VAT1	0.136934	2.77219	0.395909	2.43561	3.85283	6.14575	0	5.24069	0.661844	1.96704	1.70712	1.57942	0.574357	4.1677	0.846524	0.221075	0	1.31914	0.998644	0.256296	0.851348	9.19304	0.429013	0.0746344	7.39382	4.98541	8.18827	4.48421	4.74385	6.6955	2.25706	0.751004	5.17611	2.14149	0.631018	1.27546	5.85182	0	8.39733	0	9.78459	17.5018	9.88236	9.1283	1.33909	0	1.13915	1.07581
4332	MNDA	0.0987872	0	6.50968	0	0	0	0	0	0	0	0	0	0	2.0814	0	0	0	0.706232	0	0	0.044365	0	0.00974279	0.0324052	1.45098	0	0	0.0708871	4.93171	0.249857	0	0	0	0	0.221703	2.07311	0.325292	0	0	0	0.732615	1.50668	0	0.12885	0	0.0793397	0	0
10492	SYNCRIP	0.926939	9.44685	1.67863	15.0277	10.5411	19.2679	1.97569	16.0639	3.31538	7.97763	14.9006	5.89031	8.17185	17.8748	10.6191	0.41817	0	25.9087	3.58401	15.8178	3.26058	15.4119	0.818515	0.499966	49.7494	16.6207	9.95585	14.2466	19.561	17.8636	24.616	11.4286	28.1107	22.6214	9.66455	5.24222	42.6474	0	11.7571	0	13.2783	9.07206	18.7169	10.1823	13.371	0.116202	16.962	13.1762
7841	MOGS	0.0280273	2.00143	0	0	1.3321	0.439529	0	1.47455	0.295226	0.326509	0.780525	1.05734	0.865606	1.56452	1.945	0.0654664	0	1.52206	0.208744	0.501065	0.998755	0.582255	0.150731	0	0.816682	3.91724	1.04103	0.650455	0.969756	2.07317	1.23609	0.45293	0.366722	3.74883	0.834556	0.359423	0.556192	0	2.01231	0	2.93789	0.730893	0.900261	0.884626	0.837764	0	0.643996	1.49371
3485	IGFBP2	0.0081459	0.419936	0	0	0	2.22907	0	5.2853	0.0551756	0	0.824521	0	0	0	0	0	0	3.6491	0	0	0	0	0	0	0	0.15699	0.116067	0	0.148601	0.300886	0	0	0	0.121005	0	0.101331	0	0	0.558308	0	0	0.280895	0	0	0	0	0	0
871	SERPINH1	0.0517751	3.32391	0.278134	2.58018	13.1927	8.14978	3.54687	6.36734	5.01929	1.02415	10.1605	3.03144	6.99108	18.2499	10.6639	0.596481	0	16.6969	3.67796	3.03921	6.14398	4.51737	0.38311	0.615648	5.55016	18.543	2.99111	4.37056	5.1632	21.428	5.53767	4.93	5.27377	4.16651	2.86129	3.38332	14.5051	12.4493	5.27014	0.939419	33.3294	7.90262	17.0098	9.12268	7.58389	1.14305	6.81233	4.87472
203068	TUBB	17.8417	72.2441	9.57819	85.7731	93.9594	171.716	19.7319	142.771	42.0417	136.14	127.946	17.1559	63.8305	121.734	103.523	8.17309	6.14722	238.488	33.859	155.366	83.7222	371.312	20.0499	13.7102	191.603	273.152	315.979	314.595	290.015	477.629	556.952	141.66	365.95	223.659	71.9814	73.0049	633.858	85.5186	137.88	17.1366	226.831	176.375	443.502	168.75	223.941	1.01782	255.161	191.26
873	CBR1	0.156084	3.02985	0.333807	1.87794	4.22041	7.85114	0.866142	7.80062	0.890517	1.70044	5.60668	2.31911	12.0852	7.42477	5.40298	0.578218	0	18.7713	1.19307	2.08124	2.67311	2.65741	0.493876	0.195364	21.2423	13.2452	11.586	2.30233	17.1877	20.2296	3.89237	3.242	3.78474	14.3861	1.95942	2.64961	19.0191	0	5.71027	1.11128	8.45124	2.97654	3.41206	5.16779	9.79252	0.058119	2.15208	12.2133
874	CBR3	0.107007	0	0	0	0	1.80724	0	0	0	0	0	0	0	0	0	0	0	0	0	0	0	0	0	0	0	0	0	0	0.624828	1.23581	0	0	1.31879	0	0	0	2.92486	0	1.25835	0	2.31716	0	0	0	0	0	0	0
94081	SFXN1	0.192336	2.5771	0.302639	0	4.0158	4.83988	0	3.30686	0.0508533	0.900469	2.79593	1.82828	0	3.07022	2.85934	0.158109	0	3.71026	0.24588	0.10545	0.432563	1.58555	0.201078	0	1.65508	1.93426	1.07987	0.857158	0.54589	2.97906	3.27439	1.65669	1.55621	1.29165	1.39079	0.582557	0.671048	0	2.28764	0	4.71983	1.24528	1.78107	1.57015	0.0700913	0	3.35483	1.50012
2147	F2	0.325935	0.220822	0.621198	0	0.85626	0	0.256575	0	0.842586	0	0	1.39409	0.54471	0.107408	0.608098	0.122016	0.419408	3.66131	0.870974	0	3.42361	0.29005	0.155102	0.181656	6.15039	0.529864	0.153555	0.25344	0.540714	0.394497	0	0	0.96832	0.969964	0.161345	0.476227	0.516199	0	0.349829	0	0.601772	1.74166	0.605597	1.15793	0.0694195	1.18948	2.55371	0.254782
5657	PRTN3	0.172084	0	39.3657	0	0	0	0	0	6.06211	0	0	0	0	5.94268	0	0.136524	0	1.65916	0	0	0.106819	0	0.0268976	0.534241	3.56282	0	0	0	0	0	0	0	0	0.35591	0	0.0117196	0.0948879	0	0	0	0.178458	1.23535	0	0.22401	0	0.522629	0	0
10015	PDCD6IP	0.0889201	2.05475	0.200725	2.32669	4.67006	5.8505	0.576702	1.59294	0.280292	0.629995	5.48479	0.590386	2.7661	8.15589	0.531749	0.842513	0.0225293	0.81145	0.256221	1.29278	1.78299	5.83122	0.906191	0.465318	6.4793	5.80587	1.89649	0.61577	1.56436	2.26834	1.45155	0.561459	1.46216	1.82951	0.379969	0.919896	3.93653	0	1.65362	0	4.69263	2.59625	3.13726	2.14415	0.882993	0.0323168	2.19737	0.947003
10498	CARM1	0.0406455	0	0	0	0.324105	0.332254	0	0.152336	0.0995558	0	0.605563	0.22995	0	1.09761	0.111186	0	0	0	0	0	0	0	0	0	0.58218	0.646857	0.369718	0.208163	0.28586	0.809278	0.322659	0	0	0.033097	0	0	0.325808	0	0.314315	0	1.46201	1.48037	0.782161	0	0	0	0	0
4329	ALDH6A1	0.084224	1.49468	0	1.15417	2.53354	5.74868	0.801489	0.991899	0.520434	0.579379	1.99154	0.966729	1.77559	3.66189	0	0	0	0	0	0.269237	3.6375	0.211142	0	0	0	1.20592	1.37598	0.241354	0.138782	0.831108	0.487962	0.339541	0.749261	0.605494	0	0.342972	0.885635	0	0.421776	0	0.190694	4.47205	0.594126	0.943474	2.35926	0	0.891959	1.26529
135295	SRSF12	0.164888	0	0	0	0	0	0	0	0	3.67306	0	0	0	0	3.35471	0	0	0	0	1.58442	0	3.59613	0	0.22573	0	0	5.2144	3.08666	5.26037	0	2.38338	0	2.95178	4.72183	0	0	6.96498	0	2.32976	0	3.64365	5.13121	4.76408	6.73508	3.16043	0	6.24624	2.40291
10016	PDCD6	0.338821	20.6635	0	8.48407	12.3881	42.6763	2.17598	10.3629	1.89772	6.70599	6.5757	1.62695	7.27435	13.5726	11.1169	0.377599	0	6.7476	1.66164	4.31101	3.00016	4.70272	0.667508	0.538958	0	8.91062	2.60365	3.25472	4.01209	2.74854	3.87095	6.4789	2.59705	4.27126	1.41659	0.835702	11.9294	0	12.5858	0	6.41942	4.59586	3.38715	2.50467	14.0247	0	2.77442	8.13467
6521	SLC4A1	10.9448	0.790883	11.067	0.0680442	7.26781	0.466649	7.79376	0.988502	10.9864	0.482433	0.54367	19.3879	8.78106	0.172767	0.714049	7.547	25.2421	0.757223	19.581	3.78597	14.5837	1.19613	6.24265	8.11716	1.53874	0.866968	7.21139	6.66066	6.17965	1.4909	0.400767	0.453782	6.5141	14.347	7.29591	15.5291	17.8237	0	0.0715689	1.15278	0.29453	1.74338	0.0458595	3.59594	0.278391	27.6478	69.8529	2.03033
3013	HIST1H2AD	73.1421	1445.82	49.8023	1296.7	850.497	1234.34	123.925	1002.46	161.638	1296.36	806.869	464.644	226.968	1125.56	798.962	56.1647	76.3106	461.801	429.443	803.174	1023.85	372.829	53.4026	11.678	194.872	468.912	389.337	524.41	530.458	511.118	561.157	604.663	577.37	545.216	1194.82	146.383	397.046	1252.39	943.336	92.7207	783.075	460.13	681.386	406.648	1526.39	14.1064	920.043	991.038
3012	HIST1H2AE	73.255	1447.15	48.1162	1298.99	852.97	1237.64	124.125	1004.8	161.895	1295.52	808.504	466.13	226.928	1127.86	796.737	56.3477	75.958	462.453	429.441	800.016	1024.56	368.792	53.4913	11.8398	196.945	470.095	387.359	511.529	530.186	512.778	560.956	602.459	578.301	540.547	1195.52	144.483	395.99	1247.28	953.235	93.0383	786.257	463.863	683.213	407.45	1527.33	14.1347	915.495	992.405
64207	IRF2BPL	0.0298907	0.164676	0	0.231202	0.260533	1.20977	0.128138	0.0736631	0.03083	0	0.0667415	0.0399225	0.599885	0.229139	0.334387	0	0	0	0.0467291	0	0	0	0	0	0	0.0681008	0.0753724	0.0568199	0.0241827	0.0560386	0.153434	0	0.0985904	0.0895668	0	0.0360221	0	0	0.126213	0	0.345212	0.484831	0.0317634	0	0.134257	0	0.469356	0.0867055
3010	HIST1H1T	12.7632	122.425	6.23881	123.269	42.6731	61.8682	0	186.754	32.3288	109.981	80.9654	25.202	0	201.598	50.1352	19.7873	0	65.97	25.525	182.243	107.022	147.58	32.0536	15.7513	77.3434	33.0936	106.463	81.9368	178.274	119.316	174.398	25.4544	135.667	210.34	107.51	81.0245	51.8545	0	150.947	0	81.332	75.5668	121.566	114.569	75.8174	7.58769	70.9362	69.1925
2162	F13A1	0.366733	2.79333	0.376495	0	1.66578	0	0	0	3.57995	0	0.473771	1.3384	0.611631	4.15329	0.280567	0.793512	1.11364	0.258357	0.0750959	0	2.12426	0	0.0256908	0.210491	1.81248	10.2288	1.61959	2.0227	2.59819	1.14418	0	0.305848	0	4.55025	0.172394	1.83669	4.92379	0	0.712288	0.689706	5.25024	3.78379	2.48854	0.455767	0.383825	0.772367	1.34974	0
3009	HIST1H1B	52.714	669.721	76.9146	622.78	436.112	482.345	86.9116	595.186	79.3911	505.584	603.66	361.138	212.293	671.731	733.902	26.6042	73.9746	460.95	160.595	878.992	518.469	710.404	76.4332	55.8824	653.189	517.105	477.777	461.617	496.385	386.059	532.049	567.856	330.606	511.894	599.599	128.794	163.827	1085.7	888.202	55.7816	625.536	733.266	1368.33	557.857	482.722	20.6763	138.884	542.846
3008	HIST1H1E	48.1866	299.421	22.3227	459.854	200.964	259.785	53.1372	430.173	79.5583	596.92	318.328	170.718	94.5553	446.602	242.045	33.3019	33.8274	211.077	75.3923	492.909	378.471	413.799	69.523	35.7941	312.086	147.898	666.525	492.277	400.308	637.443	426.486	134.58	291.022	577.411	280.442	121.003	158.842	459.26	1109.4	45.7466	404.419	725.342	1177.84	777.394	239.3	19.6384	266.578	258.551
3007	HIST1H1D	46.2254	274.352	21.9759	434.021	192.787	242.869	53.4526	407.62	74.4356	600.307	353.649	170.663	91.2076	426.718	226.927	30.531	30.4447	190.937	68.1841	463.954	352.052	386.351	64.446	32.741	301.247	133.108	578.946	459.454	281.044	503.727	289.016	128.002	272.748	431.262	287.998	115.576	175.576	463.275	995.17	41.1719	397.092	718.123	1147.42	742.551	236.831	18.5566	239.92	248.328
3006	HIST1H1C	55.5708	669.498	34.8696	602.052	321.755	441.287	81.174	935.604	121.689	1139.62	572.8	338.258	201.292	746.177	336.083	46.1811	46.6362	536.753	117.554	700.119	448.25	703.135	69.5592	35.7941	403.656	149.675	670.053	868.394	523.634	846.146	674.73	137.168	692.919	687.197	283.822	231.091	161.089	459.26	1122.35	45.7466	502.252	789.996	1439.07	882.828	240.448	19.6617	267.202	259.18
3005	H1F0	0.928482	8.3904	3.7721	23.9527	45.6121	30.9156	22.3694	36.2332	8.1188	28.9978	66.2452	40.8477	76.4376	96.7823	11.778	2.86618	0	17.81	5.77758	68.7333	12.7518	10.446	2.01291	0.926483	40.9597	28.5215	9.20258	4.41809	29.421	14.9578	14.2195	12.3316	16.379	22.6751	23.9092	11.4414	48.0147	28.3153	25.9349	7.02302	7.19172	40.2226	88.1156	24.8067	8.04613	1.98349	7.4332	16.7778
6513	SLC2A1	1.9654	0.67174	2.64657	0	1.71032	3.86495	1.4255	2.53575	2.66555	0.756033	1.96633	3.1418	0.834804	1.77975	1.39342	0.416829	0	0.905606	0	0.398277	2.54951	0	1.19861	0.437395	3.73742	2.93266	0.354944	0.37908	0.305297	0.405968	0.0918301	0	0.870023	2.9473	0	1.62131	1.81903	0	1.8631	0	0.723938	4.58977	1.86266	1.29783	0.434448	4.77889	8.37475	0.768718
55737	VPS35	0.0699964	3.8101	0.235678	1.79393	13.8242	9.44338	54.5779	5.56833	0.32568	3.78974	2.04202	0.528928	9.84399	2.83366	0.412948	0.0806254	0	2.87872	13.2159	3.90387	0.628563	1.85802	0.483423	0.0373797	3.96676	1.15308	1.61798	2.83386	3.85037	1.49547	2.33292	7.86613	2.21937	3.50273	2.83152	2.43947	0.643906	0	3.04894	0	5.32634	2.84319	1.7747	2.1289	3.27205	0.0215539	5.32167	2.3342
7846	TUBA1A	11.5697	62.9987	3.69905	71.1197	72.4239	252.972	10.2246	164.157	30.2741	112.716	99.4708	14.4333	34.3237	130.397	67.8108	3.97165	1.15188	114.877	16.1454	54.0785	38.9223	170.027	9.30827	4.86642	55.4232	104.939	88.5502	131.247	90.9742	172.288	225.311	57.6674	151.068	105.533	24.1232	22.0795	399.967	20.0659	85.4347	5.92529	57.011	65.1983	196.115	63.2321	84.0474	0.567083	97.1946	69.1191
84271	POLDIP3	0.00828986	0.498826	0	0.734324	0	0.459467	0	0.404483	0.261456	0.397269	0.872607	0.39131	0.161013	0.724076	0	0	0	0.475597	0	1.2542	0.22788	0.673198	0.096545	0	0.877112	0	0.682919	1.08001	1.84607	0.674932	1.14078	0.809685	1.06452	0.994515	1.37515	0.234058	0.965516	0	0.318128	0	0.405925	0.299557	0.540486	0	0.300069	0	1.03197	0.662538
64210	MMS19	0.0130804	0.0303075	0	0	0	0.0232488	0	0.0413027	0.00932884	0	0	0	0	0	0	0	0	0	0	0	0	0	0	0	0.494502	0	0.0148413	0	0	0.0215958	0.0392362	0	0	0	0	0	0	0	0.0108626	0	0.015361	0.113804	0.0320879	0.0210602	0	0	0.074949	0
5682	PSMA1	0.464093	5.04974	0.700793	4.61462	6.12392	12.2678	1.28898	14.4525	1.43007	5.21694	11.8452	2.88602	16.8056	13.5697	2.04805	2.66716	0	12.8121	1.41087	0.979562	5.89973	6.85892	0.851597	0.567218	6.8537	6.27108	4.36877	1.75267	5.36441	6.65243	12.7483	12.4098	9.47019	8.38627	3.10688	3.53092	3.52336	0	6.77559	0	14.6549	4.4821	3.42638	6.70735	7.73859	0.316769	6.93681	6.0448
5683	PSMA2	0.103013	0.294469	0	0.817208	2.40337	0.638986	0.653841	2.01945	0.231954	0.306454	0	0	3.15436	2.21867	1.40859	0	0	0	0	0.375047	0.385634	1.00155	0	0	0	0.240156	3.50984	4.48443	1.37922	7.24558	3.5328	0	2.31159	4.05818	0	2.30795	3.03896	0	2.02127	0	5.89104	2.83695	3.46088	2.64636	2.18399	0	1.2629	0.821448
5684	PSMA3	3.04324	15.3512	1.36416	21.1864	22.1287	24.7613	5.25899	32.2368	1.20367	1.82828	180.495	9.16589	12.6448	34.8181	5.5263	0.506739	0	7.70533	1.27161	2.71719	2.25135	7.02277	0.792216	0.267485	11.2149	7.63629	5.59245	1.77232	3.90859	13.3316	5.35504	10.0135	3.85364	8.75139	2.02548	1.99135	15.2983	0	4.30599	0	15.9986	1.49856	4.22895	2.52559	3.77073	0.105213	16.214	3.70475
4353	MPO	1.11136	0.0456835	70.7801	0.068094	2.47478	0	1.15544	0.330384	2.95343	0.0350203	0	1.17064	1.81055	6.74269	0.277387	0.57757	0	32.3539	0.461309	0.181901	2.86378	0.076478	0.544022	3.01024	43.854	0.825253	0.138593	0.386054	0.248069	0.497468	0	0	0.110078	0.973317	0.562361	3.44976	21.8944	0	0	0	2.31802	5.16334	0.285558	0.578235	0.421488	0.914039	2.22865	0.0518836
5685	PSMA4	0.0476515	1.10198	0.886063	1.03733	1.50803	3.34139	0	6.08097	0.365203	3.09535	12.8894	0.591291	5.60589	10.8396	2.94501	0.128545	0	0	2.42143	1.62105	0	3.65405	0	0.27683	6.19718	6.65005	2.36769	1.18406	2.16254	4.28952	4.2555	7.76238	1.90542	2.24318	2.51784	1.57358	3.83552	0	1.72329	0	8.64851	4.42212	3.70007	3.22267	3.3905	0.0499969	3.80228	1.66896
4354	MPP1	0.195031	0	0.0874264	0	0	0	0	0.0560411	0.265994	0	0	0.441565	0.0425471	0	0.845242	0.0503803	0	0	0.128355	0	0.0964719	0	0	0	0	0	0	0.194668	0	0.280159	0	0	0	0.292535	0.115094	0.103379	0	0	0.0312439	0	0.041008	0	0	0	0	0.718819	0.442504	0
5202	PFDN2	0.0972664	2.57384	0.22928	2.69852	3.41671	4.10567	0.865448	5.34918	0.809776	1.7671	4.84076	2.18242	2.69341	1.07031	0.668125	0.075707	0	1.41825	0.959065	1.19761	1.16494	0.184507	0.280157	0.0468929	9.29974	3.84201	2.62884	2.23433	1.88362	5.56697	3.74834	2.41728	1.62284	2.75039	0.910091	0.401144	1.59957	0	1.59412	0	1.26967	9.18225	1.06126	3.83635	0	0.0734841	1.39247	1.31728
5686	PSMA5	0.111559	1.53054	0.973143	6.18589	10.3948	15.1333	0.555827	2.99832	1.47287	0.491796	5.70855	5.77152	4.81496	16.4818	6.98966	0.892325	0	11.2278	2.50712	2.61308	1.63765	8.10522	0.113435	0.492117	10.8073	10.0207	6.98423	5.15709	2.07062	8.36099	5.15984	6.38959	3.52767	2.37542	1.69985	1.60371	4.66308	0	7.24837	1.46421	17.5067	9.56695	10.7467	9.27617	5.45567	0.263882	4.59902	3.34667
3024	HIST1H1A	16.4294	158.471	8.0312	158.488	57.0304	81.9097	14.3454	241.403	42.212	149.694	104.196	32.7696	90.421	260.046	64.5735	25.4408	0	85.0241	32.9664	235.49	138.873	190.081	41.3929	20.3543	100.583	44.6705	137.087	106.202	231.09	157.666	225.663	33.3884	174.91	271.932	140.115	104.674	68.4382	0	196.136	0	105.317	99.1108	165.084	149.304	98.0418	9.7556	91.5978	90.9807
3021	H3F3B	59.2979	676.695	41.3047	511.071	233.387	457.075	92.496	641.096	119.586	599.795	429.011	352.351	141.255	583.229	640.083	40.3349	23.9404	750.136	226.409	865.138	357.611	928.923	98.5808	44.3566	305.622	755.267	509.038	592.616	813.557	818.79	1004.88	404.073	831.979	907.478	374.972	299.536	586.028	0	636.73	0	691.912	556.451	745.5	215.123	406.051	18.7249	508.583	471.821
3020	H3F3A	59.2979	676.695	41.3047	511.071	233.387	457.075	92.496	641.096	119.586	599.795	429.011	352.351	141.255	583.229	640.083	40.3349	23.9404	750.136	226.409	865.138	357.611	928.923	98.5808	44.3566	305.622	755.267	509.038	592.616	813.557	818.79	1004.88	404.073	831.979	907.478	374.972	299.536	586.028	0	636.73	0	691.912	556.451	745.5	215.123	406.051	18.7249	508.583	471.821
2173	FABP7	0.803599	0	0	0	0	0	0	0	0.377343	0	0	7.54774	0	12.3792	0	0	0	0	0	0	0	0	0	0	0	0	0	1.76232	0	2.60133	0	0	0	0	0	0	0	0	0	0	51.103	0	1.77313	0	0	0	0	0
55740	ENAH	0.025297	0.4068	0	0	1.46332	1.46209	2.20763	0.482477	0.179835	0.742641	0.511666	0	0.684844	0.824788	0.559276	0.193878	0	1.06501	0.256095	0.280372	0.151934	1.29543	0.0605189	0	2.18367	1.43008	0.0822309	0	0.585088	0	0.0794529	0	0	0.465028	0.173002	0	0.980093	0	1.88362	0	0	2.73219	0.353071	0.12317	1.16464	0	1.70383	0.47154
3018	HIST1H2BB	48.8878	498.369	39.4887	477.381	497.885	553.836	75.8041	487.07	161.935	465.165	412.253	239.548	475.477	232.525	331.376	34.1217	9.23168	626.737	172.342	585.929	380.129	272.338	58.215	41.6973	402.11	654.531	449.798	548.949	651.806	517.218	686.205	765.655	625.642	711.278	757.444	226.284	541.803	347.191	644.133	15.1515	468.129	603.95	1067.78	506.766	628.013	13.4886	713.896	819.31
51386	EIF3L	0.0753026	4.04746	0	3.02146	6.86165	2.46078	0.498815	2.99045	0.323926	3.51024	9.65697	0.879326	2.69549	4.07113	0.399539	0.0108908	0	4.24586	0.113939	0.184346	0	1.30599	21.9753	0.00876533	2.85117	1.90926	3.85892	2.34545	3.75431	5.71437	13.302	0.490492	8.17334	6.40821	0.478222	0.77622	0.797779	0	2.2403	0	3.81247	1.08612	5.38972	1.2583	0.796975	0	1.4199	0.911793
3017	HIST1H2BD	47.2951	512.214	36.7944	475.587	501.192	565.225	74.2405	496.133	160.499	462.742	418.185	237.82	475.386	241.517	339.94	35.4546	6.90638	625.02	178.079	576.213	381.116	291.391	56.2935	41.8312	409.344	674.336	434.104	527.432	658.827	528.635	719.078	769.341	668.345	738.486	762.138	231.978	539.395	379.384	676.041	15.6916	471.289	591.666	1039.04	472.853	633.534	13.1038	703.979	823.484
3015	H2AFZ	77.8467	1421.66	48.6315	1350.19	911.491	1275.65	134.316	1037.75	173.591	1296.81	866.863	483.569	273.235	1193.87	994.576	64.8068	76.9397	504.508	448.513	866.948	1073.39	454.202	61.4855	14.4116	293.571	497.962	359.082	529.836	604.267	547.989	767.871	631.063	573.348	639.5	1262.97	166.012	405.254	1318.61	776.398	101.481	775.158	479.071	572.912	381.707	1583.45	15.3282	1211.97	1241.03
3014	H2AFX	48.7387	976.29	31.2584	917.161	596.831	868.13	85.9558	701.112	110.496	890.024	565.237	322.278	151.508	788.204	568.065	39.9233	54.2557	330.93	305.761	568.034	724.908	246.617	37.6828	8.12204	135.051	296.483	235.525	323.757	371.834	357.143	394.519	412.903	367.298	369.189	814.207	100.09	264.571	0	518.11	0	501.474	281.413	386.799	236.995	0	9.3571	628.591	0
55748	CNDP2	0.0329936	2.42681	0.0940959	0.904665	5.59255	5.67485	0.27363	3.26297	0.317067	0.532906	3.26534	0.930929	2.81752	9.12921	5.56741	0.563684	0	3.27348	2.19009	1.62669	1.01971	5.39765	0.603144	0.100051	6.8905	8.55239	3.54155	2.13899	2.1596	13.0175	3.24279	2.2203	2.39812	5.51792	0.776741	2.84018	14.8853	0	5.86519	0	22.5606	10.0682	14.0377	8.13826	5.47563	0	1.67455	3.52318
79717	PPCS	0.0190843	0.18709	0	0	0	0.111349	0	0	0	0	0.109357	0	0	0	0.709951	0	0	0.996761	0	0	0.132549	0	0	0	0	0	0.228605	0.0467356	0	0.567816	0	0	0	0.527351	0	0	0.380068	0	0	0	0.772568	0.585175	0.290644	0.379554	0	0	0	0
10476	ATP5H	0.387276	6.65247	0	3.20018	7.03999	19.6244	1.68299	16.2965	1.85196	4.97633	5.42171	2.75446	9.97527	11.5449	6.86653	0	0	3.60378	9.21294	3.13902	2.55163	1.89042	1.65298	0.255802	1.81699	7.52746	5.09968	22.7224	13.4422	25.2942	17.4041	2.27669	18.2151	7.14624	6.82822	8.47521	0	0	7.77924	0	8.77947	9.82645	2.32339	19.4534	3.48196	0	40.461	5.06184
55749	CCAR1	0.00847316	1.00337	0	0	0	0.837738	0	0.673842	0.287308	0.811778	0	0	0	0.7409	0.290682	0	0	0	0	0.0192624	0.296698	0.0565195	0	0	0.0353498	0	0.695634	1.89002	0.373061	1.86753	1.22719	0	0.446609	0.349812	0.22928	0.208221	1.03533	0	0.24998	0	1.83604	0.644158	0	0	1.77601	0	0.434371	0.500682
5690	PSMB2	2.14421	2.89405	0	5.08995	3.22916	8.0866	0	5.19361	4.65128	0.165336	7.04108	1.54479	1.38622	7.04317	5.50378	0.332991	0	0	1.08356	0	5.76194	4.30678	0	0.504737	10.5588	2.99027	7.29001	6.93847	0.699699	15.0529	10.6375	0	2.39743	3.46752	0	1.32159	7.73843	0	7.98817	0	21.9353	10.1357	13.8786	12.3361	6.44442	0.158031	8.06158	6.70299
5691	PSMB3	0.461338	3.2552	0.407943	4.38356	14.223	8.44831	0.773121	5.45062	1.77613	4.7908	8.7646	0	11.4175	10.6825	1.93708	0.296647	0	6.38625	0.412442	0.268104	1.02528	2.3958	0.363053	0.137537	2.43989	4.94756	1.2359	4.22138	4.17637	13.5154	8.04458	2.77185	2.50956	3.16314	0.540441	1.27691	10.6086	0	2.813	0	10.8117	2.51544	3.64517	3.69453	2.62148	0.0768245	2.13444	2.2731
5692	PSMB4	0.270805	2.01819	0.226007	0	2.6732	7.12272	0	2.37666	0.989328	0	2.7111	0	6.63287	5.63292	0	0.336699	0	4.13777	1.10128	1.51805	1.54043	4.39477	0.702913	0.245112	0.15135	5.18754	5.6931	3.74029	3.89369	8.32518	4.88371	0	2.4153	3.03635	1.27438	1.88687	4.47774	0	3.38712	0	10.998	2.20523	6.18865	4.41174	1.31623	0.212858	3.322	1.70104
5693	PSMB5	0.0798161	0.764858	0	0.710686	1.31932	4.53905	0.356264	4.17445	0.472048	1.59356	4.72406	0	4.36875	1.37165	6.14148	0.315567	0.289723	12.8315	2.34831	1.72126	1.27494	6.56139	0.177628	0.217687	5.78497	5.78239	2.5711	2.93766	2.70388	3.83486	3.81807	5.39319	4.03599	0.991134	0	0.603056	0	0	4.59271	0	2.09692	2.08037	2.27652	1.78839	4.8695	0.133664	4.73917	1.19455
5694	PSMB6	0.495747	0.896697	0.291899	0.882399	2.19421	3.10315	1.03207	2.77431	0.20744	1.14546	3.57614	0.891756	1.38653	2.87303	6.42203	0	0	8.89288	0	0	0	8.45455	0	0.894565	0	4.57397	1.25925	1.61639	1.61616	2.7996	0	5.81741	2.18826	0	0	1.41373	0	0	0	0	4.22673	3.23868	0	4.0473	0	0	0	0
4363	ABCC1	0.0062956	0	0	0	0	0.126088	0	0	0.0114129	0	0	0	0	0	0	0	0	0	0	0	0	0	0	0	0	0	0.035008	0	0.015773	0.00346772	0	0	0.00383533	0.117735	0	0.00867118	0	0	0	0	0	0	0	0	0	0	0	0
5211	PFKL	0.13503	1.30609	0.486854	0.714733	2.2557	2.8614	0.30475	2.16951	0.883445	0.379334	2.00657	0.72095	3.36949	3.28867	1.22345	0.0502416	0	2.7911	0.560861	0.58394	0.698977	3.30184	0.191048	0.115578	3.50349	2.77622	0.865337	0.690712	0.725494	4.14466	1.10817	1.94862	1.4729	1.28312	0.340811	0.701626	6.87558	0	2.56982	0	5.77256	2.83585	2.79889	1.67711	1.77836	0.466215	2.94316	1.16822
5695	PSMB7	0.165168	0	0.33759	0	0	1.30335	0	7.26238	0.0619158	0	1.46163	0	1.53185	0.9942	0	0.257207	0	5.48416	0.445572	0.818394	0	1.458	0.410232	0	0	3.88011	3.42172	3.91379	1.32454	4.85137	4.20986	2.77883	3.88018	3.42953	0.981293	0.672853	5.58903	0	2.58445	0	5.81955	0	0	0	2.43998	0	6.29177	1.43052
7874	USP7	0.0629217	1.82901	0.0690867	0.965557	1.70724	5.02984	0	1.93824	0.796576	1.4546	0.909865	0.22922	0.431439	0.978095	0	0	0	0	0	0.432409	0.814722	1.17261	0.0376955	0	2.11274	0.526683	0.383643	0.430969	0.945552	1.0196	1.39799	0.101109	1.29394	0.979673	0.278773	0.504361	0.639151	0	2.5498	0	0.624455	0.885382	0.820657	1.32825	0.385799	0	0.367667	3.14237
5213	PFKM	0.123451	0.578305	0.131526	0	0.855781	2.79941	0.273263	1.18164	0.430488	0.307263	6.59885	0.492269	2.54112	1.59485	1.39417	0.0586434	0	0.900403	0.345282	0.124881	0.175331	1.58347	0.0629013	0	1.37774	0.432597	0.651665	0.420714	0.344343	1.53277	0.759634	0.559886	0.654339	0.397338	0.192974	0.183781	2.40777	0	0.684135	0	2.67087	1.05191	0.551203	0.501566	0.296905	0.106499	0.841539	0.387746
3035	HARS	0.389304	0.764834	0	0.797463	1.54783	1.58885	0.232784	0.208554	0.257881	0.286474	0.658835	2.48812	2.58874	2.28156	0	0.0869499	0	0.179411	0	0.169241	0.991574	0.864224	0.131429	0.0507503	0.74769	0.906795	1.00076	0.380954	0.883079	2.28705	0.789994	3.46314	1.92868	0.899664	0.203871	0.488939	0.272877	0	0.946623	0	1.65932	0.39211	3.07158	0.983668	0.204436	0	1.02373	1.68451
3033	HADH	0.264383	1.56422	0.294436	0	1.68922	4.06509	0	3.42882	0.667376	0.771083	0	1.11626	0	0	2.43575	0	0	0	0	0.3604	0	0.828211	0	0	0	1.47493	2.65447	1.62064	0.764073	1.82529	2.79603	0	1.59969	0.967401	1.02097	0.68855	0	0	1.08495	0	2.31785	3.7609	10.8633	2.2892	1.22035	0	3.48732	4.63836
3032	HADHB	0.242708	4.70914	0.438891	3.90455	10.0097	6.0895	0.688987	4.14525	2.01338	1.60696	4.98175	4.74535	5.26142	7.69612	6.28979	0.751133	0	4.3695	1.11591	2.21195	0.961977	6.56824	0.988563	0.50117	5.25092	10.5831	2.44948	2.76151	4.34722	9.75947	2.86436	3.15722	3.72218	6.41844	2.12335	4.16363	4.83068	0	3.37751	2.24964	9.2797	4.44313	4.0052	4.75227	2.3775	0.158708	7.20506	6.18186
3030	HADHA	0.328902	3.68899	0.0637616	2.46376	5.3751	9.10243	0.920522	13.3317	16.0143	0.81408	4.25167	5.14738	4.11188	6.61417	72.0392	10.3181	0	0.868041	0.224656	45.9689	2.93023	68.1199	0.260616	0.140898	2.0549	7.0495	2.96192	3.6667	3.45646	8.8668	2.27095	3.15106	5.56151	8.36974	2.60802	3.13386	8.41626	0	1.9723	0	5.91441	4.70618	3.20818	4.76	2.24398	0.060622	20.7965	2.96365
11338	U2AF2	0.170101	6.76285	0.110746	10.3283	15.4417	14.9515	2.97284	4.32053	2.73348	5.30215	8.39964	4.50446	11.4339	5.53003	10.2736	0	0	5.93378	1.19927	6.62546	1.97722	6.1978	0.038721	0.0967285	8.53476	7.02623	5.01952	5.86343	7.56565	6.572	4.67309	5.93767	8.45416	11.5254	8.61955	1.28678	11.6203	0	4.81236	0	4.65938	2.23246	4.57132	2.34749	10.1855	0	12.5917	7.90141
3029	HAGH	0.262444	0.602605	0.062251	0	0	0.209525	0	0.499483	0	0.373887	0	3.72194	1.27114	0	0	2.80779	0	0	0	0	0	0	0	0	0	0	0.424067	0	0.385551	0.709706	0.121502	0	9.43932	0.671071	0	0.187817	0.29322	0	0.093116	0	0	0	0.685367	0	0	8.03646	0	0
3028	HSD17B10	0.363187	8.1701	0.677175	13.8022	10.6992	14.0888	0.463881	8.36989	4.56512	4.10005	9.85815	6.6277	2.87441	9.52182	1.56943	0.785947	0	2.76332	1.79905	2.19164	2.21314	8.34153	0.522265	0.29274	2.77559	16.5456	3.89488	5.34844	9.42376	14.13	4.86581	6.73317	8.63601	5.90228	4.34111	2.81445	4.35553	0	5.90315	0	15.215	3.64457	4.11425	2.53548	10.057	0.408652	11.3469	5.91775
55753	OGDHL	0.0223697	0.444433	0	0	0.684473	0.659613	0	0.837554	0.493822	0.0378557	0.380344	0.199407	1.35299	0.525531	0	0.134911	0	0	0	0	0	0	0	0	0	0.443685	0.149122	0.137861	0.255144	0.404096	0	0	0.136017	0.387363	0	0.260429	0.864474	0	0.165795	0	0.092159	0	0	0.0847541	0.101517	0	0.58176	0.574603
55752	SEPT11	0.0386525	1.68583	0	2.76371	3.11308	5.55052	1.93534	4.43708	1.0497	0.803393	7.37199	1.01827	1.56056	5.38557	2.24332	0.897726	0	0	0.110479	2.46525	2.15985	5.48781	0.0576811	0	6.83335	1.14119	1.52245	2.31313	1.65282	4.5642	3.72933	2.68505	2.25163	1.01441	0.42754	2.78862	0.540439	0	2.78238	0	4.94727	0.558575	2.71661	1.23063	1.84435	0.00762387	2.69761	2.17747
5687	PSMA6	0.124593	4.04605	1.22156	3.11286	5.78386	13.3394	17.6953	6.08603	1.22995	2.06245	5.82455	7.09494	15.3463	10.1199	1.40976	0.110855	0	4.92225	0.955484	0.872092	1.15382	5.74013	0.180386	0.0252996	2.32576	5.52863	2.65722	2.22294	2.53427	13.4157	5.96803	1.98308	3.47942	3.17603	1.26814	3.48466	9.72543	0	3.49818	0.326423	7.1376	1.5717	4.6289	3.14251	4.91473	0.0889776	4.48478	2.52441
11331	PHB2	0.57551	17.2903	0.425903	7.29257	7.16636	20.1277	2.49816	27.8112	4.19729	9.28395	17.3432	5.39117	25.1944	10.5261	11.4142	0.439612	0	11.758	2.61683	7.95198	6.28986	13.2297	0.331011	0.61578	32.2401	10.434	5.21175	2.61155	9.75867	2.04933	5.73042	5.73378	12.8964	9.2027	5.26282	2.60098	12.5726	0	8.88776	0	19.1122	14.3755	5.45819	7.60836	5.71816	0.28979	17.8822	7.93532
5688	PSMA7	7.38628	2.70617	0.578455	3.8514	4.44189	7.91971	2.22437	5.33467	3.95843	1.55467	4.50544	8.66927	3.41193	6.09993	1.43189	21.473	0	5.97794	0.461184	1.57741	2.61894	3.58926	0.670192	0.869289	5.21478	9.45053	5.45862	2.87774	4.42211	8.50501	8.6801	3.8755	4.11445	4.716	1.80169	2.71542	5.76756	0	9.04435	0	13.0436	10.8747	7.94449	7.37649	2.9094	1.71855	5.74135	2.7058
4357	MPST	0.836307	0	0.0876565	0	0	0	0	0.732127	0.0905278	0	0.282941	0	0.59166	0	0	0	0	0	0	0	0	0	0	0	0	0	8.01108	0.57225	0.711418	0.933908	10.7348	0	1.24433	0	0	0.0699419	0	0	0.3765	0	1.14055	0.728568	7.56168	0	0	0.0749215	0	0
427	ASAH1	0.0320098	0.550986	0	0.910225	0.623782	0.778754	0.240516	2.20446	0.242915	0.276723	0.540015	6.18166	8.54028	2.16044	0.904758	0	0	2.66632	0.499122	0.258455	1.18491	1.16367	0.190611	0.04838	0.928739	12.7622	0.552935	1.06105	1.38862	4.72545	0.716979	0	0.604353	0.375809	0.388436	0.83926	2.09681	0	3.07081	3.22635	5.93494	4.36184	5.92705	4.59273	0.550984	0.0580647	0.809696	1.56419
5689	PSMB1	0.0777004	1.94446	0.778907	7.5324	10.9821	14.2649	1.66136	7.17618	1.64441	2.24126	9.50989	4.0452	10.2441	12.2886	9.68566	0.724103	0	14.0787	3.93169	2.93595	2.58125	5.14106	0.698162	0.636517	17.2606	20.8947	4.3102	0.933737	5.15994	9.69987	6.55835	6.07278	4.6483	4.30094	3.01164	2.46988	5.92876	0	7.3456	0	15.1595	6.69303	18.8964	6.89981	5.90846	0.275493	3.20136	5.04068
11333	PDAP1	0.122652	2.91162	0.0491676	1.96576	0.853589	11.2441	0.397171	7.56557	0.669686	3.80122	1.4746	0	0.429763	1.72892	3.23725	0.172942	0	9.36756	2.75616	4.11426	29.2501	21.6147	0.389478	0.468572	11.355	35.496	24.0335	46.8033	35.2728	6.20777	12.3358	4.30445	5.36684	12.995	0	0	9.80322	0	10.1794	0	10.4862	4.4953	6.54165	10.6164	0	0	7.85138	1.75726
11332	ACOT7	0.300711	0.494046	0	0	3.58332	0.837121	0	1.8555	0.0991417	0.396351	0	0	0.65092	0	1.64914	0	0	6.70473	0.771094	0	0	1.81109	0	0.031948	0	0.88672	0.60475	0.385209	0.936733	0.701293	0.211541	1.91519	0.527869	0.240818	0	0.131803	1.95951	0	1.1075	0	1.29947	0.5935	1.88618	0.968227	0	0	0	0.592462
11335	CBX3	0.785165	16.0702	1.6324	13.0587	27.5558	18.6206	3.29015	17.582	6.54391	14.8608	34.25	22.6099	14.8929	45.8951	5.82381	0.681971	0	0	3.1285	7.78005	5.46206	24.9481	0.676387	0.14701	3.58045	24.0177	39.7205	28.3858	30.0241	5.93127	21.9202	10.221	20.3456	25.3445	6.99374	3.38265	3.28574	0	13.0333	0	38.9126	17.7504	29.228	12.8874	21.5258	0	20.2168	14.082
10487	CAP1	0.232337	2.50286	3.3586	54.1841	68.9138	50.985	7.75464	49.5931	2.55916	42.4711	64.4871	28.2649	60.2368	83.0849	5.59923	1.13609	0.323147	13.076	2.95549	3.08486	3.3929	10.701	0.802217	0.408383	10.3919	11.4729	2.50368	2.09002	65.5798	13.3123	5.06346	6.80817	2.49263	5.73535	1.24404	5.03553	10.6203	0	6.32114	9.00234	20.615	6.47755	7.27233	4.81052	1.9894	0.318947	2.9237	3.11859
79709	COLGALT1	0.0120747	1.38654	0.0352392	0.304699	1.81317	2.55114	0.356939	1.41014	0.754275	0.441146	0.392561	0.896945	0.709616	2.75825	0.801972	0	0	0.540739	0.21328	0	0.900458	0.428438	0	0.0524065	1.46053	1.28811	0.186549	0.337382	0.37694	1.39693	0.64333	0.301653	0.664386	0.851122	0.261501	0.300539	2.12638	0	0.922212	0	5.37653	0.967542	1.00647	1.21194	0.0546958	0	0.173253	1.29091
129401	NUP35	1.88174	0.213085	0	0	0	0.365172	0	0.353512	0.0413177	0.10472	0.16918	0	0	0.210951	0	0	0	0	0	0	0	0	0	0	0.172925	0	0.521734	0.864977	0.385676	0.10988	0.205552	0	0.553972	1.76197	0.598415	0.122048	0	0	0.791233	0	0.632432	0.560992	2.52969	0	0.374408	0	0.544877	0.0622733
5223	PGAM1	57.6302	1.69733	43.9773	4.93602	2.27399	2.28554	1.63573	8.10579	1.23061	0.461098	6.47374	1.54992	4.29114	7.06349	5.50571	24.1841	0	12.1743	1.59541	0.544109	14.9056	2.16101	34.7221	96.1246	4.35996	5.69329	88.9914	64.3162	30.9388	32.7499	10.6374	3.1807	35.954	19.5717	1.99189	1.90859	118.897	0	6.95195	0	9.13573	82.6839	43.195	170.566	1.55242	0.59626	6.77256	0.893537
5224	PGAM2	53.4914	0	0	2.88798	0	0.407127	0	4.58526	0	0	2.27559	0.654095	0	1.31543	3.81792	22.254	0	4.24222	0.524446	0.366136	13.037	1.88248	31.8842	89.1431	2.5045	0	0	0	27.3291	26.7016	7.60055	0	32.1648	0	1.51429	0.443474	107.376	0	1.54924	0	3.12465	50.1692	25.979	142.664	0	0	2.34235	0.467286
23760	PITPNB	0.0865103	0.582689	0	0	5.53254	0.988959	0	1.63719	0	0.177776	1.68491	0.150997	0	1.19825	0	0	0	0.486236	0	0.297199	0	0.568843	0.0765479	0	0	0.345736	1.16438	0.550002	2.59175	1.17933	2.07729	0	2.43862	0.242507	0	0.343239	0.504811	0	2.78285	0	3.86385	1.12394	4.71008	6.29041	0.168924	0	0.921393	4.068
3045	HBD	10830.3	742.801	10147.7	277.973	3682.32	1086.76	8629.32	1616.23	7805.87	375.822	767.77	6115.71	6260.73	350.348	1750.16	8025.35	12892.1	269.12	5334.23	1309.21	3035.5	380.398	8720.07	10910.9	1467.08	188.121	2645.18	1850.69	426.967	281.418	136.319	185.508	693.875	173.103	94.1069	4833.02	1553.87	826.123	293.347	9237.9	203.249	2675.56	271.652	3932.75	98.7445	7102.22	660.415	1097.28
3043	HBB	32485	1119.64	33927.8	755.233	7058.63	1797.89	31568.8	3184.54	25712.3	1008.43	2424.8	23276.8	13741.4	1379.87	6981	31309.8	41834.8	1691.79	21816	4681.29	11725.3	1742.96	26153.2	34531.3	6567.81	1488.28	12616.5	9388.4	3861.92	1644.89	989.355	1347.51	3887.49	1470.12	477.08	19523.8	7057.02	2028.95	977.324	37052.9	1194.77	9112.51	1078.36	14947.7	433.157	31523.2	2511.3	3613.31
3042	HBM	0.146728	0	0	0	0	0	0	0	0	0	0	0	0	0	0	0	0	0	0	0	0	0	0	0	0	0	0	0	0	0	0	0	0	0	0	0	0	0	0	0	0	0	0	0	0	0	0	0
25942	SIN3A	0.0100058	0.208691	0	0.107244	0.0834793	0.15918	0	0.136999	0.0272339	0.27766	0.158947	0.101628	0	0.219497	0.0911163	0.00281657	0	0.129865	0.0518896	0.234943	0.0903644	0.305687	0.0156242	0	0.0431638	0.0661064	0.342671	0.210967	1.37655	0.313809	1.09377	0.305198	1.55545	0.456328	0.766115	0.0487552	0.406777	0	0.959625	0	0.791295	0.256984	0.345432	0.0291431	0.178555	0	0.328212	0.197937
2194	FASN	0.0301598	0.754495	0.0121177	0.232189	0.938049	0.905813	0	3.95246	0.187586	0.240829	2.46652	0.0670279	2.85228	0.481956	0.507561	0.054381	0	1.31365	0.366109	0.800036	0.170699	0.907689	0.0535752	0.00613354	8.01195	1.27675	0.689575	0.655048	0.179678	1.87124	2.00948	1.31369	0.88891	0.594412	0.0141345	0.43038	3.19927	0	0.840053	0	2.13258	0.821697	1.8341	2.06157	0.86286	0.0139763	2.45477	0.711635
3040	HBA2	21171.1	1982.02	20128.1	634.913	5042.81	1092.74	17349.3	2064.56	18222.7	796.706	1682.94	10398.1	13756.7	603.754	4132.79	23962.2	18056.8	940.51	18322.4	4077.59	8958.67	1124.96	23027.5	21234.6	4821.81	593.83	11661.5	7199.64	4136.22	1904.74	1048.85	451.41	3247.84	1454.97	189.148	21018.5	3073.95	1887.35	825.331	15709.5	636.674	7070.31	716.738	11004	207.518	28075	1019.16	1961.39
2193	FARSA	0.00382542	0.696341	0.0597011	1.63178	1.5816	2.52427	0.111855	2.55766	0.240609	0.287121	2.43966	0.826511	0.412216	2.10613	1.87361	0.0459342	0	0.982638	0.615281	1.45953	0.202933	0.625592	0	0	2.69236	2.91228	1.84612	1.80537	2.12931	3.85808	2.34268	1.05006	3.75457	5.49466	1.05751	0.801042	8.10968	0	1.80866	0	2.20131	1.28834	3.86756	0.755355	1.34001	0	1.9745	1.79909
2192	FBLN1	0.186982	0.901179	0.0703793	1.60244	3.41454	2.14961	1.82233	0.704304	2.92535	1.36894	4.15364	2.31428	1.87647	1.94058	1.32104	0.144085	0	5.70695	4.57059	0.395543	0.146925	3.30168	0.0493042	0	5.72573	12.1014	2.68585	2.19318	1.89783	10.4839	2.38075	0.597022	4.52454	0.707959	0.0652441	1.18018	26.9975	0	2.55407	0	12.478	3.56288	1.98996	1.48541	0.310277	0.027829	1.90223	1.87679
3039	HBA1	21171.1	1982.02	20128.1	634.913	5042.81	1092.74	17349.3	2064.56	18222.7	796.706	1682.94	10398.1	13756.7	603.754	4132.79	23962.2	18056.8	940.51	18322.4	4077.59	8958.67	1124.96	23027.5	21234.6	4821.81	593.83	11661.5	7199.64	4136.22	1904.74	1048.85	451.41	3247.84	1454.97	189.148	21018.5	3073.95	1887.35	825.331	15709.5	636.674	7070.31	716.738	11004	207.518	28075	1019.16	1961.39
55766	H2AFJ	73.1421	1445.49	49.8023	1296.7	850.497	1234.34	123.925	1002.46	161.638	1296.23	806.869	464.644	226.968	1125.56	799.528	56.1915	76.3106	462.355	429.443	803.653	1023.85	373.298	53.472	11.7242	195.555	468.912	389.337	524.483	530.458	511.118	561.28	604.663	577.477	545.223	1194.75	146.363	397.476	1252.39	943.472	92.7207	783.117	460.205	681.424	406.707	1526.39	14.1064	920.043	991.038
54433	GAR1	0.0368108	0.93875	0	1.78419	1.74821	1.45384	0.570956	2.05706	0.325992	0	0.863787	1.35803	0	0.990954	0	0	0	0	0	0	0.263661	0.591924	0	0	0.900389	2.66392	0.755458	0	0	0	0.749622	0	0.810424	0.784187	0	0	0	0	0.61071	0	2.85608	0.422595	0.931711	0.77352	0	0	0	0
5214	PFKP	0.355186	1.51288	0.113035	0.447857	2.46002	2.75497	0.166329	6.16598	1.2457	0.453487	1.56463	0.634401	3.68422	5.14751	2.73906	0.0603173	0	3.39462	0.462264	0.275433	1.34522	2.42998	0.210878	0.100021	4.88678	6.35627	2.07234	0.803537	1.81308	3.14649	0.745044	0.553741	2.38862	1.2342	0.210128	1.15511	5.34632	0	3.24002	0	5.76603	3.37727	3.87219	0.54359	1.71497	0	2.25735	2.18644
5698	PSMB9	0.0483363	4.50702	0.0554507	0.513704	6.43404	1.0462	0.126707	0.910531	0.469924	0.319281	1.19149	1.10101	0.790965	3.39943	0.642631	0.437998	0	2.4641	0.108197	2.64798	1.78684	10.7649	0.547726	0	4.88824	5.00079	0.802527	0.548977	0.456772	3.40881	3.28566	0.936465	0.536146	3.40458	4.88068	1.79818	4.44735	0	1.85144	0	6.92314	0.982588	4.35219	1.77064	0.902797	0	5.77566	3.86522
5699	PSMB10	0.00579203	0.610519	0.0682078	0	1.37703	0.933385	0	0.386577	0.343718	0	0.108854	0.381631	1.56529	2.97917	0	0.040156	0	0.0968779	0.0545662	0.102566	0.0685131	0.140798	0.0269716	0.00923599	1.25961	0.925347	1.0718	0.627769	0.274588	9.9463	0.412545	0.464429	0.458736	0.832757	0.234688	0.720842	0.232613	0	0.48702	0	4.5561	1.12219	1.43652	1.14751	0.0387848	0.0589446	0.479586	0.350459
7879	RAB7A	0.40468	11.1949	3.66211	21.9683	19.5358	32.1571	2.43275	18.0081	3.51315	10.1487	23.1713	8.86504	20.3703	22.8226	18.9237	1.23916	0	26.5126	0.959769	11.2067	8.54081	6.67957	1.20498	1.22425	26.35	33.7142	9.5177	8.86719	12.14	18.0769	25.8134	16.0347	15.9601	17.0859	15.7921	9.61978	54.2822	0	18.6259	0	20.8383	16.8749	7.69593	12.339	22.2934	0.210295	13.4176	7.6976
5216	PFN1	3.23151	45.3286	23.7712	24.1378	62.424	97.5438	10.9167	62.7409	21.3276	17.9122	187.273	28.0575	182.63	55.2171	61.7263	6.64357	2.78277	208.598	16.752	19.2054	33.5919	136.537	6.92769	4.39785	226.168	100.456	26.9025	8.97146	30.5826	74.5674	110.348	56.8866	37.6299	44.184	77.3612	54.4078	233.89	0	62.2958	0	177.8	161.839	259.895	109.584	59.1399	0.783085	57.7423	32.3767
439	ASNA1	0.215803	0.491442	0.0156171	1.43422	0	12.9117	0	14.6443	0	8.16147	0.896843	0.361588	1.08801	50.3524	1.24007	0	0	1.41135	0	0.255565	0.274028	1.32152	0.062062	0	0.875155	0.768475	1.32067	3.44001	1.64278	2.61238	2.77447	0	1.29624	1.58157	0	0.840853	2.13457	0	1.40914	0	2.53212	1.35488	0.797603	3.14308	5.78354	0.0723961	4.79632	5.89816
5217	PFN2	0.189089	5.44486	0.0796394	7.6878	8.99581	16.1082	1.9304	6.18569	0	1.63924	11.9186	0	4.87011	28.9638	14.9809	0	0	19.255	0	5.84405	0	10.1407	0	0	0	8.76025	7.9898	3.97234	6.7484	6.23163	12.916	10.8535	11.7471	2.89003	3.01944	3.03858	10.2586	0	7.20982	0	3.50093	7.68702	5.37953	2.62883	8.95827	0	3.19017	12.6808
8724	SNX3	0.446301	1.20125	0.0734761	1.11108	3.99131	1.91644	0.221709	2.68489	0.39492	0.700399	17.3397	0.874178	1.07248	5.41461	0	0.115298	0	0	0	0	3.43526	0	0.207245	0	2.25712	1.55512	0.464411	1.98442	1.68125	1.8308	2.35843	1.3276	0.0983815	2.62373	1.80332	1.27446	0.761899	0	3.26344	0	3.65934	0	0.97221	10.992	2.00482	0	0.510026	1.73175
10455	ECI2	0.163436	0	0	0	0	0	0	0	0	0	0	0	0	0	0	0	0	0	0	0	0	0	0	0	0	0	0	0	0.312105	0	0	0	0	0	0	0	0	0	0	0	0	0	0	0	0	0	0	0
56616	DIABLO	0.0310244	3.58599	0	3.22252	11.8997	16.9367	0	12.288	0.217865	1.59674	13.2794	7.34258	6.18329	0	4.76035	0	0	8.11177	1.03808	2.53306	0.709341	2.81693	0.373004	0.169975	1.52236	1.39814	3.18395	3.27981	3.81386	6.42895	3.76395	0	4.41184	7.76756	2.06388	2.74273	3.62735	0	5.73403	0	2.08092	2.04394	1.54822	3.87358	1.57886	0	6.29775	3.68894
5230	PGK1	1.09977	14.9929	1.59819	16.6569	17.648	36.9462	5.0015	22.6904	3.45199	5.34859	23.1724	4.86096	16.6701	35.2439	40.9165	0.962058	0	10.9355	13.9921	26.015	4.89006	9.85523	1.50183	3.72295	26.7219	53.5129	9.50996	8.4987	17.6077	41.2657	21.0779	15.999	12.6832	11.0129	2.44227	8.03801	148.026	0	38.6531	0.858564	54.9456	35.1057	32.182	35.5059	10.089	0.337927	11.4509	16.8785
5232	PGK2	0.306975	2.53132	0.521887	0	3.19344	6.59033	1.31846	4.88652	0.718274	1.13679	5.25466	1.3301	1.61451	4.68423	4.29053	0	0	1.76559	0	2.5185	1.10531	2.76922	0	0	5.32736	6.85051	1.38936	0.652436	1.35202	5.56923	3.05641	0	1.58708	0	0.659226	1.0474	8.50106	0	8.1754	0	5.30481	4.84007	13.0586	6.23769	0	0	2.35287	2.31263
649330	LOC649330	0.121901	2.44528	0.26483	2.36556	4.71569	3.55086	0.429122	6.38391	1.64989	2.69319	4.39955	1.68784	2.55956	3.75137	8.36219	0.339544	0.370569	5.06735	1.22116	4.47239	1.70911	6.28986	1.36374	0.446459	6.41483	2.96466	9.89393	4.47775	5.02722	3.67305	5.93166	5.91317	5.692	11.8308	3.31296	0.569875	1.365	0	4.31088	0	5.60602	3.94207	9.46323	4.31928	3.04628	0	3.26996	4.45037
3055	HCK	0.0157838	0	0.0874193	0	0	0	0	0	0	0	0.376884	0	0	0	0	0	0	0	0	0	0	0	0	0	0	0	0	0	0	0	0.161046	0	0	0.11137	0	0.125953	0	0	0	0	0.297793	0.0747893	0	0	0	0	0	0
3054	HCFC1	0.0225192	1.43876	0	1.34458	1.43041	1.87428	0.0644296	2.69906	0.0814495	0.810469	1.29524	1.52987	1.75815	1.77571	0.173772	0	0	0	0	0.962076	0.270473	1.90269	0.171755	0.00540144	1.83874	0	1.20478	0.43311	0.896102	0.455096	1.21697	4.56325	1.22107	1.57329	2.37862	0.166792	0.742903	0	8.49496	0	4.74214	0.54654	0.883359	0.387317	1.20033	0	1.32954	1.87597
11316	COPE	0.0122611	2.31369	0.154853	0	3.72105	2.77908	0.592133	3.88762	0.838916	0	3.10115	1.33343	2.77283	5.54675	0	0.164771	0	2.83964	0.305931	0	0.443985	0.632365	0.0572264	0	2.51822	1.93593	1.22314	1.47016	1.42592	3.11529	1.96399	0	1.10094	1.60961	0	1.0199	3.21161	0	2.24545	0	4.68335	2.05997	3.70159	1.68176	1.87332	0	1.38557	2.37107
3049	HBQ1	0.472658	0	0.0332025	0	0	0	0	0	0	0	0	0	0	0	0	0.184687	0	0	0	0	0	0	0.214266	0.283451	0	0	0	0	0	0	0	0	0	0	0	0	0	0	0	0	0	0	0	0	0	0.178509	0	0
3048	HBG2	1984.16	206.189	1912.98	181.663	428.703	76.1694	1286.32	291.267	1830.92	52.9864	81.9228	852.09	1308.55	38.3245	349.652	1968.81	819.212	62.7661	1016.22	184.585	408.921	104.418	2413.35	1754.7	338.514	0	439.739	257.077	48.8228	0	0	44.367	42.7727	0	0	498.274	0	0	24.6988	1751.22	0	499.071	0	598.582	15.23	771.016	95.6408	0
3047	HBG1	1982.47	205.929	1890.56	148.528	427.976	78.1411	1280.18	290.341	1833.02	0	81.459	0	1307.38	0	0	1968.41	821.868	62.7477	1014.19	184.198	408.114	0	2413.21	1754.96	0	0	439.33	258.164	48.448	11.9639	24.4322	44.8392	43.8851	0	0	498.603	0	0	24.6988	0	0	499.117	22.1103	599.631	0	770.27	92.2787	0
5226	PGD	2.47782	1.03691	2.00164	3.34923	4.65615	11.5256	0.367117	3.66647	0.613844	1.91927	3.82638	1.91157	10.4455	10.1591	5.52582	0.513475	0.143285	6.04641	1.47958	0.731511	1.59759	5.21293	0.817661	0.150091	9.62052	9.61215	5.42944	4.46139	4.4469	10.9082	3.66705	5.76328	2.55595	3.00768	1.2719	2.21886	16.6204	0	5.49231	0	13.3112	15.5895	15.4207	13.8455	1.02125	0.215791	1.9593	1.57391
7408	VASP	0.064363	0.345575	0.40194	0	0.562224	0.278497	0	1.71937	0.310242	0	2.79809	0.366552	6.00398	4.98792	1.05067	1.33671	0	5.90358	3.91581	0.270103	5.41705	6.55704	1.10127	0.121098	5.53594	0.65268	0.0639704	0.562728	0.729907	2.64806	1.78115	0	2.36227	0.761932	0	2.63514	1.19453	0	0.793011	0	8.37536	2.66696	0.567333	1.37389	1.21134	0.0766754	3.76372	3.38141
7407	VARS	0.0123549	0.713711	0.0164577	0.844315	2.4557	1.88632	0.127239	4.03714	0.359329	0.913504	3.74756	0.563678	3.62145	7.48899	1.44645	0.287818	0	0.812199	0.505581	0.406044	1.0066	1.02457	0.204364	0.309722	3.47929	3.15778	2.42341	1.07617	1.96434	2.10881	5.4687	1.8946	1.06452	1.4004	0.643222	1.49885	2.84384	0	2.0631	0	2.61956	1.6695	1.31841	2.13424	1.55198	0.00306433	2.83212	1.17187
11315	PARK7	1.22035	4.09957	0.909471	8.82365	10.2072	13.9993	1.87243	12.3334	2.36379	4.67901	12.4004	4.31461	3.52122	13.6946	15.7494	0.823119	0	14.4194	4.26188	5.96028	1.83182	10.6935	1.61132	0.785063	8.06622	9.88801	3.08812	2.46407	10.948	14.5516	5.65049	15.9638	6.78178	3.56754	3.56147	5.28512	22.1612	0	9.6726	0	11.7369	8.53085	10.7047	7.13817	2.8416	0.0524666	8.17811	7.50284
9601	PDIA4	0.595044	4.03559	1.22814	10.2271	13.179	3.08583	2.65974	7.93183	1.91231	3.16309	8.88266	26.3336	50.9349	10.3343	14.3427	0.799563	0.469197	15.5062	1.58488	3.3555	4.29318	18.0299	6.07081	0.836686	7.00979	59.0364	15.4729	23.6892	3.9313	8.77001	24.5597	3.75786	33.6775	24.1914	3.54636	20.2638	35.204	0	7.03173	0.325926	73.1539	29.8188	5.41542	16.659	5.73599	0.267953	36.5293	6.84879
5245	PHB	0.534043	8.71968	2.33685	7.45819	13.4298	11.8386	4.11755	14.136	4.17074	6.97875	14.0023	6.07298	15.6141	15.211	17.6429	0.943305	0	7.88116	4.92267	7.26036	6.15366	13.3058	0.598917	1.33082	33.9474	16.7026	13.4234	9.42647	8.29752	11.7389	8.04766	8.37497	14.9589	25.9343	5.4449	3.69729	8.32305	0	15.1926	2.29773	29.2386	26.1943	12.4186	13.9397	9.83163	0.673962	20.5816	12.1278
3068	HDGF	0.332776	11.7076	1.66252	7.42195	10.2282	13.2551	1.54902	10.5335	2.0591	16.4105	11.7711	6.01929	12.4397	11.6739	6.11995	0.593399	0	4.95428	1.05674	8.8227	3.7513	8.68588	1.10846	0.720305	9.62001	13.6159	8.85198	7.05953	7.83254	9.57163	11.4128	2.44089	9.70476	13.4328	5.36748	4.55315	14.6416	0	17.3795	0	17.7294	15.2031	17.606	15.9427	7.41889	0	2.5338	13.4379
100526842	RPL17-C18orf32	0.102192	7.56581	0.48029	0	14.4236	8.10564	1.23253	10.2934	2.10949	4.17778	9.72757	4.94266	20.8931	11.3643	9.31808	0	0	7.89687	2.11341	5.99169	1.92058	12.8421	0.53512	0.803299	17.1411	12.8347	4.56734	3.06459	8.2294	17.1106	11.9998	2.89081	7.50449	7.79559	4.26209	7.74461	11.8702	0	5.54689	0	9.74272	3.24952	4.65537	2.13701	3.86015	0	9.03773	9.8388
3066	HDAC2	0.0564451	0.543738	0.061389	3.55714	2.02121	2.39057	0.437975	2.59191	0.499631	0.858381	1.11757	0.946131	1.70852	2.76078	1.92481	0.0856524	0	1.58981	0.576357	2.76627	1.0518	3.28804	0	0	3.10897	1.50284	2.20885	1.71224	2.05881	1.40877	2.25307	1.01383	1.98843	2.2402	1.60689	0.481631	2.66254	0	2.51137	0	1.97164	2.33824	3.06411	1.86895	3.05175	0	3.24523	2.04126
3065	HDAC1	0.0436377	0.674424	0.0367064	1.76414	1.32082	2.18065	0.318014	2.06947	0.389912	0.792706	0.504081	0.694252	0.991297	3.76339	2.34064	0.101856	0	1.78949	0.551298	2.05922	1.36184	2.54847	0.163518	0	3.53337	1.4375	1.55207	1.25443	1.11747	1.21078	1.54672	0.511484	1.47077	2.23889	1.76664	0.411988	2.378	0	2.12444	0	1.51829	2.199	2.09199	1.42972	2.10019	0	2.1429	1.37933
65108	MARCKSL1	0.188716	1.766	0.0677671	6.0588	2.32522	5.84369	0.845275	2.78556	1.40447	4.0628	5.8249	0.802584	2.19931	4.42849	12.4944	0	0	6.95658	1.04587	8.4941	2.13645	16.7469	0.637582	0	7.89234	0	1.30783	1.1802	6.00002	2.0778	6.36018	5.69728	7.67766	9.46625	6.07204	0.383823	7.89584	0	3.60653	0	3.95448	10.2955	0	4.11883	8.84999	0.153084	6.91559	6.82138
7415	VCP	1.00379	7.59739	1.53275	6.46853	11.876	15.1996	2.78127	10.7631	2.91354	2.548	12.0027	2.84062	10.1855	10.482	11.7662	1.31637	0.026935	19.7545	3.69956	4.10904	5.34955	8.94535	1.55183	0.841383	11.3229	14.5997	24.6396	18.8067	9.13544	56.3525	10.462	7.85339	15.1285	14.1116	3.45638	12.2631	20.9478	0	21.8403	1.20553	63.4713	34.7494	21.3306	14.6555	8.40422	1.31708	6.83086	11.8094
5236	PGM1	0.0119535	0.308179	0.531765	2.19294	2.7221	1.31419	0.699116	0.996412	0.0626075	0.220961	2.26212	0.206409	0.888197	0.81701	2.64283	0.091323	0	3.77189	0	0.631463	0.324656	0.987122	0.0735087	0.0729894	0.586015	3.80595	0.551155	0.22775	0.67681	2.31545	0.819625	1.61089	1.60871	1.84351	0	1.06059	3.45532	0	1.35097	0	5.50448	1.01314	1.38992	0.837457	0.136914	0	0.549407	1.96947
7414	VCL	0.365818	3.40116	1.44911	3.37326	11.9254	7.35896	4.11279	4.97038	5.03535	2.09955	12.8958	5.73794	4.10864	18.9201	1.91137	1.18911	0.317676	5.46985	2.87736	6.35438	5.29496	7.74779	0.653553	0.320585	3.21882	10.237	4.46168	3.50608	6.86523	17.1119	3.56506	2.34726	6.05161	2.98991	1.14877	7.70866	4.97603	0	5.90586	25.2686	26.2371	11.6332	7.82109	7.32118	2.89659	0.523663	8.78752	2.04877
7417	VDAC2	0.675696	3.70093	0.293837	5.03041	7.30419	4.97657	0.750954	4.91658	1.00193	3.08912	6.72947	2.25131	6.95428	7.48491	7.7502	0.285975	0	7.83916	0.716393	3.14343	1.7783	9.29894	0.598142	0.946554	6.77321	5.21815	11.0646	2.87769	5.15017	3.36362	3.32149	2.27641	1.94099	2.4221	3.46805	1.69685	3.30178	0	5.86512	0	6.98284	8.4309	4.40322	4.37309	4.38513	0.118631	10.9553	3.89083
7416	VDAC1	0.194716	1.78945	0.167821	3.84727	11.5403	4.45541	0.552669	3.28326	0.584611	1.83677	4.91802	2.85326	3.36586	4.41521	8.25688	0.20888	0	7.00921	1.02995	0.862747	2.04303	9.25454	0.154872	0.340547	12.2768	2.68369	7.94599	2.78055	4.38209	5.72646	3.66123	1.1495	10.2705	4.09288	3.91748	1.78772	9.10132	0	12.9852	0	19.3832	3.18847	2.4414	2.48236	1.11676	0.0948374	26.7703	13.8774
7419	VDAC3	1.2285	2.18133	0.125436	0	4.10741	4.41137	0.690055	5.35399	0.884656	2.00401	2.36212	2.51257	4.42936	4.6502	1.9114	0.0797691	0	1.37947	0	0.577717	1.10251	0	0.29773	0.179597	1.17894	2.102	1.03666	0.639973	4.56494	3.01657	1.76748	1.42775	2.66687	1.96132	1.22401	0.698112	2.87024	0	1.66141	0	0.869395	2.86532	1.35668	1.03589	1.33388	0.0286425	4.64391	2.89508
10432	RBM14	0.425228	6.75991	0.270249	11.8487	9.06199	5.69945	5.40931	9.15138	4.18991	7.44855	11.5068	5.53332	3.58408	12.9153	19.0814	0.817555	0.443882	9.69087	5.14521	12.5231	6.96522	16.1478	1.52547	0.794637	13.5476	10.6812	6.06619	7.6056	11.398	11.6348	12.4517	10.0544	11.0154	10.6082	8.6554	2.03258	7.39748	0	10.7415	0	10.397	6.80457	6.20862	5.69651	12.3185	0.0556396	13.2094	16.2329
5250	SLC25A3	0.232774	2.12532	0	1.55254	1.92479	4.69677	0.247584	2.33526	0.619185	0.967306	1.5009	1.13613	3.4411	5.58838	3.50202	0.184691	0	1.20401	0	1.25615	0.874951	0.668224	0.624604	0.386273	3.17673	17.0455	1.36028	0.473508	1.4569	1.38584	1.46804	1.26102	2.25419	0.548356	0.859417	0.804886	1.63414	0	2.56029	0	3.72995	1.70261	3.09088	2.04021	0.650107	0	4.07375	0
7431	VIM	1.74114	93.3631	19.3155	138.872	343.924	186.238	87.0825	203.451	115.334	61.9314	622.803	281.534	334.197	494.367	169.289	53.6082	22.839	488.915	141.566	107.007	116.554	229.283	20.3579	7.48865	429.666	774.101	83.2274	141.069	295.206	513.341	178.214	176.881	136.476	106.92	139.291	201.069	344.498	1439.08	155.987	243.2	929.697	186.666	127.506	216.609	121.933	11.154	219.899	96.5955
7430	EZR	0.829711	8.53041	0.87925	8.68317	13.8376	14.3261	2.91614	36.3901	1.91751	6.04486	9.69637	4.80689	4.65112	18.6298	7.3177	0.717213	0.155121	3.98417	3.01122	7.6334	3.61277	23.2649	1.11811	0.117451	10.093	7.98736	10.0064	6.77481	6.30464	9.89203	13.9207	14.9883	11.3837	5.82025	3.91195	6.62358	10.1198	11.8002	9.49779	2.51584	25.8782	4.95895	8.9596	8.61316	11.356	0.313159	8.08873	7.60612
8760	CDS2	0.00929974	0	0	0	0	0.129626	0	0	0	0.112807	0	0	0	0	0.128897	0.00311828	0	0	0.0244	0.118591	0.0882869	0.346976	0.0194005	0.00925196	0.172915	0.251533	0.119868	0.154598	0.106329	0.267496	0.0211812	0	0.0485503	0.188236	0	0	0.105864	0	0.668664	0	0.869776	0.472087	0.197953	0.454021	0	0	0.40201	0
8766	RAB11A	0.137521	2.94493	3.03294	4.33935	3.00837	5.44268	1.94449	4.45035	1.08435	2.35094	8.46879	2.76031	8.05642	7.46825	3.86749	0.742979	0	3.94807	0	2.84776	2.17686	7.22318	0.47886	0.33182	0	8.13201	2.9048	1.65993	3.05525	4.08677	2.47398	2.79494	3.87118	2.13069	1.03915	1.46338	2.96487	0	6.07933	0	3.7678	4.16767	7.4712	2.7886	2.17228	0.196398	4.63734	5.45756
25939	SAMHD1	0.0147431	2.21281	0.32383	0	6.66942	0.767858	0.0740915	3.11799	0.388584	2.02313	2.30275	3.97764	3.26255	15.9919	0.29808	0.350572	0	3.32542	0	3.44848	1.35084	3.01109	0.21565	0	5.3696	1.98851	1.20113	1.01029	2.86968	6.02376	2.2747	0.699575	1.44993	3.27329	2.53003	5.71629	3.88873	0	1.22546	0	9.55328	2.79385	3.82818	4.3647	0.932658	0	2.11855	0.883659
3075	CFH	0.100917	0.227666	0.267276	3.4157	0.645202	2.15514	0.0714461	1.14304	1.23983	0	0.246345	3.72491	0.483631	3.11126	0.223117	0.132208	0	1.21	0.549696	0	0.280177	0	0.0231492	0.0389869	1.20962	1.95248	0.0215015	0.0676053	0.300168	0.409033	0.117708	0	0.31559	0.174894	0.147166	0.480296	1.19333	0	0.20051	0	0.59552	0.627405	0.658614	0.233545	0.100203	0.0598447	1.12418	0.0608917
115207	KCTD12	0.125424	4.08055	0.189441	1.18029	1.84137	1.03593	0.749367	2.74531	0.311225	0.182215	2.1904	0.820298	4.32661	2.48565	6.76157	0.597971	0	1.51144	0.230591	0.913021	2.99084	3.5033	0.182261	0.0234408	5.67056	7.22575	0.530477	1.46694	3.72276	8.40182	4.0587	0.972712	0.886814	1.51977	1.35252	2.63654	8.9226	0	1.89417	0	11.5259	2.06214	1.79971	5.09719	5.67817	0.00909786	4.19588	9.36772
25932	CLIC4	0.0492419	1.93922	0	1.7738	1.72138	1.33607	0	2.43897	0.637369	3.18987	1.07649	1.23246	0	1.16555	1.38014	0.205789	0	0.804308	0.512194	0.73602	0	0.948212	0	0	0.952598	3.02422	3.0684	0.172708	2.2219	2.98216	1.70547	0.696289	1.05858	0.496503	0	0.538327	1.66384	0	2.4123	0	1.35987	0.218365	2.85651	2.07759	0.502741	0	0.677302	0
462	SERPINC1	0.0118697	0.220491	0	0.430899	0.420608	0	0	0	0	0	0.394696	0.621362	0	1.15911	0.449853	0.120858	0	0.295166	0	0.114365	0	0.373843	0	0	0.0547717	5.0219	0.416324	0.557833	0.784529	0.468276	0.306537	0.321603	0.948395	1.86168	0.139421	0.882349	5.31126	0	0.386666	0	1.09539	1.4928	0.969051	0.933197	0.530327	0.00901587	0	0.307592
10449	ACAA2	0.71896	2.82701	0.336963	8.70866	11.6933	26.5496	0.856174	6.74623	1.97733	2.13071	6.5841	4.22126	2.62033	8.93145	10.7269	0.44118	0.269823	2.68837	3.7699	3.16999	1.95495	6.81074	0.521631	0.146684	2.23115	5.75339	9.03116	3.90265	8.09477	14.822	6.40339	3.28944	9.97456	9.74768	6.12618	0.977598	7.97463	0	8.1354	0	8.03198	2.49841	13.9958	7.38213	7.01369	0.0199982	12.161	5.19666
347688	TUBB8	4.51444	15.564	2.50312	29.7219	29.0894	68.8422	7.64792	26.4771	11.2966	21.0303	29.8944	4.6277	6.74033	42.7859	32.4276	1.90369	1.9228	48.0007	11.8311	25.7011	20.8647	77.0793	3.85235	3.07746	31.1116	41.5204	41.9521	23.9233	23.8088	39.4194	38.6719	46.9024	23.0114	18.2216	14.5726	8.3498	55.0106	0	44.8659	0	40.0923	40.2332	120.366	49.173	29.6065	0.199354	37.3276	28.8709
101060751	LOC101060751	0.101673	1.50101	0	0	1.92113	1.29918	0	2.45199	0	0	0	0.960758	0	1.38254	0	0	0	0	0	0	0	2.61147	0	0	0	1.45112	0	0.793532	0.555764	0.943866	0.663425	0	1.22722	0.609173	0	0	1.88354	0	0	0	3.96606	0	0	0	0	0	1.98813	1.22406
6594	SMARCA1	0.0444783	0.895968	0	1.40207	0.830456	1.65404	0.440256	1.40729	0.367408	1.01231	1.34722	0.472423	0.581972	0.87747	2.16884	0	0	1.43952	0.619209	0.520507	0.575247	1.90856	0.169628	0.0776085	0	0.166006	0.980517	1.79407	1.69392	1.90568	1.6411	0.963768	1.48651	1.38213	0.540822	0.464951	3.05043	0	0.672173	0	0.19648	0.18329	0.447473	0.365686	0.321161	0	1.24269	0.768039
5265	SERPINA1	1.24391	1.53123	2.97864	4.06417	13.1169	9.27694	2.72621	5.40467	2.26144	4.17028	4.03149	6.66432	4.64822	13.9821	11.675	0.390467	0	9.07022	1.6048	2.65857	6.98226	1.73186	0.934969	0.842666	22.0909	26.5449	1.93243	2.05153	5.93588	26.478	3.32205	6.65533	6.04798	5.21758	1.89082	6.55574	30.2929	28.4701	2.80758	6.15762	8.32263	35.1604	29.4756	32.2816	5.51608	0.822688	6.83573	6.12626
6597	SMARCA4	0.0403286	1.08886	0.012779	0.919588	0.601198	1.57515	0.0735887	1.14259	0.299594	0.547536	0.735568	0.282197	0.267624	1.31559	1.59626	0.00663733	0	0	0.775744	0.758013	0.390776	2.10356	0.040199	0.0172344	4.66247	0.621869	0.481562	0.770227	1.18696	0.628049	0.919895	0.639141	1.10349	1.97393	1.11197	0.113067	0.9742	0	0.657194	0	0.444394	0.581375	0.680414	0.230683	0.739088	0	1.33371	0.593084
7443	VRK1	0.0966038	0.593519	0	0.688442	0	0.54143	0	0.389947	0.095725	0.752751	0	0.452826	0	0	0	0	0	0	0	0.341269	0.140897	0.0710095	0	0	0	0	0.213204	0.361573	0.727941	0.126311	0.446605	0	0.606781	0.774216	0.426648	0.0490761	0.518939	0	0.550725	0	0	0.200728	0.909258	0	1.11044	0	0.759483	0.686618
6599	SMARCC1	0.106098	0.799336	0	0.937196	0.870853	0.965345	0	1.59475	0.286179	0.620849	0.480058	0.167311	0.146397	0.802989	0.584038	0	0	1.31646	0.296656	0.705144	0.531005	0	0	0.013214	1.41136	0.985861	0.892043	0.947477	0.889884	0.57367	0.977165	0.966193	0.742491	0.386246	1.05488	0.248917	0.374908	0	1.15929	0	1.29497	0.698837	1.75731	0.57304	1.09342	0	0.87961	1.25229
8775	NAPA	0.288812	0.678751	0.435939	4.07952	2.97301	3.88529	1.17867	1.61573	0.609462	1.51035	10.03	1.2071	0.0838624	3.29016	2.04957	0.197405	0	1.82707	0.918833	1.87587	0.676516	2.90292	0.223048	0.0831697	3.41277	1.97362	0.988106	0.640009	2.43285	1.25022	2.29872	1.80922	1.32373	1.67078	1.04912	0.773826	1.56947	0	1.19191	0	2.24715	1.75449	1.93163	1.61956	1.7298	0.0110338	1.89017	1.44321
28976	ACAD9	0.0095713	0.795248	0.00495043	2.2848	0.288187	1.64131	0.0162139	0.498498	0.317253	0.529865	0.277388	0.929446	0.166145	0.110071	0.709516	0	0	0.954258	0	0.166086	0.102118	0.279782	0	0.00431294	0	0.296153	0.378044	0.489997	1.2917	8.07781	0.887083	0.333793	0.704202	1.12145	0.444334	0.392945	0.823798	0	0.465889	0	1.82641	0.16398	0.173363	0.0653444	0.196902	0	0.427553	0.2386
471	ATIC	0.170236	0.413667	0.196316	1.12804	3.0665	1.31115	0.634037	2.06844	0.240021	0.508164	2.07712	0.526095	2.08937	1.54497	1.37026	0.0420222	0	0.585819	0.151806	0.37462	0.112489	1.31884	0.0280545	0.0171061	1.52146	2.42163	0.877756	1.07191	0.640879	6.39247	1.41332	0.402113	0.957755	1.24821	0.197524	0.847551	3.53455	0	1.30437	0	3.90747	1.81259	2.92636	1.18107	0.189444	0.320968	0.565607	0.785544
57062	DDX24	0.0102385	0.549821	0	0.377099	0	1.11159	0	0	0	0	0	0.264249	0	0	0	0	0	0	0	0	0	0	0	0	0	0	0.0541814	0.0801601	0.873932	0.024969	0.475195	0	0.178101	0.285876	0	0.030822	0	0	0.0459938	0	0.181482	0	0	0.0166982	0.419713	0	0	0
476	ATP1A1	2.31982	6.30131	0.147595	3.75241	5.59531	7.16454	2.95311	4.9198	1.805	1.36849	4.27179	7.06153	1.60104	8.28041	16.4837	0.768783	2.31234	6.5227	1.20589	3.21019	2.6811	7.9322	0.769808	0.603666	8.74339	10.9506	5.93656	4.02724	6.6571	5.86258	2.78077	10.5412	11.275	5.84215	4.30921	4.64172	13.5288	8.50513	13.834	10.1923	4.97772	4.08712	2.5802	2.11469	1.24549	0.646413	6.44879	7.99321
477	ATP1A2	0.0565063	0.464328	0.0761967	0.368344	0.605357	0.695889	0.108838	0.59626	0.143748	0.225484	0.349435	0.235901	0.374698	0.745218	2.29031	0.0483694	0	0.98978	0.201353	0.371092	0.400779	0.422013	0.0389481	0.036699	0.809904	0.636272	1.27983	0.514708	0.441167	1.06585	0.321665	0.423312	1.41987	0.509226	0.35687	0.274632	2.1757	0	1.18156	0	0.625873	0.579092	0.677695	0.379143	0.158699	0.00887091	0.347482	0.62421
478	ATP1A3	0.125199	0.896751	0.0808843	0.628635	1.10757	1.30188	0.228331	1.02256	0.278332	0.418862	0.630668	0.484522	0.569311	1.40512	4.03449	0.0540092	0	1.27772	0.336486	0.57404	0.771984	1.73559	0.0413441	0.0409983	1.76044	1.20033	1.59851	0.712807	0.622204	1.46639	0.390285	0.867125	2.75092	0.92066	0.822846	0.532644	3.24388	0	2.48775	0	0.910661	0.908494	0.979643	0.540389	0.457021	0.0142858	1.14299	1.09287
51762	RAB8B	0.158212	0.303886	0.285156	0	0.878247	1.38428	0	1.05563	0.439402	0.196714	0	0.967566	0	1.83764	0	0	0	0	0	1.18709	0.271229	0	0	0	3.84896	0.281989	0.584586	0.707392	0.592975	5.23531	0.995915	0	0	0.179113	0.527109	1.23893	2.07839	0	0.911735	0	0.161224	1.10084	0.844193	1.65558	0.197247	0	0.88823	0
3093	UBE2K	0.268545	9.71299	0.140486	0	0	23.3873	0	17.3849	0	1.92237	0	0	26.3619	0	3.51863	0.0126887	0	8.01389	1.30678	2.89979	4.5578	4.33956	1.01931	0.518909	11.9434	17.3498	6.34021	6.71803	11.9813	5.51913	2.59673	2.03632	1.83928	2.15121	0	0	29.1456	0	9.20877	0	6.30023	11.6656	17.4716	11.6045	7.02886	0	13.2418	0
7450	VWF	0.0103627	0.346833	0.0532053	0.0341413	1.03774	0	0.0557312	0.0984803	1.56361	0.148296	0.380689	0.758939	0.819921	1.87234	0.185601	0.149171	0	0.450541	0.0574412	0.37587	0.241087	0.640134	0.0592626	0.0289495	0	1.38642	0.31268	0.527289	1.18999	1.18494	0.263646	0.109114	0.52952	0.452624	0.57467	0.423398	1.07077	0	0.686134	0	2.22452	0.215223	0.199012	0.543723	0.282517	0.0357066	0.781116	0.228661
9631	NUP155	0.00464867	3.33522	0	0.379562	0.529631	1.06454	0.0750561	0.895535	0.209245	0.142346	0.591787	0.402626	0.147259	0.789554	0.171078	0.0203361	0	0.369746	0.133248	0.184401	0.0912587	0.45278	0.0634596	0.0201985	0.370462	0.639611	0.301651	0.884171	0.880892	1.04881	0.639111	0.196042	1.28948	1.41837	0.673706	0.252584	1.35587	0	0.566764	0	2.29842	0.333853	0.111013	0.194127	0.290648	0	0.896474	0.379627
6122	RPL3	0.519566	10.8138	0.479239	11.8898	11.8857	14.895	3.0814	17.4015	6.09561	6.30962	19.5765	6.39436	19.8455	19.8574	19.3544	1.88632	0	21.9474	5.25822	10.6452	7.32991	19.2576	1.35553	0.879023	84.6779	28.7281	6.00585	6.49236	13.1717	17.2996	13.4386	16.4356	11.025	14.8883	7.78313	9.35501	20.5401	0	8.14127	0.898818	23.8631	8.45069	8.05642	6.37392	8.3263	0.1714	32.8293	19.7055
6124	RPL4	1.4082	24.0213	3.24283	17.6543	33.5351	25.9214	7.62931	46.0269	8.75302	11.2436	43.4552	18.497	41.3929	39.165	48.1471	4.29917	2.50569	42.6595	8.62728	15.1222	14.3211	51.8124	2.86837	1.82426	65.4922	45.4477	20.7568	16.073	24.534	44.8295	30.4872	28.2505	19.2692	28.0007	15.2435	14.5862	30.9875	0	24.2025	5.25905	60.9301	24.8173	29.0359	14.5373	22.1005	0.637366	33.7171	25.0106
6125	RPL5	0.144616	15.1887	0.766893	45.5662	29.1459	20.1825	6.14257	22.4282	4.47779	31.8916	51.6778	15.6275	34.0002	33.4619	21.3122	1.93759	1.27053	19.453	2.79836	10.9127	5.6681	25.5959	1.71354	1.01964	66.2104	28.0028	12.4578	9.41811	37.8896	36.9382	17.9851	4.26914	19.7378	12.7263	7.99545	23.9552	14.8509	0	17.1404	0	44.7636	13.0428	12.7629	8.90789	5.89069	0.393389	22.9402	16.5975
3099	HK2	0.0818136	0.149406	0.0996905	0.527457	0.814391	0.99465	0	0.44691	0.24529	0.219724	1.27064	0.156695	1.19255	1.66301	0	0	0	0	0.0986863	0	0	0	0	0	1.58512	1.19168	0.437752	0.124066	0.147798	0.825566	0.330071	0.813464	0.691351	0.174976	0.273101	0.0924831	5.09414	0	0.319917	0	0.798322	0.480294	0.667075	0.726089	0.754929	0	1.89562	0.543385
3098	HK1	0.544066	2.27324	0.218287	3.70567	3.35081	4.65978	0.118728	2.59817	1.17822	1.44669	3.30435	1.82458	3.1782	7.60845	3.1529	0.039852	0	3.51011	0.426787	0.443346	1.27011	2.46875	2.98045	0.13056	2.10966	3.85182	4.58524	1.13254	1.80811	2.8399	1.57785	3.71087	2.65555	2.02126	0.853435	1.69619	3.10816	0	4.51655	0	5.04885	0.985796	1.91888	2.02687	0.823135	0.0525467	5.36558	1.83074
24148	PRPF6	0.0266292	0.675129	0	0.580208	0.592736	1.98476	0	1.21953	0.581363	0.390682	1.00709	0.675718	1.09499	1.19253	0.409739	0.0100588	0	0.396469	0	1.0734	0.284256	1.02189	0.0286175	0	0.325232	0.835763	1.18293	0.307249	0.707911	0.503773	1.19147	0.67716	1.19667	1.03007	0.622088	0.137144	0.730328	0	0.654626	0	0.806161	0.361961	1.27804	0.261188	0.527114	0	2.60192	0.47767
100996820	LOC100996820	2.30046	40.023	8.60867	44.9309	133.254	61.0063	15.13	50.8938	33.3329	38.0108	151.543	39.7852	92.1374	153.724	136.781	4.92531	5.58243	93.0293	21.5646	23.7217	19.5636	186.311	3.8348	3.42976	39.4628	203.075	22.2831	62.1387	157.829	90.9113	58.3922	34.4011	146.149	66.5897	44.4892	48.5185	85.6514	63.7944	50.1831	70.7678	202.363	30.9599	18.1511	29.1454	77.5798	1.4982	112.315	86.4324
481	ATP1B1	0.0667217	0	0	0	0	1.37132	0	1.32532	0.351067	0	0	0	1.55075	0	0	0	0	0.759244	0.0754085	0.54339	0	1.84483	0.0355522	0.298726	0	3.86307	4.48693	3.10341	7.34747	1.12811	4.36218	0.213303	7.08741	4.22296	0.99798	4.1172	6.56172	0	5.07189	0	0.180116	0	1.21157	0	0	0	0.42528	2.92915
3094	HINT1	0.701492	5.20193	0.311163	3.9188	11.0962	12.6001	0.794899	9.74275	2.02547	2.56573	2.8301	2.24689	8.86102	9.18828	12.0974	0	0	8.45072	0.818398	3.38677	4.68516	14.5825	0	0.362822	0.767292	8.0914	7.32631	2.1628	10.3478	8.20053	20.35	1.71431	6.8972	3.24764	0.870357	2.61627	7.2089	0	7.75919	0	9.44021	3.70881	7.20469	3.81999	1.82124	0	6.18867	5.89591
488	ATP2A2	0.277081	3.65901	0.0791448	3.23252	5.63411	2.65821	0.336666	4.48025	1.09826	1.7243	8.18733	2.50515	2.82285	8.20587	7.74529	0.362651	0.347136	7.7889	0.539203	1.67364	1.8248	2.29803	0.44447	0.203492	2.04035	5.29279	5.35961	5.57508	4.31262	4.6254	2.4009	1.92321	4.53827	7.48261	1.4554	1.94646	6.5521	0	2.31893	0	5.94617	3.21216	2.72746	5.31211	4.8148	0.0734602	8.9624	4.06106
51773	RSF1	0.00185089	0.0593456	0	0.0883098	0.143077	0.164869	0.0309416	0.133805	0.0162045	0.127137	0.0370737	0.0525198	0	0.0945219	0	0	0	0	0	0.0780073	0.0109796	0	0.00162496	0.000765063	0	0	0.0922869	0.38756	0.205057	0.0954584	0.242806	0	0.402735	0.0987308	0.293078	0.0185748	0.135174	0	0.3719	0	0.0157169	0	0	0	0.0393788	0	0	0.0580091
7448	VTN	7.36458	46.5093	3.24409	22.677	127.948	12.3685	2.18129	4.83034	37.1879	19.9585	66.0278	130.016	12.7994	50.6743	101.873	24.5664	0.69805	1066.9	646.706	10.4274	20.5336	19.7481	20.7555	45.7732	723.321	649.181	38.7275	71.6705	82.1297	74.0073	5.51062	13.248	63.3114	47.6271	11.4139	119.254	1628.56	10.248	75.369	74.051	43.9491	179.931	14.111	45.3528	17.3788	1.17439	35.6577	51.0898
6117	RPA1	2.15608	2.59789	0.0190106	0.777942	3.28438	5.87836	0.181702	4.17536	3.13236	2.33739	4.0485	2.75372	2.89444	4.22859	0.828958	0	0	5.31671	0.229389	3.02948	1.89689	4.61304	0.0194902	0.0341472	1.52363	3.00127	1.65027	3.53494	2.09911	9.35075	2.4011	1.62093	3.116	3.67793	3.46658	0.484363	3.26047	0	1.67329	0	1.84343	0.397139	6.48927	1.02135	1.2802	0	3.68379	1.82217
6119	RPA3	0.184972	4.35629	0.165287	4.9902	4.48808	9.68377	0	8.78829	2.27274	3.62262	7.49271	2.23517	0	4.08634	2.29538	0	0	25.4941	1.02316	3.51541	1.20265	2.38668	0	0	2.1518	6.48731	2.18434	1.27602	2.22373	11.2683	4.63379	3.55184	4.02246	2.08279	5.01813	0	5.19647	0	12.3945	0	1.71986	1.6724	5.4183	2.63139	2.7728	0	5.47615	2.54967
6118	RPA2	0.327681	3.32603	0	0	0.741509	4.73779	0.386186	1.69405	1.48964	2.04569	1.56164	1.26428	0.471773	1.76815	3.25036	0	0	7.82262	0.977629	5.91958	2.97621	4.68446	0.413529	0	2.09052	3.05708	5.13492	1.00002	3.11089	4.40119	2.17225	3.26094	5.27307	1.67429	2.72877	1.00496	3.39881	0	1.80609	0	1.80678	0.533652	4.02399	0	0.131197	0	1.51807	1.98412
6130	RPL7A	4.18888	29.3706	3.69336	37.5598	67.9817	32.2532	9.21014	65.4063	9.27291	17.0313	71.1355	14.5941	42.1032	563.201	41.2069	2.21974	0	31.1228	9.26066	28.9475	15.6248	61.3744	3.90493	2.35247	67.2616	42.196	101.447	19.1479	24.5067	32.474	23.8252	25.0653	18.3758	21.5539	19.3934	14.1899	36.108	0	47.4596	0	64.8453	52.5979	66.4988	46.4426	25.6533	0.465677	36.7692	27.0119
6133	RPL9	0.164103	8.7033	0.333204	5.79622	11.5506	9.33743	1.55065	8.77669	2.44972	4.105	11.4109	4.76749	19.6123	14.3702	0.479221	0.666183	0	7.18535	1.58536	3.23608	3.89866	10.6115	0.675742	0.575569	12.2247	7.74198	6.86553	5.49091	6.66189	15.0148	8.48084	0	7.8709	7.05272	4.52379	3.5093	12.9767	0	8.82802	1.33046	16.0625	5.77727	32.6462	3.91848	6.27472	0.138958	5.61017	6.59958
6132	RPL8	0.702645	16.8486	1.41354	25.2362	30.3785	27.2649	9.88901	30.2835	9.58075	9.05444	36.8112	11.6492	27.4353	35.2375	68.3639	6.9317	5.39275	105.95	23.8607	33.1926	31.9359	85.818	6.21904	4.73321	107.037	47.6524	22.6177	27.6157	26.1937	25.8354	35.7499	40.2982	39.2175	28.4432	22.5771	16.5114	7.61878	51.1189	49.3779	9.52937	79.5006	44.0169	18.7159	20.706	40.9174	0.989103	41.6421	31.2728
6134	RPL10	3.32935	33.3285	3.00886	11.8294	17.7893	10.7912	4.82784	23.5258	6.96287	7.01142	33.33	11.3427	15.6118	24.4701	20.534	3.49334	0	19.9129	5.45181	9.10627	10.4566	34.4179	1.55745	3.02711	44.3093	40.9151	45.1374	13.616	16.7278	48.4317	45.0132	14.7429	17.2244	37.6753	6.10302	17.3921	32.7509	0	22.8956	0	38.6972	11.2743	13.7596	7.27845	8.86953	0.202887	60.0349	14.7329
6137	RPL13	0.678483	26.495	2.72365	37.4473	49.8183	35.4654	8.14729	66.826	13.2944	15.1821	66.3136	18.7451	82.3634	79.2806	67.114	5.59546	0	51.8232	24.1359	33.01	19.1397	61.6063	6.69847	3.99261	147.951	40.0818	14.5698	18.7794	29.3291	45.4998	25.9867	40.2663	23.2942	22.3965	22.777	24.9463	36.9439	57.1131	33.4454	13.3858	96.1579	24.2709	43.7652	14.5198	34.6209	0.973818	29.1015	30.835
490	ATP2B1	0.0188089	2.28162	0	4.29768	7.22629	3.44704	0	6.42442	0.121791	0.00832713	0	9.97083	0	7.40774	0	0	0	0	0	0	0.0597255	0	0.0074841	0	0	0.293725	0.297585	0.330005	0.236822	0.415142	0.308657	0	0.499172	0.20781	0.0482681	0.141331	0.214232	0	0.289711	0	0.114549	0	0.206107	0.0361486	0.0386978	0	0.105432	0.264663
492	ATP2B3	0.0182769	0	0	0	0.154564	0.264486	0	0.086616	0.0956004	0	0	0	0	0.151725	0	0	0	0	0	0	0	0	0	0	0	0.115288	0.00891456	0.0803761	0.0978171	0.0670861	0.0232408	0	0.115181	0.0634588	0.0334941	0	0.145447	0	0	0	0.0768845	0	0.0568303	0.0150735	0.0376033	0	0.0851673	0.0572886
493	ATP2B4	0.0169048	2.1223	0	3.89345	6.39589	3.59759	4.11764	5.68302	0.263218	0.00748414	0	8.9907	0.0766294	6.6258	0.218732	0	0	0	0	0	0.0536792	0.561346	0.0164609	0	0	0.230191	0.128818	0.307949	0.203647	0.300753	0.247858	0	0.701844	0.198765	0.0309795	0.146412	0.319315	0	0.170467	0	0.264533	0	0.0827472	0.245094	0.0379164	0.00599479	0.154637	0.146541
495	ATP4A	0.0092882	0.199369	0	0	0.246427	0.294962	0	0.245988	0.0326375	0.0362862	0	0	0.145699	0.166264	0	0	0	0.684548	0	0	0	0	0	0	0	0.259547	0.0594471	0.0617893	0.0692665	0.22942	0.0814853	0	0.288269	0.0686395	0	0.0697239	0.165891	0	0.193915	0	0.124412	0	0.0514101	0.0293919	0	0	0	0
498	ATP5A1	1.88292	22.4588	3.17814	22.7489	81.2576	45.1552	28.2734	45.7381	9.29415	21.1025	91.3686	39.8749	24.6031	116.669	62.8147	5.17573	1.55075	95.4083	21.8464	43.3444	26.2163	61.1706	5.50195	4.73201	83.1826	97.6385	59.8771	58.0048	48.0843	78.2816	50.9301	29.4376	59.4087	76.5862	35.1216	26.283	55.1599	0	91.725	4.71029	152.239	89.2719	106.822	63.6594	43.5705	2.11811	74.031	39.5501
6128	RPL6	0.380049	21.4681	0.900033	18.2868	27.362	24.9509	4.79761	49.4371	9.07428	11.4985	40.0831	18.5857	23.1792	31.5346	59.1196	2.80177	2.32622	48.153	13.5889	30.1875	15.0016	56.2883	5.21269	3.1441	144.536	55.8033	14.2118	14.95	36.027	34.1975	29.6913	26.6348	31.9378	22.3581	24.38	22.7635	27.267	0	31.949	21.7318	57.6892	23.6262	20.642	15.8991	27.3915	0.459718	28.3288	34.2217
7458	EIF4H	0.163276	3.1991	0.304053	6.77753	6.5341	6.13362	1.75416	6.3763	2.378	7.21444	18.0136	2.05368	4.88996	7.27933	3.00225	0.274897	0	14.7995	8.2276	5.15096	2.16956	20.4061	0.478997	0.615467	7.21883	0	2.43158	3.69653	0	5.5528	10.5192	2.13821	3.88361	5.89849	2.74251	0.940031	5.28604	0	5.38986	0	0	7.08393	11.0306	9.24658	9.61815	0.0596885	7.38443	7.54465
6129	RPL7	0.460981	19.2811	3.43322	36.6506	47.3257	34.1233	13.4745	38.986	9.86861	14.917	78.0661	23.1629	39.5269	52.6943	36.8594	3.19994	1.31591	45.676	5.90426	19.8127	14.3817	44.8078	3.79841	2.26159	89.4535	48.7573	27.2247	16.0538	32.647	42.4112	25.7473	17.6946	26.9249	33.8212	18.8126	16.4938	25.8286	0	28.5389	1.60577	84.6132	25.7937	37.5107	18.1372	20.8374	0.581001	29.3765	21.914
6142	RPL18A	0.718902	14.9174	1.1984	13.5524	28.3607	28.936	2.52559	33.8436	9.05899	10.9524	36.3254	12.3316	51.048	35.7425	47.9706	2.11636	0	31.4345	9.39036	12.8247	9.15791	32.9587	1.65815	2.02262	73.2257	23.0398	5.35179	5.77097	10.4489	15.1382	13.4476	9.45181	7.1675	7.43416	10.0458	8.10376	19.441	0	9.11577	4.58848	39.721	6.89746	7.46098	6.279	8.13068	0.278604	23.236	10.4945
6141	RPL18	1.10012	59.497	3.92368	38.897	70.2519	64.3706	14.1711	84.3605	20.3782	21.006	82.1261	26.2254	78.7814	75.4561	99.3618	6.71449	5.55122	112.743	12.9727	38.5465	43.9423	95.9888	5.61781	2.99591	211.158	45.5236	110.018	153.148	89.5852	265.284	134.037	14.2137	180.976	180.591	26.1829	82.5772	68.5247	0	160.675	0	356.742	186.586	218.596	113.313	59.4531	1.92536	100.472	49.2364
6144	RPL21	0.633201	17.5925	0.96961	8.34438	18.5658	12.2397	3.62969	29.3857	5.43272	9.0166	21.3977	14.114	61.0335	22.0831	21.7074	2.71602	0	30.3449	6.32731	13.8668	7.5746	23.0021	0	1.25682	62.967	55.5154	19.6918	24.9412	36.0701	45.4444	33.5316	0	34.7544	39.2995	13.4244	20.0429	21.382	0	14.5905	1.95375	38.5438	6.63459	9.79151	6.29189	0	0	17.1173	0
6143	RPL19	0.203602	16.4825	2.51805	23.865	43.7401	24.6133	6.62687	28.8914	8.59449	14.4458	38.3498	27.5337	56.3981	51.5177	90.6027	6.00189	5.56229	51.9577	7.09816	29.9025	22.2528	56.1733	5.0216	3.05517	166.792	15.4047	19.0186	16.351	11.1927	33.3996	20.7578	25.7425	18.3127	17.2805	21.5823	11.0682	38.9189	0	31.834	0	53.9529	33.2224	25.9608	31.4339	17.6914	1.139	33.3616	23.5203
6146	RPL22	3.59891	45.3377	0.157231	0	8.90966	72.5167	12.6706	72.4186	8.35691	14.4358	48.2207	27.8351	27.9957	41.1789	47.3831	7.1515	6.10686	80.7644	22.2528	62.5516	10.8701	132.904	1.48815	3.01636	153.189	25.1729	30.0809	36.2659	44.4871	50.0572	51.5328	0	57.1702	33.7528	78.1223	9.12269	8.55793	0	33.189	0	175.201	39.179	38.1316	24.419	55.942	0.774545	31.044	23.7792
6147	RPL23A	9.53395	50.8655	3.64457	72.1471	71.8802	69.9492	13.388	70.2088	27.4988	21.2806	62.4275	55.8879	29.6492	76.1653	64.0144	22.0037	9.40293	71.7758	121.539	46.5167	30.227	118.767	14.2269	6.20225	214.05	79.5261	61.6628	65.3224	56.6747	108.834	81.3778	56.3358	82.9014	67.9064	61.4788	46.3609	138.718	0	119.18	7.31231	286.072	91.2458	135.238	91.4512	48.3086	0.38288	81.3682	49.7596
57095	PITHD1	0.196617	1.33065	0	0.542948	0.760237	5.052	0.168319	15.6513	0	9.25668	0.735708	3.92077	0	1.65807	0	0.071242	0	0	0.147502	0.325028	0.125741	1.11007	0.119594	0	0	1.25037	1.00175	0.569852	0.840519	1.94618	1.6647	0	0.754203	0.30138	0	0.191612	0.29894	0	1.58799	0	0.548883	0.581761	1.90066	1.30071	0.0951291	0.106329	0.388024	0
144983	HNRNPA1L2	2.30674	62.0085	1.54814	66.7109	52.9766	98.007	4.75794	74.8103	53.0521	55.6061	53.6714	37.6985	19.6721	77.753	48.7775	2.0226	2.72645	37.4302	8.87122	43.2783	43.2209	57.7501	5.17236	2.8902	86.2077	54.7726	110.385	124.193	67.2829	79.2137	64.7156	33.4052	95.8831	106.891	49.6567	14.1591	41.2973	0	65.4116	0	60.7558	176.362	251.924	72.3709	102.45	0.364804	110.339	51.5668
6139	RPL17	0.141565	10.404	0.654826	0	19.6039	11.1426	1.67628	14.1099	2.88197	5.66642	13.2841	6.74265	28.5015	15.5591	12.7718	0	0	10.8172	2.85656	8.14361	2.62291	17.4644	0.718074	1.08095	23.5377	17.5572	6.27994	4.21928	11.3061	23.522	16.5466	4.00458	10.3286	10.7245	5.85625	10.6541	16.3458	0	7.62611	0	13.423	4.43646	6.37187	2.96035	5.34739	0	12.4449	13.4201
6138	RPL15	1.45536	33.9725	1.94973	26.9237	48.2644	37.0391	6.74852	47.1397	13.777	13.5229	32.2306	20.2153	50.4489	51.5751	80.2289	7.23273	2.49499	99.5981	19.4824	29.2489	35.8855	92.9229	8.65408	4.9487	184.956	74.9783	12.9434	17.3351	39.9679	54.0046	26.5026	44.2834	26.2315	27.1703	26.1028	23.1283	68.4262	0	28.7287	16.6989	67.1934	26.2533	32.6464	20.1243	34.5494	0.93169	53.8178	31.2395
7469	NELFA	0.00505689	0.226027	0	0	0.0617247	0.080084	0	0.204255	0.0187007	0.54651	0	0.0299022	0.329695	0.11275	0	0	0	0	0	0	0.03272	0.103783	0	0	0	0	0.27395	0.110483	0.283807	0.217903	0.620284	0	0.308858	0.25781	0	0	0.336449	0	0	0	0.0124843	0.0455169	0.579193	0.108706	0	0	0.894411	0
8332	HIST1H2AL	73.1421	1445.82	49.8023	1296.7	850.497	1234.34	123.925	1002.46	161.638	1296.6	806.869	464.644	226.968	1125.56	799.528	56.1915	76.3106	462.355	429.443	803.653	1023.85	373.298	53.472	11.7242	195.555	468.912	389.337	524.483	530.458	511.118	561.28	604.663	577.477	545.223	1194.75	146.363	397.476	1252.39	943.472	92.7207	783.117	460.205	681.424	406.707	1526.39	14.1064	920.043	991.038
6152	RPL24	0.151644	16.6655	0.702022	16.3378	22.6915	18.8202	0.127173	24.8142	6.967	7.78365	20.0187	6.61225	34.6936	19.0449	11.0629	1.757	0	19.3104	23.4261	10.2477	4.3015	22.7156	1.73736	1.6386	29.0233	35.4116	13.6615	6.94164	20.9356	17.9673	29.167	19.2179	19.3168	13.9485	16.7454	11.0951	9.93088	0	12.2729	3.73349	11.3879	13.2088	14.581	6.14526	21.8706	0.165681	26.4919	17.021
8330	HIST1H2AK	73.1421	1445.82	49.8023	1296.7	850.497	1234.34	123.925	1002.46	161.638	1296.6	806.869	464.644	226.968	1125.56	799.528	56.1915	76.3106	462.355	429.443	803.653	1023.85	373.298	53.472	11.7242	195.555	468.912	389.337	524.483	530.458	511.118	561.28	604.663	577.477	545.223	1194.75	146.363	397.476	1252.39	943.472	92.7207	783.117	460.205	681.424	406.707	1526.39	14.1064	920.043	991.038
6155	RPL27	0.945907	18.4295	1.27723	18.9912	26.6284	27.8813	6.002	41.7338	4.57295	10.066	14.0312	7.74063	44.2578	31.111	12.0446	1.58085	0	37.2094	5.73743	18.2829	8.06465	30.4111	1.38915	0.821418	33.7247	16.0379	9.19784	6.60233	17.9857	18.8731	16.1118	22.1133	12.1575	10.0712	3.382	7.10921	9.08963	0	32.6376	0	26.1196	27.7546	33.0802	19.1465	21.0723	0.61006	25.9786	16.0088
7001	PRDX2	50.9904	11.0571	37.1197	44.1412	25.3905	83.533	53.0307	69.9098	35.2179	26.1955	37.7499	35.9354	29.5393	46.0716	80.8919	27.8811	82.5787	31.7041	80.1183	27.4971	40.0952	80.4731	36.4865	43.1453	94.3097	62.8214	132.395	37.6341	46.9939	56.1261	119.481	56.3565	52.6854	34.9731	18.0416	49.8264	90.0317	0	69.2846	62.9038	99.9475	153.094	138.764	157.491	41.0685	88.5263	37.3685	39.9668
8331	HIST1H2AJ	73.1421	1445.82	49.8023	1296.7	850.497	1234.34	123.925	1002.46	161.638	1296.6	806.869	464.644	226.968	1125.56	799.528	56.1915	76.3106	462.355	429.443	803.653	1023.85	373.298	53.472	11.7242	195.555	468.912	389.337	524.483	530.458	511.118	561.28	604.663	577.477	545.223	1194.75	146.363	397.476	1252.39	943.472	92.7207	783.117	460.205	681.424	406.707	1526.39	14.1064	920.043	991.038
8336	HIST1H2AM	73.1421	1445.82	49.8023	1296.7	850.497	1234.34	123.925	1002.46	161.638	1296.6	806.869	464.644	226.968	1125.56	799.528	56.1915	76.3106	462.355	429.443	803.653	1023.85	373.298	53.472	11.7242	195.555	468.912	389.337	524.483	530.458	511.118	561.28	604.663	577.477	545.223	1194.75	146.363	397.476	1252.39	943.472	92.7207	783.117	460.205	681.424	406.707	1526.39	14.1064	920.043	991.038
9667	SAFB2	0.0159587	0.940829	0.0370316	5.45814	1.43816	1.39384	1.04579	1.23215	0.28984	0.90431	4.42255	0.751255	9.49495	4.14421	3.95109	0.0472136	0.0533796	1.01768	0.527002	2.39263	2.36636	2.42395	0.146013	0.0930186	1.11114	3.00666	1.84708	0.93289	1.04565	1.46255	1.31294	2.51825	1.86415	1.87098	2.9772	0.157714	3.14922	0	1.38251	0	0.567624	0.762848	1.08681	0.693631	1.26999	0.0189924	1.43559	1.37538
6157	RPL27A	0.632961	24.8091	0.515679	36.4543	26.7478	31.123	4.94418	27.4514	9.9585	0	47.537	9.70779	45.5211	41.763	29.5451	2.66461	4.75427	41.0203	10.0783	29.1198	15.152	46.7571	2.95164	3.22685	38.0657	18.6172	9.2831	10.0699	14.2827	14.4503	16.3074	32.4092	16.7676	14.0918	17.1036	11.5306	37.8846	0	27.624	0	48.3076	25.9434	50.8952	17.366	22.9066	0.233583	10.8149	16.2338
8337	HIST2H2AA3	73.1421	1445.49	49.8023	1296.7	850.497	1234.34	123.925	1002.46	161.638	1296.23	806.869	464.644	226.968	1125.56	799.468	56.1915	76.299	462.498	429.443	803.653	1023.85	373.298	53.472	11.7242	195.555	468.912	389.337	524.483	530.458	511.118	561.28	604.663	577.477	545.223	1194.75	146.363	397.476	1252.39	943.984	92.7207	783.117	461.386	683.808	407.899	1526.39	14.1064	920.043	991.038
8334	HIST1H2AC	73.255	1446.83	48.1162	1298.99	852.97	1237.64	124.125	1004.8	161.895	1295.38	808.504	466.13	226.928	1127.86	797.303	56.3744	75.958	463.007	429.441	800.495	1024.56	369.261	53.5608	11.886	197.628	470.095	387.359	511.602	530.186	512.778	561.079	602.459	578.408	540.554	1195.45	144.463	396.42	1247.28	953.371	93.0383	786.299	463.937	683.251	407.508	1527.33	14.1347	915.495	992.405
6159	RPL29	0.857898	11.8598	1.94967	26.2496	25.1797	25.5269	4.74599	37.3094	5.52921	7.6952	33.8046	16.0855	10.2663	37.3156	41.001	3.61598	0	43.2043	18.651	21.6067	18.1793	68.1208	4.21705	3.3703	208.992	36.7485	10.8928	15.9707	19.0037	28.7468	16.1377	20.0989	21.2783	17.0574	13.3147	14.8556	38.3878	0	17.0422	0	46.6898	0	19.5146	0	17.1564	0	40.4753	32.4237
6158	RPL28	0.378739	11.2342	0.498231	1.62869	12.9908	10.6107	1.7605	10.5678	4.57578	3.60142	16.7964	6.14154	26.4874	19.4474	13.6155	3.62843	0	38.7248	7.54527	10.5763	3.46325	46.0826	2.23614	1.48264	65.0358	18.4073	70.0604	71.0463	13.3094	62.1512	16.0915	1.06356	21.2108	23.5	4.37042	14.7197	15.162	0	8.79799	0	25.438	24.8021	0	10.8819	5.70648	0.0459648	15.2816	5.99331
8335	HIST1H2AB	73.255	1447.15	48.1162	1298.99	852.97	1237.64	124.125	1004.8	161.895	1295.52	808.504	466.13	226.928	1127.86	796.737	56.3477	75.958	462.453	429.441	800.016	1024.56	368.792	53.4913	11.8398	196.945	470.095	387.359	511.529	530.186	512.778	560.956	602.459	578.301	540.547	1195.52	144.483	395.99	1247.28	953.235	93.0383	786.257	463.863	683.213	407.45	1527.33	14.1347	915.495	992.405
53981	CPSF2	0.00469256	0.00619922	0	0	0.0450176	0.173901	0	0.180324	0.0479558	0.0681733	0.266328	0.0365517	0	0.896897	0	0	0	0	0	0.0967457	0	0.161243	0	0	0	0	0.615668	0.456721	0.490942	1.28843	0.913842	0.250326	1.78993	0.950799	0.615333	0.222686	0.405739	0	0.462881	0	0.014135	0.451467	0.461839	0.529445	0.219303	0	0.781255	0.424896
8329	HIST1H2AI	73.1421	1445.82	49.8023	1296.7	850.497	1234.34	123.925	1002.46	161.638	1296.6	806.869	464.644	226.968	1125.56	799.528	56.1915	76.3106	462.355	429.443	803.653	1023.85	373.298	53.472	11.7242	195.555	468.912	389.337	524.483	530.458	511.118	561.28	604.663	577.477	545.223	1194.75	146.363	397.476	1252.39	943.472	92.7207	783.117	460.205	681.424	406.707	1526.39	14.1064	920.043	991.038
8343	HIST1H2BF	47.2951	512.214	36.7944	475.587	501.192	565.253	74.2405	496.133	160.499	462.756	418.185	237.82	475.386	241.517	339.94	35.4546	6.90638	625.02	178.079	576.213	381.116	291.391	56.2935	41.8312	409.344	674.336	434.104	527.432	658.827	528.693	719.078	769.341	668.345	738.486	762.202	231.978	539.395	379.384	676.041	15.6916	471.289	591.666	1039.04	472.853	633.534	13.1038	703.979	823.484
6164	RPL34	1.63753	31.5963	2.59973	0	24.8665	25.7825	0	44.4656	10.8034	6.11835	37.9308	21.8588	65.9834	41.8997	33.4024	5.29556	2.29639	72.9619	13.7077	14.5861	9.27081	50.1309	2.72214	3.45119	79.8187	33.3036	9.89252	6.01624	23.6244	27.8254	7.44742	20.0146	6.81772	19.2331	7.49379	4.2914	20.3719	0	17.224	10.6744	45.4765	14.2066	12.0436	8.63538	11.9367	0	14.1493	22.8168
8344	HIST1H2BE	47.2951	512.214	36.7944	475.587	501.192	565.253	74.2405	496.133	160.499	462.756	418.185	237.82	475.386	241.517	339.94	35.4546	6.90638	625.02	178.079	576.213	381.116	291.391	56.2935	41.8312	409.344	674.336	434.104	527.432	658.827	528.693	719.078	769.341	668.345	738.486	762.202	231.978	539.395	379.384	676.041	15.6916	471.289	591.666	1039.04	472.853	633.534	13.1038	703.979	823.484
8341	HIST1H2BN	47.2951	512.214	36.7944	475.587	501.192	565.225	74.2405	496.133	160.499	462.742	418.185	237.82	475.386	241.517	339.94	35.4546	6.90638	625.02	178.079	576.213	381.116	291.391	56.2935	41.8312	409.344	674.336	434.104	527.432	658.827	528.635	719.078	769.341	668.345	738.486	762.138	231.978	539.395	379.384	676.041	15.6916	471.289	591.666	1039.04	472.853	633.534	13.1038	703.979	823.484
8342	HIST1H2BM	47.2951	512.214	36.7944	475.587	501.192	565.225	74.2405	496.133	160.499	462.742	418.185	237.82	475.386	241.517	339.94	35.4546	6.90638	625.02	178.079	576.213	381.116	291.391	56.2935	41.8312	409.344	674.336	434.104	527.432	658.827	528.635	719.078	769.341	668.345	738.486	762.138	231.978	539.395	379.384	676.041	15.6916	471.289	591.666	1039.04	472.853	633.534	13.1038	703.979	823.484
6165	RPL35A	0.125078	15.842	1.16861	13.5659	24.0058	24.2811	3.60863	16.9758	10.2691	10.4895	32.9565	14.7156	32.3002	30.9085	18.928	2.63505	0.813198	46.3084	9.83962	26.3864	2.52106	63.5762	5.03336	3.6576	64.9914	27.444	5.93112	9.04001	18.3761	14.5903	16.5194	17.5295	12.6358	12.5806	5.31502	7.26635	9.01127	23.2144	19.6364	6.11098	64.0157	10.0891	9.65918	14.5158	9.79304	0	20.1492	10.1481
8347	HIST1H2BC	47.2951	512.214	36.7944	475.587	501.192	565.253	74.2405	496.133	160.499	462.756	418.185	237.82	475.386	241.517	339.94	35.4546	6.90638	625.02	178.079	576.213	381.116	291.391	56.2935	41.8312	409.344	674.336	434.104	527.432	658.827	528.693	719.078	769.341	668.345	738.486	762.202	231.978	539.395	379.384	676.041	15.6916	471.289	591.666	1039.04	472.853	633.534	13.1038	703.979	823.484
64641	EBF2	0.0388189	0	0	0	0	0	0	0	0	0	0	0	0	0	0	0	0	0	0	0	0	0	0	0	0	0	0	0	0	0	0	0	0	0	0	0	0	0	0	0	0	0	0	0	0	0	0	0
8348	HIST1H2BO	49.1039	498.369	39.4887	477.381	497.885	553.836	75.8041	487.07	161.935	465.165	412.253	239.548	475.477	232.525	331.376	34.1217	9.23168	626.737	172.342	585.929	380.129	272.338	58.215	41.6973	402.11	654.531	449.798	548.994	651.9	517.295	686.287	765.655	625.775	713.075	757.57	226.284	541.803	347.191	644.133	15.1515	468.129	603.95	1067.78	506.766	628.013	13.4886	713.896	819.31
8345	HIST1H2BH	47.5112	512.214	36.7944	475.587	501.192	565.225	74.2405	496.133	160.499	462.742	418.185	237.82	475.386	241.517	339.94	35.4546	6.90638	625.02	178.079	576.213	381.116	291.391	56.2935	41.8312	409.344	674.336	434.104	527.477	658.921	528.713	719.16	769.341	668.478	740.283	762.264	231.978	539.395	379.384	676.041	15.6916	471.289	591.666	1039.04	472.853	633.534	13.1038	703.979	823.484
6169	RPL38	0.772735	33.8719	1.04729	39.9668	54.9102	32.4033	6.56267	60.2756	13.9355	21.0681	70.5738	17.7825	67.6206	61.812	19.0643	1.97458	0	19.3873	4.26378	8.99611	3.2955	33.1124	1.82977	0.446091	41.743	21.0913	10.0525	16.357	9.17497	24.9109	19.9102	20.2794	13.5255	15.4576	12.1693	7.45292	20.9254	0	27.4913	0	39.3789	10.6483	18.4519	7.1851	8.84641	0.394866	28.7367	5.38347
8346	HIST1H2BI	47.2951	512.214	36.7944	475.587	501.192	565.253	74.2405	496.133	160.499	462.756	418.185	237.82	475.386	241.517	339.94	35.4546	6.90638	625.02	178.079	576.213	381.116	291.391	56.2935	41.8312	409.344	674.336	434.104	527.432	658.827	528.693	719.078	769.341	668.345	738.486	762.202	231.978	539.395	379.384	676.041	15.6916	471.289	591.666	1039.04	472.853	633.534	13.1038	703.979	823.484
23256	SCFD1	0.0408237	0.466645	0.0886176	0.389219	7.2563	0.655303	0.251654	2.68327	0.921727	0.290416	0.701405	0.338467	14.8105	18.7691	0	0	0	0.220529	0	0.12969	0.0896131	0.257676	0.123148	0	0.112552	0.63134	0.331156	0.363464	0.610151	0.537272	0.223299	0	0.67141	0.90757	0.525088	0.498524	0.494201	0	0.367188	0	0.530298	0.455068	0.200316	0.239299	0.980685	0.0264386	0.617729	0.131315
6160	RPL31	0.495555	27.3844	4.51042	16.8679	26.9398	23.5594	2.2638	49.3287	5.07903	9.8282	27.3257	8.8054	52.7097	43.7414	67.4536	4.00703	0	74.1174	12.6745	38.1309	22.2753	85.3085	5.24858	0.125863	117.587	96.7155	8.53136	15.39	43.0866	46.42	25.223	43.2264	33.9504	35.2739	18.5099	19.4699	29.3231	0	29.6428	0	57.106	15.6296	17.0124	9.10709	17.1993	0	21.6574	16.441
8340	HIST1H2BL	47.2951	512.136	36.7822	475.587	501.175	565.059	74.2377	496.035	160.475	462.679	418.185	237.81	475.386	241.502	339.904	35.4546	6.90638	625.02	178.079	576.157	381.116	291.261	56.2783	41.8207	409.344	674.312	433.9	527.25	658.68	528.225	718.93	769.341	668.151	738.191	762.138	231.811	539.395	379.384	675.839	15.6916	471.264	591.497	1039.59	473.002	633.534	13.1038	703.979	823.469
8338	HIST2H2AC	73.1421	1445.49	49.8023	1296.7	850.497	1234.34	123.925	1002.46	161.638	1296.23	806.869	464.644	226.968	1125.56	799.468	56.1915	76.299	462.498	429.443	803.653	1023.85	373.298	53.472	11.7242	195.555	468.912	389.337	524.483	530.458	511.118	561.28	604.663	577.477	545.223	1194.75	146.363	397.476	1252.39	943.984	92.7207	783.117	461.386	683.808	407.899	1526.39	14.1064	920.043	991.038
8339	HIST1H2BG	47.2951	512.214	36.7944	475.587	501.192	565.253	74.2405	496.133	160.499	462.756	418.185	237.82	475.386	241.517	339.94	35.4546	6.90638	625.02	178.079	576.213	381.116	291.391	56.2935	41.8312	409.344	674.336	434.104	527.432	658.827	528.693	719.078	769.341	668.345	738.486	762.202	231.978	539.395	379.384	676.041	15.6916	471.289	591.666	1039.04	472.853	633.534	13.1038	703.979	823.484
8354	HIST1H3I	58.9514	674.331	41.3047	511.071	229.741	457.075	92.496	637.706	119.586	599.795	429.011	350.073	137.413	583.229	633.295	39.6916	23.9404	750.136	226.409	865.138	357.611	928.923	98.5808	44.3566	304	755.267	509.038	592.616	813.557	818.79	1002.86	404.073	831.979	907.478	374.972	298.853	586.028	0	636.73	0	687.868	556.451	745.096	214.115	406.145	18.7249	508.583	471.821
6175	RPLP0	0.695365	11.2065	4.3672	26.9945	15.4344	11.4543	4.63191	25.8529	3.0418	6.85174	11.1646	6.73737	30.4375	18.7788	10.2045	0.746973	0.149443	8.96826	3.96807	6.79153	4.42219	9.72512	0.298839	1.062	30.9444	18.3697	14.5513	10.8518	7.58794	21.2383	10.6339	3.84826	8.88728	6.81297	7.61563	4.22751	17.7554	0	14.1213	0	17.2853	11.0268	15.2921	10.5941	8.68249	0.197555	6.61058	8.15912
8355	HIST1H3G	58.9514	674.331	41.3047	511.071	229.741	457.075	92.496	637.706	119.586	599.795	429.011	350.073	137.413	583.229	633.295	39.6916	23.9404	750.136	226.409	865.138	357.611	928.923	98.5808	44.3566	304	755.267	509.038	592.616	813.557	818.79	1002.86	404.073	831.979	907.478	374.972	298.853	586.028	0	636.73	0	687.868	556.451	745.096	214.115	406.145	18.7249	508.583	471.821
8352	HIST1H3C	58.9514	674.331	41.3047	511.071	229.741	457.075	92.496	637.706	119.586	599.795	429.011	350.073	137.413	583.229	633.295	39.6916	23.9404	750.136	226.409	865.138	357.611	928.923	98.5808	44.3566	304	755.267	509.038	592.616	813.557	818.79	1002.86	404.073	831.979	907.478	374.972	298.853	586.028	0	636.73	0	687.868	556.451	745.096	214.115	406.145	18.7249	508.583	471.821
8353	HIST1H3E	58.9514	674.331	41.3047	511.071	229.741	457.075	92.496	637.706	119.586	599.795	429.011	350.073	137.413	583.229	633.295	39.6916	23.9404	750.136	226.409	865.138	357.611	928.923	98.5808	44.3566	304	755.267	509.038	592.616	813.557	818.79	1002.86	404.073	831.979	907.478	374.972	298.853	586.028	0	636.73	0	687.868	556.451	745.096	214.115	406.145	18.7249	508.583	471.821
8358	HIST1H3B	58.9514	674.331	41.3047	511.071	229.741	457.075	92.496	637.706	119.586	599.795	429.011	350.073	137.413	583.229	633.295	39.6916	23.9404	750.136	226.409	865.138	357.611	928.923	98.5808	44.3566	304	755.267	509.038	592.616	813.557	818.79	1002.86	404.073	831.979	907.478	374.972	298.853	586.028	0	636.73	0	687.868	556.451	745.096	214.115	406.145	18.7249	508.583	471.821
9689	BZW1	0.070394	0	0	2.43541	1.72068	3.27995	0.153181	2.44843	0	2.14342	5.60375	7.11783	0	6.96072	0	0	0	0	0	0.454032	0	1.33816	0	0	0	0	0.336334	0.575741	0.521732	1.33722	0.684643	0.17319	1.82192	1.65079	0.965471	0.60587	0.406624	0	0.470349	0	2.66424	2.80569	1.5389	0.711266	2.2959	0	0.524089	1.14003
8359	HIST1H4A	152.74	1995.1	178.497	2070.26	1355.82	1575.13	255.98	1637.68	473.92	2490.79	2189.72	895.077	798.938	1524.47	1604.09	93.8046	116.467	1805.01	504.886	1993.26	1054.27	2440.06	237.608	107.611	1669.01	1244.71	966.823	1478.96	1843.3	1800.54	2165.81	1805.32	1785.94	2170.44	2878.23	499.774	1292.42	1686.56	2032.91	168.735	1378.02	814.128	1038.18	769.666	2257.04	23.9224	1852.52	2144.34
8356	HIST1H3J	58.9514	674.331	41.3047	511.071	229.741	457.075	92.496	637.706	119.586	599.795	429.011	350.073	137.413	583.229	633.295	39.6916	23.9404	750.136	226.409	865.138	357.611	928.923	98.5808	44.3566	304	755.267	509.038	592.616	813.557	818.79	1002.86	404.073	831.979	907.478	374.972	298.853	586.028	0	636.73	0	687.868	556.451	745.096	214.115	406.145	18.7249	508.583	471.821
8357	HIST1H3H	58.9514	674.331	41.3047	511.071	229.741	457.075	92.496	637.706	119.586	599.795	429.011	350.073	137.413	583.229	633.295	39.6916	23.9404	750.136	226.409	865.138	357.611	928.923	98.5808	44.3566	304	755.267	509.038	592.616	813.557	818.79	1002.86	404.073	831.979	907.478	374.972	298.853	586.028	0	636.73	0	687.868	556.451	745.096	214.115	406.145	18.7249	508.583	471.821
9688	NUP93	0.381323	1.00953	0.215553	1.16203	1.74486	1.31917	0.375482	0.778907	0.42145	0.192032	7.24887	0.910313	0.332543	1.17471	0	0	0	1.32377	0.284423	0.624975	0.33552	1.99017	0.039054	0.0331168	1.33951	1.00878	0.731158	1.82869	1.77244	1.3706	1.17467	0.480722	12.5712	1.59536	1.19649	0.295979	0.430031	0	0.787009	0	2.6632	0.542939	0.574896	0.549563	1.0879	0	2.58672	0.928589
23224	SYNE2	0.247978	0.758556	0.0249032	2.71381	0.79937	2.72868	0.163543	0.637812	0.754926	0.925049	0.241602	0.974766	0.270947	9.00387	0.186568	0.00543984	0	0.382979	0.00974444	0.445721	0.0514401	0.846471	0.0148534	0	0	0.905528	1.329	1.42082	2.05075	0.761974	1.53288	0.0743715	2.75234	2.06466	0.894604	0.191518	0.461702	0	0.997855	0	0.512297	0.0362373	0.960664	0.155338	0.470028	0	2.08601	0.779363
8350	HIST1H3A	58.9514	674.331	41.3047	511.071	229.741	457.075	92.496	637.706	119.586	599.795	429.011	350.073	137.413	583.229	633.295	39.6916	23.9404	750.136	226.409	865.138	357.611	928.923	98.5808	44.3566	304	755.267	509.038	592.616	813.557	818.79	1002.86	404.073	831.979	907.478	374.972	298.853	586.028	0	636.73	0	687.868	556.451	745.096	214.115	406.145	18.7249	508.583	471.821
23225	NUP210	0.0224709	1.47467	0.0277189	0.695861	1.45704	1.71842	0	2.00353	0.679666	0.350273	2.28658	0.180952	0.648629	1.45756	1.63601	0	0	2.19441	0.309229	0.227166	0.123369	0.31924	0	0.0649329	0.0533759	0.487564	0.75518	0.754746	1.07956	0.581082	0.651757	0.261447	1.08954	1.83966	0.571155	0.21189	1.08277	0	0.490806	0	3.97308	0.702769	1.81943	1.08394	0.540524	0	1.1656	1.59281
8351	HIST1H3D	58.9514	674.331	41.3047	511.071	229.741	457.075	92.496	637.706	119.586	599.795	429.011	350.073	137.413	583.229	633.295	39.6916	23.9404	750.136	226.409	865.138	357.611	928.923	98.5808	44.3566	304	755.267	509.038	592.616	813.557	818.79	1002.86	404.073	831.979	907.478	374.972	298.853	586.028	0	636.73	0	687.868	556.451	745.096	214.115	406.145	18.7249	508.583	471.821
7019	TFAM	0.911374	3.33642	0	1.98299	3.32005	3.26352	0	1.71141	1.06134	2.02389	0	0.519209	0	0	0	0.0914565	0	0	0	0	0.775032	2.36379	0	0	0	0	0.989297	2.29487	3.11747	9.30691	3.7186	1.24967	5.20389	3.06572	3.25339	0	0.394295	0	3.62673	0	0.486701	2.09135	5.39133	0	0.303962	0.093455	11.8198	0.419282
7018	TF	0.712906	1.6484	1.07028	5.23604	11.7469	8.54689	2.01919	3.42426	1.74776	1.33796	7.91429	7.84157	11.2995	9.6997	16.1604	2.33502	0.413574	20.2464	6.10183	3.84119	1.84713	17.7396	1.64793	1.22209	22.7299	33.4942	2.21	4.08767	11.4301	7.68791	7.11676	8.20932	9.64642	3.84432	2.95657	7.21076	23.8844	53.4661	18.555	2.962	21.0772	24.2004	21.2903	18.8796	4.43673	0.174144	3.71634	6.96782
10398	MYL9	0.683298	8.60351	2.02696	6.14925	26.7814	12.7587	3.00403	6.40074	13.7707	3.81545	17.6139	11.6399	14.1004	11.1681	17.3488	2.25124	0.789312	39.5477	10.0012	6.60531	12.1587	25.1465	4.71071	2.00277	13.477	26.6698	10.0973	13.4903	21.651	50.0837	7.95349	9.95097	17.7196	8.93986	3.66747	27.4102	11.5245	0	18.689	22.261	65.5429	32.176	20.8563	22.2151	5.46374	1.1318	29.438	11.1082
8349	HIST2H2BE	48.8878	498.369	39.4887	477.381	497.885	553.864	75.8041	487.07	161.935	465.179	412.253	239.548	475.477	232.525	331.376	34.1217	9.23168	626.737	172.342	585.929	380.129	272.338	58.215	41.6973	402.11	654.531	449.798	548.949	651.806	517.276	686.205	765.655	625.642	711.278	757.508	226.284	541.803	347.191	644.133	15.1515	468.129	603.95	1067.78	506.766	628.013	13.4886	713.896	819.31
10397	NDRG1	0.206297	3.7354	0	0	0	3.06099	0.167719	0.731649	0	0	0	0	0.368236	1.36306	15.7642	0.160657	0	1.31722	1.82992	0.608897	0.314643	0.624079	0.0686714	0.412559	2.31477	16.0886	1.91635	0.17908	1.51303	2.56446	2.7602	2.15429	8.46055	1.37032	0.178312	0.377986	3.77128	0	19.8132	0	2.30177	3.3291	1.87817	0.79688	0.0391204	0	0.0902649	2.51241
347733	TUBB2B	12.2891	53.435	5.34917	61.6046	70.3954	133.516	9.41014	107.722	23.5092	82.3117	67.9769	8.74227	40.1018	87.2943	70.5127	3.78184	2.65162	134.515	22.9031	67.8152	42.4299	175.903	8.4369	7.28375	68.6142	94.2415	137.991	149.196	109.153	210.274	192.916	76.5706	137.675	89.1022	30.7979	31.6402	270.77	29.4534	89.0987	8.89612	79.0565	95.2044	239.293	109.144	81.9994	0.453885	80.105	52.5857
10399	GNB2L1	0.416873	21.8297	0.675017	16.2702	16.3107	20.7619	4.62208	18.0032	6.79115	7.62926	27.049	9.04085	7.32821	31.1567	24.3214	1.73069	0.758541	14.2985	5.20837	10.4155	11.3421	21.5448	1.71711	1.6626	68.6296	24.2263	15.2723	10.9403	14.9087	24.379	14.802	14.0597	11.9661	14.2034	10.3654	7.85714	25.9009	10.8233	19.6229	1.78813	35.9171	24.0465	12.8474	13.52	12.5446	0.388801	19.3811	14.3853
55705	IPO9	0.108418	0.023301	0	0.120423	0.17745	0.56652	0.0470487	0.504754	0	0.311462	1.64725	0.0313078	0.137072	0.309257	0.377046	0	0	1.34894	0.00635205	0.675842	0.167321	0.667385	0	0.00523056	0.918239	0.874647	0.506872	1.24418	0.800036	1.14764	2.24317	0.0692053	0.79859	0.619203	0	0.175995	4.59361	0	0.6743	0	0.260582	0.38314	1.23106	0.525412	1.26042	0	0.184243	1.00252
8365	HIST1H4H	152.74	1995.1	178.497	2070.26	1355.82	1575.13	255.98	1637.68	473.92	2490.79	2189.72	895.077	798.938	1524.47	1604.09	93.8046	116.467	1805.01	504.886	1993.26	1054.27	2440.06	237.608	107.611	1669.01	1244.71	966.823	1478.96	1843.3	1800.54	2165.81	1805.32	1785.94	2170.44	2878.23	499.774	1292.42	1686.56	2032.91	168.735	1378.02	814.128	1038.18	769.666	2257.04	23.9224	1852.52	2144.34
8366	HIST1H4B	152.74	1995.1	178.497	2070.26	1355.82	1575.13	255.98	1637.68	473.92	2490.79	2189.72	895.077	798.938	1524.47	1604.09	93.8046	116.467	1805.01	504.886	1993.26	1054.27	2440.06	237.608	107.611	1669.01	1244.71	966.823	1478.96	1843.3	1800.54	2165.81	1805.32	1785.94	2170.44	2878.23	499.774	1292.42	1686.56	2032.91	168.735	1378.02	814.128	1038.18	769.666	2257.04	23.9224	1852.52	2144.34
6185	RPN2	0.0837824	3.14221	0.0440091	1.99195	4.46429	1.24167	0.789025	2.19199	0.967168	1.41043	2.07673	2.36432	3.86544	3.46549	4.13929	0.484479	0	7.54409	0.5451	2.78762	1.29009	1.95971	0.518064	0.324148	5.06093	6.15943	3.30039	3.76814	5.67809	15.1906	3.15313	1.84302	9.21141	23.0854	2.36115	6.48688	20.832	0	4.45216	0	17.662	3.45091	5.05991	3.04286	5.68696	0.167361	4.11082	4.47284
6188	RPS3	0.551739	35.2516	1.1407	25.9159	86.9966	39.5703	47.9179	53.468	13.7503	17.6609	67.577	23.1357	38.3954	80.2012	42.2367	6.47018	1.45632	50.8987	16.5935	32.9191	21.4462	71.8843	6.20587	3.22946	161.869	47.8873	27.9339	32.9404	36.5942	58.9495	65.508	43.5186	54.977	51.7055	16.1402	21.637	42.5256	0	52.5085	4.52319	109.03	48.8289	60.3849	50.2406	36.635	0.58505	48.9455	25.1581
8363	HIST1H4J	152.74	1995.1	178.497	2070.26	1355.82	1575.13	255.98	1637.68	473.92	2490.79	2189.72	895.077	798.938	1524.47	1604.09	93.8046	116.467	1805.01	504.886	1993.26	1054.27	2440.06	237.608	107.611	1669.01	1244.71	966.823	1478.96	1843.3	1800.54	2165.81	1805.32	1785.94	2170.44	2878.23	499.774	1292.42	1686.56	2032.91	168.735	1378.02	814.128	1038.18	769.666	2257.04	23.9224	1852.52	2144.34
9694	EMC2	0.0747657	0.433278	0.0217159	0.739663	0.562939	0.617196	0.219033	0.595315	0.371156	0.203225	0.622494	0.415689	0.541729	0.854054	0	0.0956822	0	2.0915	0	0.439081	0.329127	2.10267	0.216046	0.129291	0.271166	0.469718	0.896047	0.499543	0.376179	0.907726	0.137038	0.445515	0.647231	1.94983	0.294714	0.307658	1.46965	0	1.46472	0	3.54902	0.463774	1.03559	0.934381	0.939408	0	0.538813	1.13509
65992	DDRGK1	0.014018	0.744079	0	0	0.654498	0.394418	0	1.79895	0.351555	0.327558	0.27805	0.344156	0.323302	1.38069	0	0.00318948	0	0	0	0.129767	0.306427	0.181616	0.0966078	0	0	0.49931	0.897591	0.403937	1.21634	1.72804	0.801834	0.132847	0.910812	1.15169	0.541688	1.01437	0	0	1.22855	0	1.82413	0.33256	0.596591	0.610217	0.570777	0.101209	1.10478	0.380694
8364	HIST1H4C	152.74	1995.1	178.497	2070.26	1355.82	1575.13	255.98	1637.68	473.92	2490.79	2189.72	895.077	798.938	1524.47	1604.09	93.8046	116.467	1805.01	504.886	1993.26	1054.27	2440.06	237.608	107.611	1669.01	1244.71	966.823	1478.96	1843.3	1800.54	2165.81	1805.32	1785.94	2170.44	2878.23	499.774	1292.42	1686.56	2032.91	168.735	1378.02	814.128	1038.18	769.666	2257.04	23.9224	1852.52	2144.34
6187	RPS2	0.433592	5.72474	0.550774	10.6604	16.3295	17.2523	1.80046	18.3881	2.95319	4.60785	15.8508	6.03194	11.8491	17.0863	21.0176	1.41774	0	25.2901	4.12016	6.24238	7.72762	15.3557	1.16358	0.826741	43.028	21.8768	11.0301	7.19252	12.9751	21.7707	18.1248	12.0625	11.2399	10.4651	12.5967	9.06371	11.5111	0	17.2133	0	46.4983	16.2844	23.8416	9.44278	9.71053	0.156658	16.3672	12.9168
7037	TFRC	0.00313496	1.54136	0	0	0.190101	1.72226	0	3.51101	0.202529	0.237203	0.378785	0.191919	0.483794	0	1.96895	0	0	1.51552	0	0	0.0130272	0.157939	0	0.0536601	0.250432	0.103021	0.0403934	0.0501185	0.408004	0.762511	0.486758	0.481582	1.27733	3.72256	0.357812	0.686015	0.109955	0	0.77265	0	0.509393	2.60698	0.612593	0.311206	1.18571	0	1.40208	0.439726
6189	RPS3A	0.743475	18.7421	0.710305	12.3488	32.6467	31.1266	2.66464	31.8326	8.56508	7.14934	25.9767	21.0551	13.0646	38.2705	32.0198	4.45626	1.39535	34.0802	6.33978	11.8632	16.7423	43.4963	4.08343	1.44084	57.745	51.8971	18.4711	31.6429	31.9792	46.0767	43.719	15.6656	27.7074	44.7264	9.23831	14.9432	76.4695	0	173.404	0	60.0663	161.911	24.2952	14.6659	12.672	0.153644	20.8189	14.3555
9217	VAPB	0.141743	1.74264	0	2.91215	2.77343	13.7714	0.105807	11.5967	0.651345	1.17591	4.08774	0.691717	3.44503	5.7537	2.35869	0.141524	0	4.29212	0.319349	3.14107	2.54894	3.42847	0.206167	0.116664	3.87082	2.42035	3.80957	1.48786	3.94374	1.69518	2.18915	3.45937	2.74651	2.45627	2.86405	0.269312	2.72561	0	1.97147	0	2.47965	3.73527	2.56083	1.20446	4.66039	0	5.32184	2.3443
11252	PACSIN2	0.0852651	1.06582	0	2.69359	2.27568	0	0	2.77608	0.15899	1.68872	2.71665	1.47557	2.25013	2.05841	1.66539	0	0	1.25171	0	0.448728	0.336936	7.88699	0.0329235	0	0.285712	2.01353	1.02105	1.38328	1.23704	0	1.09303	0	1.72952	0.997932	1.33373	0.45102	0.0618401	0	2.32225	0	0	0.582215	1.32289	0.322562	1.15231	0	2.69279	1.39224
8367	HIST1H4E	152.74	1995.1	178.497	2070.26	1355.82	1575.13	255.98	1637.68	473.92	2490.79	2189.72	895.077	798.938	1524.47	1604.09	93.8046	116.467	1805.01	504.886	1993.26	1054.27	2440.06	237.608	107.611	1669.01	1244.71	966.823	1478.96	1843.3	1800.54	2165.81	1805.32	1785.94	2170.44	2878.23	499.774	1292.42	1686.56	2032.91	168.735	1378.02	814.128	1038.18	769.666	2257.04	23.9224	1852.52	2144.34
8368	HIST1H4L	152.74	1995.1	178.497	2070.26	1355.82	1575.13	255.98	1637.68	473.92	2490.79	2189.72	895.077	798.938	1524.47	1604.09	93.8046	116.467	1805.01	504.886	1993.26	1054.27	2440.06	237.608	107.611	1669.01	1244.71	966.823	1478.96	1843.3	1800.54	2165.81	1805.32	1785.94	2170.44	2878.23	499.774	1292.42	1686.56	2032.91	168.735	1378.02	814.128	1038.18	769.666	2257.04	23.9224	1852.52	2144.34
101060301	LOC101060301	0.121901	2.44528	0.26483	2.36556	4.71569	3.55086	0.429122	6.38391	1.64989	2.69319	4.39955	1.68784	2.55956	3.75137	8.36219	0.339544	0.370569	5.06735	1.22116	4.47239	1.70911	6.28986	1.36374	0.446459	6.41483	2.96466	9.89393	4.47775	5.02722	3.67305	5.93166	5.91317	5.692	11.8308	3.31296	0.569875	1.365	0	4.31088	0	5.60602	3.94207	9.46323	4.31928	3.04628	0	3.26996	4.45037
23234	DNAJC9	0.0973189	3.63193	0	8.07145	4.31133	6.59538	0.206943	4.39899	0.846774	2.42193	5.20081	2.74946	1.22735	2.17908	4.29199	0	0	0.79343	0.18213	1.07785	2.41308	3.36431	0.146354	0.0720168	0.487253	0.872852	11.4998	7.98274	15.046	5.31547	13.8482	0.375696	2.17195	3.12946	0.784828	4.82699	2.00869	0	3.6275	0	6.34213	0.946587	4.81135	2.35965	0.651817	0	1.49762	6.9028
8361	HIST1H4F	152.74	1995.1	178.497	2070.26	1355.82	1575.13	255.98	1637.68	473.92	2490.79	2189.72	895.077	798.938	1524.47	1604.09	93.8046	116.467	1805.01	504.886	1993.26	1054.27	2440.06	237.608	107.611	1669.01	1244.71	966.823	1478.96	1843.3	1800.54	2165.81	1805.32	1785.94	2170.44	2878.23	499.774	1292.42	1686.56	2032.91	168.735	1378.02	814.128	1038.18	769.666	2257.04	23.9224	1852.52	2144.34
8362	HIST1H4K	152.74	1995.1	178.497	2070.26	1355.82	1575.13	255.98	1637.68	473.92	2490.79	2189.72	895.077	798.938	1524.47	1604.09	93.8046	116.467	1805.01	504.886	1993.26	1054.27	2440.06	237.608	107.611	1669.01	1244.71	966.823	1478.96	1843.3	1800.54	2165.81	1805.32	1785.94	2170.44	2878.23	499.774	1292.42	1686.56	2032.91	168.735	1378.02	814.128	1038.18	769.666	2257.04	23.9224	1852.52	2144.34
6181	RPLP2	0.454861	15.5711	0.168465	10.3812	16.3284	32.4704	2.45329	35.19	8.1295	5.91161	26.5568	10.9896	12.3921	34.4195	17.0506	0.342863	0	13.1717	3.48769	4.91798	5.27909	7.97495	0.114724	0.583495	34.1644	32.6312	14.5889	7.73275	15.5863	22.2406	14.6501	15.7795	17.9077	13.6617	12.603	9.43843	31.2538	0	21.9415	0	34.3832	23.679	45.8206	26.2082	15.6189	0.539382	19.9814	14.2962
6184	RPN1	0.74133	9.20557	0.678411	9.26145	9.49266	10.8079	1.83946	6.78652	3.30883	5.8693	7.44869	7.57459	8.51122	12.5302	13.6356	1.07534	0.128232	29.6164	3.38575	8.6644	6.37165	14.2954	1.56245	1.17388	18.996	14.2326	8.47003	12.3712	12.0485	20.811	4.84138	7.42506	8.84826	19.4105	9.1905	7.86375	15.4988	0	15.4819	0	19.7096	11.6032	8.50812	4.65999	12.3177	0.448566	10.2143	7.35057
8360	HIST1H4D	152.74	1995.1	178.497	2070.26	1355.82	1575.13	255.98	1637.68	473.92	2490.79	2189.72	895.077	798.938	1524.47	1604.09	93.8046	116.467	1805.01	504.886	1993.26	1054.27	2440.06	237.608	107.611	1669.01	1244.71	966.823	1478.96	1843.3	1800.54	2165.81	1805.32	1785.94	2170.44	2878.23	499.774	1292.42	1686.56	2032.91	168.735	1378.02	814.128	1038.18	769.666	2257.04	23.9224	1852.52	2144.34
1727	CYB5R3	0.293183	2.91538	0.226421	1.81322	3.98242	4.26294	0.77232	3.93648	1.61141	1.87342	6.48251	3.2164	2.73297	3.96686	18.2481	1.15596	0	6.98008	1.2324	3.61551	2.80526	11.1063	0.288731	0.230176	65.9213	5.02244	4.32973	9.39693	6.08883	5.52394	6.99165	2.28835	7.44874	3.36146	5.75202	3.88586	8.53634	0	10.4499	0	9.04044	5.36078	4.387	4.60937	3.10016	0.249535	4.63226	5.28415
7045	TGFBI	0.0623618	8.46046	0.607496	5.82702	17.3393	16.6937	3.46367	5.31415	2.93224	8.46871	22.6098	11.0794	8.28448	27.8231	17.4832	2.78393	0.345505	8.78286	13.9065	10.4151	7.97189	2.64712	1.01397	1.05737	18.7009	58.9216	6.12547	3.5233	9.45294	15.9807	9.2798	28.5156	6.89106	15.0919	3.66411	10.3741	62.6025	62.0927	6.76114	0	12.6976	2.85566	5.42436	5.12566	6.97175	0.515771	7.61673	5.64572
6191	RPS4X	0.427793	13.5169	1.02325	18.2517	13.9094	15.1931	7.68333	30.7101	5.05235	7.29932	21.7851	10.1266	36.6916	16.9671	15.4405	1.99869	0	29.9098	2.05968	8.72618	3.06986	22.9837	1.17388	0.878449	37.7996	43.8399	12.2713	13.5608	27.8941	45.1691	35.8829	18.7409	21.1242	29.6076	10.3939	10.3477	19.0405	16.115	19.716	1.79287	40.0774	26.5587	26.4461	16.0854	15.8713	0.197899	23.7113	14.0072
6193	RPS5	0.502932	8.97702	0.652133	10.0314	9.80618	15.3311	2.07007	20.6086	3.32717	7.43707	18.0919	6.19208	6.67014	17.4593	27.3333	4.44716	0.886223	62.6405	10.7435	10.4534	2.36714	27.7566	1.92767	1.55851	41.1519	21.4844	6.17443	6.98528	20.3157	18.8966	29.9521	12.4609	9.98546	15.8198	14.2355	14.8551	18.7291	0	13.136	0.211533	44.8451	11.7507	10.6792	8.53008	19.4123	0.513886	21.8854	15.5392
6192	RPS4Y1	0.0788246	3.54536	0.204465	10.8133	7.54806	4.45765	5.74153	9.35762	2.50693	2.32952	8.83617	4.03649	3.4737	9.21185	6.56014	0.59302	0	10.1471	1.45785	2.00049	1.37842	7.60496	0.38746	0.415005	19.5211	4.2684	1.46668	1.46023	3.04181	4.14528	3.79495	3.52268	1.85246	2.05104	4.15907	1.32784	4.88781	0	3.66376	0	9.02411	3.66578	2.04332	1.91282	3.12757	0.0908517	3.93414	2.80742
8370	HIST2H4A	152.74	1995.1	178.497	2070.26	1355.82	1575.13	255.98	1637.68	473.92	2490.79	2189.72	895.077	798.938	1524.47	1604.09	93.8046	116.467	1805.01	504.886	1993.26	1054.27	2440.06	237.608	107.611	1669.01	1244.71	966.823	1478.96	1843.3	1800.54	2165.81	1805.32	1785.94	2170.44	2878.23	499.774	1292.42	1686.56	2032.91	168.735	1378.02	814.128	1038.18	769.666	2257.04	23.9224	1852.52	2144.34
6194	RPS6	0.723276	22.1978	1.74665	22.5104	44.4521	32.663	6.20487	45.4584	11.6154	11.8235	45.0266	16.5004	28.3659	46.5696	46.1174	3.33627	3.36013	48.5551	11.9296	19.4744	12.8062	51.1473	3.5622	2.0139	62.7218	22.511	36.7012	56.8195	23.024	64.4833	31.0035	21.2574	21.1497	20.9046	18.4797	22.6507	38.2555	25.177	56.6612	10.4666	84.0378	35.3799	160.298	29.0297	21.6387	0.373797	37.0722	14.7505
3916	LAMP1	0.0180703	2.78502	0.23734	2.46152	2.39685	4.5531	0.27107	3.8227	1.79384	1.4172	2.9104	0.376659	1.61204	1.26292	3.62802	0.105517	0	3.03303	0.847468	0.43525	0	3.06609	0	0.0629266	0	5.81095	2.0721	2.02716	2.13196	4.23707	1.81221	4.47978	0	3.05019	1.14943	1.2826	0.0621314	0	4.06831	0	5.36653	3.17518	1.58897	1.22279	1.28054	0	3.85622	4.01075
57465	TBC1D24	0.015506	0	0	0.318312	0	0.340285	0.152718	0.336152	0	0	0	0	0	0	0	0	0	0	0	0	0	0	0	0	0	0.0858092	0.123466	0	0.670029	0.0327744	0	0	2.01318	0.175717	0	0	0.407509	0	1.24257	0	0	0	0.510119	0	0.0557943	0	0.198982	0
27243	CHMP2A	5.79791	34.6668	0	0.391443	0.524864	30.7344	0.125202	119.539	0	124.68	0.735986	119.668	17.0931	337.505	5.42971	0.344514	0	5.8827	0.360221	18.9969	0.179965	25.129	0.0275084	1.35415	0.638069	1.35813	0	0.607197	1.41946	1.34763	2.05494	0	1.09576	0.866377	0	0.560977	1.13053	0	8.54243	0	2.66088	0.835601	0.416066	1.17905	0	0	42.5083	0.552734
9218	VAPA	0.130895	2.92407	0.72601	1.90833	8.89046	15.4627	0.086886	13.1471	3.81636	5.46403	1.95615	2.65673	5.26516	8.7368	1.47607	0.175189	0	4.23439	0.541322	1.66025	3.00826	1.84111	0.17366	0.0598985	2.76753	2.16525	2.34968	1.67764	3.27294	18.6067	1.64634	2.06794	3.38144	3.86364	3.40631	0.707051	2.08413	0	2.9505	0	2.97242	2.47696	4.19987	4.38487	3.92786	0	5.86753	3.16247
9219	MTA2	0.545628	1.22418	0.0852716	1.18126	0.633631	0.632274	0.0840768	1.09297	2.97035	0.774671	0.504213	1.30983	0.556469	0.634747	1.04278	1.74327	0	1.39355	10.0197	33.3408	0.864507	30.5874	3.91639	2.48921	3.01329	1.19474	8.02667	2.55681	11.8916	11.1693	13.2306	1.86457	2.23114	11.0179	1.75508	0.37196	13.9836	0	1.09136	0	3.04467	2.31306	2.59185	1.18189	2.287	0	23.5069	20.0958
1738	DLD	0.123374	0.653002	0.192756	0.685633	3.35653	2.19477	0.479212	2.77146	0.696729	1.04943	1.29257	1.03095	3.10905	3.06729	1.83895	0.277895	0	2.07176	0.55512	1.20095	0.205871	2.29224	0.336472	0.0405035	0.258554	4.34815	1.07602	1.29984	2.12016	1.65878	1.20908	0	2.27266	2.99247	0.416442	1.09189	1.4079	0	1.56497	0	3.76256	1.25437	0.591959	0.43067	0.828066	0.0351655	3.74638	1.38522
1736	DKC1	0.0119758	2.41063	0	4.61236	6.97661	10.6668	0.486474	6.09904	0.617371	0.686526	4.6172	1.47036	3.96035	2.4467	1.35393	0.132857	0	0.969853	0.539743	1.09504	0.391122	0.939029	0.140639	0.077507	2.66023	0.541993	1.10915	0.825276	1.34031	1.42193	1.82862	0	1.14494	1.39658	0.859699	0.513646	0.934601	0	0.845224	0	1.26577	0.277094	0.878056	0.719603	1.49532	0.0157641	1.99205	0.932151
7057	THBS1	0.189223	1.37655	0.421713	0	1.48074	1.72939	0.189603	0.544914	7.31126	0.453531	6.50599	1.88099	5.69922	3.34553	11.6188	1.22564	0	9.89082	15.7192	0.321985	3.60048	0.751414	0.184402	0.576345	2.07235	8.57227	1.77398	1.47407	3.27299	2.89525	0.0773572	0.574082	3.23808	2.664	0.357831	2.70914	35.3006	0	1.54925	0.191405	5.50713	0.400772	4.24536	1.16094	1.17006	1.24118	5.04379	0.371217
9230	RAB11B	0.11295	3.00595	3.03053	3.56406	3.0212	5.15364	1.59708	3.65522	1.52648	2.36643	6.9557	2.26714	6.61701	6.13392	4.64251	0.610233	0	7.95401	0.220658	2.42856	1.83939	6.00253	0.405096	0.281041	2.53777	7.70286	2.50761	1.72226	2.82229	5.24709	2.64141	3.1514	3.66841	2.16399	5.03876	1.93033	3.92326	0	5.82172	0	3.84152	4.14385	8.25238	3.30611	2.27706	1.10492	10.1784	5.55943
7052	TGM2	0.0318952	1.7762	0.153339	2.00242	7.44687	0.605246	0	2.45566	1.91556	1.47964	2.5985	7.47158	8.56526	11.4187	2.31827	1.52275	0.227889	1.17275	0.259417	1.29641	0.74682	4.96753	0.987661	0.288838	7.78932	61.9664	2.03865	4.67781	4.58961	16.3985	1.46094	3.09438	2.39716	1.26277	2.49451	10.0484	1.81456	0	20.5172	16.6665	34.9161	14.714	12.2142	12.5462	1.39274	0.499167	5.86948	2.27292
57470	LRRC47	0.00752757	0.510603	0	2.1337	1.76686	2.88503	0.0668567	3.34093	2.58495	0.985358	0.738783	0.262836	1.69796	2.30151	3.72206	0.051718	0	2.49741	1.18918	2.78361	0.149487	4.12178	0	0.0142151	7.24736	0.693513	1.12542	2.58288	4.00193	1.96728	3.71057	4.2258	4.02794	2.54661	1.27921	0.382903	8.60736	0	2.23052	0	4.37707	2.20633	1.92366	1.86861	0.744682	0	1.34478	1.37214
3925	STMN1	8.02192	93.9911	1.5744	198.905	11.9163	177.621	3.29819	73.65	21.7006	141.643	39.1634	5.91596	23.3079	61.6819	95.0109	0	0	106.118	32.7299	83.2977	53.6367	95.1176	4.38015	10.9859	167.511	81.9866	57.1857	52.333	148.553	150.735	268.606	243.717	68.8431	96.7495	160.733	2.4734	208.584	0	138.119	0	40.3709	143.784	311.792	144.449	197.308	0	69.3837	83.0641
81567	TXNDC5	0.0105803	3.27964	0.405957	3.69826	7.82226	2.37157	0	5.44885	0.929512	5.09297	7.01299	4.98438	8.80511	8.93054	2.25962	1.27789	0	3.80741	0	1.65834	0.668244	5.47598	0.865209	0.0651592	4.91493	1.87546	2.45823	2.08163	3.91855	5.0807	1.63978	6.51049	3.79764	1.77829	2.87825	5.9049	2.21898	0	3.58842	0	20.6155	9.7151	10.2084	4.45545	2.65648	0.0903566	4.40767	1.54284
1743	DLST	1.35114	16.9011	0.22293	28.3573	2.05484	7.32427	0.0961459	23.606	7.91143	2.49395	2.94484	2.82324	9.3999	7.3453	2.92036	0.444144	0.120074	6.60407	0.636026	0.973716	2.13704	3.05371	0.274441	0.168714	4.29704	29.1545	4.45436	5.75522	5.98298	7.44813	4.03252	5.21283	8.77313	7.71879	1.92068	2.49359	8.50898	0	8.31046	0.690473	9.44277	9.92447	6.93327	6.2229	3.6755	0.244769	6.30747	5.88934
3927	LASP1	0.100375	6.42571	0.905417	3.36005	10.468	5.71243	0.903902	11.5371	1.66587	0.578868	11.1828	3.14012	6.46422	12.7282	7.53487	1.10385	0	4.02194	1.4958	2.82874	4.74288	4.99545	1.34787	0.922602	4.01074	10.9857	4.56224	5.3031	8.40224	9.81725	11.3831	5.57582	13.3193	14.5672	1.96391	3.03876	13.5078	0	15.2297	0	27.0096	9.24662	5.34841	6.93841	10.1694	0.0899388	7.99218	6.42882
3920	LAMP2	0.0602867	1.0091	0.30044	0	0.911871	1.55817	0	1.49157	0.405814	0.86742	0.92747	0.330197	0	1.13377	0	0.0868701	0	0	0	0	0	0	0	0	0	0.892171	0.341655	0.388542	0.188748	0.353296	0.118461	0	0.605349	0.112743	0.208617	0.176293	0	0	0.337159	0	0.735985	0.682717	0.552423	0.877827	0	0.041289	0	0.572979
3921	RPSA	0.773966	17.868	1.19136	15.597	25.7687	23.9823	2.58238	24.7081	8.97702	7.98675	27.833	11.8373	34.5499	25.7766	27.4759	2.34771	1.7907	34.519	6.50069	11.8302	7.96884	27.0359	1.58873	1.27282	85.8207	38.4624	12.7058	14.7891	26.2504	27.8062	20.311	27.5517	15.2161	21.646	20.947	12.6767	33.9083	0	15.298	2.90909	31.304	19.8435	16.7186	8.98162	28.5778	0.437333	23.88	16.9274
84617	TUBB6	4.78032	13.8856	2.08543	55.492	23.295	47.2898	7.77613	31.5776	14.9356	22.0367	29.363	10.2675	9.75596	39.0196	32.4592	1.58062	1.77174	51.4564	10.9954	24.6932	22.6004	80.1283	3.99449	3.24278	29.8086	113.758	49.713	39.8893	27.0191	56.0249	50.5343	119.935	42.1438	25.9868	13.2989	10.9072	39.0715	0	42.8678	0	47.8477	40.897	84.9187	48.5131	35.0844	0.145732	42.2139	26.0811
3936	LCP1	0.347524	3.03657	3.11521	0.601478	7.44797	0.532626	0.349037	4.32906	0.78525	0.905392	12.3367	3.22305	3.92161	14.084	2.1348	0.773753	0	2.44643	0.1996	1.22469	1.4675	2.72047	0.586439	0.123283	14.1656	7.63394	0.529085	3.30618	8.08206	15.6452	8.23055	1.64773	0.769597	1.28693	1.6568	7.69386	9.98477	0	7.12938	1.13885	42.3488	10.6308	10.6103	8.85213	5.01268	0.289139	2.54296	5.21962
3939	LDHA	0.716862	12.2106	3.84714	4.82966	23.3417	26.0453	5.06355	45.4765	5.85081	3.13041	24.4045	6.26097	49.0626	16.8135	53.8747	0.989873	0	27.042	17.1183	1.881	7.544	4.67286	0.823647	2.13147	54.1688	108.084	9.39755	4.27406	10.9621	55.2268	7.30779	35.8387	16.4898	13.2279	3.53071	10.2785	64.8001	0	47.8238	4.75566	82.6489	22.5375	28.2345	23.4486	9.72178	0.632048	14.9208	20.5974
57003	CCDC47	0.0181584	0.894546	0.0109718	0	0.996007	0.40376	0	0.65863	0.121247	0.295518	0	0.7233	1.38799	2.0714	0	0.0110573	0	0.156245	0.0928815	0.273653	0.0440605	0.25549	0	0.00373174	0.7881	0	0.059828	0.133846	0.502282	0.377684	0.253147	0	1.96154	0.8209	0	0.221872	0	0	0.723358	0	1.55018	0.973373	3.27726	1.03731	0.196832	0	0.710814	0.327756
3930	LBR	0.0200299	0	0.65685	1.18431	0	1.25589	0.468147	2.47013	0.664168	0.549117	9.9926	1.60238	0	2.13921	0.0514974	0.0450979	0	0.542376	0	0.303437	0.237381	0.708782	0	0	0.636005	0.88799	1.81384	1.24016	2.66526	2.21	1.97997	2.06056	1.68566	1.14473	1.76537	0.659268	0.93191	0	1.12187	0	1.47643	2.40429	1.6996	2.57127	2.92814	0	2.11507	1.03653
1759	DNM1	0.00191292	0.255886	0.0313771	0.193234	0.492727	2.07107	0	0.342733	0	0.185851	0.708338	0.0787116	0.979669	1.02939	0	0	0	0.242092	0	0	0.223717	0.393731	0	0.035889	0.3641	0.419802	0.426555	0.238669	0.300264	0.554297	0.452824	0.403648	0.534623	0.181666	0.140884	0.100297	0.169279	0	1.18868	0	0.561045	0.154773	0.467519	0.110239	0.283798	0	0.298699	0.229014
3934	LCN2	0.0217598	0	5.32281	0	0	0	0	0	0	0	0	0	0	2.4916	0	0	0	1.33186	0	0	0.390715	0	0.0523513	0.101294	4.84971	0	0	0	0	0	0	0	0	0	0	0.638916	4.36216	0	0	0	0	0.135948	0	0	0	0.593704	0	0
9254	CACNA2D2	0.0487343	0	0	0	0.0952424	0	0.225173	0	0	0	0	0	0	0	0	0	0	0	0	0	0	0	0	0	0	0	0.372738	0	0	0	0	0	0.155574	0	0	0	0.252313	0	0	0	0	0	0	0.469341	0	0	0.985266	0
7070	THY1	0.183939	1.94468	0.170179	4.11895	5.70871	5.44256	2.88282	6.29468	2.05068	1.34145	9.08996	0.153326	5.86483	8.24006	2.04766	0.112545	0	2.41546	0	3.57373	2.13392	4.03617	0	0	5.97129	0.692816	0	1.74639	2.59852	8.28326	3.6435	1.72699	1.99786	1.4977	2.56321	0.0895159	0.107611	0	3.07286	0	6.9284	1.9	2.07698	1.45637	0	0	3.05812	2.57664
10801	SEPT9	0.130402	1.96393	0	2.69012	5.51206	2.67209	1.19901	3.38571	0.280852	0.869986	6.70371	3.35363	7.03154	8.50492	1.18574	0.08493	0	0.737606	0.496477	1.24455	0.52709	1.66655	0.170048	0	3.52813	1.03224	2.30747	2.66514	2.60681	2.59194	2.85879	0.584675	2.15327	1.79351	0.414405	1.10207	2.47513	0	3.20231	0	4.17041	1.22521	2.71638	2.26593	0.587734	0	1.6002	1.63873
29896	TRA2A	0.0944549	2.60947	2.63242	4.40159	5.22596	2.47036	0.618306	5.0016	2.26882	3.82038	5.64392	2.31909	4.40017	8.70173	2.60195	0.0342878	0	1.87987	1.15115	2.5503	1.95054	4.35574	0	0.16533	4.45853	2.58651	4.01521	3.99347	4.87723	2.09122	2.62486	3.74095	4.38388	4.21449	3.43933	0.830491	4.69927	0	3.2631	0	3.02208	0.995835	3.09148	0.919348	5.03517	0.0909815	7.46833	3.15065
2618	GART	0.0239832	0.649085	0.0484765	0.155247	0.661525	1.49019	0.144718	0.817719	0.0964935	0	0.515173	0.0243373	1.4682	0.812961	0.979916	0	0	2.05881	0.114689	0.429072	0.223998	0.348709	0	0	1.39909	0.810563	0.345148	0.742344	0.844406	1.11593	2.14912	0.134138	1.12873	1.3873	0	0.0285151	0.62077	0	0.539721	0	0.904948	0.698992	0.778381	0.855828	0.973699	0	0.911057	1.18465
50865	HEBP1	0.0585908	0	0.152833	0.372384	0.415307	3.2322	0.148694	0	0	0	0.883509	0	0	0.944303	0	0.242565	0	0	0	0	0	0	0	0.0714956	0	0	1.52871	31.5263	0.237616	0	13.4911	0	38.18	0.114719	0	3.13492	1.56102	0	9.47169	0	0.684366	7.25708	7.3549	5.5709	0.11825	0.0844427	0	0
3945	LDHB	2.00803	6.29037	1.73591	4.42918	6.85043	18.2938	3.64406	20.4042	3.70537	2.01651	8.85181	4.11022	17.1162	13.2599	12.8552	1.70315	0.51008	11.2473	2.97746	11.0851	12.1177	8.0126	1.82526	1.34227	105.83	14.9326	4.2022	7.38364	11.3757	16.3438	17.9548	5.02526	5.83322	7.66931	2.07374	9.81282	54.3845	0	25.6266	0	38.5928	34.8557	41.7407	28.3408	7.3458	1.58694	11.0719	3.79449
1781	DYNC1I2	0.0327598	0.916763	0	1.20911	0.965427	2.03537	0	1.63942	0	0	1.13574	0.561229	0	1.6342	0	0.0162184	0	1.95488	0.0753115	0.0863879	0.10708	2.51319	0.0197476	0.00302113	0.308472	0	2.4576	2.36301	0.790211	1.77096	0.690522	0.0966905	2.03665	0.413784	0	0.185988	3.95335	0	0.836321	0	0.865053	1.29115	1.39673	0.779113	0.00902473	0	2.25697	0.0993942
7086	TKT	0.231415	2.14472	4.37338	3.44038	13.8313	8.51294	0.931008	4.55912	1.74652	2.88253	8.36383	2.26826	42.038	6.49333	4.04815	1.62146	0	7.0514	1.67761	3.95655	2.58205	7.7066	0.625847	0.710836	17.0354	13.605	4.19398	1.66708	3.46303	7.95831	4.49824	5.26891	6.39087	1.41263	0.967313	6.1407	14.777	0	8.44166	4.12174	25.3565	13.1543	9.68009	12.7986	2.5699	0.334226	5.68451	6.35233
1778	DYNC1H1	0.256186	1.1491	0.157564	1.59642	3.53929	4.42837	0.500835	4.73935	0.849913	0.802065	4.54319	2.16634	3.68605	4.7003	1.28864	0.175062	0	2.00258	0.593701	0.535616	0.664139	3.33817	0.11003	0.0426482	2.29554	5.72423	2.36619	1.22566	1.48224	3.20711	2.56254	1.90882	2.66077	1.01566	1.17558	0.969911	2.87106	0	2.31995	0	3.70211	1.96084	3.76519	3.13863	1.97288	0.0201226	1.30693	0.895099
283209	PGM2L1	0.0195278	0.0404281	0.0269169	0.0599865	0.249306	0	0.0461827	0.208135	0	0	0.326513	0.040623	0.452062	0.629185	0	0.0294959	0	0	0	0	0.108647	0	0.062003	0.0710581	0	0	0.208808	0	0.100529	0.587095	0	0	0.140541	0	0	0.155389	0.434591	0	0.498636	0	0.385262	0.653539	0.38225	0.0539052	0	0	0	0.113754
3958	LGALS3	0.577647	6.27584	0.985061	0	14.3115	5.05514	1.00208	0	0.689427	0.346617	3.23508	8.33829	3.37834	22.7687	2.7444	0.954875	0	0	0	1.07987	6.46764	6.77764	0.801866	0.320235	7.09539	12.0818	2.61611	2.50568	4.14481	7.18048	4.35103	1.19827	4.36904	1.16176	2.05226	5.65174	15.8665	0	4.59372	0	34.733	35.9474	6.77972	7.49749	9.05265	1.00137	9.8727	3.29917
4809	NHP2L1	1.27604	4.29244	0.165877	3.44734	0.778067	4.88326	0.254849	8.60874	1.24993	1.74046	11.8135	2.90372	0.308201	7.77388	0	0	0	0	0	4.78445	2.30768	2.19342	0.256545	0	4.04406	0	7.28623	7.38595	6.35379	5.56314	5.20631	11.8527	6.25665	4.16645	9.46161	0	2.97573	0	5.20409	0	0	0	0	0	0	0	9.90786	4.48363
57026	PDXP	0.126864	0.70455	0	0.91376	0	0.225064	0	2.20422	0	0.760439	0.690261	0	0	0.899461	0	0	0	0	0	0	0.339966	0	0	0	0	0	1.21426	1.16764	0.886582	0.646448	1.78623	0.399232	1.4366	0	0	0	0.876271	0	0.932615	0	0	0.295053	1.15909	0.697307	0.350311	0.0965907	1.41771	0.161142
51726	DNAJB11	0.361792	8.49869	0	2.5076	4.57466	7.10709	1.28603	6.48075	1.86984	2.2829	6.06727	5.96223	0	6.47768	5.46651	0.0196245	0	5.91847	0.166141	1.07368	1.97607	5.21333	0.417357	0.159447	3.15796	7.3149	3.64342	5.64008	4.21795	1.96586	2.20711	0	6.7211	4.41975	3.26102	5.59576	6.27332	0	3.6849	0	6.07255	3.77174	6.09875	3.30571	2.90027	0	3.41613	6.39166
9276	COPB2	0.0102556	1.68179	0.075503	1.56245	4.15542	3.73094	0.117451	2.95093	1.6837	1.03532	2.47877	0.413674	3.03996	10.0842	3.1798	0.190398	0	5.24292	0.83479	1.05143	0.981946	1.88157	0.170446	0.104653	4.85544	1.48573	0.893042	1.03144	1.17073	1.71853	1.14386	0.673538	2.33371	1.15733	0.402824	0.958816	2.29746	0	2.10998	0	4.75991	1.99475	1.45664	1.62263	0.974665	0	0.609786	1.82316
92259	MRPS36	0.043004	0	0	0	0	3.43515	0	0	0	0	0	0	0	0	0	0	0	0	0	1.77956	0	0	0	0	0	2.52026	0.973852	0	2.78238	5.08038	0	0	0.587794	0.95661	0	0.934866	0	0	1.77362	0	0.602568	1.01165	0	1.66069	0	0	2.64793	0.224899
93100	NAPRT1	0.0320699	0	0.0847243	0	0	0	0.0897712	0.215896	0.0637555	0	0	0	0	0	0	0.0681094	0	0	0	0	0	0.410261	0.0424883	0.0141192	0	0	0.072733	0	0	0.0349659	0.0617251	0	0.512172	0.054717	0	0.0382134	0.178517	0	0.504113	0	0.00904982	0	0.172997	0.602187	0	0.0538865	0	0
7094	TLN1	11.6345	2.16481	1.34398	1.77538	10.2732	5.67922	12.286	2.21298	4.20345	1.44805	6.42707	2.01374	5.66571	7.57867	3.54568	0.653856	0.0728727	4.48783	2.29896	0.843114	6.08973	5.04441	0.609509	0.267442	3.94288	6.74066	3.07056	3.06592	5.99934	8.11314	6.84418	2.05449	6.59058	4.81912	0.79918	3.34318	3.77757	0	4.12824	1.07313	17.6628	3.63541	3.0669	3.89704	5.09853	0.755678	5.26406	1.43874
1788	DNMT3A	0.0401522	0.191704	0	33.9682	1.70186	0.647994	0	1.06687	0.19339	0.493345	0.242219	0.618048	0.795647	0.642694	0.433093	0	0	0	0.0748553	0.251145	0.107488	0.460198	0	0	0	0	0.319395	0.67121	0.518009	0.408989	1.02553	0.600281	0.0984124	0.182996	0.238049	0	0.764518	0	0.40207	0	0.177579	0.163474	0.660893	0.176179	0.346743	0	0.864982	1.65674
1785	DNM2	0.00681256	0.268155	0.0704598	0.293446	0.589524	0.7619	0	0.833253	0.26276	0.147394	0.872722	0.344754	1.5173	1.3855	0.482047	0.0303628	0	0.370974	0.0629082	0.171691	0.09719	0.833803	0.0496847	0.0421246	2.64921	1.13915	0.562861	0.661648	0.96733	2.01856	0.769929	0.87681	0.683104	3.77149	0.186505	0.353206	0.735345	0	0.848205	0	1.34565	1.23723	1.45992	0.988683	0.658314	0.00709033	0.975676	0.23985
3960	LGALS4	0.0106136	0.301059	0.316221	0	0	0	0	0	0	0	0	0	0	0	0	0	0	0	0	0	0	0	0	0	0	0	0	0	0	0	0	0	0	0	0	0	0	0	0	0	0	0	0	0	0	0	0	0
3963	LGALS7	0.781904	0	0	0.195611	0.513799	0.463622	0	0	0	0	0	0	0	0.746267	0	0.192869	0	0	0	0	0	3.64062	0	0.0443691	0	5.78399	0	0	1.88758	0	0	0	0.319393	0	1.1727	0.195102	0.929036	0	0	0	0	0	0	0	0	0	22.7746	0
2638	GC	0.261631	0	0.204163	0	1.01604	0	0	0.11476	0.0948522	0	0.352896	0.4182	0.401417	0.451734	1.16404	0.0387602	0	0.546696	0	0	8.25846	0	0	0	1.77516	2.00273	0	3.83402	0.539522	2.90112	0.496157	0	0.718761	0.12189	0	71.833	2.9479	0	0.592352	0	2.31868	5.16165	2.31214	2.31023	0	0.033742	0.332224	0
3980	LIG3	0.024008	0.423079	0	0.230745	0.0993433	0.249739	0.0287906	0.317616	0.049984	0.191739	0.116343	0.0431861	0.539925	0.132272	0	0	0	0.478357	0	0	0	0.2516	0	0.00608933	0.16928	0.184421	0.111801	0.389931	0.20838	0.190305	15.8185	0.18465	0.414079	3.01435	0.178104	0.0200469	0.211454	0	0.239147	0	0.0583787	0.259668	0.0958211	0.0192066	0.513661	0	0.710466	0.226396
1314	COPA	0.119557	0.931097	0.231266	1.88138	2.60373	2.44106	1.16409	1.74253	0.861574	0.727849	4.00845	0.866752	4.08139	4.61164	1.62587	0.0724234	0.0299073	3.04364	0.28185	0.652676	1.30812	1.85609	0.124459	0.0780119	3.92975	3.8416	1.1675	1.14549	1.64751	2.71961	1.31687	1.6265	1.22328	1.09714	1.09411	1.12242	2.86924	0	1.44997	0	3.78028	1.93113	1.87812	0.680997	1.89939	0.0200615	1.91406	3.04802
30845	EHD3	0.0172662	0.180848	0.0735514	0	0.28031	0.517284	0	0.144765	0.36554	0	0.361944	0.225323	0.467428	0.615683	0	0.0362242	0	0	0	0	0.166901	0.328451	0	0	0	0.344004	0	0.205689	0.322929	0.492489	0.49407	0	0.234455	0.402881	0	0.335927	0	0	0.117419	0	0.805164	0.0556487	0.1238	0.266083	0	0.0342442	0.128364	0.125956
51747	LUC7L3	0.105686	3.0896	0.0510441	3.66441	1.50246	4.81153	0.991994	1.49557	0.589569	2.05105	1.33373	1.06455	1.64191	5.31937	1.08925	0.112377	0	2.42596	0.353129	2.08498	1.11488	2.28444	0.133086	0.0924361	0.86515	1.90726	0.776313	2.72901	3.54775	3.33369	1.66012	0.674726	2.88152	3.95569	2.15783	0.445418	0.765119	0	12.4317	0	2.87969	0.962367	2.61906	2.34533	5.61741	0	1.31827	0.745005
9296	ATP6V1F	0.0360262	0	0	0	1.01882	3.38047	0	2.72221	0.473243	0	0	0.475719	0	1.36228	0	0	0	0	0	0	0	0	0	0	0	0	0.69576	0.55248	0.670715	1.16887	0.846487	0	0	0	0	0.35531	0	0	1.5703	0	0	0	0.865375	0.904761	0	0	1.06275	0
1327	COX4I1	0.0914696	4.1871	0	5.38351	2.90856	3.40119	0.772321	5.21234	0.831295	1.74366	5.84569	3.68572	2.41037	10.0588	9.83119	0.620214	0	0	0	0.519526	2.69767	2.42317	0.696789	0.319387	10.9002	4.57654	4.45106	3.34767	7.27943	6.91864	6.17525	5.6487	4.48912	3.95696	5.10754	4.05748	3.23272	0	8.56691	0	8.32216	4.56082	5.91097	6.88031	3.55732	0	12.1021	8.08608
4839	NOP2	0.00502869	0.553021	0	0.364053	0.147036	0.36335	0	0.629292	16.7829	0.301182	0.394738	0.289537	0.670139	0.28115	1.14273	0.0971118	0	0.163278	0.0536099	0.229299	0.248158	0.671545	0	0	2.49621	0.110285	0.275495	0.39144	0.481185	0.993589	0.295651	0.382921	0.533523	0.615919	0.393518	0.028329	0	0	0.0908939	0	0.721098	0.219686	0.0376786	0.150734	0.39115	0	0.972721	1.13471
84656	GLYR1	0.0862248	0.577793	0	0	0	0.449005	0	0.316069	0	0.377145	0	0.0819932	0	0.24481	0.189638	0	0	0	0	0	0	0.0121833	0.00852162	0.0044683	0	0.0623284	0.215312	0.200704	0.0534057	0.0986936	0.192006	0	0.103294	0.364834	0.0953407	0	0	0	0.239712	0	0.182072	0.142831	0.185921	0.268131	0.0632071	0	0.298667	0.229263
4830	NME1	0.931149	12.2305	1.13339	4.7363	9.61964	9.0007	3.6377	17.4428	3.56189	3.3586	9.31244	5.87115	20.7369	15.6486	0	4.58544	0	16.7104	4.63522	0	8.4195	26.9678	0	1.40558	0	12.3326	8.89006	21.5649	10.0947	9.99875	6.01219	6.24168	2.38721	10.3468	0	21.1083	6.97805	0	14.0153	0	40.3161	26.5844	13.1296	15.9688	8.52704	2.64813	18.189	18.6289
4831	NME2	0.737355	12.1581	1.25176	0	13.3713	8.75467	2.73062	14.2193	2.12285	2.0858	9.8357	5.82906	24.1686	13.8978	8.48617	0.338176	0	15.9926	0	0.604835	4.50951	10.6621	0	0.168057	0	7.74251	4.24183	3.12029	3.53305	6.23931	1.95191	0	3.77313	1.36798	0	0.869479	3.89926	0	10.3549	0	22.67	15.1238	6.94724	9.50888	0	0.616397	5.7706	5.72512
908	CCT6A	0.306918	4.25818	0.313628	4.33751	4.8964	6.80038	1.38766	7.20263	1.26693	1.37739	9.33716	3.48335	2.16536	7.71735	2.50753	0.216209	0	3.92948	1.06357	1.94367	1.42257	8.98919	0.155481	0.0607694	2.25262	5.25051	4.77095	6.13138	5.24648	9.67805	7.89096	5.92385	6.09068	3.655	2.31186	2.48442	10.0684	0	7.5978	0	14.1502	5.77692	7.52585	9.95093	2.58101	0.112519	7.56122	2.73103
79892	MCMBP	0.014804	0.243306	0	0	0.072696	0.0585569	0	0.115004	0	0.100487	0.268205	0	0.419834	0.246502	0	0	0	0	0	0	0	0	0	0	0	0	0.248887	0.40167	0	0.207628	0.66941	0	0	0.216612	0	0	0	0	0.196008	0	0.192176	0	0.413741	0.129566	0.0455401	0	0.0432979	0
2665	GDI2	0.515238	3.62168	1.1978	8.40826	10.3211	8.43326	0.698421	12.6431	2.97472	4.12543	11.3932	5.70152	5.42112	21.701	6.67083	0.294942	0	6.64826	1.54392	2.10936	1.02188	5.50767	0.986025	0.625038	10.9829	9.92264	8.9068	12.0291	6.50763	8.83841	8.73207	1.76004	3.49827	3.02955	3.94865	2.42077	10.2993	0	6.2006	0	19.3561	32.1351	31.3008	12.3843	4.52361	0.471764	7.87367	6.0842
[truncated: 5,233 more rows]
[truncated: 4 more columns]
